# Supplementary material for: Targeting neddylation sensitizes colorectal cancer to topoisomerase I inhibitors by inactivating the DCAF13-CRL4 ubiquitin ligase complex
Source: Nat Commun. 2023 Jun 23;14:3762. doi: 10.1038/s41467-023-39374-9 (PMC10290057; doi:10.1038/s41467-023-39374-9)
Supplement: Supplementary file 13 — Supplementary Dataset 1 [file 41467_2023_39374_MOESM13_ESM.xlsx]

## Sheet: hct116
Protocol Name	Sample ID	Sample Data Type	AC50 (uM)	CC-v2	Efficacy	Max Resp	Structure	Metabolic Stability [m]	Permeability [1e-6 cm/sec]	Solubility [ug/ml]	Drug Name	Assay Plate ID	Supplier ID	Supplier	Library	Log AC50 (M)	Ligand Efficiency	Sample Name	Alias	CC-v1	LEC	BEI	SEI	Data Range	Inf Activity	Hill Coef	PValue	R2	AC50_2 (uM)	Log AC50 2	Hill Coef 2	Fraction	Sample ID2	Tox21 ID	Zero Activity	User Flag	Max Read1	Max Data	Min Data	AUC	AUC Fit	Cmpd Plate ID	Comment	Log AC50-	Log AC50+	Inf Activity-	Inf Activity+	Custom 2	Custom 1
s-sclc-HCT116-MIPE5.0-CTG48h-1	NCGC00346644-04	HCT116-viability	0.083275	-1.2	-59.624	37.195	O=C(CC1=CC=C(C=N1)C2=CC=C(OCCN3CCOCC3)C=C2)NCC4=CC=CC=C4						A3535	APExBIO	2017_MIPE5.0_01	-7.0795		KX-01		1.1			11.098	67.364	41.455	1.714	0	0.988							101.079			104.56	37.195	321.588	320.224
s-sclc-HCT116-MIPE5.0-CTG48h-1	NCGC00092289-01	HCT116-viability	5.8954	-1.3	-90.659	4.617	ClC/1=C(NCCN2CCOCC2)/C(=O)C3=C(C=CC=N3)C1=O				NCGC00092289-02;NSC-663284;NSC663284;NSC 663284;6-Chloro-7-(2-morpholin-4-yl-ethylamino)quinoline-5,8-dione;		Tocris-1867	Tocris	2017_MIPE5.0_01	-5.2295	0.326	DA-3003-1	NSC-663284; DA-3003-1;DA-3003-1	4		16.248	7.301	90.972	0.729	2.333	0.164	0.993							91.388			95.589	4.617	354.159	355.018
s-sclc-HCT116-MIPE5.0-CTG48h-1	NCGC00346448-03	HCT116-viability		4	-11.283	99.668	COC1=CC2=C(CN(CCC3=CC=C(NC(=O)C4=CC(=C(OC)C=C4NC(=O)C5=CC6=CC=CC=C6N=C5)OC)C=C3)CC2)C=C1OC						1960	Axon Medchem	2017_MIPE5.0_01			Tariquidar		1.3				19.402	88.573	1.967	0.241	0.552							99.856			101.356	81.953	440.71	441.879
s-sclc-HCT116-MIPE5.0-CTG48h-1	NCGC00508871-01	HCT116-viability		4	0	94.359	COC1=C(OC)C=C2CN(CCC3=CC=C(C=C3)[N]4N=NC(=N4)C5=CC(=C(OC)C=C5NC(=O)\C6=C\C(=O)C7=CC=CC=C7O6)OC)CCC2=C1						B1285	Bio Vision	2017_MIPE5.0_01			HM-30181		5				14.773	0										0			105.166	90.394	657.644
s-sclc-HCT116-MIPE5.0-CTG48h-1	NCGC00025330-09	HCT116-viability	12.8611	-3	-37.615	62.906	CN(C)C1=CC=C(NC(=O)NC2=CC(=NC3=C2C=C(F)C=C3F)C)C=C1						HY-76612	MedChem Express	2017_MIPE5.0_01	-4.8907		SB-408124		2.3			8.526	39.931	59.72	4.045	0.04	0.78							97.336			102.838	62.906	475.289	475.412
s-sclc-HCT116-MIPE5.0-CTG48h-1	NCGC00351597-13	HCT116-viability		4	0	101.662	CC(C)N(C[C@H]1O[C@H]([C@H](O)[C@@H]1O)[N]2C=NC3=C2N=CN=C3N)[C@@H]4C[C@H](CCC5=NC6=CC(=CC=C6[NH]5)C(C)(C)C)C4						S7062	Selleck	2017_MIPE5.0_01			EPZ-5676		5				20.683	0										0			121.107	100.423	512.449
s-sclc-HCT116-MIPE5.0-CTG48h-1	NCGC00016447-01	HCT116-viability	0.008327	-1.1	-82.511	25.056	O=C1C=CC(=CO1)[C@H]6CC[C@@]5(O)[C@]6(C)CC[C@H]3[C@H]5CCC2=C[C@H](CC[C@@]23C)O[C@@H]4O[C@@H](C)[C@H](O)[C@@H](O)[C@H]4O				CIPLUS_168268;Proscillaridin A;Proscillaridin;Caradrin;CIPLUS_153303;3-(6-Deoxy-alpha-L-mannopyranosyloxyl)-14-hydroxybufa-4,20,22-trienolide;Ysatfabrik Brand of Proscillaridin;proscillaridinum;PROSCILLARIDIN;NCGC_Prestw-986;Scillarenin 3beta-rhamnoside;A, Proscillaridi;proscillaridine;Digitalysat;Knoll Brand of Proscillaridin;Proscilaridina;Scillase;LS-125804;Abbott Brand of Proscillaridin;Zieth…		CAS-466-06-8	Prestwick Chemical, Inc.	2017_MIPE5.0_01	-8.0795	0.292	Proscillaridin	Scillase; Proscillaridin;Proscillaridin; ; Caradrin; Sandoscill; Digitalysat; A, Proscillaridi; Proscillaridin A; Proscilaridina; Talusin; Rhamnoside, Scillareni	4		15.223	6.424	86.059	18.241	2.406	0	0.994						Tox21_110442	100.752			100.858	14.799	171.599	172.709
s-sclc-HCT116-MIPE5.0-CTG48h-1	NCGC00018139-05	HCT116-viability		4	-27.691	72.063	CC(C)Oc1ccc2c(c1)OC=C(C2=O)c3ccccc3						35212-22-7	Sequoia	2017_MIPE5.0_01			Ipriflavone	; (Ipriflavone); Osten; Osteoquine; Quinogin;7-Isopropoxy-3-phenyl-4H-1-benzopyran-4-one;IPRIFLAVONE; Ipriflavona;Ipriflavone	2.3				36.668	70.448	4.095	0.068	0.731						Tox21_113172_1	98.139			108.731	72.063	461.856	462.599
s-sclc-HCT116-MIPE5.0-CTG48h-1	NCGC00181783-05	HCT116-viability		4	-14.761	98.582	C[S+]([O-])(=O)NC1=CC2=C(C=C1OC3=CC=CC=C3)C(=O)\C(=C/O2)NC=O						HY-17009	MedChem Express	2017_MIPE5.0_01			Iguratimod		1.3				21.467	88.508	1	0.051	0.787							103.269			104.269	82.802	450.637	449.643
s-sclc-HCT116-MIPE5.0-CTG48h-1	NCGC00250405-15	HCT116-viability	0.29547	-1.2	-51.611	51.094	COC1=C(CO)C=C(C=C1)C2=CC=C3C(=N2)N=C(N=C3N4CCOC[C@@H]4C)N5CCOC[C@@H]5C						HY-10422	MedChem Express	2017_MIPE5.0_01	-6.5295		AZD-8055		1.1			7.008	54.375	52.479	1.111	0	0.986							104.09			105.469	51.094	386.518	385.291
s-sclc-HCT116-MIPE5.0-CTG48h-1	NCGC00274065-06	HCT116-viability		4	0	97.343	CC1(C)O[C@@H]2C[C@H]3[C@@H]4CCC/5=C/C(=O)/C=C\[C@]5(C)[C@H]4[C@@H](O)C[C@]3(C)[C@@]2(O1)C(=O)CO						HY-B0248	MedChem Express	2017_MIPE5.0_01			Desonide		5				23.344	0										0			104.728	81.384	453.231
s-sclc-HCT116-MIPE5.0-CTG48h-1	NCGC00015365-22	HCT116-viability		4	12.441	96.905	OC1=CC=C(C=C1)\C2=C\OC3=C(C=CC(=C3)O)C2=O						S1849	Selleck	2017_MIPE5.0_01			Daidzein		1.3				27.924	105.777	4.955	0.192	0.606							93.336			114.917	86.993	479.71	481.493
s-sclc-HCT116-MIPE5.0-CTG48h-1	NCGC00186030-12	HCT116-viability		4	-27.334	67.47	O=C1NC(=O)C(/S1)=C/C2=CC=C3N=CC=NC3=C2						A0233	SIGMA	2017_MIPE5.0_01			AS-605240		2.3				33.153	66.165	4.095	0.103	0.681							93.499			100.623	67.47	439.031	439.311
s-sclc-HCT116-MIPE5.0-CTG48h-1	NCGC00186047-02	HCT116-viability	33.1523	-3	-114.56	12.597	OC1=CC=C2C=CC=CC2=C1SSC3=C4C=CC=CC4=CC=C3O		<1	<1			506106	EMD Chemicals	2017_MIPE5.0_01	-4.4795	0.256	IPA-3	p21-Activated Kianse Inhibitor III, IPA-3;IPA-3	4		12.778	4.914	95.819	-11.06	4.095	0	0.987							103.501			108.415	12.597	471.375	470.351
s-sclc-HCT116-MIPE5.0-CTG48h-1	NCGC00095188-04	HCT116-viability	33.1523	-2.4	-34.471	77.506	COC1=C(OC)C(=NC=C1)C[S+]([O-])C2=NC3=CC(=CC=C3[NH]2)OC(F)F						MS-01505818	Microsource	2017_MIPE5.0_01	-4.4795	0.236	Pantoprazole	; ; Protonix; PANTOPRAZOLE;Pantoprazole; Pantoprazol; Pantoprazole;PANTOPRAZOLE	2.1		11.681	4.24	32.718	71.761	4.955	0.001	0.923							106.232			110.225	77.506	501.999	502.397
s-sclc-HCT116-MIPE5.0-CTG48h-1	NCGC00167491-14	HCT116-viability		4	-14.039	103.519	NC1=CC=CC2=C1CN([C@H]3CCC(=O)NC3=O)C2=O						GLXC-04181	Glixx	2017_MIPE5.0_01			Lenalidomide		1.3				26.642	82.621	4.955	0.087	0.733							96.66			103.519	76.877	421.902	420.669
s-sclc-HCT116-MIPE5.0-CTG48h-1	NCGC00163125-13	HCT116-viability		4	-6.652	92.487	CC(=O)[C@H]1CC[C@H]2[C@@H]3C/C=C4/C[C@@H](O)CC[C@]4(C)[C@H]3CC[C@]12C						HY-B0151	MedChem Express	2017_MIPE5.0_01			Pregnenolone		1.3				10.425	91.795	1.753	0.437	0.301							98.447			102.912	92.487	471.51	469.472
s-sclc-HCT116-MIPE5.0-CTG48h-1	NCGC00263209-09	HCT116-viability	26.3338	-3	-60.026	49.68	COC1=CC=C(C=C1)C2CC(=N/N2C3=CC=C(C=C3)[S+](N)([O-])=O)\C4=CC=CC=C4						AOB1515	Aobious	2017_MIPE5.0_01	-4.5795		ML-141		2.1			5.028	59.559	44.139	4.095	0	0.949							104.165			109.239	49.68	482.245	482.902
s-sclc-HCT116-MIPE5.0-CTG48h-1	NCGC00346966-01	HCT116-viability	9.34358	-2.2	-52.275	47.592	O=C(NC1=N[NH]C2=CC(=CC=C12)C3=CC(=CC=C3)C(=O)NC4CC4)C5CC5						HMSL10088	LINCS	2017_MIPE5.0_01	-5.0295	0.256	HMSL10088	HMSL10088	1.1		13.951	5.782	51.895	42.956	1.509	0	0.98							95.231			99.487	47.592	419.464	418.288
s-sclc-HCT116-MIPE5.0-CTG48h-1	NCGC00016991-07	HCT116-viability		4	-20.712	89.338	CCCOC1=C(N)C=C(C=C1)C(=O)OCCN(CC)CC						S1828	Selleck	2017_MIPE5.0_01			Proparacaine		2.3				24.721	83.886	4.955	0.231	0.532							104.598			114.059	89.338	499.901	498.456
s-sclc-HCT116-MIPE5.0-CTG48h-1	NCGC00242491-03	HCT116-viability	23.47	-2.4	-25.991	81.946	BrC1=CC=CC=C1NC(=O)NC2=C3N=N[NH]C3=C(C=C2)C#N						2724	Tocris	2017_MIPE5.0_01	-4.6295		SB-265610		2.3			4.343	32.752	81.114	4.955	0.031	0.801							107.105			114.698	81.946	506.672	506.603
s-sclc-HCT116-MIPE5.0-CTG48h-1	NCGC00178869-11	HCT116-viability		4	-11.377	91.835	NC1=C2N=C[N]([C@@H]3O[C@H](CO)[C@@H](O)[C@@H]3O)C2=NC=N1						HY-B0277	MedChem Express	2017_MIPE5.0_01			Vidarabine		1.3				17.902	84.174	4.955	0.031	0.826							95.551			96.973	79.071	424.3	423.678
s-sclc-HCT116-MIPE5.0-CTG48h-1	NCGC00016889-15	HCT116-viability		4	-10.726	101.392	CN1\C(=C(\O)C2=C(C=CS2)[S+]1([O-])=O)C(=O)NC3=CC=CC=N3						HY-B0440	MedChem Express	2017_MIPE5.0_01			Tenoxicam		1.3				18.545	88.819	4.955	0.041	0.804							99.545			102.402	83.857	448.194	449.018
s-sclc-HCT116-MIPE5.0-CTG48h-1	NCGC00247877-09	HCT116-viability	0.148086	-1.2	-57.03	37.499	COC1=C(C)C=NC(=C1C)C[N]2C=NC3=C(Cl)N=C(N)N=C23						HY-10212	MedChem Express	2017_MIPE5.0_01	-6.8295		CNF-2024		1.1			7.436	67.393	42.335	2.473	0	0.98							99.365			104.892	37.499	335.893	333.342
s-sclc-HCT116-MIPE5.0-CTG48h-1	NCGC00016599-10	HCT116-viability		4	-10.712	93.916	NC/1=N/C(=O)N/C=C1F						HY-B0139	MedChem Express	2017_MIPE5.0_01			Flucytosine		1.3				14.199	93.131	2.533	0.147	0.628							103.843			108.115	93.916	492.799	493.356
s-sclc-HCT116-MIPE5.0-CTG48h-1	NCGC00371019-02	HCT116-viability		4	-11.554	102.486	COC1=CC=C2C=C(OCC3(CN(C3)C(=O)C4=CC=C(F)C=C4)C(O)=O)C=CC2=C1						2024	Axon Medchem	2017_MIPE5.0_01			PF-04418948		1.3				25.703	88.341	4.955	0.305	0.481							99.896			107.137	81.434	447.997	445.473
s-sclc-HCT116-MIPE5.0-CTG48h-1	NCGC00346677-02	HCT116-viability	2.09177	-1.2	-32.003	63.326	NC1=NC(=CC=C1[N+]([O-])=O)NCCNC2=NC=C([N]3C=CN=C3)C(=N2)C4=CC=C(Cl)C=C4Cl						S2745	Selleck	2017_MIPE5.0_01	-5.6795		CT-98014		1.3			3.724	46.345	64.46	3.512	0.017	0.837							96.463			102.439	56.094	420.329	419.835
s-sclc-HCT116-MIPE5.0-CTG48h-1	NCGC00015708-19	HCT116-viability	20.9177	-2.1	-93.919	7.669	CNCCCC12CCC(C3=CC=CC=C13)C4=C2C=CC=C4						S2517	Selleck	2017_MIPE5.0_01	-4.6795		Maprotiline hydrochloride		4			38.578	89.86	-4.723	1.464	0.004	0.897							89.197			97.529	7.669	384.554	385.289
s-sclc-HCT116-MIPE5.0-CTG48h-1	NCGC00263182-04	HCT116-viability	0.934358	-1.2	-73.178	24.265	NC1=C(NC(=O)C2=CC=C(CNC3=NC(=CC=N3)C4=CC=CN=C4)C=C2)C=CC=C1						S1122	Selleck	2017_MIPE5.0_01	-6.0295		Mocetinostat		4			5.692	76.413	24.972	1.558	0	0.997							98.15			100.678	24.265	345.248	345.258
s-sclc-HCT116-MIPE5.0-CTG48h-1	NCGC00024994-12	HCT116-viability		4	0	104.747	C[C@H](CC1=CC=CC=C1)N(C)CC#C						HY-14199	MedChem Express	2017_MIPE5.0_01			Selegiline hydrochloride		5				20.496	0										0			105.574	85.078	473.288
s-sclc-HCT116-MIPE5.0-CTG48h-1	NCGC00390715-04	HCT116-viability	4.68288	-1.2	-75.026	20.838	CN(C)CCN1C(=O)C2=C3C(=CC=C2)C=C(NC(N)=O)C=C3C1=O						HY-16509	MedChem Express	2017_MIPE5.0_01	-5.3295		UNBS-5162		4			5.561	84.717	24.779	1.858	0	0.97							99.805			105.555	20.838	402.685	402.297
s-sclc-HCT116-MIPE5.0-CTG48h-1	NCGC00507861-01	HCT116-viability	2.347	-2.4	-62.93	51.748	CCN1C(=O)\C(=C/C2=CN=C(NCCC3CCN(C)CC3)N=C12)C4=CC=C(C=C4Cl)C5=CN=CC(=N5)C						S7989	Selleck	2017_MIPE5.0_01	-5.6295		FRAX-1036		2.1				103.748	38.585	1.989	0.617	0.942							101.515			111.002	7.254	516.166	515.307
s-sclc-HCT116-MIPE5.0-CTG48h-1	NCGC00351604-03	HCT116-viability	20.9177	-2.1	-107.713	4.852	C/C1=C/C(=C(/CNC(=O)C2=CC(=CC3=C2C=N[N]3C4CCCC4)C5=CC=C(CN6CCOCC6)C=C5)C(=O)N1)C						S7004	Selleck	2017_MIPE5.0_01	-4.6795		EPZ-005687		4			5.282	110.16	-3.242	4.095	0	0.968							104.472			115.012	4.852	464.712	462.277
s-sclc-HCT116-MIPE5.0-CTG48h-1	NCGC00389582-02	HCT116-viability	5.8954	-2.2	-59.044	55.736	CCN1C(=O)\C(=C/C2=CN=C(NC3=CC=C(C=C3)N4CCN(C)CC4)N=C12)C5=C(Cl)C=C(C=C5)C6=CN=CS6						HY-15542A	MedChem Express	2017_MIPE5.0_01	-5.2295		FRAX-597		1.1			6.74	48.53	43.583	0.5	0	0.953							102.627			104.266	55.736	422.804	423.714
s-sclc-HCT116-MIPE5.0-CTG48h-1	NCGC00510507-01	HCT116-viability	4.68288	-2.2	-43.512	71.314	NC1=C(C(=NC=N1)NCC2CCN(CC2)C(=O)C=C)C3=CC=C(OC4=CC=CC=C4)C=C3						HY-101215	MedChem Express	2017_MIPE5.0_01	-5.3295		Evobrutinib		1.1				33.343	62.645	0.4	0	0.945							106.157			104.657	71.314	452.208	451.355
s-sclc-HCT116-MIPE5.0-CTG48h-1	NCGC00162385-04	HCT116-viability		4	0	103.034	Cl.N#CC3=CC(c1ccc2nccn2c1)=C(C)NC3=O						O7389	SIGMA	2017_MIPE5.0_01			Olprinone	;Olprinone; Olprinone;Loprinone; Coretec;Olprinone hydrochloride	5				7.631	0									Tox21_111287_1	0			107.836	100.205	503.274
s-sclc-HCT116-MIPE5.0-CTG48h-1	NCGC00263201-04	HCT116-viability	16.6155	-2.1	-135.729	2.782	COC1=C(OCCCN2CCOCC2)C=C3N=CC=C(OC4=CC=C(C=C4F)\C5=C\N=C(\NC6=CC=C(F)C=C6)N(C)C5=O)C3=C1						SYN-1111	SynKinase	2017_MIPE5.0_01	-4.7795		AMG-51		4				106.454	-31.284	1	0	0.989							104.445			109.236	2.782	417.354	419.083
s-sclc-HCT116-MIPE5.0-CTG48h-1	NCGC00347066-11	HCT116-viability	8.32748	-1.1	-98.745	3.184	C(NC1=NC2=CC=CC=C2C(=N1)NCC3=CC=CC=C3)C4=CC=CC=C4						HY-15945	MedChem Express	2017_MIPE5.0_01	-5.0795		KUC105555N		4			10.171	94.547	-3.979	2.333	0	0.992							94.766			97.73	3.184	378.798	378.263
s-sclc-HCT116-MIPE5.0-CTG48h-1	NCGC00346469-03	HCT116-viability	0.036247	-1.1	-84.765	9.621	CC(C)C[C@H](NC(=O)[C@@H](NC(=O)C1=CC=CC(=N1)C2=CC=CC=C2)[C@@H](C)O)B(O)O						GLXC-90266	Glixx	2017_MIPE5.0_01	-7.4407		Delanzomib		4			5.642	89.198	11.234	2.333	0	0.995							95.999			98.819	9.621	224.676	224.272
s-sclc-HCT116-MIPE5.0-CTG48h-1	NCGC00181129-08	HCT116-viability	14.8086	-2.2	-81.116	12.988	CC1=NC(=CC(=N1)NC2=NC=C(S2)C(=O)NC3=C(Cl)C=CC=C3C)N4CCN(CCO)CC4						S1021	Selleck	2017_MIPE5.0_01	-4.8295		Dasatinib		4			4.53	83.18	8.845	2.533	0	0.988							89.961			96.169	12.988	387.758	388.493
s-sclc-HCT116-MIPE5.0-CTG48h-1	NCGC00168784-10	HCT116-viability	0.026334	-1.2	-71.878	36.977	NC/1=N/C(=O)N(/C=C1)[C@@H]2O[C@H](CO)[C@@H](O)C2(F)F						A1402	APExBIO	2017_MIPE5.0_01	-7.5795		Gemcitabine		1.1			6.987	68.242	40.018	0.7	0	0.967							111.895			105.22	36.977	307.115	305.784
s-sclc-HCT116-MIPE5.0-CTG48h-1	NCGC00508855-01	HCT116-viability		4	0	103.299	CC1=C(NC(=O)NC2=CC=C(Cl)C(=C2O)[S+]([O-])(=O)[C@H]3CCCNC3)C=CC=C1F						B1103	Bio Vision	2017_MIPE5.0_01			Danirixin		5				12.071	0										0			104.917	92.845	487.289
s-sclc-HCT116-MIPE5.0-CTG48h-1	NCGC00263102-06	HCT116-viability	26.3338	-2.1	-103.527	10.895	CCC[C@H](NC(=O)\C(=C\C1=NC(=CC=C1)Br)C#N)C2=CC=CC=C2	30.6387	1759.85	<1			HY-13264	MedChem Express	2017_MIPE5.0_01	-4.5795		Degrasyn		4			6.951	100.492	1.142	4.095	0	0.976							104.669			111.387	10.895	472.679	472.424
s-sclc-HCT116-MIPE5.0-CTG48h-1	NCGC00263858-10	HCT116-viability		4	0	105.338	O=C1O[Pt]OC(=O)C12CCC2						S1215	Selleck	2017_MIPE5.0_01			Carboplatin		5				19.73	0										0			111.07	91.34	486.425
s-sclc-HCT116-MIPE5.0-CTG48h-1	NCGC00346735-03	HCT116-viability		4	-36.058	87.159	O[C@H]([C@H]1CC2CCN1C[C@@H]2C=C)C3=CC=NC4=CC=CC=C34						27370	SIGMA	2017_MIPE5.0_01			Cinchonine dihydrochloride		1.3				29.727	64.355	0.3	0.15	0.654							100.414			102.092	72.365	422.783	420.553
s-sclc-HCT116-MIPE5.0-CTG48h-1	NCGC00263133-09	HCT116-viability	5.8954	-1.2	-71.515	34.873	C[S+]([O-])(=O)C1=CC=CC(=C1)CNC2=C(C=NC(=N2)NC3=CC=C4NC(=O)CCC4=C3)C(F)(F)F						GLXC-05135	Glixx	2017_MIPE5.0_01	-5.2295		PF-573228		4			4.621	78.854	29.499	2.72	0	0.972							101.013			107.802	28.948	417.926	419.255
s-sclc-HCT116-MIPE5.0-CTG48h-1	NCGC00510477-01	HCT116-viability	0.005392	-1.2	-72.385	33.007	COC1=CC=C2[NH]C3=C(CCN[C@]34CS[C@H]5[C@H]6[C@@H]7N(C)[C@@H](CC8=CC(=C(OC)C(=C78)O)C)[C@H](O)N6[C@@H](COC4=O)C9=C%10OCOC%10=C(C)C(=C59)OC(C)=O)C2=C1						HY-16293	MedChem Express	2017_MIPE5.0_01	-8.2683		Lurbinectedin		4				90.684	25.576	4.955	0	0.948							97.961			101.43	10.746	259.606	254.274
s-sclc-HCT116-MIPE5.0-CTG48h-1	NCGC00371125-09	HCT116-viability	20.9177	-2.2	-96.555	24.808	COC1=CC=C(CNC(=O)NC2=NC=C(S2)[N+]([O-])=O)C=C1						GLXC-11026	Glixx	2017_MIPE5.0_01	-4.6795		AR-A014418		4			4.286	77.914	-0.124	0.9	0.001	0.932							96.43			102.722	24.808	408.335	408.657
s-sclc-HCT116-MIPE5.0-CTG48h-1	NCGC00023722-16	HCT116-viability	0.2347	-1.1	-82.9	21.046	OC[C@H]1O[C@H](C[C@@H]1O)N2\C=C(F)/C(=O)NC2=O						DL403	Enzo	2017_MIPE5.0_01	-6.6295		Floxuridine		4			6.683	82.782	19.022	0.9	0	0.992							101.923			103.584	20.802	295.919	296.807
s-sclc-HCT116-MIPE5.0-CTG48h-1	NCGC00185778-06	HCT116-viability		4	0	92.578	[O-][N+](=O)C1=CC(=CC=C1C(=O)C2C(=O)CCCC2=O)C(F)(F)F						HY-B0607	MedChem Express	2017_MIPE5.0_01			Nitisinone		5				19.137	0										0			111.716	92.578	491.031
s-sclc-HCT116-MIPE5.0-CTG48h-1	NCGC00387475-01	HCT116-viability	37.1975	-3	-40.287	67.801	O=C1N\N=C(\C[C@@H]2CCN(C2)C(=O)C3CC3)N1C4=CC=C(C=C4)C5=CC=C6OC=CC6=C5						5303	Tocris	2017_MIPE5.0_01	-4.4295		GSK-2194069		2.3			5.661	36.192	57.564	4.955	0.044	0.772							97.851			103.992	67.801	460.166	461.933
s-sclc-HCT116-MIPE5.0-CTG48h-1	NCGC00346806-06	HCT116-viability	0.934358	-1.4	-71.769	3.164	CC\C(C1=CC=CC=C1)=C(\C2=CC=C(O)C=C2)C3=CC=C(OCCNC)C=C3						2221	Axon Medchem	2017_MIPE5.0_01	-6.0295		Endoxifen		4			14.497	95.763	21.149	4.955	0.277	0.84							92.918			98.927	3.164	332.578	323.21
s-sclc-HCT116-MIPE5.0-CTG48h-1	NCGC00025179-20	HCT116-viability	26.3338	-3	-73.369	26.18	CC#C[C@]1(O)CC[C@H]2[C@@H]/3CCC/4=C/C(=O)CCC4=C3[C@H](C[C@]12C)C5=CC=C(C=C5)N(C)C						HY-13683	MedChem Express	2017_MIPE5.0_01	-4.5795		Mifepristone		4			11.268	71.572	19.613	4.095	0	0.983							92.982			97.753	26.18	425.557	425.192
s-sclc-HCT116-MIPE5.0-CTG48h-1	NCGC00016786-18	HCT116-viability	2.09177	-1.2	-81.998	30.593	COC1=C(C)C2=C(C(=C1C\C=C(/C)CCC(O)=O)O)C(=O)OC2						S2487	Selleck	2017_MIPE5.0_01	-5.6795		Mycophenolic acid		1.1			6.096	77.107	17.701	0.7	0.003	0.905							99.699			107.699	30.593	360.17	360.962
s-sclc-HCT116-MIPE5.0-CTG48h-1	NCGC00496843-02	HCT116-viability		4	-11.035	99.637	C[C@H]1CNCCCN1[S+]([O-])(=O)C2=CC=CC3=CN=CC(=C23)F						GLXC-07646	Glixx	2017_MIPE5.0_01			Ripasudil		2.3				10.831	87.582	0.5	0.309	0.48							98.617			102.002	91.172	488.556	488.623
s-sclc-HCT116-MIPE5.0-CTG48h-1	NCGC00183656-11	HCT116-viability	0.117629	-1.4	-39.341	81.973	CN(NC(=O)CC(=O)NN(C)C(=S)C1=CC=CC=C1)C(=S)C2=CC=CC=C2						S1052	Selleck	2017_MIPE5.0_01	-6.9295		Elesclomol (STA-4783)		1.3			10.697	83.949	70.954	3.99	0.168	0.764							110.295			113.815	29.866	423.949	426.534
s-sclc-HCT116-MIPE5.0-CTG48h-1	NCGC00521941-01	HCT116-viability	0.018643	-1.1	-82.917	14.427	C[N]1N=NC(=C1C2=CC3=C(N=C2)C4=CC=C(C=C4[N]3[C@@H](C5CCOCC5)C6=CC=CC=C6)C(C)(C)O)C	>30	745.52	29.5562			CT-BMS986	ChemieTek	2017_MIPE5.0_01	-7.7295		BMS-986158		4				86.278	26.161	0.7	0	0.949							109.078			100.706	14.427	248.431	245.351
s-sclc-HCT116-MIPE5.0-CTG48h-1	NCGC00263089-07	HCT116-viability	0.093436	-1.4	-22.031	71.117	CCN(CCO)CCCOC1=CC2=C(C=C1)C(=NC=N2)NC3=N[NH]C(=C3)CC(=O)NC4=CC(=CC=C4)F						CT-A1152H	ChemieTek	2017_MIPE5.0_01	-7.0295		Barasertib		1.1			5.475	22.943	71.031	1	0	0.987							93.063			92.563	69.62	387.688	387.296
s-sclc-HCT116-MIPE5.0-CTG48h-1	NCGC00475741-01	HCT116-viability		4	0	92.245	CCC/1=C/C2=C(C(=O)N1CC(=O)C3=CC=CC=C3)C(=C([N]2C)C(=O)NC4CCN(CC4)C(=O)CO)OCC(F)(F)F						A-1172	ActiveBioChem	2017_MIPE5.0_01			TAK-441		5				18.355	0										0			105.819	87.464	462.16
s-sclc-HCT116-MIPE5.0-CTG48h-1	NCGC00346590-02	HCT116-viability	2.63338	-1.2	-78.669	29.903	C[C@@H]1CC[C@H]2[C@@H](C)[C@H](O)O[C@@H]3O[C@@]4(C)CC[C@@H]1[C@@]23OO4						S2290	Selleck	2017_MIPE5.0_01	-5.5795		Artenimol		4			9.746	76.466	22.145	0.9	0	0.978							100.814			106.369	29.903	380.552	381.264
s-sclc-HCT116-MIPE5.0-CTG48h-1	NCGC00023673-18	HCT116-viability		4	0	103.545	NC1=NC=NC2=C1N=C[N]2[C@@H]3O[C@H](CO)[C@@H](O)[C@H]3O						HY-B0228	MedChem Express	2017_MIPE5.0_01			Adenosine		5				11.942	0										0			104.251	92.308	460.428
s-sclc-HCT116-MIPE5.0-CTG48h-1	NCGC00480830-01	HCT116-viability		4	-30.557	77.698	N[S+]([O-])(=O)OC1=CC=C2\C3=C(CCCCC3)/C(=O)OC2=C1						GLXC-06889	Glixx	2017_MIPE5.0_01			Irosustat (STX-64)		2.3				36.81	69.939	4.955	0.258	0.502							100.496			114.508	77.698	476.726	476.68
s-sclc-HCT116-MIPE5.0-CTG48h-1	NCGC00390283-03	HCT116-viability	33.1523	-2.4	-47.578	68.348	CCCCOC1=NC2=C(NC(=O)CN2CC3=CC(=CC=C3)CN4CCCC4)C(=N1)N						GLXC-90047	Glixx	2017_MIPE5.0_01	-4.4795		Vesatolimod		2.3			4.632	41.016	57.683	0.7	0.307	0.447							105.262			109.363	68.348	466.543	480.638
s-sclc-HCT116-MIPE5.0-CTG48h-1	NCGC00344507-02	HCT116-viability	9.34358	-1.1	-92.796	4.423	CC(N[C@H]1CCCC[C@@H]1NC(=O)C2=CC=C(Cl)C=C2)C3=CC=CC4=C3C=CC=C4						sc-207394	SantaCruz Bio	2017_MIPE5.0_01	-5.0295	0.238	Calhex-231	Calhex 231;Calhex 231	4		12.356	10.979	103.455	4.229	4.504	0	0.985							97.025			107.879	4.423	397.038	398.19
s-sclc-HCT116-MIPE5.0-CTG48h-1	NCGC00183878-01	HCT116-viability		4	8.019	99.927	O=C(O)C(C)c1cc2CC(=O)c3ccccc3Sc2cc1				CN 100;Zaltoprofenum;Zaltoprofen;CIPLUS_691922;CIPLUS_3889078;CN-100;Peon;10,11-dihydro-alpha-methyl-10-oxodibenzo(b,f)thiepin-2-acetic acid;zaltoprofenum;Zaltoprofeno;LS-61331;zaltoprofene;ZALTOPROFEN;Zaltoprofene;		Z146000	Toronto Research	2017_MIPE5.0_01			Zaltoprofen	Zaltoprofen	1.3				13.542	101.567	4.955	0.219	0.547						Tox21_113634	93.548			104.26	90.718	481.347	482.414
s-sclc-HCT116-MIPE5.0-CTG48h-1	NCGC00345461-06	HCT116-viability	5.8954	-2.1	-110.275	7.259	CC1=N[NH]C(=C1)NC2=N[N]3C(=C(C)N=C3C(=C2)CN4CCOCC4)CC5=CC=C(Cl)C=C5F						A4147	APExBIO	2017_MIPE5.0_01	-5.2295		Gandotinib		4			6.265	99.386	-9.713	0.7	0	0.979							100.562			106.644	7.259	368.764	366.814
s-sclc-HCT116-MIPE5.0-CTG48h-1	NCGC00168108-05	HCT116-viability	5.8954	-1.2	-65.586	38.293	CN(C)CC1=CC=C(C=C1)C2=NC3=CC=CC4=C3[N]2CCNC4=O						S2178	Selleck	2017_MIPE5.0_01	-5.2295		AG-14361		4			10.405	81.537	30.352	2.72	0.002	0.914							95.938			106.504	24.967	398.619	400.354
s-sclc-HCT116-MIPE5.0-CTG48h-1	NCGC00189130-07	HCT116-viability	7.42187	-1.1	-106.239	6.138	COC1=C(OCCCN2CCCCC2)C=C3N=C(N=C(NC4CCN(CC4)CC5CCCCC5)C3=C1)N6CCCN(CC6)C(C)C						HY-13808	MedChem Express	2017_MIPE5.0_01	-5.1295		UNC-0631		4			7.399	100.82	-2.982	1.885	0	0.976							103.257			106.958	6.138	405.275	407.449
s-sclc-HCT116-MIPE5.0-CTG48h-1	NCGC00346879-04	HCT116-viability		4	-6.556	92.105	CC1=CC=C(O1)/C=N/NC(=O)C2=C(OC3=CC=CC=C3)C=CC=C2						WN101	Enzo	2017_MIPE5.0_01			PNU-74654		1.3				11.439	93.929	4.955	0.159	0.615							100.485			103.545	92.105	474.772	474.493
s-sclc-HCT116-MIPE5.0-CTG48h-1	NCGC00016916-15	HCT116-viability		4	9.525	104.139	CCN1\C=C(\C(O)=O)C(=O)C2=C1C=C(N3CCNCC3)C(=C2)F						Prestw-221	Prestwick	2017_MIPE5.0_01			Norfloxacin		2.3				17.548	105.029	4.095	0.41	0.332							95.504			104.139	86.591	460.516	461.9
s-sclc-HCT116-MIPE5.0-CTG48h-1	NCGC00094810-08	HCT116-viability		4	0	101.283	CC(=O)CC(C1=CC=CC=C1)C/2=C(O)/C3=CC=CC=C3OC2=O						13566	Cayman	2017_MIPE5.0_01			Warfarin sodium		5				15.95	0										0			107.66	91.709	488.516
s-sclc-HCT116-MIPE5.0-CTG48h-1	NCGC00522007-01	HCT116-viability	13.1982	-2.2	-56.483	45.466	NC1=NC(=CC=N1)C2=C(N=C[N]2C3CCN(CC3)CC4=NOC=C4)C5=CC=C(F)C=C5						6346	Tocris	2017_MIPE5.0_01	-4.8795		PF-5006739		1.1				56.837	41.261	1.989	0	0.957							97.744			102.303	45.466	436.26	435.986
s-sclc-HCT116-MIPE5.0-CTG48h-1	NCGC00346624-10	HCT116-viability	1.86429	-2.2	-32.973	68.291	CC1=C(SC(=N1)NC(=O)N2CCC[C@H]2C(N)=O)C3=CSC(=N3)C(C)(C)C						HY-13261	MedChem Express	2017_MIPE5.0_01	-5.7295		A-66		1.3			5.655	32.517	65.379	0.5	0.009	0.867							98.352			100.808	68.291	421.787	421.105
s-sclc-HCT116-MIPE5.0-CTG48h-1	NCGC00182851-05	HCT116-viability		4	0	90.923	C[C@H]1C[C@H]2[C@@H]3CC\C4=C\C(=O)\C=C/[C@]4(C)[C@H]3C(=O)C[C@]2(C)[C@@]1(O)C(=O)CO						HY-B0243	MedChem Express	2017_MIPE5.0_01			Meprednisone		5				9.573	0										0			100.338	90.765	457.303
s-sclc-HCT116-MIPE5.0-CTG48h-1	NCGC00263233-01	HCT116-viability	4.80562	-2.1	-102.236	10.719	NC1=CC=C(C=C1)C(=O)C2=CC3=C([NH]2)C=CC4=CC=CC=C34						IPFK2	NCGCChem	2017_MIPE5.0_01	-5.3182	0.332	IPFK2	IPFK2	4		18.568	9.017	92.854	-1.424	0.6	0	0.971							100.812			103.573	10.719	356.937	357.851
s-sclc-HCT116-MIPE5.0-CTG48h-1	NCGC00346615-02	HCT116-viability		4	0	102.208	COC(=O)[C@H](CCCNC(N)=N)N[S+]([O-])(=O)C1=CC=C(C)C=C1						4506	Tocris	2017_MIPE5.0_01			TAME		5				16.58	0										0			110.145	93.566	497.634
s-sclc-HCT116-MIPE5.0-CTG48h-1	NCGC00346888-03	HCT116-viability	29.547	-3	-86.425	27.829	NC(=O)C1=NOC(=N1)[C@H](CCCC2CCCCC2)CC(=O)NO						S2224	Selleck	2017_MIPE5.0_01	-4.5295		UK-383367		4			3.446	79.41	15.861	4.095	0	0.983							102.286			107.238	27.829	467.498	468.635
s-sclc-HCT116-MIPE5.0-CTG48h-1	NCGC00345830-02	HCT116-viability		4	-10.269	94.165	CN1C(=O)C(=C\C2=C1N=C(NC3=CC=CC(=C3)C(O)=O)N=C2)/C4=C(Cl)C=CC=C4Cl						SYN-1062	SynKinase	2017_MIPE5.0_01			PD-173955 Analogue 1		1.3				18.788	91.32	2.253	0.134	0.642							101.589			106.403	87.615	468.898	468.526
s-sclc-HCT116-MIPE5.0-CTG48h-1	NCGC00107508-04	HCT116-viability		4	-9.012	93.389	COC1=CC=CC=C1C(=O)NC2=C(C=C3N(C)C(=O)N(C)C3=C2)N4CCCCC4						5385	Tocris	2017_MIPE5.0_01			GSK-5959		1.3				18.059	88.009	4.955	0.211	0.585							97.021			98.57	80.511	437.869	437.854
s-sclc-HCT116-MIPE5.0-CTG48h-1	NCGC00347284-02	HCT116-viability	11.7629	-2.1	-113.153	6.028	COC1=CC2=C(C=C1OC[C@H]3C[C@H]4CN(C)C[C@H]4C3)N=CN=C2NC5=C(F)C(Cl)=C(Cl)C=C5						DC3129	DC Chemicals	2017_MIPE5.0_01	-4.9295		XL647		4			8.27	95.553	-16.065	1.1	0	0.973							97.088			101.581	6.028	386.087	386.517
s-sclc-HCT116-MIPE5.0-CTG48h-1	NCGC00229735-09	HCT116-viability	5.8954	-2.2	-51.896	49.539	C[C@H]1CN(C[C@@H](C)O1)CC(=O)NC2=CC=C3SC4=C(CC3=C2)C=CC=C4\C5=C\C(=O)\C=C(/O5)N6CCOCC6						HY-12061	MedChem Express	2017_MIPE5.0_01	-5.2295		KU-60019		1.1			6.501	57.045	45.716	1.01	0	0.944							97.613			106.584	49.539	418.605	418.377
s-sclc-HCT116-MIPE5.0-CTG48h-1	NCGC00164353-11	HCT116-viability		4	13	102.84	OC[C@@H](O)[C@@H](O)[C@H](O)[C@@H](O)CO						HY-B0400	MedChem Express	2017_MIPE5.0_02			Mannitol		1.3				14.592	105.356	4.955	0.357	0.422							92.356			108.948	94.356	500.23	503.799
s-sclc-HCT116-MIPE5.0-CTG48h-1	NCGC00387832-02	HCT116-viability	0.417363	-1.2	-60.501	31.489	COC1CC(C)C/C2=C(NCC=C)/C(=O)/C=C(/NC(=O)/C(=C/C=C/C(OC)C(OC(N)=O)/C(=C/C(C)C1O)C)C)C2=O						A4054	APExBIO	2017_MIPE5.0_02	-6.3795		17-AAG (KOS953)		1.1			3.834	73.744	40.01	3.512	0	0.981							100.511			105.233	31.489	360.406	356.856
s-sclc-HCT116-MIPE5.0-CTG48h-1	NCGC00164590-08	HCT116-viability	18.6429	-3	-38.777	71.048	C[C@]\12CCC(=O)\C=C1[C@@H]3C[C@@H]3[C@@H]4[C@@H]2CC[C@@]5(C)[C@H]4[C@@H]6C[C@@H]6[C@@]57CCC(=O)O7						HY-B0111	MedChem Express	2017_MIPE5.0_02	-4.7295		Drospirenone		2.3			10.88	39.31	64.752	1	0.024	0.817							103.53			110.359	71.048	475.963	475.365
s-sclc-HCT116-MIPE5.0-CTG48h-1	NCGC00390734-03	HCT116-viability		4	-16.922	86.244	O=C1C[O-][Pt++][O-]1						S1826	Selleck	2017_MIPE5.0_02			Nedaplatin		1.3				20.769	94.09	4.955	0.291	0.466							111.012			107.012	86.244	456.468	455.229
s-sclc-HCT116-MIPE5.0-CTG48h-1	NCGC00345858-03	HCT116-viability	0.001176	1.4	47.931	28.212	FC1=C(NC(=O)C2=C(Cl)C(=CC=C2)C3(CC3)C#N)C=C(OC4=NC5=C(C=C4)N=C(NC(=O)C6CC6)S5)C=C1						SYN-1168	SynKinase	2017_MIPE5.0_02	-8.9295		Takeda-6d		1.4				61.33	56.011	4.955	0.313	0.471							8.08			74.543	13.213	251.92	258.389
s-sclc-HCT116-MIPE5.0-CTG48h-1	NCGC00346437-01	HCT116-viability		4	-17.833	85.365	CN[C@@H]1CN(C[C@H]1OC)C2=NC3=C(C=C2)C(=O)C(=C\N3C4=NC=CS4)/C(O)=O						CS-0790	Chemscene	2017_MIPE5.0_02			Vosaroxin	Voreloxin Hydrochloride	1.3				23.732	84.559	4.955	0.098	0.688							102.392			109.097	85.365	507.756	505.733
s-sclc-HCT116-MIPE5.0-CTG48h-1	NCGC00390577-02	HCT116-viability	5.8954	-1.1	-91.529	3.999	CC1(C)CC[C@@]2(CC[C@]3(C)[C@@H]([C@@H]2C1)C(=O)\C=C\4[C@@]3(C)CC[C@H]5C(C)(C)C(=O)\C(=C/[C@]45C)C#N)NC(=O)C(C)(F)F						HY-12212	MedChem Express	2017_MIPE5.0_02	-5.2295		Omaveloxolone		4			6.002	99.283	4.938	2.473	0	0.986							96.467			103.283	3.999	378.788	378.709
s-sclc-HCT116-MIPE5.0-CTG48h-1	NCGC00015754-17	HCT116-viability	18.6429	-2.4	-35.51	67.052	CC1(C)NC(=O)N(C2=CC(=C(C=C2)[N+]([O-])=O)C(F)(F)F)C1=O						1759	Tocris	2017_MIPE5.0_02	-4.7295		Nilutamide		2.3			4.961	48.879	67.096	3.065	0.054	0.755							102.606			115.932	67.052	476.191	477.687
s-sclc-HCT116-MIPE5.0-CTG48h-1	NCGC00182055-09	HCT116-viability	20.9177	-2.1	-100.776	6.198	CC1=C([N](CC2=CC=C(OCCN3CCCCCC3)C=C2)C4=CC=C(O)C=C14)C5=CC=C(O)C=C5						HY-A0036	MedChem Express	2017_MIPE5.0_02	-4.6795		Bazedoxifene		4			8.074	98.532	-1.219	4.095	0	0.991							99.557			104.73	6.198	442.715	441.225
s-sclc-HCT116-MIPE5.0-CTG48h-1	NCGC00185990-14	HCT116-viability		4	-7.25	97.895	OC(=O)C1CC[N]2C1=CC=C2C(=O)C3=CC=CC=C3						HY-B0138	MedChem Express	2017_MIPE5.0_02			Ketorolac		2.3				11.502	91.644	4.955	0.297	0.494							98.894			103.354	91.852	470.92	469.542
s-sclc-HCT116-MIPE5.0-CTG48h-1	NCGC00018248-18	HCT116-viability		4	0	100.876	CN1\C(=C(\O)C2=CC=CC=C2[S+]1([O-])=O)C(=O)NC3=NC=C(C)S3						HY-B0261	MedChem Express	2017_MIPE5.0_02			Meloxicam		5				10.32	0										0			104.107	93.786	475.943
s-sclc-HCT116-MIPE5.0-CTG48h-1	NCGC00095118-08	HCT116-viability		4	-13.741	93.765	C[S+]([O-])(=O)C1=CC=C(C=C1)C/2=C(/C(=O)OC2)C3=CC=CC=C3						CT-RX001	ChemieTek	2017_MIPE5.0_02			Rofecoxib		1.3				15.76	88.978	0.4	0.322	0.432							102.719			107.361	91.601	474.469	475.619
s-sclc-HCT116-MIPE5.0-CTG48h-1	NCGC00181011-02	HCT116-viability		4	-6.402	93.636	ClC1=CNC(=O)C=C1O						G3084	Bosche	2017_MIPE5.0_02			Gimeracil	Gimeracil	1.3				15.359	94.577	2.253	0.29	0.468						Tox21_112661_1	100.98			105.67	90.311	471.09	470.814
s-sclc-HCT116-MIPE5.0-CTG48h-1	NCGC00505019-01	HCT116-viability	4.17363	-1.1	-99.534	5.434	COC1=C(OC)C=C\2C(=C1)C(=O)N(CCCNCCO)\C3=C2C(=O)C4=C3C=C5OCOC5=C4						NSC706744	NCI	2017_MIPE5.0_02	-5.3795		LMP-744		4				81.526	-13.148	0.6	0.01	0.962							86.385			86.959	5.434	252.79	293.298
s-sclc-HCT116-MIPE5.0-CTG48h-1	NCGC00263160-06	HCT116-viability	9.34358	-2.2	-80.251	18.943	C[C@@H](O)COC1=C[N]2N=CN=C(OC3=C(F)C4=C([NH]C(=C4)C)C=C3)C2=C1C						HY-10337	MedChem Express	2017_MIPE5.0_02	-5.0295		Brivanib		4			5.933	81.667	13.026	1.66	0	0.966							93.277			100.609	18.943	391.042	388.317
s-sclc-HCT116-MIPE5.0-CTG48h-1	NCGC00346548-07	HCT116-viability		4	-12.767	106.324	CCCNC(=O)NC1=CC=C(OC2=NC=NC3=CC(=C(OC)C=C23)OC)C=C1Cl						HY-12060	MedChem Express	2017_MIPE5.0_02			KRN-633		2.3				19.535	87.378	4.955	0.285	0.503							100.145			107.041	87.506	471.746	469.817
s-sclc-HCT116-MIPE5.0-CTG48h-1	NCGC00263189-06	HCT116-viability		4	-26.199	74.863	C[N]1C=C(C=N1)C2=N[N]3C(=NN=C3C(F)(F)C4=CC=C5N=CC=CC5=C4)C=C2						GLXC-90142	Glixx	2017_MIPE5.0_02			JNJ-38877605		2.3				34.264	73.913	4.095	0.076	0.719							100.112			109.127	74.863	471.28	471.52
s-sclc-HCT116-MIPE5.0-CTG48h-1	NCGC00016270-13	HCT116-viability	11.7629	3	53.363	97.187	N[C@@H](CC1=CC(=C(O)C=C1)O)C(O)=O						S1726	Selleck	2017_MIPE5.0_02	-4.9295		Levodopa		2.3			4.745	46.753	147.174	4.955	0.067	0.761							93.811			136.239	89.486	502.644	486.078
s-sclc-HCT116-MIPE5.0-CTG48h-1	NCGC00510526-01	HCT116-viability	0.832748	-1.2	-67.376	23.375	C[N]1C(=NC2=C(C)C(=CC=C12)OC3=CC=NC(=C3)NC(C)=O)NC4=CC=C(F)C=C4F						HY-18960	MedChem Express	2017_MIPE5.0_02	-6.0795		CHZ868		4				79.665	29.123	2.333	0	0.949							96.499			103.04	23.375	350.752	344.094
s-sclc-HCT116-MIPE5.0-CTG48h-1	NCGC00167533-04	HCT116-viability		4	-19.149	81.066	CCCC1=NC(=C2[N]1NC(=N\C2=O)/C3=CC(=CC=C3OCC)[S+]([O-])(=O)N4CCN(CC)CC4)C						Prestw-1356	Prestwick	2017_MIPE5.0_02			Vardenafil		2.3				17.624	77.541	1.464	0.038	0.785							96.69			98.69	81.066	452.542	455.913
s-sclc-HCT116-MIPE5.0-CTG48h-1	NCGC00263271-04	HCT116-viability	0.417363	-2.2	-41.472	58.886	COC1=CC=CC(=C1/C2=N/CC3=C(N=C(NC4=CC(=C(C=C4)C(O)=O)OC)N=C3)C5=CC=C(Cl)C=C25)F						S1133	Selleck	2017_MIPE5.0_02	-6.3795		Alisertib		1.3			6.017	42.831	58.872	0.4	0.015	0.843							100.344			101.717	58.886	395.44	393.428
s-sclc-HCT116-MIPE5.0-CTG48h-1	NCGC00263218-08	HCT116-viability	23.47	-2.4	-52.213	62.862	C\C(O)=C(C#N)\C(=O)NC1=CC=C(C=C1)C(F)(F)F						HY-15405	MedChem Express	2017_MIPE5.0_02	-4.6295		Teriflunomide		2.3			6.323	82.661	49.422	1.21	0.503	0.861							101.635			110.14	27.479	464.195	464.51
s-sclc-HCT116-MIPE5.0-CTG48h-1	NCGC00018185-20	HCT116-viability		4	-8.292	94.963	COC1=CC=C(\C=C\C(=O)NC2=CC=CC=C2C(O)=O)C=C1OC						HY-B0195	MedChem Express	2017_MIPE5.0_02			Tranilast		1.3				16.437	92.068	4.955	0.07	0.729							100.36			104.304	87.867	467.732	468.421
s-sclc-HCT116-MIPE5.0-CTG48h-1	NCGC00015316-08	HCT116-viability		4	19	82.839	NCCCC(N)(C(F)F)C(O)=O						GLXC-06672	Glixx	2017_MIPE5.0_02			Eflornithine Hydrochloride		1.3				22.96	96.711	4.955	0.298	0.489							77.711			104.17	81.211	461.205	461.027
s-sclc-HCT116-MIPE5.0-CTG48h-1	NCGC00016872-19	HCT116-viability		4	-21.116	88.681	ClC1=C(CN2CCC3=C(C2)C=CS3)C=CC=C1						HY-B0153A	MedChem Express	2017_MIPE5.0_02			Ticlopidine hydrochloride		1.3				19.264	88.828	0.3	0.056	0.751							109.944			107.944	88.681	467.947	468.155
s-sclc-HCT116-MIPE5.0-CTG48h-1	NCGC00015148-12	HCT116-viability		4	0	90.573	CCCC[S+]([O-])(=N)CCC(N)C(O)=O						B2640	SIGMA	2017_MIPE5.0_02			Buthionine sulphoximine		5				7.925	0										0			98.498	90.573	457.003
s-sclc-HCT116-MIPE5.0-CTG48h-1	NCGC00263202-06	HCT116-viability	8.32748	-1.1	-90.969	5.282	FC1=CC(=CC(=C1CN2CCOCC2)F)C3=C4N=C(C=NC4=CC=C3)C5=C[N](N=C5)C6CCNCC6						A3675	APExBIO	2017_MIPE5.0_02	-5.0795		NVP-BSK805		4			7.448	95.446	6.192	3.192	0	0.994							97.161			100.729	5.282	396.147	396.345
s-sclc-HCT116-MIPE5.0-CTG48h-1	NCGC00165816-04	HCT116-viability	11.7629	-2.4	-36.335	72.958	CC(OC(=O)NC1=C(ON=C1C)C2=CC=C(CSCCC(O)=O)C=C2)C3=C(Cl)C=CC=C3						5056	Tocris	2017_MIPE5.0_02	-4.9295		KI-16425		1.3			4.844	34.857	64.069	0.8	0.021	0.825							100.404			107.815	72.958	454.912	454.181
s-sclc-HCT116-MIPE5.0-CTG48h-1	NCGC00182045-03	HCT116-viability		4	0	98.748	OC[C@H]1O[C@H](C[C@@H]1O)[N]2C=NC3=C2\N=C/NC[C@H]3O						2033	Tocris	2017_MIPE5.0_02			Pentostatin		5				8.878	0										0			98.748	89.87	460.394
s-sclc-HCT116-MIPE5.0-CTG48h-1	NCGC00346621-05	HCT116-viability	13.1982	-2.1	-95.18	18.306	NC1(CCN(CC1)C2=C3C=C[NH]C3=NC=N2)CC4=CC=C(Cl)C=C4						HY-13260	MedChem Express	2017_MIPE5.0_02	-4.8795		CCT-128930		4			6.879	86.654	5.498	1.478	0	0.992							100.678			104.959	18.306	424.76	424.54
s-sclc-HCT116-MIPE5.0-CTG48h-1	NCGC00384181-05	HCT116-viability	1.86429	-1.2	-69.524	43.072	CC(=N/NC(=O)C1=CC=CC(=C1)[S+]([O-])(=O)N2CCOCC2)\C3=CC(=CC=C3O)Cl						GLXC-90051	Glixx	2017_MIPE5.0_02	-5.7295		SP2509		4			5.009	85.286	29.183	2.473	0	0.958							98.707			100.74	15.454	372.251	375.195
s-sclc-HCT116-MIPE5.0-CTG48h-1	NCGC00242458-15	HCT116-viability	0.002633	1.2	57.175	73.526	NC(=O)C1CCCC2=C1[NH]C3=C2C=C(Cl)C=C3						HY-15452	MedChem Express	2017_MIPE5.0_02	-8.5795		Selisistat		1.3			14.546	60.579	83.395	1.692	0.004	0.9							26.22			92.357	31.778	371.789	368.479
s-sclc-HCT116-MIPE5.0-CTG48h-1	NCGC00346474-01	HCT116-viability	0.001176	1.2	42.638	85.087	C1CN(CCN1)CC2=C3C=CC=CC3=CC=C2						651699	SIGMA	2017_MIPE5.0_02	-8.9295	0.721	NMP	1-(1-Naphthylmethyl)piperazine	1.3		39.438	44.759	43.339	95.092	4.955	0.008	0.873							52.453			100.126	56.787	449.467	447.442
s-sclc-HCT116-MIPE5.0-CTG48h-1	NCGC00181343-04	HCT116-viability		4	-21.288	92.241	COC1=C(OC)C=C2CC(=O)N(CCCN(C)C[C@H]3CC4=CC(=C(OC)C=C34)OC)CCC2=C1						GLXC-03048	Glixx	2017_MIPE5.0_02			Ivabradine hydrochloride		2.3				30.599	88.527	1.416	0.252	0.508							109.815			122.841	92.241	519.809	517.904
s-sclc-HCT116-MIPE5.0-CTG48h-1	NCGC00346702-05	HCT116-viability		4	-28.783	71.066	CNC(=O)C1=CC=C(C=C1F)C2=N[N]3C(=CN=C3N=C2)CC4=CC=C5N=CC=CC5=C4						HY-13404	MedChem Express	2017_MIPE5.0_02			Capmatinib		2.3				37.979	69.519	4.095	0.144	0.63							98.302			109.046	71.066	465.027	463.02
s-sclc-HCT116-MIPE5.0-CTG48h-1	NCGC00386234-03	HCT116-viability	3.71975	-1.2	-66.518	36.957	COC1=CC2=NC=NC(=C2C=C1OC)OC3=CC(=CC=C3)NC(=O)NC4=NOC(=C4)C(C)(C)C(F)(F)F						HY-15200	MedChem Express	2017_MIPE5.0_02	-5.4295		CEP-32496		1.1			4.497	71.529	32.802	1.928	0	0.986							99.32			102.788	31.259	401.108	402.207
s-sclc-HCT116-MIPE5.0-CTG48h-1	NCGC00263164-07	HCT116-viability	7.42187	-1.2	-65.401	43.969	COC1=C(OC)C=C2C(=CC=NC2=C1)OC3=CC=C(NC(=O)C4(CC4)C(=O)NC5=CC=C(F)C=C5)C=C3						CT-XL184	ChemieTek	2017_MIPE5.0_02	-5.1295		Cabozantinib		1.1			5.188	69.086	36.814	1.967	0	0.962							102.215			110.763	41.677	435.313	436.705
s-sclc-HCT116-MIPE5.0-CTG48h-1	NCGC00522513-01	HCT116-viability	0.083275	-1.4	-61.98	34.746	COC1=CC=C(C=C1)[S+]([O-])(=O)NC2=CC(=CC=C2C)C3=CSC(=C3)C#N						HY-16187	MedChem Express	2017_MIPE5.0_02	-7.0795		EL-102		1.1				70.956	38.42	4.449	0.052	0.988							100.4			105.293	34.337	265.414	311.76
s-sclc-HCT116-MIPE5.0-CTG48h-1	NCGC00271415-05	HCT116-viability	26.3338	-3	-88.551	14.616	CO[C@H]1\C=C\O[C@@]2(C)OC3=C(C)C(=C4C(=C(NC(=O)\C(=C/C=C/[C@H](C)[C@H](O)[C@@H](C)[C@@H](O)[C@@H](C)[C@H](OC(C)=O)[C@@H]1C)C)C5=C(N=C6C=C(C)C=C[N]56)C4=C3C2=O)O)O						A10793	Adooq	2017_MIPE5.0_02	-4.5795		Rifaximin		4			2.307	87.39	6.529	4.095	0	0.951							95.08			102.006	14.616	430.969	430.772
s-sclc-HCT116-MIPE5.0-CTG48h-1	NCGC00015225-08	HCT116-viability	20.9177	-2.4	-83.177	7.418	COC1=C(OC)C2=C[N+](=C3C(=C2C=C1)C=CC4=CC5=C(OCO5)C=C34)C						1330	Tocris	2017_MIPE5.0_02	-4.6795		Chelerythrine chloride		4			11.441	98.624	4.018	4.095	0.222	0.703							87.195			106.043	7.418	355.495	388.319
s-sclc-HCT116-MIPE5.0-CTG48h-1	NCGC00160515-01	HCT116-viability		4	0	100.412	[H][C@]1(C)O[C@]([H])(O[C@]2([H])[C@@]([H])(CO)O[C@]([H])(O[C@]3([H])[C@@]([H])(CO)OC(O)[C@]([H])(O)[C@@]3([H])O)[C@]([H])(O)[C@@]2([H])O)[C@]([H])(O)[C@@]([H])(O)[C@]1([H])N[C@@]4([H])C=C(CO)[C@@]([H])(O)[C@]([H])(O)[C@@]4([H])O				Bayer Brand of Acarbose;Precose;acarbose;acarbose 7-phosphotransferase;CIPLUS_182443;D-glucose, O-4,6-dideoxy-4-(((1S-(1 alpha,4 alpha,5 beta,6 alpha))-4,5,6-trihydroxy-3-(hydroxymethyl)-2-cyclohexen-1-yl)amino)-alpha-D-glucopyranosyl-(1-4)-O-alpha-D-glucopyr anosyl-(1-4)-;Bay g 5421;HS_1150;NCGC00096061-02;LS-71702;component C, acarbose byproduct;ACARBOSE;acarbose kinase;BAY G 5421;Glucobay;O-4,…		BB_NC-1311	InterBioScreen	2017_MIPE5.0_02			Acarbose	; Lasa Brand of Acarbose; Glucobay; Glumida; Bayer Brand of Acarbose; Precose;ACARBOSE; Prandase;Acarbose; Glucor; Acarbosa	5				14.249	0										0			107.391	93.142	480.929
s-sclc-HCT116-MIPE5.0-CTG48h-1	NCGC00179511-08	HCT116-viability		4	0	99.576	CC(=O)SCC(CC1=CC=CC=C1)C(=O)NCC(=O)OCC2=CC=CC=C2						1502331	Microsource	2017_MIPE5.0_02			Racecadotril		5				7.995	0										0			102.185	94.19	469.493
s-sclc-HCT116-MIPE5.0-CTG48h-1	NCGC00507890-02	HCT116-viability		4	0	94.472	CC1=C(C)C=C(N[S+]([O-])(=O)C2=CC3=C(NC(C4C\C=C/C34)C5=CC=C(C=C5)C(O)=O)C=C2)C=C1						HY-100892	MedChem Express	2017_MIPE5.0_02			MX-69		5				12.187	0										0			103.773	91.586	472.079
s-sclc-HCT116-MIPE5.0-CTG48h-1	NCGC00015785-10	HCT116-viability	16.6155	-2.2	-53.804	56.161	CC(=O)C1CCC2C3CC\C4=C\C(=O)CCC4(C)C3CCC12C						A8509	APExBIO	2017_MIPE5.0_02	-4.7795		Progesterone		2.1			13.959	59.115	53.696	2.248	0.002	0.917							107.5			115.276	56.161	490.794	489.765
s-sclc-HCT116-MIPE5.0-CTG48h-1	NCGC00390733-04	HCT116-viability	16.6155	-2.2	-40.941	65.36	N#CC1=CC=CC(=C1)C2=C[NH]C3=NC=NC(=C23)N4CCOCC4						5716	Tocris	2017_MIPE5.0_02	-4.7795		PF-06447475		2.1			6.133	46.221	63.357	3.132	0.003	0.903							104.298			111.581	65.36	483.519	481.49
s-sclc-HCT116-MIPE5.0-CTG48h-1	NCGC00263204-09	HCT116-viability	2.09177	-1.2	-61.011	25.964	CC1=C(SC(=N1)N)C2=NC(=NC=C2)NC3=CC=C(C=C3)N4CCOCC4						AOB87301	Aobious	2017_MIPE5.0_02	-5.6795		CYC-116		4			6.361	63.36	23.916	1.885	0	0.981							84.927			88.844	25.485	325.108	324.091
s-sclc-HCT116-MIPE5.0-CTG48h-1	NCGC00015254-30	HCT116-viability	20.9177	-2.1	-99.605	3.074	CN1CCN(CC1)\C2=N\C3=C(NC4=C2C=CC=C4)C=CC(=C3)Cl						HY-14539	MedChem Express	2017_MIPE5.0_02	-4.6795		Clozapine		4			15.11	100.088	-4.338	4.095	0	0.973							95.267			103.162	3.074	423.086	421.036
s-sclc-HCT116-MIPE5.0-CTG48h-1	NCGC00346555-08	HCT116-viability		4	0	90.881	COC1=CC=C(C=C1)[N]2N=C(C(N)=O)C3=C2C(=O)N(CC3)C4=CC=C(C=C4)N5CCCCC5=O						GLXC-90058	Glixx	2017_MIPE5.0_02			Apixaban		5				13.566	0										0			102.369	88.803	461.976
s-sclc-HCT116-MIPE5.0-CTG48h-1	NCGC00510501-01	HCT116-viability	18.6429	-2.2	-62.364	42.47	NC(=O)C1=C2NCCC(C3CCN(CC3)C(=O)C=C)[N]2N=C1C4=CC=C(OC5=CC=CC=C5)C=C4						HY-101474	MedChem Express	2017_MIPE5.0_02	-4.7295		BGB-3111		2.1				58.042	34.344	1.66	0	0.962							96.708			100.512	42.47	433.713	434.6
s-sclc-HCT116-MIPE5.0-CTG48h-1	NCGC00378635-03	HCT116-viability	0.029547	-1.2	-59.187	36.86	CC(C)[C@]12O[C@H]1[C@@H]3O[C@@]34[C@@]5(C)CC\C6=C(COC6=O)/[C@@H]5C[C@@H]7O[C@]47C2=O						HY-32736	MedChem Express	2017_MIPE5.0_02	-7.5295		Triptonide		4			9.289	79.158	35.138	2.303	0	0.955							94.324			100.058	20.899	262.716	262.378
s-sclc-HCT116-MIPE5.0-CTG48h-1	NCGC00346467-01	HCT116-viability		4	0	96.527	CO[C@H]1CC[C@@H](CC1)N(C(=O)[C@H]2CC[C@H](C)CC2)C3=C(SC(=C3)C4=CCCCC4)C([O-])=O						V1152	Ontario Chemicals	2017_MIPE5.0_02			VCH-916	VCH-916	5				18.643	0										0			111.912	93.269	482.647
s-sclc-HCT116-MIPE5.0-CTG48h-1	NCGC00024359-10	HCT116-viability		4	0	100.146	CC(C)(S)[C@@H](N)C(O)=O						AC3217	Enzo	2017_MIPE5.0_02			Penicillamine		5				17.612	0										0			108.621	91.009	577.939
s-sclc-HCT116-MIPE5.0-CTG48h-1	NCGC00159453-14	HCT116-viability		4	-26.834	68.264	CC(N(O)C(N)=O)C1=CC2=CC=CC=C2S1						HY-14164	MedChem Express	2017_MIPE5.0_02			Zileuton		2.3				30.286	65.125	1.928	0.213	0.551							91.96			98.55	68.264	434.314	429.434
s-sclc-HCT116-MIPE5.0-CTG48h-1	NCGC00507884-01	HCT116-viability	3.71975	-1.2	-49.126	54.747	CC(C)(C)NC(=O)C1=CN=C[N]1C2CCN(CC2)C3=NC=C(C=C3)C4=NN=C(O4)C(F)(F)F						S8358	Selleck	2017_MIPE5.0_02	-5.4295		WNK-463		1.1				48.971	50.985	1	0	0.983							100.111			103.718	54.747	424.529	424.115
s-sclc-HCT116-MIPE5.0-CTG48h-1	NCGC00378563-01	HCT116-viability	2.63338	-1.2	-48.094	50.901	CCCC(CCC)C(=O)NC/1=N/C(=O)N(/C=C1)[C@@H]2O[C@H](CO)[C@@H](O)C2(F)F						HY-13672	MedChem Express	2017_MIPE5.0_01	-5.5795		LY-2334737		1.1			5.001	47.682	49.548	1.627	0	0.989							97.642			98.582	50.901	406.604	407.734
s-sclc-HCT116-MIPE5.0-CTG48h-1	NCGC00165721-16	HCT116-viability		4	-22.298	76.398	CC1=CC=CC(=N1)C2=N[N](C=C2C3=CC=NC4=C3C=CC=C4)C(=S)NC5=CC=CC=C5						HY-10432	MedChem Express	2017_MIPE5.0_01			A-83-01		2.3				23.423	72.849	4.955	0.039	0.783							95.146			99.821	76.398	452.327	452.022
s-sclc-HCT116-MIPE5.0-CTG48h-1	NCGC00163474-07	HCT116-viability		4	0	85.788	C[C@@H]1CN[C@H]2[C@@H](C)[C@@]\3(CC[C@H]\4[C@@H]5C/C=C6/C[C@@H](O)CC[C@]6(C)[C@H]5CC4=C3C)O[C@@H]2C1						S1146	Selleck	2017_MIPE5.0_01			Cyclopamine		5				19.422	0										0			105.209	85.788	456.135
s-sclc-HCT116-MIPE5.0-CTG48h-1	NCGC00508883-01	HCT116-viability	5.25428	-2.2	-54.219	47.815	O=C1N\N=C(\CC2=CC=CC(=C2)C(=O)N3CCN(CC3)C4=NC=CC=C4C#N)C5=CC=CC=C15						SYN-3046	SynKinase	2017_MIPE5.0_01	-5.2795		AZ-9482		1.3				44.244	39.124	0.4	0.006	0.885							93.343			92.059	47.815	378.692	377.118
s-sclc-HCT116-MIPE5.0-CTG48h-1	NCGC00346830-03	HCT116-viability	0.104837	-1.2	-64.016	19.801	NC\1=N\C(=O)N(\C=C1F)[C@H]2C[C@H](O)[C@@H](CO)O2						F5307	SIGMA	2017_MIPE5.0_01	-6.9795		NSC-48006		4			6.434	84.968	24.242	3.132	0.001	0.939							88.258			102.642	17.673	252.697	252.871
s-sclc-HCT116-MIPE5.0-CTG48h-1	NCGC00510699-01	HCT116-viability		4	-8.644	93.912	CCN(C(=O)C1=CC=CC=C1OC)C2=C(C=C3N(C)C(=O)N(C)C3=C2)N4CCNC[C@H]4C						HY-100729	MedChem Express	2017_MIPE5.0_01			GSK9311		1.3				17.148	93.044	4.955	0.254	0.508							101.688			108.882	91.734	483.416	481.465
s-sclc-HCT116-MIPE5.0-CTG48h-1	NCGC00015735-18	HCT116-viability	1.04837	-1.1	-90.81	9.592	OC1=C(C=C(Cl)C=C1)C(=O)NC2=C(Cl)C=C(C=C2)[N+]([O-])=O						1503265	Microsource	2017_MIPE5.0_01	-5.9795		Niclosamide		4			6.278	94.68	9.407	1.788	0	0.991							100.217			104.271	9.592	328.062	329.275
s-sclc-HCT116-MIPE5.0-CTG48h-1	NCGC00016060-14	HCT116-viability	0.052543	-1.1	-93.168	5.187	CCCCCCCC(=O)O[C@@H]1[C@@H](OC(=O)\C(C)=C/C)C(=C2[C@@H]3OC(=O)[C@@](C)(O)[C@@]3(O)[C@H](C[C@](C)(OC(C)=O)[C@@H]12)OC(=O)CCC)C						10522	Cayman	2017_MIPE5.0_01	-7.2795		Thapsigargin		4			4.231	100.69	12.2	2.121	0	0.993							105.368			105.877	5.187	229.899	228.96
s-sclc-HCT116-MIPE5.0-CTG48h-1	NCGC00346684-02	HCT116-viability	26.3338	-2.2	-86.132	27.033	CC(C)(C)C1=C(O)C(=CC(=C1)C=C(C#N)C#N)Br						S1234	Selleck	2017_MIPE5.0_01	-4.5795		AG-1024		4			6.743	81.114	19.02	4.095	0	0.99							105.152			108.147	27.033	478.887	479.902
s-sclc-HCT116-MIPE5.0-CTG48h-1	NCGC00510266-01	HCT116-viability	10.4837	-2.1	-115.699	3.208	NC(=O)C1=CC=CC2=C1N=CN=C2NC(CN3CCC3)C4=CC(=C(Cl)C=C4)C(F)(F)F						CT-M2698	ChemieTek	2017_MIPE5.0_01	-4.9795		M2698		4				94.51	-21.932	0.9	0	0.986							93.767			97.718	3.208	358.8	359.275
s-sclc-HCT116-MIPE5.0-CTG48h-1	NCGC00507865-01	HCT116-viability	18.6429	-2.4	-53.488	39.688	CC#CC(=O)N1CC[C@H](C1)N2C(=O)N(C3=CC=C(OC4=CC=CC=C4)C=C3)C5=C(N)N=CN=C25						S8166	Selleck	2017_MIPE5.0_01	-4.7295		ONO-4059 (GS-4059)		2.1				97.08	41.789	2.72	0.137	0.957							95.277			136.768	39.688	433.823	434.216
s-sclc-HCT116-MIPE5.0-CTG48h-1	NCGC00371151-06	HCT116-viability		4	0	88.462	CCCN1CCN(CC1)C2=CC=C(C=C2)C(=O)NC3(CCCCC3)C(=O)NCC#N						GLXC-06343	Glixx	2017_MIPE5.0_01			Balicatib		5				24.555	0										0			100.309	75.755	435.981
s-sclc-HCT116-MIPE5.0-CTG48h-1	NCGC00241108-15	HCT116-viability	14.8086	-2.2	-80.411	40.001	CNC(=O)C1=CC=CC=C1SC2=CC=C3C(=C2)[NH]N=C3\C=C\C4=CC=CC=N4						PZ0193	SIGMA	2017_MIPE5.0_01	-4.8295		Axitinib		1.1			6.824	63.727	20.296	0.6	0.001	0.931							100.707			103.728	40.001	418.367	418.406
s-sclc-HCT116-MIPE5.0-CTG48h-1	NCGC00263548-23	HCT116-viability	0.371975	-1.2	-53.213	34.418	CC[C@]1(O)C[C@H]2CN(CCC3=C([NH]C4=C3C=CC=C4)[C@@](C2)(C(=O)OC)C5=C(OC)C=C6N(C)[C@H]7[C@](O)([C@H](OC(C)=O)[C@]8(CC)\C=C/CN9CC[C@]7([C@H]89)C6=C5)C(=O)OC)C1						HY-13780	MedChem Express	2017_MIPE5.0_01	-6.4295		VINBLASTINE SULFATE		1.1			4.17	65.298	40.218	2.847	0	0.975							93.431			99.716	34.418	336.834	335.732
s-sclc-HCT116-MIPE5.0-CTG48h-1	NCGC00346619-03	HCT116-viability	2.63338	-1.1	-86.521	12.472	NC1=NC=NC2=C1C(=N[N]2C3CCCC3)C4=CN=C5[NH]C=CC5=C4						S2622	Selleck	2017_MIPE5.0_01	-5.5795		PP-121		4			5.67	88.069	10.259	1.627	0	0.978							96.781			100.541	12.472	355.255	354.357
s-sclc-HCT116-MIPE5.0-CTG48h-1	NCGC00093644-09	HCT116-viability	11.7629	-2.1	-123.536	4.35	COC1=C(NC2=C3C=CC=CC3=NC4=C2C=CC=C4)C=CC(=C1)N[S+](C)([O-])=O						HY-13551	MedChem Express	2017_MIPE5.0_01	-4.9295		Amsacrine		4			5.705	98.095	-24.621	0.9	0	0.981							98.915			102.445	4.35	382.256	382.686
s-sclc-HCT116-MIPE5.0-CTG48h-1	NCGC00346465-06	HCT116-viability	3.31523	-1.2	-46.948	49.064	CCNC(=O)NC1=CC=C(C=C1)C2=NC(=C3CCN(CC3=N2)C4COC4)N5CCOC[C@@H]5C						HY-15248	MedChem Express	2017_MIPE5.0_01	-5.4795		GDC-0349		1.1			5.959	55.077	50.752	2.188	0	0.962							97.7			104.141	49.064	414.964	414.254
s-sclc-HCT116-MIPE5.0-CTG48h-1	NCGC00346545-08	HCT116-viability		4	-39.327	72.71	CCC[C@H](NC(=O)[C@@H]1[C@H]2CCC[C@H]2CN1C(=O)[C@@H](NC(=O)[C@@H](NC(=O)C3=NC=CN=C3)C4CCCCC4)C(C)(C)C)C(=O)C(=O)NC5CC5						A4031	APExBIO	2017_MIPE5.0_01			Telaprevir (VX-950)		2.3				32.772	62.155	0.3	0.109	0.674							101.482			105.482	72.71	443.015	444.949
s-sclc-HCT116-MIPE5.0-CTG48h-1	NCGC00188344-07	HCT116-viability	13.1982	-2.1	-90.676	12.916	CC1(C)CCC(=C(CN2CCN(CC2)C3=CC=C(C=C3)C(=O)N[S+]([O-])(=O)C4=CC(=C(N[C@H](CCN5CCOCC5)CSC6=CC=CC=C6)C=C4)[S+]([O-])(=O)C(F)(F)F)\C1)/C7=CC=C(Cl)C=C7						S1001	Selleck	2017_MIPE5.0_01	-4.8795		Navitoclax (ABT-263)		4			3.629	96.764	8.701	2.473	0	0.974							99.376			109.68	12.916	424.314	424.174
s-sclc-HCT116-MIPE5.0-CTG48h-1	NCGC00182713-18	HCT116-viability	14.8086	-2.1	-115.573	5.211	FC1=C(Cl)C=C(NC2=NC=NC3=C2C=C(NC(=O)C=C)C(=C3)OCCCN4CCOCC4)C=C1						5916	Tocris	2017_MIPE5.0_01	-4.8295		Canertinib		4			5.444	94.14	-18.136	1.248	0	0.991							97.437			99.351	5.211	397.429	398.361
s-sclc-HCT116-MIPE5.0-CTG48h-1	NCGC00345085-02	HCT116-viability		4	9.831	96.647	CC(C)[C@@H]1N(C)C2=C3C(=C[NH]C3=CC=C2)C[C@@H](CO)NC1=O						I0661	SIGMA	2017_MIPE5.0_01			(-)-Indolactam V		1.3				23.148	106.827	3.132	0.276	0.513							96.996			117.782	94.634	520.798	525.284
s-sclc-HCT116-MIPE5.0-CTG48h-1	NCGC00346626-05	HCT116-viability	0.832748	-1.1	-80.943	14.316	ClC1=CC\2=C(NC(=O)\C(=C2N[C@@H]3CN4CCC3CC4)C5=NC6=C([NH]5)C=CC=C6)C=C1						HY-13263	MedChem Express	2017_MIPE5.0_01	-6.0795		CHIR-124		4			8.311	91.106	18.2	2.406	0	0.987							99.143			105.422	14.316	333.931	332.705
s-sclc-HCT116-MIPE5.0-CTG48h-1	NCGC00025379-01	HCT116-viability	8.32748	-1.1	-91.848	5.094	COC1=CC=C(CCN(C)CCCOC2=CC=C(C=C2)[S+]([O-])(=O)C3=C(C(C)C)C4=CC=CC=C4[N]3C)C=C1OC				SR 33805 oxalate;NCGC00025379-01;		Tocris-1806	Tocris	2017_MIPE5.0_01	-5.0795	0.179	SR 33805	SR 33805; SR 33805	4		9.222	5.61	97.255	4.414	4.095	0	0.986							96.262			102.348	5.094	394.139	391.744
s-sclc-HCT116-MIPE5.0-CTG48h-1	NCGC00346711-02	HCT116-viability	5.8954	-1.2	-43.794	67.689	C[C@]\12CC[C@H](O)CC1=C/CC3C2CC[C@@]\4(C)C3C\C=C4[N]5C=NC6=C5C=CC=C6						S2803	Selleck	2017_MIPE5.0_01	-5.2295		Galeterone		1.3			13.708	58.725	56.964	1.967	0.023	0.819							100.757			106.44	47.716	441.245	443.479
s-sclc-HCT116-MIPE5.0-CTG48h-1	NCGC00346672-02	HCT116-viability		4	-8.367	90.097	CC1=CC(=CC=C1OC2=CC3=NC=N[N]3C=C2)NC4=C5C=C(C=CC5=NC=N4)C6=CC=C(CNCC[S+](C)([O-])=O)O6						S2752	Selleck	2017_MIPE5.0_01			ARRY-380		1.3				18.864	92.969	4.955	0.3	0.456							101.336			105.227	86.363	457.777	457.369
s-sclc-HCT116-MIPE5.0-CTG48h-1	NCGC00167972-02	HCT116-viability	20.9177	-2.2	-78.391	18.98	CC(C)C(=O)OCC(=O)[C@@]12O[C@@H](O[C@@H]1C[C@H]3[C@@H]4CC\C5=C\C(=O)\C=C/[C@]5(C)[C@H]4[C@@H](O)C[C@]23C)C6CCCCC6						Prestw-1801	Prestwick	2017_MIPE5.0_01	-4.6795		Ciclesonide		4			4.716	81.57	12.902	1.826	0.012	0.854							91.293			100.55	18.98	403.282	404.794
s-sclc-HCT116-MIPE5.0-CTG48h-1	NCGC00390588-01	HCT116-viability		4	0	93.469	CC[S+]([O-])(=O)N1CCC(CC1)C(C)[N]2C(=C(C(=O)NC\C3=C(OC)\C=C(\C)NC3=O)C4=C2C=CC=C4)C						HY-15956	MedChem Express	2017_MIPE5.0_01			CPI-169 racemate		5				18.374	0										0			111.57	93.196	474.833
s-sclc-HCT116-MIPE5.0-CTG48h-1	NCGC00015451-11	HCT116-viability		4	8.897	90.303	CCOC(=O)NC1=CC=C(NCC2=CC=C(F)C=C2)N=C1N	>30	186.033	>45			NCGC00015451-10pur	NCGCChem	2017_MIPE5.0_01			Flupirtine maleate		1.3				22.3	98.344	4.955	0.433	0.33							89.447			106.313	84.013	463.639	466.574
s-sclc-HCT116-MIPE5.0-CTG48h-1	NCGC00498438-01	HCT116-viability	2.63338	-1.2	-59.958	37.471	COC1=CC(=CC(=C1)N2CCN(CC2)C(=O)NC3=NC4=C(C=CC(=C4)F)N=C3OC)OC						CT-RX5902	ChemieTek	2017_MIPE5.0_01	-5.5795		RX-5902 (SUPINOXIN)		1.1			6.259	67.844	37.384	4.955	0	0.977							97.342			104.108	36.264	392.222	392.291
s-sclc-HCT116-MIPE5.0-CTG48h-1	NCGC00384250-02	HCT116-viability	0.832748	-1.2	-77.103	21.474	FC1(F)CCN(C1)C2=CC(=CC(=N2)NC3=CC(=CC=N3)C#N)C4CCN(CC4)C5COC5						HY-12947	MedChem Express	2017_MIPE5.0_01	-6.0795		GNE-3511		4				80.548	17.276	1.21	0	0.987							94.379			97.433	16.886	314.775	316.326
s-sclc-HCT116-MIPE5.0-CTG48h-1	NCGC00345811-02	HCT116-viability	0.832748	-1.1	-88.047	3.645	N[S+]([O-])(=O)C1=C2C(=O)C3=C(C(=CC=C3)O)C(=O)C2=CC=C1						1792	Bio Vision	2017_MIPE5.0_01	-6.0795		LLL-12		4			5.04	95.168	4.023	4.095	0	0.979							92.07			98.814	3.645	285.821	287.18
s-sclc-HCT116-MIPE5.0-CTG48h-1	NCGC00165915-05	HCT116-viability		4	-18.031	104.164	NC(=O)C1=CC(=CC=C1)C2=CC=CC(=C2)OC(=O)NC3CCCCC3						S2631	Selleck	2017_MIPE5.0_01			KDS-4103		1.3				20.966	90.486	0.5	0.284	0.504							108.517			105.541	84.575	454.62	454.914
s-sclc-HCT116-MIPE5.0-CTG48h-1	NCGC00246971-04	HCT116-viability		4	0	107.25	OC[C@H]1O[C@@H](OC2=CC(=CC(=C2)/C=C/C3=CC=C(O)C=C3)O)[C@H](O)[C@@H](O)[C@@H]1O						S2390	Selleck	2017_MIPE5.0_01			Polydatin		5				13.575	0										0			113.134	99.559	498.31
s-sclc-HCT116-MIPE5.0-CTG48h-1	NCGC00163127-08	HCT116-viability		4	-17.265	83.702	COC1=C(C)C(=C(\C=C\C(C)=C\C=C\C(C)=C\C(O)=O)C(=C1)C)C						A2415	APExBIO	2017_MIPE5.0_01			Acitretin		1.3				23.93	83.28	4.955	0.012	0.854							100.545			104.671	80.741	437.744	437.736
s-sclc-HCT116-MIPE5.0-CTG48h-1	NCGC00168759-10	HCT116-viability		4	-22.498	75.487	OC(=O)C1=CC=CC(=C1)C2=NOC(=N2)C3=CC=CC=C3F						HY-14832	MedChem Express	2017_MIPE5.0_01			PTC-124		1.3				30.171	74.571	1.627	0.052	0.757							97.069			105.658	75.487	447.14	447.628
s-sclc-HCT116-MIPE5.0-CTG48h-1	NCGC00167740-02	HCT116-viability	20.9177	-2.2	-86.224	42.42	CC/1=C/CC\C(=C/C2OC(=O)C(=C)C2CC1)C						N2333	APExBIO	2017_MIPE5.0_01	-4.6795		Costunolide		2.3			17.725	70.675	19.804	0.9	0.006	0.885							106.028			113.096	42.42	447.968	460.663
s-sclc-HCT116-MIPE5.0-CTG48h-1	NCGC00508900-01	HCT116-viability	6.44581	-2.2	-84.254	22.102	C1CN(CCO1)CCOC2=CC=C(C=C2)C3=C[N]4N=CC(=C4N=C3)C5=CC=NC6=C5C=CC=C6						5580	Tocris	2017_MIPE5.0_01	-5.1907		VU-0364849		4				93.832	16.149	1.808	0	0.958							100.403			115.934	22.102	438.026	437.996
s-sclc-HCT116-MIPE5.0-CTG48h-1	NCGC00346493-03	HCT116-viability	0.417363	-1.2	-62.459	44.902	O=C(NC1CC1)NC2=C[NH]N=C2C3=NC4=CC(=CC=C4[NH]3)CN5CCOCC5	>30	5.07	>38			S1134_CM1	Selleck	2017_MIPE5.0_01	-6.3795		AT-9283		4			5.744	81.928	32.4	1	0.008	0.873							94.858			99.165	17.237	324.699	325.961
s-sclc-HCT116-MIPE5.0-CTG48h-1	NCGC00508865-03	HCT116-viability		4	-24.195	81.682	CC[S+]([O-])(=O)C1=CC2=C(OC(=N2)C3=CC4=CC=CC=C4C=C3)C=C1						2481	Axon Medchem	2017_MIPE5.0_01			Ezutromid		1.3				20.972	74.149	0.5	0.029	0.805							98.344			102.654	81.682	447.568	447.639
s-sclc-HCT116-MIPE5.0-CTG48h-1	NCGC00347934-09	HCT116-viability		4	-18.417	100.116	CC1=CC=CC=C1C(N(C(=O)C[N]2C=CN=C2C)C3=CC=CC(=C3)F)C(=O)NC4CCCCC4						HY-18082	MedChem Express	2017_MIPE5.0_01			AGI-5198		1.3				28.284	76.93	4.955	0.023	0.844							95.347			100.116	71.833	401.806	400.053
s-sclc-HCT116-MIPE5.0-CTG48h-1	NCGC00163489-03	HCT116-viability		4	-13.142	90.411	CC(C)=CC[C@@H](O)C/1=C/C(=O)C2=C(O)C=CC(=C2C1=O)O						CT-115	Enzo	2017_MIPE5.0_01			Shikonin	SHIKONIN;Shikonin	1.3				18.142	90.054	4.449	0.078	0.717							103.196			108.553	90.411	490.791	489.015
s-sclc-HCT116-MIPE5.0-CTG48h-1	NCGC00018238-11	HCT116-viability	0.29547	-1.2	-64.851	39.666	CCCOC1=CC=C2[NH]C(=NC2=C1)NC(=O)OC						Prestw-1460	Prestwick	2017_MIPE5.0_01	-6.5295		Oxibendazole		1.1			8.553	69.41	36.65	1.331	0	0.991							101.501			105.942	36.532	341.636	343.366
s-sclc-HCT116-MIPE5.0-CTG48h-1	NCGC00263214-02	HCT116-viability	20.9177	-2.2	-75.821	39.583	CC1=C(C=C([N]1CCCN2CCOCC2)C3=CC=CC=C3)C(=O)NC4=CC=CC(=C4)C(F)(F)F						4100	Tocris	2017_MIPE5.0_01	-4.6795		HC-067047		2.3			10.042	76.453	30.6	1.627	0.004	0.896							106.422			116.036	39.583	476.855	477.584
s-sclc-HCT116-MIPE5.0-CTG48h-1	NCGC00350511-01	HCT116-viability		4	-17.878	98.074	ClC1=CC=CC(=C1)C2=CC=C(C=C2)C3=NN=C(CCCC4=NC5=NC=CC=C5C=C4)O3	2.3	1959.99	<1			PRP003-073	NCGCChem	2017_MIPE5.0_01			PRP003-073		1.3				26.72	80.993	1.464	0.097	0.719							98.87			103.859	77.139	450.156	448.78
s-sclc-HCT116-MIPE5.0-CTG48h-1	NCGC00015623-11	HCT116-viability		4	-18.299	98.021	CCCN(CCC)C(=O)C(CCC(O)=O)NC(=O)C1=CC=CC=C1						Prestw-240	Prestwick	2017_MIPE5.0_01			Proglumide		1.3				24.602	79.047	3.132	0.007	0.897							97.346			100.532	75.93	423.638	421.555
s-sclc-HCT116-MIPE5.0-CTG48h-1	NCGC00510492-02	HCT116-viability	16.6155	-2.1	-112.2	6.418	COC1=C(OCC2(N)CC2)C=C3N=CC=C(OC4=C(F)C5=C([NH]C(=C5)C)C=C4)C3=C1						A16253	Adooq	2017_MIPE5.0_01	-4.7795		Anlotinib		4				102.753	-12.282	1.248	0	0.975							99.918			109.171	6.418	416.368	416.787
s-sclc-HCT116-MIPE5.0-CTG48h-1	NCGC00093356-10	HCT116-viability	0.074219	-1.2	-61.719	50.508	NC\1=N\C(=O)N(\C=C1)[C@@H]2O[C@H](CO)[C@@H](O)[C@@H]2O						S1648	Selleck	2017_MIPE5.0_01	-7.1295		Cytarabine		1.1			5.539	66.634	49.193	0.8	0	0.965							110.913			117.142	50.508	360.672	359.295
s-sclc-HCT116-MIPE5.0-CTG48h-1	NCGC00510519-01	HCT116-viability	13.1982	-2.1	-111.429	3.611	OC1=C(CN2CCC(CC2)NC3=NC=NC4=C3C=C(CC(F)(F)F)S4)C=C5C=C(C#N)[N](CC6=C[NH]N=C6)C5=C1						HY-19810	MedChem Express	2017_MIPE5.0_01	-4.8795		MI-538		4				104.825	-9.807	1.66	0	0.984							101.622			108.436	3.611	419.411	420.231
s-sclc-HCT116-MIPE5.0-CTG48h-1	NCGC00263217-05	HCT116-viability	2.9547	-1.2	-60.435	32.434	O=C(NC1=CC2=C(C=C1)N=C(NC(=O)C3=CC=CC=C3)S2)C4C5CC6CC(C5)CC4C6	6.09133	159.38	<1			HY-13945	MedChem Express	2017_MIPE5.0_01	-5.5295		NVP-231		1.1			7.767	68.342	37.692	1.967	0	0.977							98.127			100.776	32.434	397.91	397.37
s-sclc-HCT116-MIPE5.0-CTG48h-1	NCGC00241411-01	HCT116-viability		4	-19.144	76.583	CC(C)(C)C(=O)OC1=CC2=C(C=C1)[N](CCCO)C(=N2)NC(=O)C3=CC=CC(=C3)[N+]([O-])=O						JKJ14-093	NCGCChem	2017_MIPE5.0_01			NCGC00241411	NCGC00241411-01	1.3				26.37	75.024	1	0.006	0.883							94.168			97.668	71.298	403.541	405.22
s-sclc-HCT116-MIPE5.0-CTG48h-1	NCGC00263166-10	HCT116-viability	1.66155	-1.1	-89.985	12.122	COC\1=C\C(=N/C1=C/C2=C(C)C=C(C)[NH]2)C3=CC4=CC=CC=C4[NH]3						A10665	Adooq	2017_MIPE5.0_01	-5.7795		Obatoclax		4			10.849	96.25	14.149	2.188	0	0.997							104.134			108.372	12.122	368.175	367.487
s-sclc-HCT116-MIPE5.0-CTG48h-1	NCGC00017337-22	HCT116-viability		4	-16.73	94.221	COC1=C(O)C=CC(CNC(=O)CCCC\C=C\C(C)C)=C1						HY-10448	MedChem Express	2017_MIPE5.0_01			Capsaicin		1.3				17.692	92.028	0.5	0.03	0.803							108.758			107.258	89.566	473.038	473.472
s-sclc-HCT116-MIPE5.0-CTG48h-1	NCGC00263169-06	HCT116-viability	0.052543	-1.2	-58.412	31.705	CC(C)(C)C1=C(/C=C/2NC(=O)\C(NC2=O)=C\C3=CC=CC=C3)N=C[NH]1						B2298	APExBIO	2017_MIPE5.0_01	-7.2795		Plinabulin		1.1			8.369	71.589	40.309	2.72	0	0.977							98.721			103.294	31.705	303.405	300.434
s-sclc-HCT116-MIPE5.0-CTG48h-1	NCGC00164296-05	HCT116-viability		4	14.958	94.685	OC(=O)CCCC1=C[NH]C2=CC=CC=C12						S2253	Selleck	2017_MIPE5.0_01			3-indolebutyric acid		1.3				24.752	96.803	4.955	0.3	0.455							81.845			104.256	79.504	454.814	454.971
s-sclc-HCT116-MIPE5.0-CTG48h-1	NCGC00014873-05	HCT116-viability	5.25428	-1.2	-67.499	35.341	CN(C)CCCN\C1=C\2C(=O)N(C)C(=O)\N=C2N(C)C3=C1C=CC=C3						3503	Tocris	2017_MIPE5.0_01	-5.2795		HLI-373989		1.1			7.724	70.917	34.667	2.406	0	0.992							102.166			106.258	35.341	424.473	424.993
s-sclc-HCT116-MIPE5.0-CTG48h-1	NCGC00013917-09	HCT116-viability		4	-23.501	77.676	OC1=C(C=C(C2=CC=CN=C12)[S+](O)([O-])=O)\N=N\C3=CC=C4C=C(C=CC4=C3)[S+](O)([O-])=O						GLXC-02436	Glixx	2017_MIPE5.0_01			NSC-87877		2.3				37.701	76.676	2.253	0.242	0.518							100.177			115.377	77.676	473.668	471.799
s-sclc-HCT116-MIPE5.0-CTG48h-1	NCGC00253867-11	HCT116-viability		4	0	100.849	COCCCN1CCC(CC1)NC(=O)C2=CC(=C(N)C3=C2OCC3)Cl						HY-12694	MedChem Express	2017_MIPE5.0_01			Prucalopride		5				11.515	0										0			102.27	90.756	469.934
s-sclc-HCT116-MIPE5.0-CTG48h-1	NCGC00018218-13	HCT116-viability		4	-11.948	93.485	C\C1=N\N(C(=O)C1)C2=CC=CC=C2						S1326	Selleck	2017_MIPE5.0_01			Edaravone		2.3				17.138	84.244	4.955	0.424	0.343							96.192			105.124	87.986	456.396	455.183
s-sclc-HCT116-MIPE5.0-CTG48h-1	NCGC00347957-09	HCT116-viability		4	0	89.025	BrC1=CN=CC(=C1)C(=O)N2CCC(CC2)N3CCCC3						HY-15839	MedChem Express	2017_MIPE5.0_01			UNC-669		5				9.809	0										0			98.834	89.025	455.327
s-sclc-HCT116-MIPE5.0-CTG48h-1	NCGC00095161-10	HCT116-viability		4	0	94.332	OC(=O)C(CC/1=C/C(=O)NC2=CC=CC=C12)NC(=O)C3=CC=C(Cl)C=C3						HY-B0360	MedChem Express	2017_MIPE5.0_01			Rebamipide		5				9.395	0										0			100.687	91.292	453.97
s-sclc-HCT116-MIPE5.0-CTG48h-1	NCGC00163318-03	HCT116-viability	0.018167	-1.4	-20.893	99.344	CC1=C(NC(=O)C2=CC=CC(=C2)NC(=O)NC3=CC=CC(=C3)C(=O)NC4=CC(=CC=C4C)C(=O)NC5=CC=C(C6=C5C(=CC(=C6)[S+](O)([O-])=O)[S+](O)([O-])=O)[S+](O)([O-])=O)C=C(C=C1)C(=O)NC7=CC=C(C8=CC(=CC(=C78)[S+](O)([O-])=O)[S+](O)([O-])=O)[S+](O)([O-])=O				SURAMIN		G430	BIOMOL	2017_MIPE5.0_01	-7.7407	0.124	Suramin sodium	Suramin (sodium salt);Suramin (sodium salt) (Not for individual resale);Suramin;SURAMIN	1.1		5.966	1.338	24.911	80.004	4.955	0.001	0.951							100.897			102.397	77.486	444.932	443.515
s-sclc-HCT116-MIPE5.0-CTG48h-1	NCGC00386367-02	HCT116-viability	4.68288	-2.2	-51.379	60.795	CNC1=NC(=NC=C1C(F)(F)F)NC2=C(Cl)[N](N=C2)[C@H]3CCN(C[C@@H]3F)C4COC4						HY-12282	MedChem Express	2017_MIPE5.0_01	-5.3295		GNE-9605		1.3			6.643	46.305	50.758	0.4	0.022	0.821							102.137			107.1	60.795	423.568	421.38
s-sclc-HCT116-MIPE5.0-CTG48h-1	NCGC00179578-11	HCT116-viability	20.9177	-2.2	-78.714	28.593	C[C@@H]1C[C@H]2[C@@H]3CC\C4=C\C(=O)\C=C/[C@]4(C)[C@@]3(Cl)[C@@H](O)C[C@]2(C)[C@@]1(OC(=O)C5=CC=CO5)C(=O)CCl						HY-13693	MedChem Express	2017_MIPE5.0_01	-4.6795		Mometasone furoate		4			4.983	85.454	22.515	4.095	0.001	0.939							101.229			114.046	28.593	458.881	457.431
s-sclc-HCT116-MIPE5.0-CTG48h-1	NCGC00475742-01	HCT116-viability	1.04837	-1.2	-65.293	35.798	CCC1=CC(=CC=C1[N]2N=C(C(C)C)C3=C(C=CN=C23)[N]4C=NC(=C4)C5=C[N](C)N=C5)C(N)=O						A-1924	ActiveBioChem	2017_MIPE5.0_01	-5.9795		TAS-116		1.1			5.459	72.898	37.765	1.989	0	0.979							103.059			108.696	35.798	386.926	385.781
s-sclc-HCT116-MIPE5.0-CTG48h-1	NCGC00387035-02	HCT116-viability	3.31523	-1.2	-31.173	69.241	C[C@H](CN(C)C)OC1=NC(=CN=C1C#N)NC2=NC=C3C(=CC=CC3=C2)Cl						SYN-1189	SynKinase	2017_MIPE5.0_01	-5.4795		SAR-020106		1.3				35.209	69.296	0.8	0.014	0.848							100.468			104.45	69.241	445.48	444.296
s-sclc-HCT116-MIPE5.0-CTG48h-1	NCGC00370777-04	HCT116-viability	0.148086	-1.2	-69.618	29.162	CN(C)C1CCN(CC1)C(=O)C2=CC=C(NC(=O)NC3=CC=C(C=C3)C4=NC(=NC(=N4)N5CCOCC5)N6CCOCC6)C=C2						B2179	APExBIO	2017_MIPE5.0_01	-6.8295		Gedatolisib		4			5.319	82.114	28.22	1	0	0.951							97.838			100.55	18.436	293.672	294.346
s-sclc-HCT116-MIPE5.0-CTG48h-1	NCGC00167798-06	HCT116-viability	9.10495	-2.2	-42.221	64.392	O=C1O[Pt]2(NC3CCCCC3N2)OC1=O						A10346	Adooq	2017_MIPE5.0_01	-5.0407		Oxaliplatin		2.3			6.567	39.9	57.105	1.21	0.004	0.897							99.326			104.291	64.392	473.291	474.926
s-sclc-HCT116-MIPE5.0-CTG48h-1	NCGC00263096-16	HCT116-viability		4	-14.63	93.227	NC(=O)C1=CC(=C(I)C=C1)[N+]([O-])=O						5817	Tocris	2017_MIPE5.0_01			Iniparib		1.3				18.266	91.705	1.826	0.047	0.768							106.335			111.493	93.227	500.043	501.628
s-sclc-HCT116-MIPE5.0-CTG48h-1	NCGC00162399-13	HCT116-viability	14.8086	-2.2	-93.908	16.218	COC1=CC=C(C=C1)[S+]([O-])(=O)N(CCO)C2=C(CN(C)C/C=C/C3=CC=C(Cl)C=C3)C=CC=C2						HY-15465	MedChem Express	2017_MIPE5.0_01	-4.8295		KN-93		4			6.34	84.717	1.194	1.288	0	0.973							95.102			100.935	16.218	400.432	400.731
s-sclc-HCT116-MIPE5.0-CTG48h-1	NCGC00246387-08	HCT116-viability	14.8086	-2.2	-75.754	38.175	CCOC(=O)C1=C(CSC2=CC=CC=C2)[N](C)C3=CC(=C(O)C(=C13)CN(C)C)Br						HY-14904A	MedChem Express	2017_MIPE5.0_01	-4.8295		Arbidol		1.1			8.813	71.398	30.679	1.928	0	0.993							106.433			109.573	38.175	469.015	469.469
s-sclc-HCT116-MIPE5.0-CTG48h-1	NCGC00018157-21	HCT116-viability		4	-9.872	97.965	CC(C(O)=O)C1=CC=C(C(=C1)F)C2=CC=CC=C2						DL400	Enzo	2017_MIPE5.0_01			Flurbiprofen		1.3				11.56	97.264	4.095	0.228	0.537							107.136			105.636	94.076	469.118	469.791
s-sclc-HCT116-MIPE5.0-CTG48h-1	NCGC00381562-02	HCT116-viability	16.6155	-2.4	-58.996	30.868	CCN(C1CCOCC1)C2=C(C)C(=CC(=C2)C3=CC=C(CN4CCOCC4)C=C3)C(=O)NC\C5=C(C)\C=C(C)/NC5=O						M60122-2s	XcessBio	2017_MIPE5.0_01	-4.7795		Tazemetostat		2.1			5.742	91.403	30.099	3.065	0.534	0.914							89.096			96.716	5.313	401.681	399.605
s-sclc-HCT116-MIPE5.0-CTG48h-1	NCGC00346890-02	HCT116-viability	2.09177	-1.2	-45.199	56.733	C[N+](C)([O-])CCNC1=CC=C(NCC[N+](C)(C)[O-])C2=C1C(=O)C3=C(C(=CC=C3O)O)C2=O						4219	Tocris	2017_MIPE5.0_01	-5.6795		Banoxantrone		1.1			3.724	45.89	52.112	0.7	0.001	0.932							97.311			102.623	56.733	403.523	402.564
s-sclc-HCT116-MIPE5.0-CTG48h-1	NCGC00509997-02	HCT116-viability		4	0	99.565	COC1=CC=C(C=C1)[S+]([O-])(=O)N[C@@H](CNC2=NC(=NC(=C2C)N3CCC(CC3)C4=NC5=C(CCCN5)C=C4)C)C(O)=O						HY-100506	MedChem Express	2017_MIPE5.0_01			GLPG-0187		5				17.697	0										0			105.641	87.943	472.646
s-sclc-HCT116-MIPE5.0-CTG48h-1	NCGC00386327-03	HCT116-viability	6.61475	-2.2	-59.168	46.426	CC1=CC(=CC=C1NC2=NC3=C(N=C[NH]3)C(=N2)NC4CCCCC4)N5CCOCC5						B3706	APExBIO	2017_MIPE5.0_01	-5.1795		MPI-0479605		1.3			5.686	65.883	38.197	0.5	0.026	0.811							97.365			112.31	46.426	403.028	400.422
s-sclc-HCT116-MIPE5.0-CTG48h-1	NCGC00346842-04	HCT116-viability		4	-9.774	99.456	C[N]1C=C(C[C@@H](N)C(O)=O)C2=C1C=CC=C2						B4900	APExBIO	2017_MIPE5.0_01			Indoximod		1.3				16.047	97.514	3.065	0.057	0.75							107.288			112.273	96.226	570.867	569.53
s-sclc-HCT116-MIPE5.0-CTG48h-1	NCGC00386818-01	HCT116-viability	8.32748	-2.2	-62.303	42.514	OC1=C(C=CC=N1)C(=O)NCCCNC(=O)C2=NOC(=C2)C3=CC=CC=C3						MLS004580709	Evotec	2017_MIPE5.0_01	-5.0795		ML327		1.1			4.325	61.881	37.713	1.479	0	0.977							100.017			104.396	42.514	429.927	430.761
s-sclc-HCT116-MIPE5.0-CTG48h-1	NCGC00095003-07	HCT116-viability		4	-6.663	87.898	OC1=CC2=C(SC(=O)O2)C=C1						S2603	Selleck	2017_MIPE5.0_01			Tioxolone		1.3				14.241	88.552	4.955	0.326	0.428							95.215			101.403	87.163	448.144	447.352
s-sclc-HCT116-MIPE5.0-CTG48h-1	NCGC00016000-21	HCT116-viability	16.6155	-2.3	-101.483	19.037	CCN(CC)C(=S)SSC(=S)N(CC)CC						S1680	Selleck	2017_MIPE5.0_01	-4.7795		Disulfiram		4			72.637	98.058	2.157	1.222	0.368	0.965							103.64			107.016	8.958	438.167	440.376
s-sclc-HCT116-MIPE5.0-CTG48h-1	NCGC00165909-10	HCT116-viability	18.6429	-2.2	-41.459	55.312	[Cl]C1=CC=CC=C1[C]([N]2C=CC=N2)(C3=CC=CC=C3)C4=CC=CC=C4						T6700	SIGMA	2017_MIPE5.0_01	-4.7295		TRAM-34		2.1			26.392	46.11	54.532	2.253	0.003	0.907							95.991			101.422	55.312	441.558	442.475
s-sclc-HCT116-MIPE5.0-CTG48h-1	NCGC00346838-01	HCT116-viability		4	9	99.17	COC1=CC(=CC=C1O)C[C@@H](CO)[C@H](CO)CC2=CC(=C(O)C=C2)OC						60372	SIGMA	2017_MIPE5.0_01			Secoisolariciresinol	Secoisolariciresinol	1.3				12.758	102.173	1	0.443	0.32							93.173			107.931	95.173	484.717	486.28
s-sclc-HCT116-MIPE5.0-CTG48h-1	NCGC00507854-01	HCT116-viability	3.71975	-1.2	-76.022	25.887	CC1=C2C=C(C#N)[N](CC3=C[NH]N=C3)C2=CC=C1CN4CCC(CC4)NC5=C6C=C(CC(F)(F)F)SC6=NC=N5						S7817	Selleck	2017_MIPE5.0_01	-5.4295		MI-503		4				76.11	20.499	1.1	0	0.98							96.522			101.998	25.887	376.84	376.315
s-sclc-HCT116-MIPE5.0-CTG48h-1	NCGC00346934-02	HCT116-viability		4	0	100.308	CC(C)(C)C(=O)OC1=CC=C(C=C1)[S+]([O-])(=O)NC2=CC=CC=C2C(=O)NCC(O)=O						S7198	SIGMA	2017_MIPE5.0_01			Sivelestat		5				19.574	0										0			103.087	83.514	460.959
s-sclc-HCT116-MIPE5.0-CTG48h-1	NCGC00015520-13	HCT116-viability		4	0	97.406	NC(=O)NO						S1896	Selleck	2017_MIPE5.0_01			Hydroxyurea		5				8.597	0										0			103.38	94.783	470.646
s-sclc-HCT116-MIPE5.0-CTG48h-1	NCGC00024976-06	HCT116-viability		4	0	85.746	CCNC(=O)[C@H]1O[C@H]([C@H](O)[C@@H]1O)[N]2C=NC3=C2N=C(NCCC4=CC=C(CCC(O)=O)C=C4)N=C3N						S2153	Selleck	2017_MIPE5.0_01			CGS-21680		5				23.372	0										0			109.118	85.746	461.314
s-sclc-HCT116-MIPE5.0-CTG48h-1	NCGC00372956-01	HCT116-viability	18.6429	-2.1	-94.037	7.541	C[C@@H](O)[C@@H](C)OC1=C(C=NC(=N1)NC2=CC=C(C=C2)[S+]([O-])(=N)C3CC3)C(F)(F)F						A12742	Adooq	2017_MIPE5.0_01	-4.7295		Roniciclib		4			4.367	93.552	0.29	1.885	0	0.95							94.327			101.093	7.541	407.056	409.046
s-sclc-HCT116-MIPE5.0-CTG48h-1	NCGC00242480-02	HCT116-viability	18.6429	-2.1	-108.292	3.702	CC(C)(C)C1=CC(=C(NC(=O)C/2=C/NC3=C(C=CC=C3)C2=O)C=C1O)C(C)(C)C						S1144	Selleck	2017_MIPE5.0_01	-4.7295		Ivacaftor		4			6.023	104.274	-4.628	2.333	0	0.993							103.664			107.976	3.702	447.963	449.091
s-sclc-HCT116-MIPE5.0-CTG48h-1	NCGC00378622-10	HCT116-viability	8.32748	-1.1	-102.788	2.462	COC1=C(NC2=NC=CC(=N2)C3=C[N](C)C4=C3C=CC=C4)C=C(NC(=O)C=C)C(=C1)N(C)CCN(C)C						GLXC-05459	Glixx	2017_MIPE5.0_01	-5.0795		Osimertinib mesylate		4			5.795	102.415	-5.921	1.885	0	0.977							96.867			104.877	2.462	382.706	384.543
s-sclc-HCT116-MIPE5.0-CTG48h-1	NCGC00345852-03	HCT116-viability	0.083275	-1.2	-59.148	47.036	CC(C)C1=C2N=C(N[C@@H](CO)[C@H](O)CO)C=C(NCC3=CC=CC=C3)[N]2N=C1						SYN-1151	SynKinase	2017_MIPE5.0_01	-7.0795		BS-194		4				76.873	38.542	4.955	0	0.961							97.69			102.187	25.313	306.734	306.999
s-sclc-HCT116-MIPE5.0-CTG48h-1	NCGC00183285-06	HCT116-viability	1.66155	-1.2	-46.806	46.274	CC1=C[N](C=N1)C2=CC(=CC(=C2)NC(=O)C3=CC(=C(C)C=C3)NC4=NC(=CC=N4)C5=CC=CN=C5)C(F)(F)F						S1033	Selleck	2017_MIPE5.0_01	-5.7795		Nilotinib		1.1			5.914	58.77	53.948	3.065	0	0.949							100.754			105.044	46.274	416.997	415.062
s-sclc-HCT116-MIPE5.0-CTG48h-1	NCGC00346673-02	HCT116-viability	0.525428	-1.2	-63.385	35.87	CNC(=O)C1=N[N](C)C2=C1C(C)(C)CC3=CN=C(NC4=CC=C(C=C4)N5CCN(C)CC5)N=C23						S2751	Selleck	2017_MIPE5.0_01	-6.2795		Milciclib		1.1			6.877	73.773	34.816	1.344	0	0.969							98.2			103.923	30.151	346.658	346.584
s-sclc-HCT116-MIPE5.0-CTG48h-1	NCGC00509941-01	HCT116-viability	20.9177	-2.4	-67.966	31.414	COC1=N[N](C)C=C1NC2=C3N=C[N](C)C3=NC(=N2)N4C[C@H](F)[C@H](C4)NC(=O)C=C						C-1263	ChemGood	2017_MIPE5.0_01	-4.6795		PF-06747775		2.1				98.741	26.519	4.095	0.062	0.962							94.486			130.154	31.414	432.782	429.001
s-sclc-HCT116-MIPE5.0-CTG48h-1	NCGC00388522-04	HCT116-viability		4	-17.225	92.709	CN1[C@@H]2CCC[C@H]1CC(C2)NC(=O)C3=N[N](C)C4=C3C=CC=C4						G3796	SIGMA	2017_MIPE5.0_01			Granisetron (AB-1001)		2.3				22.732	79.14	4.955	0.137	0.67							96.364			102.826	80.094	449.104	449.977
s-sclc-HCT116-MIPE5.0-CTG48h-1	NCGC00485487-01	HCT116-viability	1.04837	-1.2	-82.302	20.338	CO[C@@H](C)CN1C(=O)N(C)C2=C1C3=CC(=CC=C3N=C2)C4=CC(=CN=C4)C(C)(C)O						HY-12513	MedChem Express	2017_MIPE5.0_01	-5.9795		LY-3023414		4			7.58	81.726	14.828	0.9	0	0.99							97.13			100.802	19.077	325.354	327.512
s-sclc-HCT116-MIPE5.0-CTG48h-1	NCGC00346617-03	HCT116-viability	0.525428	-1.2	-62.165	36.815	CC(C)[N]1C(=NC=C1C2=NC(=NC=C2)NC3=CC=C(C=C3)[S+](C)([O-])=O)C						S2621	Selleck	2017_MIPE5.0_01	-6.2795		AZD-5438		4			6.987	79.399	32.786	3.512	0	0.955							94.951			101.264	21.865	332.414	333.184
s-sclc-HCT116-MIPE5.0-CTG48h-1	NCGC00510683-01	HCT116-viability		4	-6.068	106.201	CN(C)C(=O)C1=NC=C(OC2=C3C=C(C)OC3=CC(=C2)C(=O)NC4=CN=C(C)C=N4)C=N1						6049	Tocris	2017_MIPE5.0_01			PF-04937319		1.3				15.954	94.986	4.955	0.262	0.53							101.054			106.201	90.247	471.282	469.544
s-sclc-HCT116-MIPE5.0-CTG48h-1	NCGC00178318-05	HCT116-viability		4	-8.127	89.429	[O-][S](=O)(=O)CCS						S1735	Selleck	2017_MIPE5.0_01			Mesna		1.3				18.804	93.628	4.955	0.259	0.501							101.756			107.621	88.816	473.204	471.145
s-sclc-HCT116-MIPE5.0-CTG48h-1	NCGC00501213-01	HCT116-viability		4	-26.712	78.073	C[C@H]1CC[C@H](CN1C(=O)C=C)NC2=C3C=C[NH]C3=NC=N2						P293775	Toronto Research	2017_MIPE5.0_01			PF-06651600		2.3				32.696	76.288	4.095	0.077	0.717							103			110.77	78.073	486.916	486.287
s-sclc-HCT116-MIPE5.0-CTG48h-1	NCGC00178913-11	HCT116-viability	3.31523	-1.1	-98.864	3.535	CC/1=C(\O)C(=O)\C=C2/C1=C\C=C3/[C@@]2(C)CC[C@@]4(C)[C@@H]5C[C@@](C)(CC[C@]5(C)CC[C@]34C)C(O)=O						C0869	SIGMA	2017_MIPE5.0_01	-5.4795		Tripterin		4			7.335	101.936	3.338	2.533	0	0.997							102.203			105.471	3.535	374.233	374.639
s-sclc-HCT116-MIPE5.0-CTG48h-1	NCGC00511352-01	HCT116-viability		4	-27.347	64.441	CCN(CC)C(=O)CC1=CSC(=N1)N[S+]([O-])(=O)C2=C(C)C(=CC=C2)Cl						GLXC-04311	Glixx	2017_MIPE5.0_01			BVT-14225		2.3				75.866	56.967	0.8	0.649	0.672							84.313			90.391	14.525	388.019	387.809
s-sclc-HCT116-MIPE5.0-CTG48h-1	NCGC00371131-09	HCT116-viability	1.48086	-1.1	-104.173	12.372	CC1=C(C=CC(=C1)OCC2=NN=C(SC3CCCC3)[N]2C4=CN=CC=C4)C5=CC=C(C=C5)[S+](C)([O-])=O						GLXC-03842	Glixx	2017_MIPE5.0_01	-5.8295		NMS-873		4			6.695	95.741	-2.853	0.7	0	0.953							101.32			106.445	10.704	321.415	322.64
s-sclc-HCT116-MIPE5.0-CTG48h-1	NCGC00346594-02	HCT116-viability		4	0	105.457	CC1(C)C[C@H](C2CC[C@]3(C)\C(=C/C[C@@H]4[C@@]5(C)CC[C@H](O)C(C)(C)[C@@H]5CC[C@@]34C)[C@@H]2C1)C(O)=O						S2334	Selleck	2017_MIPE5.0_01			Oleanolic acid		5				21.471	0										0			105.457	83.986	463.407
s-sclc-HCT116-MIPE5.0-CTG48h-1	NCGC00350264-01	HCT116-viability	23.47	-3	-32.24	68.836	FC1=CC=C(C=C1C(F)(F)F)C2=NOC(=C2)CNC(=O)CCCC3=NC4=NC=CC=C4C=C3	9.4	1075.81	3.29241			PRP003-062	NCGCChem	2017_MIPE5.0_01	-4.6295		PRP003-062		2.1			5.715	36.305	66.713	4.095	0.001	0.93							98.953			105.14	68.836	464.938	465.005
s-sclc-HCT116-MIPE5.0-CTG48h-1	NCGC00016759-08	HCT116-viability		4	0	97.248	COC1=CC2=CC=C(C=C2C=C1)[C@H](C)C(O)=O						HY-15030	MedChem Express	2017_MIPE5.0_01			Naproxen sodium		5				14.048	0										0			107.141	93.093	473.494
s-sclc-HCT116-MIPE5.0-CTG48h-1	NCGC00387711-02	HCT116-viability	8.32748	-2.2	-84.078	28.862	C[C@@H]1COCCN1C2=NC(=NC(=C2)C3(CC3)[S@@+](C)([O-])=N)C4=CC=NC5=C4C=C[NH]5						HY-19323	MedChem Express	2017_MIPE5.0_01	-5.0795		AZD-6738		4			4.705	75.98	14.166	0.9	0	0.959							98.244			104.842	28.862	397.677	398.97
s-sclc-HCT116-MIPE5.0-CTG48h-1	NCGC00510704-01	HCT116-viability	0.525428	-1.2	-57.432	45.441	C[N]1N=CC=C1NC2=NC=CC(=N2)C3=CC4=C(S3)C(C)(C)N(CCN5CCOCC5)C4=O						HY-101494	MedChem Express	2017_MIPE5.0_01	-6.2795		LY-3214996		1.1				58.108	42.209	1.1	0	0.978							99.641			101.451	43.344	363.768	365.183
s-sclc-HCT116-MIPE5.0-CTG48h-1	NCGC00522052-01	HCT116-viability		4	0	96.685	CC1=CC=C(O1)C2=NC(=NC3=C2N=N[N]3CC4=NC(=CC=C4)CO[C@H]5CCOC5)N						C-1392	ChemGood	2017_MIPE5.0_01			CPI-444		5				19.804	0										0			111.605	91.801	486.849
s-sclc-HCT116-MIPE5.0-CTG48h-1	NCGC00384474-01	HCT116-viability		4	-15.397	103.199	CCO[C@@H]1OC(=O)C[C@@H]1NC(=O)[C@@H]2CCCN3N2C(=O)[C@H](CCC3=O)NC(=O)C4=NC=CC5=C4C=CC=C5						DIV02676	DiverChem	2017_MIPE5.0_01			Pralnacasan		1.1				14.068	93.325	0.6	0.006	0.901							108.721			107.126	93.057	474.457	473.999
s-sclc-HCT116-MIPE5.0-CTG48h-1	NCGC00263118-02	HCT116-viability		4	-17.715	82.024	C[S+]([O-])(=O)OC1=CC=C2C(=C(OC2=C1)C(=O)C3=C(Cl)C=C(Cl)C=C3)NC(N)=O						1178	Axon Medchem	2017_MIPE5.0_02			Lirimilast		2.3				22.484	81.822	3.929	0.028	0.807							99.537			104.508	82.024	470.214	470.02
s-sclc-HCT116-MIPE5.0-CTG48h-1	NCGC00346687-10	HCT116-viability	0.005895	1.4	75.29	23.202	BrC1=CN=C(NC2=CC(=CC=C2)NC(=O)N3CCCC3)N=C1NCCC4=CN=C[NH]4						HY-11005	MedChem Express	2017_MIPE5.0_02	-8.2295		BX-912		1.3			7.417	95.7	81.24	3.512	0.086	0.733							5.95			101.72	6.02	312.044	324.944
s-sclc-HCT116-MIPE5.0-CTG48h-1	NCGC00344623-17	HCT116-viability		4	-10.4	88.352	O=C(N1CCC(CC1)N2CCCC2)C3=CC(=C(C=C3)C(=O)N4CCC(CC4)N5CCCC5)NC6=CC=CC=C6						S7088	Selleck	2017_MIPE5.0_02			UNC-1215		1.3				12.117	87.035	0.6	0.212	0.555							97.435			100.469	88.352	457.541	457.251
s-sclc-HCT116-MIPE5.0-CTG48h-1	NCGC00016643-13	HCT116-viability		4	-19.805	98.055	CC1=CC2=C(O1)C(=C3OC(=O)\C=C(C)/C3=C2)C						NP323	Enzo	2017_MIPE5.0_02			Trioxsalen		1.3				19.838	94.835	0.3	0.104	0.68							114.64			115.14	95.302	498.569	499.767
s-sclc-HCT116-MIPE5.0-CTG48h-1	NCGC00271534-03	HCT116-viability		4	-11.044	96.478	CC(C)C1CCC(CC1)C(=O)N[C@H](CC2=CC=CC=C2)C(O)=O						S2489	Selleck	2017_MIPE5.0_02			Nateglinide	Nateglinide (Starlix)	1.3				18.217	94.081	0.7	0.139	0.636							105.125			108.972	90.755	484.703	484.82
s-sclc-HCT116-MIPE5.0-CTG48h-1	NCGC00015898-28	HCT116-viability		4	-7.402	88.798	COC1=C(OC2CCCC2)C=C(C=C1)C3CNC(=O)C3						HY-16900	MedChem Express	2017_MIPE5.0_02			Rolipram		1.3				12.938	90.565	4.955	0.089	0.702							97.966			101.736	88.798	463.715	462.729
s-sclc-HCT116-MIPE5.0-CTG48h-1	NCGC00346885-02	HCT116-viability	18.6429	-2.2	-74.616	25.625	CN1CCN(CC1)C2=NC(=C(C=N2)C3=CC(=CC(=C3Cl)Cl)Cl)N						4044	Tocris	2017_MIPE5.0_02	-4.7295		Sipatrigine		4			8.101	79.137	24.134	2.72	0	0.977							98.75			104.762	25.625	441.762	441.52
s-sclc-HCT116-MIPE5.0-CTG48h-1	NCGC00347944-06	HCT116-viability		4	-12.215	84.802	CNC1=NC(=NC=C1Cl)NC2=CC=C(C=C2OC)C(=O)N3CCOCC3						GLXC-02896	Glixx	2017_MIPE5.0_02			Hg-10-102-01		1.3				18.811	84.767	3.132	0.248	0.513							96.981			103.613	84.802	457.917	459.003
s-sclc-HCT116-MIPE5.0-CTG48h-1	NCGC00178852-04	HCT116-viability		4	-8.807	93.79	NC[C@H]1O[C@H](O[C@@H]2[C@@H](N)C[C@@H](N)[C@H](O[C@H]3O[C@H](CO)[C@@H](O)[C@H](N)[C@H]3O)[C@H]2O)[C@H](N)C[C@@H]1O						MS-01500579	Microsource	2017_MIPE5.0_02			Tobramycin	Nebcin; Tobrex; Obracin;TOBRAMYCIN; Tobramycin Sulphate;; Sulfate, Tobramyci; Brulamycin;Tobramycin; Tobramycin Base; Tobramicina; Tobracin; Nebicin	1.3				14.391	92.715	3.929	0.199	0.568							101.522			105.907	91.516	478.177	479.408
s-sclc-HCT116-MIPE5.0-CTG48h-1	NCGC00263144-09	HCT116-viability	11.7629	-2.1	-96.524	3.959	COC1=CC(=CC=C1NC2=NC=C(Cl)C(=N2)OC3=CC(=CC=C3)NC(=O)C=C)N4CCN(C)CC4						HY-12026	MedChem Express	2017_MIPE5.0_02	-4.9295		WZ-4002		4			5.361	101.374	2.225	3.192	0	0.989							98.749			105.332	3.959	416.011	413.129
s-sclc-HCT116-MIPE5.0-CTG48h-1	NCGC00273984-04	HCT116-viability	10.4837	-2.2	-43.886	60.036	CC[N]1C(=NC2=CN=CC(=C12)CNC3CCNCC3)C4=NON=C4N						4630	Tocris	2017_MIPE5.0_02	-4.9795		SB-747651-A		1.3			4.156	44.797	56.265	1.627	0.004	0.895							100.152			104.832	60.036	448.708	450.528
s-sclc-HCT116-MIPE5.0-CTG48h-1	NCGC00346533-13	HCT116-viability	33.1523	-3	-112.384	5.584	COC(=O)N[C@@H](C(C)C)C(=O)N1CCC[C@H]1C2=NC=C([NH]2)C3=CC=C(C=C3)C4=CC=C(C=C4)C5=CN=C([NH]5)[C@@H]6CCCN6C(=O)[C@@H](NC(=O)OC)C(C)C						HY-10466	MedChem Express	2017_MIPE5.0_02	-4.4795		Daclatasvir dihydrochloride		4			2.564	97.192	-17.445	4.095	0	0.986							94.939			102.776	5.584	430.463	429.71
s-sclc-HCT116-MIPE5.0-CTG48h-1	NCGC00263124-09	HCT116-viability	23.47	-2.1	-98.315	6.339	COC1=CC=C(C(=C1)OC(C)C)C/2=N/[C@@H]([C@@H](N2C(=O)N3CCNC(=O)C3)C4=CC=C(Cl)C=C4)C5=CC=C(Cl)C=C5						HY-15335	MedChem Express	2017_MIPE5.0_02	-4.6295		Nutlin-3		4			5.54	98.947	-1.557	4.095	0	0.975							96.758			105.286	6.339	432.098	432.637
s-sclc-HCT116-MIPE5.0-CTG48h-1	NCGC00347941-04	HCT116-viability	8.32748	-1.1	-95.283	5.443	OCCNC1CCCC2=C1[NH]C3=C2C=C(C=C3)C4=CC=CC=C4						GLXC-04909	Glixx	2017_MIPE5.0_02	-5.0795		CASIN		4			10.549	97.417	4.199	4.955	0	0.995							99.481			102.86	5.443	406.738	404.98
s-sclc-HCT116-MIPE5.0-CTG48h-1	NCGC00092375-02	HCT116-viability		4	-17.194	86.687	COC1CCC(CC1)C(=O)C2=CC3=C(C=C2)N=C4OCCCC4=C3						2333	Tocris	2017_MIPE5.0_02			JNJ-16259685	JNJ-16259685;JNJ 16259685;JNJ-16259685	1.3				19.722	83.322	0.931	0.127	0.651							100.515			106.409	86.687	471.25	469.708
s-sclc-HCT116-MIPE5.0-CTG48h-1	NCGC00015443-22	HCT116-viability		4	-24.157	76.186	FC(F)(F)COC1=CC(=C(OCC(F)(F)F)C=C1)C(=O)NCC2CCCCN2						HY-17429	MedChem Express	2017_MIPE5.0_02			Flecainide acetate		2.3				32.946	73.91	4.095	0.157	0.615							98.067			109.132	76.186	464.011	464.23
s-sclc-HCT116-MIPE5.0-CTG48h-1	NCGC00390695-02	HCT116-viability		4	-5.462	88.95	CCC1=C(C)C(=CC=C1C(=O)NNC(=O)[C@@H](O)C2=CC(=CC(=C2)F)F)O						HY-15193B	MedChem Express	2017_MIPE5.0_02			EMD-638683		1.3				11.654	94.54	4.955	0.306	0.452							100.002			100.604	88.95	461.589	460.909
s-sclc-HCT116-MIPE5.0-CTG48h-1	NCGC00421916-03	HCT116-viability		4	-35.478	77.702	CC(C)[N]1N=CC2=C1C(=O)CC3(CCN(CC3)C(=O)C4=CC=C5[NH]C(=NC5=C4)C)C2						5790	Tocris	2017_MIPE5.0_02			PF-05175157		2.3				29.565	67.789	0.7	0.219	0.545							103.268			107.268	77.702	471.241	478.491
s-sclc-HCT116-MIPE5.0-CTG48h-1	NCGC00179492-08	HCT116-viability		4	-18.414	82.172	CC1(C)O[C@@H]2C[C@H]3[C@@H]4C[C@H](F)\C5=C\C(=O)\C=C/[C@]5(C)[C@H]4[C@@H](O)C[C@]3(C)[C@@]2(O1)C(=O)CO						FF23333	Carbosynth	2017_MIPE5.0_02			FLUNISOLIDE		2.3				19.81	78.936	1.331	0.051	0.76							97.35			101.981	82.172	458.541	459.142
s-sclc-HCT116-MIPE5.0-CTG48h-1	NCGC00093985-19	HCT116-viability	0.008327	1.2	57.416	94.727	CC1NC2=CC(=C(C=C2C(=O)N1C3=C(C)C=CC=C3)[S+](N)([O-])=O)Cl						HY-B0209	MedChem Express	2017_MIPE5.0_02	-8.0795		Metolazone		1.1			8.195	53.634	95.644	0.7	0	0.986							38.229			97.226	43.592	394.238	394.337
s-sclc-HCT116-MIPE5.0-CTG48h-1	NCGC00249417-03	HCT116-viability	23.47	-2.2	-76.044	26.115	[O-][S+](=O)(NC1=CC=C(Cl)C=C1C(=O)NC2=CC=C(C=C2)[S+]([O-])(=O)N3CCOCC3)C4=CC=C(Cl)S4						16371	Cayman	2017_MIPE5.0_02	-4.6295		Ataciguat		4			3.456	72.388	20.122	4.095	0	0.994							96.166			98.503	26.115	437.09	437.143
s-sclc-HCT116-MIPE5.0-CTG48h-1	NCGC00018099-17	HCT116-viability		4	-12.969	89.921	CN1C(=O)N(C)C2=C([N](CC(O)CO)C=N2)C1=O						AC3105	Enzo	2017_MIPE5.0_02			Dyphylline		1.3				21.868	88.327	4.955	0.032	0.798							101.297			108.69	86.822	477.101	476.495
s-sclc-HCT116-MIPE5.0-CTG48h-1	NCGC00263149-06	HCT116-viability	16.6155	-2.1	-97.523	6.166	CCN1CCN(CC1)CC2=CC=C(C=C2)C3=CC4=C(N[C@H](C)C5=CC=CC=C5)N=CN=C4[NH]3						HY-10045	MedChem Express	2017_MIPE5.0_02	-4.7795		AEE-788		4			7.942	94.887	-0.668	2.188	0	0.988							96.854			101.054	6.166	417.943	416.506
s-sclc-HCT116-MIPE5.0-CTG48h-1	NCGC00386224-06	HCT116-viability	16.6155	-2.4	-36.019	71.695	C#CC1=CC(=CC=C1)NC2=NC=NC3=C2C=C4OCCOCCOCCOC4=C3						HY-15164	MedChem Express	2017_MIPE5.0_02	-4.7795		Icotinib hydrochloride		2.1			6.387	31.167	64.192	1.248	0.001	0.933							100.211			102.862	71.695	461.479	461.316
s-sclc-HCT116-MIPE5.0-CTG48h-1	NCGC00090762-05	HCT116-viability	23.47	-2.2	-59.966	43.66	[H][C@]1(C)\C=C\C=C(C)\C(=O)NC2=C3NC4(CCN(CC(C)C)CC4)N=C3C5=C(C2=O)C(O)=C(C)C6=C5C(=O)[C@](C)(O6)O\C=C\[C@]([H])(OC)[C@@]([H])(C)[C@@]([H])(OC(C)=O)[C@]([H])(C)[C@]([H])(O)[C@]([H])(C)[C@@]1([H])O						B2126	APExBIO	2017_MIPE5.0_02	-4.6295		Rifabutin		2.1			2.251	59.103	38.766	4.095	0	0.963							98.732			102.763	43.66	454.074	454.788
s-sclc-HCT116-MIPE5.0-CTG48h-1	NCGC00164637-06	HCT116-viability		4	-10.03	92.102	CN1C(=O)/C=C(/NCCN(CCO)CCCC2=CC=C(C=C2)[N+]([O-])=O)N(C)C1=O						Prestw-1774	Prestwick	2017_MIPE5.0_02			Nifekalant		1.3				14.428	90.611	2.253	0.005	0.89							100.641			102.711	88.283	468.469	468.43
s-sclc-HCT116-MIPE5.0-CTG48h-1	NCGC00181754-07	HCT116-viability	13.1982	-2.1	-92.93	19.795	OC(=O)C1=CC=C(C=C1)[N]2N=C(N=C2C3=CC=CC=C3O)C4=CC=CC=C4O						HY-17359	MedChem Express	2017_MIPE5.0_02	-4.8795		Deferasirox		4			4.494	94.152	11.918	1.989	0	0.985							104.848			113.947	19.795	449.823	448.289
s-sclc-HCT116-MIPE5.0-CTG48h-1	NCGC00015116-20	HCT116-viability		4	-17.407	89.224	COC1=CC=C(C=C1)C(=O)N2CCCC2=O						HY-10932	MedChem Express	2017_MIPE5.0_02			Aniracetam		1.3				17.422	91.24	0.5	0.02	0.827							108.647			106.647	89.224	457.735	457.845
s-sclc-HCT116-MIPE5.0-CTG48h-1	NCGC00249888-03	HCT116-viability	10.4837	-2.4	-32.435	69.25	CC(CNC(=O)CCC1(C)C(CC(N)=O)\C2=N\C1=C(C)/C3=N\C(=C/C4=N/C(=C(\C)C5=NC2(C)C(C)(CC(N)=O)C5CCC(N)=O)C(C)(CC(N)=O)C4CCC(N)=O)C(C)(C)C3CCC(N)=O)O[P]([O-])(=O)OC6C(O)C(OC6CO)[N]7C=[N+]([Co]C#N)C8=C7C=C(C)C(=C8)C						Prestw-433	Prestwick	2017_MIPE5.0_02	-4.9795		Vitamin B12		1.3			1.042	29.529	63.344	0.8	0.007	0.88							95.779			98.779	69.25	432.669	433.767
s-sclc-HCT116-MIPE5.0-CTG48h-1	NCGC00263135-02	HCT116-viability	0.00372	1.1	80.421	87.347	CC(C)(C)COC1=C(C=C(C=C1)[N]2C=C(C=N2)C(O)=O)C#N						1174	Axon Medchem	2017_MIPE5.0_02	-8.4295		Piraxostat		1.1			9.553	80.023	93.479	0.9	0	0.945							13.059			101.084	21.061	387.3	385.784
s-sclc-HCT116-MIPE5.0-CTG48h-1	NCGC00508823-01	HCT116-viability	20.9177	-2.2	-68.764	33.658	CC1(C)N(CC2=CC=C(C=C2)C3=C[NH]N=N3)C(=S)N(C1=O)C4=CC=C(C#N)C(=C4)C(F)(F)F						BG-15a	NCI	2017_MIPE5.0_02	-4.6795		BG-15a		2.1				72.23	29.178	4.095	0	0.952							97.942			105.887	33.658	448.633	445.319
s-sclc-HCT116-MIPE5.0-CTG48h-1	NCGC00510708-01	HCT116-viability	0.001864	1.2	78.449	61.723	C[C@H](NC(=O)[C@H]1NCC[C@@H]1O)C2=CC=C(C=C2)C3=NOC(=N3)CCC4CCCC4						HY-101805	MedChem Express	2017_MIPE5.0_02	-8.7295		NCGC00510708		1.1				81.193	91.742	3.627	0.001	0.945							13.292			97.604	16.411	407.536	411.318
s-sclc-HCT116-MIPE5.0-CTG48h-1	NCGC00346509-08	HCT116-viability	0.934358	-1.1	-82.304	19.023	O=C1NC(=O)/C(S1)=C/C2=CC=C3N=CC=C(C4=CC=NC=C4)C3=C2						HY-12036	MedChem Express	2017_MIPE5.0_02	-6.0295		GSK-615		4			8.368	91.893	24.778	1.509	0	0.986							107.082			110.916	19.023	375.72	372.402
s-sclc-HCT116-MIPE5.0-CTG48h-1	NCGC00160664-04	HCT116-viability	10.4837	-1.1	-96.182	6.574	OC1=CC=C(C2=C1N=CC=C2)[N+]([O-])=O						1506173	Microsource	2017_MIPE5.0_02	-4.9795		Nitroxoline		4			6.3	100.886	6.93	3.677	0	0.991							103.111			107.459	6.574	431.085	429.411
s-sclc-HCT116-MIPE5.0-CTG48h-1	NCGC00378894-01	HCT116-viability	20.9177	-2.1	-96.428	20.376	CCC(CC)C([N]1C=NC=N1)C2=CC=C(NC3=NC4=CC=CC=C4S3)C=C2						HY-14531	MedChem Express	2017_MIPE5.0_02	-4.6795		Talarozole (R enantiomer)		4			8.397	93.412	13.282	4.095	0	0.977							109.71			113.788	20.376	492.211	491.637
s-sclc-HCT116-MIPE5.0-CTG48h-1	NCGC00014911-03	HCT116-viability	0.166155	-1.2	-77.132	10.392	CC(C)(O)\C=C/C(=O)[C@](C)(O)[C@H]1[C@H](O)C[C@]2(C)[C@@H]3C\C=C4/[C@@H](/C=C(/O)C(=O)C4(C)C)[C@]3(C)C(=O)C[C@@]12C	30.6782	184.18	>51			14747	Cayman	2017_MIPE5.0_02	-6.7795		Cucurbitacin I		4			5.127	93.283	24.583	1.1	0.001	0.923							101.715			103.675	10.392	299.863	297.791
s-sclc-HCT116-MIPE5.0-CTG48h-1	NCGC00481572-02	HCT116-viability	0.58954	-1.2	-58.381	38.738	COC1(COC1)C2=C(C)C3=C(S2)C(=NC(=N3)C4=CN=C(N)N=C4)N5CCOCC5						HY-12763	MedChem Express	2017_MIPE5.0_02	-6.2295		GNE-317		1.1			5.736	69.392	38.176	1.478	0	0.957							96.557			105.525	36.133	354.244	351.524
s-sclc-HCT116-MIPE5.0-CTG48h-1	NCGC00387878-04	HCT116-viability		4	-14.073	84.082	OC(=O)C1=CC=C(CN2CCC(CC2)CN[C@@H]3C[C@H]3C4=CC=CC=C4)C=C1						DC8491	DC Chemicals	2017_MIPE5.0_02			GSK-2879552		2.3				19.434	83.737	4.955	0.097	0.689							97.809			103.516	84.082	465.446	464.464
s-sclc-HCT116-MIPE5.0-CTG48h-1	NCGC00014670-26	HCT116-viability	18.6429	-2.2	-67.981	25.582	ClC1=CC2=C(C=C1)N(C3CCN(CCCN4C(=O)NC5=C4C=CC=C5)CC3)C(=O)N2						HY-B0411	MedChem Express	2017_MIPE5.0_02	-4.7295		Domperidone		4			6.953	74.628	28.229	2.72	0	0.958							96.21			100.211	25.582	431.984	432.261
s-sclc-HCT116-MIPE5.0-CTG48h-1	NCGC00165889-13	HCT116-viability	2.9547	-1.1	-86.627	13.962	CC1=NC(=CC=C1)C2=C(N=C([NH]2)C(C)(C)C)C3=CC4=C(OCO4)C=C3						HY-13521	MedChem Express	2017_MIPE5.0_02	-5.5295		SB-505124		4			9.196	94.376	11.106	4.955	0	0.983							97.733			104.612	10.236	364.704	363.394
s-sclc-HCT116-MIPE5.0-CTG48h-1	NCGC00507846-01	HCT116-viability		4	15.5	85.001	OCC1=CC(=NC=N1)OC2=CC=C3C(=C2)C=CC=C3C(=O)NC4=CC(=CC=C4)C(F)(F)F						S8188	Selleck	2017_MIPE5.0_02			BFH-772		1.3				17.061	97.975	1.1	0.129	0.68							82.475			101.536	84.475	461.146	461.215
s-sclc-HCT116-MIPE5.0-CTG48h-1	NCGC00164594-08	HCT116-viability		4	-16.04	92.62	CCOC(=O)O[C@@]1(CC[C@H]2[C@@H]3CCC/4=C/C(=O)/C=C\[C@]4(C)[C@H]3[C@@H](O)C[C@]12C)C(=O)OCCl						HY-17358	MedChem Express	2017_MIPE5.0_02			Loteprednol etabonate		2.3				15.414	81.033	4.955	0.06	0.774							97.072			99.87	84.456	457.285	456.053
s-sclc-HCT116-MIPE5.0-CTG48h-1	NCGC00178697-07	HCT116-viability	1.17629	-1.2	-79.973	23.94	CCC1=C2C=C(OC(=O)N3CCC(CC3)N4CCCCC4)C=CC2=NC\5=C1CN6C(=O)\C7=C(/C=C56)[C@@](O)(CC)C(=O)OC7						S1198	Selleck	2017_MIPE5.0_02	-5.9295		Irinotecan		4			5.266	84.773	20.112	1.1	0	0.984							100.086			103.26	18.486	351.72	350.309
s-sclc-HCT116-MIPE5.0-CTG48h-1	NCGC00025103-05	HCT116-viability	23.47	-3	-52.055	48.381	CCOC(=O)C/1=C(C)/NC(=S)NC1C2=CC=CC(=C2)O						1305	Tocris	2017_MIPE5.0_02	-4.6295		Monastrol		2.3			6.549	57.691	45.34	4.095	0.01	0.862							97.395			106.072	48.381	454.011	450.976
s-sclc-HCT116-MIPE5.0-CTG48h-1	NCGC00498399-01	HCT116-viability		4	-16.983	87.256	COC(=O)N1CC2(CC2)C[C@@H]([C@H]1C(=O)N3CCN(CC3)C4=CC=CC=C4)C(=O)NO	>30	7.46	>62			PJM010-074	NCGCChem	2017_MIPE5.0_02			Aderbasib		1.3				22.397	83.103	1.1	0.132	0.645							100.086			106.33	83.933	465.268	466.175
s-sclc-HCT116-MIPE5.0-CTG48h-1	NCGC00018100-16	HCT116-viability	18.6429	-2.2	-49.094	50.448	[O-][S+](=O)(N1CCCNCC1)C2=C3C=CN=CC3=CC=C2						HY-10341	MedChem Express	2017_MIPE5.0_02	-4.7295		Fasudil hydrochloride		2.1			6.915	57.193	49.772	2.72	0.001	0.93							98.866			107.641	50.448	452.472	453.418
s-sclc-HCT116-MIPE5.0-CTG48h-1	NCGC00163431-06	HCT116-viability	18.6429	-2.1	-88.78	18.351	CCCNC(=O)[C@H]1O[C@@H]1C(=O)N[C@@H](C(C)CC)C(=O)N2CCC[C@H]2C(=O)OC						A8239	APExBIO	2017_MIPE5.0_02	-4.7295		CA-074 Me		4			4.027	89.988	11.812	2.253	0	0.971							100.592			108.34	18.351	443.182	442.966
s-sclc-HCT116-MIPE5.0-CTG48h-1	NCGC00263167-10	HCT116-viability		4	0	44.709	CC(C)(C)C1=CN=C(CSC2=CN=C(NC(=O)C3CCNCC3)S2)O1						9490-5	Bio Vision	2017_MIPE5.0_02			SNS-032		5				75.532	0										0			100.042	24.509	278.213
s-sclc-HCT116-MIPE5.0-CTG48h-1	NCGC00022848-25	HCT116-viability		4	-23.049	80.762	C[C@]\12CCC(=O)\C=C1CC[C@H]3[C@@H]4CC[C@](O)(C(=O)CO)[C@@]4(C)C[C@H](O)[C@H]23						HY-N0583	MedChem Express	2017_MIPE5.0_02			Hydrocortisone		2.3				29.434	77.671	4.095	0.142	0.633							100.719			110.196	80.762	477.682	477.999
s-sclc-HCT116-MIPE5.0-CTG48h-1	NCGC00015615-15	HCT116-viability		4	-18.293	82.105	FC(F)(F)COc3ccnc(CS(=O)c1nc2ccccc2n1)c3C		122.43	20.2053			1503926	Microsource	2017_MIPE5.0_02			Lansoprazole	; ; Prevacid;Lansoprazole; Lansoprazole; Lansoprazol;LANSOPRAZOLE	1.3				26.612	80.973	2.847	0.188	0.579						Tox21_110184_1	99.266			108.717	82.105	468.075	467.314
s-sclc-HCT116-MIPE5.0-CTG48h-1	NCGC00182058-03	HCT116-viability	23.47	-2.2	-85.404	22.693	C=C1C(/C[C@@H](O)C[C@@H]1O)=C\C=C2/CCC[C@]3(C)[C@H](CC[C@@H]23)[C@H](C)/C=C/[C@H](C)C(C)C				1alpha-hydroxyvitamin D2;1A-HYDROXYVITAMIN D2;DOXERCALCIFEROL;doxercalciferolum;doxacalciferol;1 alpha-hydroxyergocalciferol;doxercalciferol;Hectorol;HECTOROL;Bone Care brand of 1 alpha-hydroxyergocalciferol;1alpha-OHD2;1A-HYDROXYERGOCALCIFEROL;CIPLUS_700330;Draxis brand of 1 alpha-hydroxyergocalciferol;1alpha(OH)2D2;		555784	APAC	2017_MIPE5.0_02	-4.6295	0.212	Doxercalciferol	TSA-840; ; Doxercalciferol; 1alpha(OH)2D2; 1alpha-hydroxyvitamin D2; 1alpha-OHD2;Hectorol	4		11.216	11.414	85.427	16.221	4.095	0	0.987						Tox21_112978	101.625			108.12	22.693	460.554	460.294
s-sclc-HCT116-MIPE5.0-CTG48h-1	NCGC00346722-06	HCT116-viability	14.8086	-2.2	-35.655	63.511	FC1=CC=C(C=C1)C(=O)N2CCC[C@@H](C2)C3=NC(=NO3)C4=CC=C(F)C=C4						HY-13058	MedChem Express	2017_MIPE5.0_02	-4.8295		ADX-47273		1.3			8.14	40.22	63.301	3.132	0.005	0.89							98.956			103.731	63.511	455.703	456.554
s-sclc-HCT116-MIPE5.0-CTG48h-1	NCGC00510444-01	HCT116-viability	1.66155	-1.1	-85.024	11.869	NC1=NC2=C(N=C(C(=N2)N)C3=CC(=CC=C3)Cl)C(=N1)N						SML1647	SIGMA	2017_MIPE5.0_02	-5.7795		Epiblastin A		4				95.191	14.348	3.512	0	0.976							99.371			107.06	11.869	354.754	351.808
s-sclc-HCT116-MIPE5.0-CTG48h-1	NCGC00346503-01	HCT116-viability	0.008115	1.4	26.614	86.779	CCCCCCCCCCCCCCCCCCO[P]([O--])(=O)OC1CC[N+](C)(C)CC1						S1037	Selleck	2017_MIPE5.0_02	-8.0907	0.358	Perifosine	Perifosine	1.3		17.522	11.811	32.813	92.956	1.539	0.013	0.851							66.342			99.341	66.528	438.81	439.641
s-sclc-HCT116-MIPE5.0-CTG48h-1	NCGC00242487-08	HCT116-viability	4.17363	-2.1	-115.186	11.188	CC1=CN=C(NC2=CC=C(F)C=C2Cl)N=C1C3=C[NH]C(=C3)C(=O)N[C@H](CO)C4=CC=CC(=C4)Cl						HY-14178	MedChem Express	2017_MIPE5.0_01	-5.3795		NCGC00242487		4			5.221	91.593	-10.605	0.5	0	0.969							104.581			102.781	11.188	355.051	354.052
s-sclc-HCT116-MIPE5.0-CTG48h-1	NCGC00262009-03	HCT116-viability	18.6429	-2.2	-85.659	33.556	O=C\1NC(=O)\C(=C1C2=C[NH]C3=C2C=CC=C3)C4=C[NH]C5=C4C=CC=C5						13299	Cayman	2017_MIPE5.0_01	-4.7295		Bisindolylmaleimide		2.3			6.075	70.212	11.088	0.7	0.007	0.88							96.747			103.768	33.556	401.94	406.227
s-sclc-HCT116-MIPE5.0-CTG48h-1	NCGC00263107-03	HCT116-viability		4	0	60.954	CC[C@@H](C)[C@H](NC(=O)[C@H](CC1CCCCC1)NC(=O)C2=CC=NO2)C(=O)N3CCC4(CC3)CCC5=C4C=CC=C5						1622	Axon Medchem	2017_MIPE5.0_01			GB-83		5				90.383	0										0			90.927	0.544	310.37
s-sclc-HCT116-MIPE5.0-CTG48h-1	NCGC00095133-09	HCT116-viability		4	-14.18	105.781	CC(=O)OCC(CC[N]1C=NC2=CN=C(N)N=C12)COC(C)=O						B1942	APExBIO	2017_MIPE5.0_01			Famciclovir		1.3				40.328	90.307	4.955	0.373	0.402							104.487			126.145	85.818	461.383	458.907
s-sclc-HCT116-MIPE5.0-CTG48h-1	NCGC00159570-14	HCT116-viability	37.1975	-3	-45.997	63.684	OCC1=CC=C(S1)C2=CC=C(O2)C3=CC=C(CO)S3						HY-13424	MedChem Express	2017_MIPE5.0_01	-4.4295		RITA		2.3			8.249	40.27	51.936	4.955	0.071	0.726							97.933			103.955	63.684	456.464	461.131
s-sclc-HCT116-MIPE5.0-CTG48h-1	NCGC00481573-01	HCT116-viability	10.4837	-2.2	-98.41	19.28	CC1=CC=C(C=C1)[N]2N=C(C=C2N\C(O)=N\CC3=CC(=CC=C3OC4=CC=C5[N](CCO)N=CC5=C4)F)C(C)(C)C						B5955	APExBIO	2017_MIPE5.0_01	-4.9795		Pexmetinib		4			4.534	81.77	-0.453	0.9	0	0.992							97.957			101.051	19.28	393.261	393.082
s-sclc-HCT116-MIPE5.0-CTG48h-1	NCGC00346581-05	HCT116-viability	5.8954	-2.1	-99.953	16.229	C[C@H](NC1=NC(=C(F)C=C1C#N)NC2=N[NH]C(=C2)C)C3=CC=C(F)C=C3						1778	Axon Medchem	2017_MIPE5.0_01	-5.2295		AZ-960		4			5.842	84.948	-1.27	0.6	0	0.956							98.682			101.177	16.229	364.323	363.755
s-sclc-HCT116-MIPE5.0-CTG48h-1	NCGC00387189-01	HCT116-viability		4	0	100.583	CC1=C(F)C=C(C=C1C2=C(F)C3=NN=C([N]3C=C2F)C(C)(C)C)C(=O)NC4CC4						4753	Tocris	2017_MIPE5.0_01			AL-8697		5				13.463	0										0			111.705	98.242	502.779
s-sclc-HCT116-MIPE5.0-CTG48h-1	NCGC00242514-13	HCT116-viability	0.008327	-1.1	-93.825	2.993	COCC[N]1C(=[N+](CC2=NC=CN=C2)C3=C1C(=O)C4=CC=CC=C4C3=O)C						A-1061	ActiveBioChem	2017_MIPE5.0_01	-8.0795		Sepantronium bromide		4			10.35	95.472	5.093	2.406	0	0.997							98.918			98.465	2.993	121.956	121.166
s-sclc-HCT116-MIPE5.0-CTG48h-1	NCGC00015519-15	HCT116-viability		4	-16.827	82.547	NCCC1=CC(=C(O)C=C1)O						S2529	Selleck	2017_MIPE5.0_01			Dopamine hydrochloride		2.3				18.324	80.576	1.222	0.065	0.736							97.403			100.871	82.547	459.107	459.264
s-sclc-HCT116-MIPE5.0-CTG48h-1	NCGC00015950-05	HCT116-viability	20.9177	-2.2	-54.806	44.372	OC1=C(Cl)C=C(N\C2=C(\C(=O)NC2=O)C3=C(C=CC=C3)[N+]([O-])=O)C=C1				3-(3-chloro-4-hydroxyphenylamino)-4-(4-nitrophenyl)-1H-pyrrole-2,5-dione;3-[(3-Chloro-4-hydroxyphenyl)amino]-4-(2-nitrophenyl)-1H-pyrrol-2,5-dione;3-[(3-Chloro-4-hydroxyphenyl)- amino]-4-(2-nitrophenyl)-1H-pyrrol-2,5-dione;SB-415286;NCGC00025233-04;NCGC00025233-03;SB 415286;NCGC00015950-01;NCGC00025233-01;NCGC00025233-02;CIPLUS_753362;		EI311	BIOMOL	2017_MIPE5.0_01	-4.6795	0.257	SB-415286	SB 415286;SB-415286	2.1		13.005	3.763	59.028	43.191	2.333	0.001	0.942							97.997			103.4	44.372	447.129	448.504
s-sclc-HCT116-MIPE5.0-CTG48h-1	NCGC00181000-08	HCT116-viability	0.052543	-1.4	-20.88	98.084	CCOCC(O)COC1=CC=C(NC(=O)CC[S+](C)C)C=C1						2624	Bio Vision	2017_MIPE5.0_01	-7.2795		Suplatast tosylate		1.1			10.722	22.382	78.99	1.272	0	0.976							99.87			99.769	77.387	417.927	417.911
s-sclc-HCT116-MIPE5.0-CTG48h-1	NCGC00346699-02	HCT116-viability	16.6155	-2.1	-100.854	5.122	CC(C)(O)CC(=O)NCC[N]1C=CC2=C1C(=NC=N2)NC3=CC=C(OC4=CC=CC(=C4)C(F)(F)F)C(=C3)Cl						S2784	Selleck	2017_MIPE5.0_01	-4.7795		TAK-285		4			4.713	102.733	0.198	2.72	0	0.975							101.052			107.855	5.122	435.294	436.217
s-sclc-HCT116-MIPE5.0-CTG48h-1	NCGC00092276-11	HCT116-viability		4	0	85.707	[H][C@@]1(CC[C@@H](CC1)C(=O)NC2=CC=NC=C2)[C@@H](C)N						1254_CM	Tocris	2017_MIPE5.0_01					5				17.076	0										0			102.783	85.707	454.618
s-sclc-HCT116-MIPE5.0-CTG48h-1	NCGC00378665-03	HCT116-viability	0.083275	-1.2	-58.461	43.302	C[C@H]1CCC[C@@]2(C)O[C@H]2C[C@H](NC(=O)C[C@H](O)C(C)(C)C(=O)[C@H](C)[C@H]1O)\C(C)=C\C3=CSC(=N3)C						HY-10222	MedChem Express	2017_MIPE5.0_01	-7.0795		Ixabepilone		1.1			6.313	62.205	36.663	1.626	0	0.989							95.124			95.845	33.64	292.954	294.833
s-sclc-HCT116-MIPE5.0-CTG48h-1	NCGC00242484-09	HCT116-viability	1.31982	-1.2	-56.328	50.443	COC(=O)NC1=CC=C(C=C1)C2=NC3=C(C=N[N]3C4CCN(CC4)C(=O)OC)C(=N2)N5CCOCC5						HY-12034	MedChem Express	2017_MIPE5.0_01	-5.8795		WYE-354		1.1			4.74	59.19	44.934	1	0	0.98							101.262			105.014	45.824	396.355	397.158
s-sclc-HCT116-MIPE5.0-CTG48h-1	NCGC00387488-03	HCT116-viability	1.31982	-2.1	-119.836	5.261	COC1=CC(=C(F)C=C1NC2=NC3=C(C=N2)N(C)C(=O)C(F)(F)CN3C4CCCC4)C(=O)NC5CCN(C)CC5						GLXC-05988	Glixx	2017_MIPE5.0_01	-5.8795		TAK-960		4			5.707	91.868	-17.648	0.3	0.01	0.862							102.187			97.129	5.261	270.323	269.344
s-sclc-HCT116-MIPE5.0-CTG48h-1	NCGC00346596-02	HCT116-viability		4	-29.829	105.181	[O-][N+]12CCC[C@H]3CN4[C@H](CCCC4=O)[C@@H](CCC1)[C@@H]23						S2338	Selleck	2017_MIPE5.0_01			Oxymatrine		1.3				25.584	77.792	0.3	0.065	0.764							107.622			105.181	79.597	425.524	426.281
s-sclc-HCT116-MIPE5.0-CTG48h-1	NCGC00507892-01	HCT116-viability	13.1982	-2.1	-109.45	10.797	CC(C)(O)CNC1=NC=C(C(=N1)CC2CC2)C3=CC=NC(=N3)NC4=CC=NC=C4						S8456	Selleck	2017_MIPE5.0_01	-4.8795		VPS34 Inhibitor 1 (Compound 19, PIK-III analogue)		4				89.612	-12.502	1	0	0.981							96.947			100.409	10.797	389.494	390.768
s-sclc-HCT116-MIPE5.0-CTG48h-1	NCGC00378431-08	HCT116-viability	18.6429	-2.4	-30.752	67.087	C[N]1N=C(C)C2=C1OC(=C(/C#N)C2C3=CC=C(C=C3)C(F)(F)F)/N						GLXC-05808	Glixx	2017_MIPE5.0_01	-4.7295		BQU-57		2.3			6.145	37.941	66.711	2.72	0.197	0.568							97.463			105.028	67.087	455.082	454.827
s-sclc-HCT116-MIPE5.0-CTG48h-1	NCGC00250400-05	HCT116-viability	4.17363	-1.1	-100.488	3.657	C[C@@H](OC1=C(N)N=CC(=C1)C2=C[N](N=C2)C3CCNCC3)C4=C(Cl)C(=CC=C4Cl)F						4368	Tocris	2017_MIPE5.0_01	-5.3795		Crizotinib		4			6.889	97.323	-0.504	1.478	0	0.995							99.985			100.98	3.657	371.174	371.336
s-sclc-HCT116-MIPE5.0-CTG48h-1	NCGC00510493-01	HCT116-viability	0.046829	-1.2	-61.593	41.122	COC1=CC(=C(/C=C/[S+]([O-])(=O)CC2=CC(=C(OC)C=C2)O[P](O)(O)=O)C(=C1)OC)OC						HY-16366	MedChem Express	2017_MIPE5.0_01	-7.3295		Briciclib		1.1				66.422	35.919	2.72	0	0.992							97.512			99.154	32.733	280.958	282.039
s-sclc-HCT116-MIPE5.0-CTG48h-1	NCGC00017244-10	HCT116-viability		4	-35.383	83.1	CC1(C)[C@@H](O)CC[C@@]2(C)[C@H]1CC[C@]3(C)[C@@H]2C(=O)\C=C/4[C@@H]5C[C@](C)(CC[C@]5(C)CC[C@@]34C)C(O)=O						NP116	Enzo	2017_MIPE5.0_01			Enoxolone		2.3				30.304	73.203	0.7	0.297	0.458							108.585			113.404	83.1	493.4	501.028
s-sclc-HCT116-MIPE5.0-CTG48h-1	NCGC00378970-01	HCT116-viability		4	15	88.024	CN1C(=O)N[C@H](CC2=C[NH]C3=C(Cl)C=CC=C23)C1=O						HY-14622	MedChem Express	2017_MIPE5.0_01			Necrostatin 2		1.3				28.409	95.229	3.132	0.418	0.348							80.229			109.138	80.729	450.326	451.214
s-sclc-HCT116-MIPE5.0-CTG48h-1	NCGC00346805-02	HCT116-viability	2.9547	-1.2	-62.753	37.171	CC1=N[N](C2=CC=CC=C2)C(=C1)C(=O)N3CCN(CC3)C4=CC(=CC=C4)Cl						3101	Tocris	2017_MIPE5.0_01	-5.5295		XRP-44X		1.1			13.334	70.061	38.296	1.714	0	0.959							101.049			107.232	37.171	410.072	408.481
s-sclc-HCT116-MIPE5.0-CTG48h-1	NCGC00390607-01	HCT116-viability	10.4837	-2.1	-119.485	2.746	COC1=CC2=C(C=C1OC[C@@H]3C[C@@H]4CN(C)C[C@@H]4C3)N=CN=C2NC5=C(F)C(=C(Cl)C=C5)Cl						HY-13314	MedChem Express	2017_MIPE5.0_01	-4.9795		Tesevatinib		4			8.353	104.306	-23.682	0.9	0	0.971							95.803			107.052	2.746	365.939	366.067
s-sclc-HCT116-MIPE5.0-CTG48h-1	NCGC00017248-18	HCT116-viability		4	0	100.303	CCCCCCCCCCCC/1=C(O)/C(=O)/C=C(O)\C1=O						HY-17473	MedChem Express	2017_MIPE5.0_01			Embelin		5				9.523	0										0			109.826	100.303	501.714
s-sclc-HCT116-MIPE5.0-CTG48h-1	NCGC00167816-03	HCT116-viability	14.8086	-2.4	-43.411	70.01	COC1=C(C=CC(=C1)SC)C(=O)N2CCC(CC2)CC3=CC=CC=C3						2657	Tocris	2017_MIPE5.0_01	-4.8295		JX-401		1.3			16.294	46.935	60.171	0.5	0.077	0.717							103.582			116.945	70.01	462.307	458.647
s-sclc-HCT116-MIPE5.0-CTG48h-1	NCGC00186028-04	HCT116-viability		4	0	92.192	CC[C@H](N1CCCC1=O)C(N)=O						S1356	Selleck	2017_MIPE5.0_01			Levetiracetam		5				14.041	0										0			103.339	89.298	474.822
s-sclc-HCT116-MIPE5.0-CTG48h-1	NCGC00095460-08	HCT116-viability		4	-9.899	91.009	OC1=CC2=C(C=C1O)C3C4=C(OCC3(O)C2)C(=C(O)C=C4)O						200010	Microsource	2017_MIPE5.0_01			Hematoxylin		2.3				15.15	90.443	4.955	0.387	0.358							100.342			106.159	91.009	479.041	479.472
s-sclc-HCT116-MIPE5.0-CTG48h-1	NCGC00347935-08	HCT116-viability	26.3338	-2.2	-99.422	17.848	[O-][S+](=O)(NC1CC1)C2=CC=C(C(=C2)NC(=O)NC3=CC=CC(=C3)C(F)(F)F)C4=CSC=C4						GLXC-04459	Glixx	2017_MIPE5.0_01	-4.5795		AGI-6780		4			4.904	85.709	-4.436	0.9	0.029	0.805							94.986			103.556	17.848	398.804	406.627
s-sclc-HCT116-MIPE5.0-CTG48h-1	NCGC00263115-03	HCT116-viability	37.1975	-3	-50.68	68.508	CC(C)(N)C(=O)N[C@H](COCC1=CC=CC=C1)C(=O)N2CCC3(CC2)CN(C4=C3C=CC=C4)[S+](C)([O-])=O						1376	Axon Medchem	2017_MIPE5.0_01	-4.4295		Ibutamoren mesilate		2.3			3.457	41.541	55.215	0.7	0.292	0.464							105.895			110.049	68.508	469.749	483.449
s-sclc-HCT116-MIPE5.0-CTG48h-1	NCGC00390261-01	HCT116-viability	1.86429	-1.2	-57.803	43.06	N[S+]([O-])(=O)C1=CC=C(C=C1)[S+]([O-])(=O)NC2=CC=CC3=C2[NH]C=C3Cl						A12325	Adooq	2017_MIPE5.0_01	-5.7295		Indisulam (E7070)		1.1			4.269	72.849	48.21	1.449	0	0.953							106.013			115.909	43.06	428.189	426.845
s-sclc-HCT116-MIPE5.0-CTG48h-1	NCGC00378713-03	HCT116-viability	20.9177	-2.1	-90.292	19.15	CCC[C@H](N[C@H]1CCC2=CC(=CC(=C2C1)F)F)C(=O)NC3=C[N](C=N3)C(C)(C)CNCC(C)(C)C						5751	Tocris	2017_MIPE5.0_01	-4.6795		Nirogacestat		4			6.583	92.955	12.254	4.095	0	0.968							102.546			112.105	19.15	458.686	459.474
s-sclc-HCT116-MIPE5.0-CTG48h-1	NCGC00179596-11	HCT116-viability	20.9177	-2.2	-51.555	54.063	ClC1=CC=C(CCC(C[N]2C=CN=C2)SC3=C(Cl)C=CC=C3Cl)C=C1						HY-B0293	MedChem Express	2017_MIPE5.0_01	-4.6795		Butoconazole nitrate		2.3			26.113	58.714	50.265	4.095	0.005	0.888							101.821			112.777	54.063	470.491	470.339
s-sclc-HCT116-MIPE5.0-CTG48h-1	NCGC00521943-01	HCT116-viability	2.63338	-1.2	-65.242	44.972	CC1=N[NH]C=C1C2=CC\3=C(S2)C(=O)NC(=N3)\[C@@H]4CC5CCN4CC5						CT-TAK931	ChemieTek	2017_MIPE5.0_01	-5.5795		TAK-931		4				81.796	32.266	1.558	0.001	0.936							97.508			102.119	20.323	382.782	385.072
s-sclc-HCT116-MIPE5.0-CTG48h-1	NCGC00025297-06	HCT116-viability		4	7.863	94.475	CCOC(=O)C1=CC=C(OC(=O)CCCCCNC(N)=N)C=C1	1.1633	<1	>47			S2101	Selleck	2017_MIPE5.0_01			Gabexate mesilate		1.3				13.883	104.245	4.955	0.238	0.557							96.383			104.41	90.526	474.184	473.925
s-sclc-HCT116-MIPE5.0-CTG48h-1	NCGC00386413-01	HCT116-viability		4	0	87.102	CC1=NC(=CC=C1)C2=C(N=C(CNC3=CC=CC=C3F)[NH]2)C4=C[N]5N=CN=C5C=C4						S7530	Selleck	2017_MIPE5.0_01			Vactosertib		5				18.223	0										0			105.325	87.102	473.506
s-sclc-HCT116-MIPE5.0-CTG48h-1	NCGC00017312-04	HCT116-viability		4	-9.884	105.94	OC[C@H]1O[C@H]([C@H](O)[C@@H]1O)N2\C=C/C(=O)NC2=O						S2029	Selleck	2017_MIPE5.0_01			Uridine		1.3				17.165	93.842	1.416	0.095	0.723							103.726			110.321	93.156	473.974	473.607
s-sclc-HCT116-MIPE5.0-CTG48h-1	NCGC00347958-03	HCT116-viability	0.093436	-1.2	-73.918	2.719	CN1CCN(CC1)CC2=CC=C(NC(=O)NC3=CC=C(OC4=CC(=NC=N4)NC(=O)C5CC5)C=C3)C=C2C(F)(F)F						S7441	Selleck	2017_MIPE5.0_01	-7.0295		WS-3		4			6.286	101.679	25.33	3.572	0	0.948							99.248			104.398	2.719	280.98	275.98
s-sclc-HCT116-MIPE5.0-CTG48h-1	NCGC00387872-01	HCT116-viability	2.63338	-1.2	-73.309	24.899	CC1=CN=C(NC2=C(Cl)C=C(F)C=C2)N=C1C3=C[NH]C(=C3)C(=O)NC(CO)C4=CC(=CC=C4)Cl						CT-VS4718	ChemieTek	2017_MIPE5.0_01	-5.5795		VS-4718		4			5.415	71.564	18.498	0.8	0	0.975							91.807			96.463	24.899	342.95	343.833
s-sclc-HCT116-MIPE5.0-CTG48h-1	NCGC00182047-04	HCT116-viability	7.42187	-1.2	-58.174	45.302	NC1=C2N=C[N]([C@@H]3O[C@H](CO[P](O)(O)=O)[C@@H](O)[C@@H]3O)C2=NC(=N1)F						S1229	Selleck	2017_MIPE5.0_01	-5.1295		Fludarabine phosphate		1.1			2.755	62.41	40.699	1.885	0	0.956							98.873			107.712	45.302	428.66	426.593
s-sclc-HCT116-MIPE5.0-CTG48h-1	NCGC00250396-13	HCT116-viability	1.66155	-1.2	-45.643	52.861	COC1=C(CO)C=C(C=C1)C2=CC=C3C(=N2)N=C(N=C3N4CCOCC4)N5C[C@@H](C)O[C@@H](C)C5						HY-50710	MedChem Express	2017_MIPE5.0_01	-5.7795		KU-0063794		1.1			6.203	53.657	53.154	3.512	0	0.972							98.796			105.209	51.552	407.756	407.338
s-sclc-HCT116-MIPE5.0-CTG48h-1	NCGC00390260-01	HCT116-viability		4	0	102.418	CC1=CC(=CC(=C1)NC(=O)CC2=CC=C(OC(C)(C)C(O)=O)C=C2)C						A12323	Adooq	2017_MIPE5.0_01			Efaproxiral		5				28.693	0										0			115.178	86.485	484.997
s-sclc-HCT116-MIPE5.0-CTG48h-1	NCGC00386314-03	HCT116-viability	0.661475	-1.2	-43.232	67.928	C[N]1C=C(C2=C(F)C3=C(C=C2)N(CC3)C(=O)CC4=CC=CC(=N4)C)C5=C(N)N=CN=C15						HY-13820	MedChem Express	2017_MIPE5.0_01	-6.1795		GSK-2656157		1.3			6.864	52.569	56.848	0.7	0.007	0.876							100.08			102.902	50.333	397.329	398.785
s-sclc-HCT116-MIPE5.0-CTG48h-1	NCGC00386179-04	HCT116-viability	11.7629	-2.2	-94.457	30.528	COC1=CC=CC2=C1[NH]C(=C2)C3=C4[N](N=CN=C4N)C(=N3)[C@@H]5CC[C@H](CC5)C(O)=O						GLXC-90206	Glixx	2017_MIPE5.0_01	-4.9295		OSI-027		1.1			3.748	74.248	7.89	0.7	0	0.99							102.348			104.776	30.528	413.953	413.966
s-sclc-HCT116-MIPE5.0-CTG48h-1	NCGC00166088-10	HCT116-viability	9.34358	-2.2	-42.101	66.729	NC\1=N\C(=O)N(\C=N1)[C@H]2C[C@H](O)[C@@H](CO)O2						A10292	Adooq	2017_MIPE5.0_01	-5.0295		Decitabine		1.1			4.162	38.417	59.046	0.7	0.001	0.924							101.147			105.147	66.729	446.489	448.302
s-sclc-HCT116-MIPE5.0-CTG48h-1	NCGC00092357-04	HCT116-viability	23.47	-3	-45.347	51.347	CC(C)CC(N(C)C)C1(CCC1)C2=CC=C(Cl)C=C2						MS-01505210	Microsource	2017_MIPE5.0_01	-4.6295	0.334	Sibutramine hydrochloride	;Sibutramine hydrochloride;SIBUTRAMINE HYDROCHLORIDE; Meridia	2.1		16.537	101.971	62.854	48.94	4.504	0.51	0.916							94.287			100.452	37.598	439.137	438.55
s-sclc-HCT116-MIPE5.0-CTG48h-1	NCGC00485484-02	HCT116-viability	0.093436	-1.2	-78.753	4.693	CN(C)C/C=C/C(=O)NC1=CC(=CC=C1)C(=O)NC2=CC=CC(=C2)NC3=NC=C(Cl)C(=N3)C4=C[NH]C5=C4C=CC=C5						HY-12280	MedChem Express	2017_MIPE5.0_01	-7.0295		THZ-2		4				97.565	21.478	2.048	0.001	0.938							100.231			102.259	4.693	271.699	266.953
s-sclc-HCT116-MIPE5.0-CTG48h-1	NCGC00390611-02	HCT116-viability	16.6155	-2.1	-116.355	6.34	C[N]1N=CC(=C1C2=C(Cl)SC(=C2)C(=O)N[C@H](CN)CC3=CC=C(F)C(=C3)F)Cl						HY-15966A	MedChem Express	2017_MIPE5.0_01	-4.7795		GSK2110183 (hydrochloride)		4			6.544	96.417	-21.218	1	0	0.98							95.136			102.757	6.34	387.926	386.18
s-sclc-HCT116-MIPE5.0-CTG48h-1	NCGC00481082-01	HCT116-viability	0.525428	-1.1	-103.477	3.537	COC(=O)NC1=CC(=C(Cl)C(=C1)NC2=N[N]3C(=CN=C3C(=C2)NC4CC4)C#N)N5CCN(C)CC5						BMS-595 lot1	Piramal	2017_MIPE5.0_01	-6.2795		BMS-595		4			5.107	100.171	-0.269	0.7	0	0.997							103.208			103.709	3.537	288.792	289.368
s-sclc-HCT116-MIPE5.0-CTG48h-1	NCGC00510190-02	HCT116-viability		4	-8.589	85.855	COC(=O)N(CC(O)=O)CC1=CC(=CC=C1)OCC2=C(C)OC(=N2)C3=CC=C(Cl)C=C3						HY-10678	MedChem Express	2017_MIPE5.0_01			BMS-687453		1.3				16.169	88.923	4.955	0.272	0.487							97.513			102.024	85.855	454.749	454.232
s-sclc-HCT116-MIPE5.0-CTG48h-1	NCGC00167429-10	HCT116-viability		4	0	99.717	CN1\N=N/C2=C(N=C[N]2C1=O)C(N)=O						B1399	APExBIO	2017_MIPE5.0_01			Temozolomide		5				13.795	0										0			109.621	95.826	485.289
s-sclc-HCT116-MIPE5.0-CTG48h-1	NCGC00488701-03	HCT116-viability	4.68288	-2.2	-89.34	20.022	CC1=C(NC(=O)C2=CC(=NC3=CC(=CC=C23)F)C(N)=O)C(=N[N]1CC4=CC=C(C=C4)C#N)C(F)(F)F						2660	Axon Medchem	2017_MIPE5.0_01	-5.3295		BAY-876		4				77.971	1.051	0.6	0	0.959							90.391			97.993	20.022	329.603	328.621
s-sclc-HCT116-MIPE5.0-CTG48h-1	NCGC00346504-07	HCT116-viability	26.3338	-3	-65.774	32.621	NC(=O)[C@@H](CCC(F)(F)F)N(CC1=C(F)C=C(C=C1)C2=NOC=N2)[S+]([O-])(=O)C3=CC=C(Cl)C=C3						HY-50845	MedChem Express	2017_MIPE5.0_01	-4.5795		Avagacestat		2.1			3.65	66.208	26.435	4.095	0	0.949							92.208			98.829	32.621	422.496	423.725
s-sclc-HCT116-MIPE5.0-CTG48h-1	NCGC00346435-07	HCT116-viability	18.6429	-2.1	-92.005	8.642	NC(=O)C1=CC=CC2=C[N](N=C12)C3=CC=C(C=C3)[C@@H]4CCCNC4						HY-10619	MedChem Express	2017_MIPE5.0_01	-4.7295		Niraparib		4			6.475	88.27	1.581	1.967	0	0.974							93.585			96.912	8.642	406.701	406.803
s-sclc-HCT116-MIPE5.0-CTG48h-1	NCGC00017344-11	HCT116-viability	26.3338	-3	-56.346	51.615	OC1=CC2=C(C=C1)C(=O)\C(=C(O2)\C3=CC(=C(O)C=C3)O)O						A10388	Adooq	2017_MIPE5.0_01	-4.5795		Fisetin		2.1			4.267	57.92	46.218	4.095	0.001	0.94							102.564			109.535	51.615	477.067	476.3
s-sclc-HCT116-MIPE5.0-CTG48h-1	NCGC00024929-02	HCT116-viability		4	-13.044	97.016	CCN(C1=CC=CC=C1)C2=CC(=[N+](C)C(=N2)C)NC						1000	Tocris	2017_MIPE5.0_01			ICI-D7288		2.3				14.543	93.925	4.955	0.311	0.445							106.969			111.559	97.016	511.176	511.459
s-sclc-HCT116-MIPE5.0-CTG48h-1	NCGC00163424-11	HCT116-viability	3.71975	-1.2	-65.672	32.588	CO[C@H]1C[C@H](C)C\C2=C(NCC=C)\C(=O)\C=C(NC(=O)\C(=C\C=C/[C@H](OC)[C@@H](OC(N)=O)C(=C/[C@H](C)[C@H]1O)/C)C)/C2=O						HY-10211	MedChem Express	2017_MIPE5.0_01	-5.4295		Tanespimycin		1.1			3.263	72.488	35.112	1.862	0	0.984							100.784			105.076	32.588	411.924	410.176
s-sclc-HCT116-MIPE5.0-CTG48h-1	NCGC00346944-02	HCT116-viability	4.68288	-1.2	-62.424	39.374	C[C@@H](N)C1=CC=C(C=C1)C(=O)NC2=C3C=C[NH]C3=NC=C2						HY-10069	MedChem Express	2017_MIPE5.0_01	-5.3295		Y-39983		4			6.352	76.662	29.579	3.065	0	0.949							92.004			96.758	20.097	376.15	377.899
s-sclc-HCT116-MIPE5.0-CTG48h-1	NCGC00509943-03	HCT116-viability	4.68288	-1.2	-53.152	52.733	NC1=NC2=C(O1)C=CC(=C2)C3=C[N]4C(=NC=C4C(=O)N5CCOCC5)C=C3						CT-SERA	ChemieTek	2017_MIPE5.0_01	-5.3295		Serabelisib		1.1				61.226	49.451	2.406	0	0.973							102.603			109.641	48.416	436.766	438.457
s-sclc-HCT116-MIPE5.0-CTG48h-1	NCGC00163650-04	HCT116-viability		4	-29.995	83.746	C[C@H]1COC/2=C1/C(=O)C(=O)C3=C4CCCC(C)(C)C4=CC=C23						S2285	Selleck	2017_MIPE5.0_01			Cryptotanshinone		1.3				26.246	76.497	0.3	0.112	0.67							106.492			109.992	83.746	461.737	463.041
s-sclc-HCT116-MIPE5.0-CTG48h-1	NCGC00480777-01	HCT116-viability	13.1982	-2.1	-110.774	5.193	C[C@@H](OC[C@]1(CC[C@]2(CCC(=O)N2)CN1)C3=CC=CC=C3)C4=CC(=CC(=C4)C(F)(F)F)C(F)(F)F						A13680	Adooq	2017_MIPE5.0_01	-4.8795		Rolapitant		4			9.67	107.011	-2.933	1.989	0	0.995							107.841			112.204	5.193	452.884	451.979
s-sclc-HCT116-MIPE5.0-CTG48h-1	NCGC00263280-01	HCT116-viability		4	-6.686	97.243	CC(C)C[C@@H]1NC(=O)[C@@H](CCCNC(N)=N)NC(=O)[C@H](CC2=C[NH]C3=C2C=CC=C3)NC(=O)[C@H](CC(C)C)NC(=O)[C@H](CC(N)=O)NC(=O)[C@@](C)(CCCCCC\C=C/CCC[C@](C)(NC(=O)[C@H](CC(C)C)NC1=O)C(=O)N[C@@H](CCC(N)=O)C(=O)N[C@@H](CC(N)=O)C(N)=O)NC(=O)[C@H](CC4=CC=CC=C4)NC(=O)[C@@H](NC(=O)[C@H](CCC(N)=O)NC(=O)[C@H](CCC(N)=O)NC(=O)[C@H](CO)NC(=O)[C@H](CCC(N)=O)NC(=O)CCNC(C)=O)[C@H](C)O						Ac-SAH-p53-8	NCGCChem	2017_MIPE5.0_01			Ac-SAH-p53-8	Ac-SAH-p53-8	1.3				17.725	94.782	2.72	0.324	0.43							101.468			107.454	89.729	476.609	477.509
s-sclc-HCT116-MIPE5.0-CTG48h-1	NCGC00250377-09	HCT116-viability	3.71975	-1.2	-76.752	27.363	O=C1\C=C(OC2=C(C=CC=C12)C3=CC=CC4=C3SC5=C4C=CC=C5)\N6CCOCC6						HY-11006	MedChem Express	2017_MIPE5.0_01	-5.4295		NU-7441		4			13.968	76.146	24.441	1.416	0	0.985							101.193			103.509	27.363	397.832	399.107
s-sclc-HCT116-MIPE5.0-CTG48h-1	NCGC00346946-02	HCT116-viability	20.9177	-2.2	-73.601	29.081	CC1=CC=C(NC2=NC=NC(=C2)C3=CC=CC(=C3)N4C(=O)C5=C(C=CC=C5)C4=O)C=C1N[S+](C)([O-])=O						HY-13231	MedChem Express	2017_MIPE5.0_01	-4.6795		CDK9 Inhibitor		4			3.672	74.905	23.377	4.095	0.003	0.905							96.978			103.986	29.081	438.593	438.892
s-sclc-HCT116-MIPE5.0-CTG48h-1	NCGC00387868-02	HCT116-viability	10.4837	-2.1	-113.032	12.782	C[N]1C=C(C=N1)C2=C3N=C(C4CCCNC4)C(=C(N)[N]3N=C2)Br						A8477	APExBIO	2017_MIPE5.0_01	-4.9795		MK-8776		4			5.779	90.715	-14.086	0.8	0	0.977							98.945			103.497	12.782	382.654	382.814
s-sclc-HCT116-MIPE5.0-CTG48h-1	NCGC00181771-06	HCT116-viability	26.3338	-3	-59.145	37.65	CCCCCCCN(CC)CCCC(O)C1=CC=C(N[S+](C)([O-])=O)C=C1						HY-B0387	MedChem Express	2017_MIPE5.0_01	-4.5795		Ibutilide fumarate		2.3			6.047	62.941	32.082	4.095	0.006	0.885							91.227			100.591	37.65	421.121	420.973
s-sclc-HCT116-MIPE5.0-CTG48h-1	NCGC00390587-01	HCT116-viability	14.8086	-2.2	-48.371	65.896	C[S+]([O-])(=O)C1=CC=C(N=C1)C2=NN=C(\C=C\C3=NN=C(O3)C4=CC=C(C=C4)C#N)[N]2C5=C(Cl)C=CC=C5	>30	1001.57	4.16599			HY-12438	MedChem Express	2017_MIPE5.0_01	-4.8295		G-007-LK		1.3			3.436	45.858	56.374	1	0.005	0.888							104.745			111.753	65.896	472.477	472.109
s-sclc-HCT116-MIPE5.0-CTG48h-1	NCGC00346486-03	HCT116-viability	0.263338	-1.1	-91.914	6.199	CN(C)CC1=C(OC2=CC=CC=C12)C(=O)NCCOC3=CC=C(C=C3)C(=O)NO						S1090	Selleck	2017_MIPE5.0_01	-6.5795		Abexinostat		4			6.318	99.318	10.172	1.21	0	0.995							102.085			105.517	6.199	281.613	281.255
s-sclc-HCT116-MIPE5.0-CTG48h-1	NCGC00183001-01	HCT116-viability	37.1975	-3	-64.322	50.24	Cc1ccccc1C(=O)Nc2ccc(c(C)c2)C(=O)N4CCCC(O)c3cc(Cl)ccc34				OPC 41061;OPC-41061;7-chloro-5-hydroxy-1-(2-methyl-4-(2-methylbenzoylamino)benzoyl)2,3,4,5-tetrahydro-1H-1-benzazepine;tolvaptan;TOLVAPTAN;Tolvaptan;7-CHLORO-5-HYDROXY-1-(2-METHYL-4-(2-METHYLBENZOYLAMINO)BENZOYL)-2,3,4,5-TETRAHYDRO-1H-BENZAPINE, DL-;CIPLUS_789421;tolvaptanum;		PH-NIH-116369	Pharmaron	2017_MIPE5.0_01	-4.4295	0.19	Tolvaptan	; Tolvaptan;Tolvaptan	2.3		9.864	6.351	54.656	34.17	4.955	0.023	0.82						Tox21_113256	98.493			104.896	50.24	458.755	459.987
s-sclc-HCT116-MIPE5.0-CTG48h-1	NCGC00378973-06	HCT116-viability	16.6155	-2.2	-39.507	62.901	COC1=CC=C(Cl)C(=C1)NC2=NC3=CC=CC=C3N=C2N[S+]([O-])(=O)C4=CC(=CC=C4)NC(=O)C(C)(C)N						HY-16526	MedChem Express	2017_MIPE5.0_01	-4.7795		Pilaralisib		2.3			3.095	42.59	58.131	1.248	0.009	0.865							97.638			105.491	62.901	446.603	446.971
s-sclc-HCT116-MIPE5.0-CTG48h-1	NCGC00386295-01	HCT116-viability	0.58954	-1.2	-75.577	16.631	FC1(F)CN(C1)C(=O)\C=C/[N]2C=NC(=N2)C3=CC(=CC(=C3)C(F)(F)F)C(F)(F)F						S7251	Selleck	2017_MIPE5.0_01	-6.2295		KPT-276		4			12.186	84.17	20.566	1	0	0.988							96.143			100.801	16.631	317.54	316.026
s-sclc-HCT116-MIPE5.0-CTG48h-1	NCGC00390270-02	HCT116-viability	6.61475	-1.2	-75.803	30.134	CC(=O)[C@@]1(N)C[C@H](O[C@H]2C[C@H](O)[C@H](O)CO2)C3=C(O)C4=C(C(=C3C1)O)C(=O)C5=CC=CC=C5C4=O						HY-B0067	MedChem Express	2017_MIPE5.0_01	-5.1795		Amrubicin		4			2.931	83.415	23.622	4.955	0	0.988							99.425			101.914	18.499	412.522	413.588
s-sclc-HCT116-MIPE5.0-CTG48h-1	NCGC00379068-03	HCT116-viability	20.9177	-2.1	-88.369	22.117	CC(C)(C)SC1=C(CC(C)(C)C(O)=O)[N](CC2=CC=C(Cl)C=C2)C3=C1C=C(OCC4=NC5=CC=CC=C5C=C4)C=C3						HY-50714	MedChem Express	2017_MIPE5.0_01	-4.6795		MK591		4				88.156	15.497	4.095	0	0.988							103.865			110.273	22.117	468.032	466.53
s-sclc-HCT116-MIPE5.0-CTG48h-1	NCGC00015437-22	HCT116-viability		4	-34.562	73.013	CC(C)OC(=O)C(C)(C)OC1=CC=C(C=C1)C(=O)C2=CC=C(Cl)C=C2						S1794	Selleck	2017_MIPE5.0_01			Fenofibrate		2.3				42.7	67.92	1.248	0.106	0.677							102.482			115.713	73.013	473.584	473.054
s-sclc-HCT116-MIPE5.0-CTG48h-1	NCGC00262604-18	HCT116-viability	1.66155	-1.2	-71.818	23.822	NC1=CC(=C(C=N1)C2=CC(=NC(=N2)N3CCOCC3)N4CCOCC4)C(F)(F)F						S2247	Selleck	2017_MIPE5.0_01	-5.7795		BKM-120		4			6.441	74.084	21.904	1.692	0	0.994							93.722			96.36	22.276	344.521	344.252
s-sclc-HCT116-MIPE5.0-CTG48h-1	NCGC00346567-12	HCT116-viability	0.009344	-1.2	-68.641	29.086	CN1C(=O)\C(=C/C(=C1/NC2=C(F)C=C(I)C=C2)C(=O)NOCCO)C						HY-12058	MedChem Express	2017_MIPE5.0_01	-8.0295		AZD-8330		4			8.824	68.632	35.713	0.9	0	0.975							104.355			97.718	29.086	251.163	249.278
s-sclc-HCT116-MIPE5.0-CTG48h-1	NCGC00016306-09	HCT116-viability		4	-29.816	83.953	N[C@@H]1CONC1=O						S1998	Selleck	2017_MIPE5.0_01			D-Cycloserine		2.3				24.847	74.984	0.4	0.396	0.346							104.8			108.8	83.953	484.424	484.651
s-sclc-HCT116-MIPE5.0-CTG48h-1	NCGC00263142-04	HCT116-viability		4	-22.392	82.15	OC(=O)C(=O)C1=C[N](CC2=CC=CC=C2)C3=CC=C(C=C13)C4=CC=C(OC(F)(F)F)C=C4						GLXC-04469	Glixx	2017_MIPE5.0_01			Tiplasinin		1.3				25.132	78.334	1	0.089	0.7							100.726			107.281	82.15	469.429	467.898
s-sclc-HCT116-MIPE5.0-CTG48h-1	NCGC00346444-07	HCT116-viability	5.8954	-1.4	-26.119	77.16	C[S+]([O-])(=O)C1=CC=C(C=C1)C2=CN=C(N)C(=N2)C(=O)NC3=CC=CC=C3						HY-14731	MedChem Express	2017_MIPE5.0_01	-5.2295		VE-821		1.3			4.542	36.018	73.526	2.253	0.014	0.847							99.645			107.73	71.712	454.62	454.687
s-sclc-HCT116-MIPE5.0-CTG48h-1	NCGC00345739-02	HCT116-viability		4	-9.364	91.424	CCOC(=O)C1=C(\C(=C/N)C#N)C2=CC=C(Cl)C(=C2[N]1C)Cl						4262	Tocris	2017_MIPE5.0_01			KH-CB19	KH-CB19	1.3				22.625	96.28	4.955	0.249	0.512							105.644			114.048	91.424	485.542	482.479
s-sclc-HCT116-MIPE5.0-CTG48h-1	NCGC00346510-06	HCT116-viability	16.6155	-2.2	-59.289	36.199	C[N]1C=NC(=C1)C2=CC3=NC=CC(=C3S2)OC4=CC=C(NC(=S)NC(=O)CC5=CC=CC=C5)C=C4F						HY-10991	MedChem Express	2017_MIPE5.0_01	-4.7795		MGCD-265		2.3			5.888	67.919	34.11	3.065	0.02	0.828							93.399			104.118	36.199	422.304	420.148
s-sclc-HCT116-MIPE5.0-CTG48h-1	NCGC00378595-03	HCT116-viability	0.083275	-1.4	-60.646	33.39	OCCONC(=O)C1=CC(=C(F)C(=C1NC2=CC=C(I)C=C2F)F)CN3OCCCC3=O						HY-14719	MedChem Express	2017_MIPE5.0_01	-7.0795		RO-4987655		1.1			7.063	85.538	32.698	0.5	0.704	0.971							93.343			88.338	2.8	284.454	283.003
s-sclc-HCT116-MIPE5.0-CTG48h-1	NCGC00346577-02	HCT116-viability	14.8086	-2.2	-84.759	19.754	FC(F)(F)C1=CN=C([NH]1)C2=CC(=CC=N2)OC3=CC4=C([NH]C(=N4)NC5=CC=C(C=C5)C(F)(F)F)C=C3						S2200	Selleck	2017_MIPE5.0_01	-4.8295		RAF-265 derivative		4			5.272	84.061	13.697	2.188	0	0.982							98.456			103.814	19.754	427.023	426.79
s-sclc-HCT116-MIPE5.0-CTG48h-1	NCGC00346667-07	HCT116-viability		4	0	96.415	CN1\C(=C(O)/C2=C(C=C(Cl)S2)[S+]1([O-])=O)C(=O)NC3=NC=CC=C3						HY-B0367	MedChem Express	2017_MIPE5.0_01			Lornoxicam		5				19.132	0										0			99.046	79.914	439.289
s-sclc-HCT116-MIPE5.0-CTG48h-1	NCGC00510167-01	HCT116-viability	0.131982	-1.2	-74.184	2.162	CN(C)C/C=C/C(=O)NC1=CC=C(C=C1)C(=O)N2CCC[C@H](C2)NC3=NC=C(Cl)C(=N3)C4=C[NH]C5=C4C=CC=C5						GLXC-09270	Glixx	2017_MIPE5.0_01	-6.8795		THZ531		4				103.321	26.133	1.464	0.004	0.894							100.317			105.483	2.162	294.065	290.938
s-sclc-HCT116-MIPE5.0-CTG48h-1	NCGC00346932-04	HCT116-viability	23.47	-3	-55.793	49.869	[O-][S+](=O)(CC1CS1)C2=CC=C(OC3=CC=CC=C3)C=C2						HY-12354	MedChem Express	2017_MIPE5.0_01	-4.6295		SB-3CT		2.1			10.65	57.1	45.278	4.095	0	0.954							101.07			106.969	49.869	466.272	467.408
s-sclc-HCT116-MIPE5.0-CTG48h-1	NCGC00016014-09	HCT116-viability	26.3338	-3	-71.907	34.127	OC1=C(O)C=C(C=C1)\C=C(/C#N)C(=O)NCC2=CC=CC=C2						EI-272	BIOMOL	2017_MIPE5.0_01	-4.5795	0.286	Tyrphostin B42	;AG-490; Tyrphostin-AG-490; Tyrphostin B42; tyrphostin AG-490;Tyrphostin B42; tyrphostin B42; Tyrphostin AG 490;Tyrphostin AG 490	2.1		15.555	4.9	74.47	27.617	4.095	0.001	0.933							99.524			108.597	34.127	456.031	457.069
s-sclc-HCT116-MIPE5.0-CTG48h-1	NCGC00185997-11	HCT116-viability		4	-29.829	75.097	OC1=CC(=CC=C1C2=CC=C(O2)\C=C\3SC(=O)NC3=O)F						HY-13532	MedChem Express	2017_MIPE5.0_01			AS-252424		2.3				24.858	66.125	0.6	0.078	0.716							95.954			99.954	75.097	439.348	440.688
s-sclc-HCT116-MIPE5.0-CTG48h-1	NCGC00241113-04	HCT116-viability	23.47	-2.2	-49.263	60.915	CC1=C(CCC(O)=O)C(=C([NH]1)\C=C\2C(=O)NC3=CC=CC=C23)C						1891	Axon Medchem	2017_MIPE5.0_01	-4.6295		Orantinib		2.3			5.626	45.285	51.95	1.21	0.033	0.796							101.213			106.2	60.915	461.894	463.84
s-sclc-HCT116-MIPE5.0-CTG48h-1	NCGC00346726-01	HCT116-viability	0.186429	-1.2	-59.339	47.864	OC[C@H]1O[C@@H]2[C@@H](OC\3=N\C(=N)\C=C/[N@@]23)[C@@H]1O						S1973	Selleck	2017_MIPE5.0_01	-6.7295	0.577	Cyclocytidine hydrochloride	Cyclocytidine HCl	1.1		29.869	6.834	64.066	44.948	1.479	0	0.988							104.287			107.095	43.029	357.731	357.193
s-sclc-HCT116-MIPE5.0-CTG48h-1	NCGC00371153-09	HCT116-viability	0.001176	1.1	90.919	30.914	OC1=CC(=CC=C1)CNC(=O)NC2=NC(=CS2)C3=CC=NC=C3						GLXC-05200	Glixx	2017_MIPE5.0_01	-8.9295		RKI-1447		1.3			10.236	97.973	86.721	4.955	0.022	0.845							-4.198			103.572	5.599	392.221	396.275
s-sclc-HCT116-MIPE5.0-CTG48h-1	NCGC00242499-02	HCT116-viability	18.6429	-2.4	-54.96	38.953	NC1=NC=CC(=N1)C2=CC3=C(ON=C3C=C2)C4=CC=C(Cl)C=C4						3589	Tocris	2017_MIPE5.0_01	-4.7295		Pim 1 Inhibitor 2		2.1			6.069	59.586	38.321	2.333	0.267	0.905							93.281			98.539	38.953	424.406	423.416
s-sclc-HCT116-MIPE5.0-CTG48h-1	NCGC00165722-19	HCT116-viability		4	-8.043	98.518	C1CNCCNCCCN(CCNC1)CC2=CC=C(CN3CCCNCCNCCCNCC3)C=C2		11.68	29.9592			AED021-093	NCGCChem	2017_MIPE5.0_01			Plerixafor hydrochloride		1.3				24.249	94.794	4.955	0.386	0.358							102.837			107.133	82.885	469.849	469.409
s-sclc-HCT116-MIPE5.0-CTG48h-1	NCGC00346522-06	HCT116-viability		4	-8.513	98.956	OC(=O)[C@@H]1CCC[C@H]1C(=O)C2=CC=C(C=C2)C3=CC=C(NC(=O)NC4=CC=CC=C4)C=C3						HY-10038	MedChem Express	2017_MIPE5.0_01			A-922500		1.3				16.817	92.659	3.132	0.275	0.515							101.171			103.728	86.911	462.705	461.83
s-sclc-HCT116-MIPE5.0-CTG48h-1	NCGC00379065-03	HCT116-viability		4	-5.693	98.146	COC(=O)N(C)C1=C(N)N=C(N=C1N)C2=N[N](CC3=CC=CC=C3F)C4=NC=CC=C24						2644	Bio Vision	2017_MIPE5.0_01			Riociguat		1.3				10.222	92.678	4.955	0.378	0.4							98.371			100.099	89.877	452.154	452.039
s-sclc-HCT116-MIPE5.0-CTG48h-1	NCGC00025092-02	HCT116-viability		4	-18.173	78.565	COC1(CCN(CCC2=C[NH]C3=CC=C(F)C=C23)CC1)C[S+]([O-])C4=CC=CC=C4						1119	Axon Medchem	2017_MIPE5.0_01			GR-159897	GR-159897; GR-159897	2.3				24.607	77.87	4.095	0.294	0.462							96.043			103.173	78.565	454.836	454.933
s-sclc-HCT116-MIPE5.0-CTG48h-1	NCGC00402358-02	HCT116-viability		4	-25.219	79.563	N[S+]([O-])(=O)NCCNC1=NON=C1\C(NC2=CC(=C(F)C=C2)Br)=N\O						GLXC-90193	Glixx	2017_MIPE5.0_01			Epacadostat		2.3				24.458	73.36	4.955	0.056	0.751							98.579			104.021	79.563	469.838	468.582
s-sclc-HCT116-MIPE5.0-CTG48h-1	NCGC00346681-07	HCT116-viability	0.29547	-1.1	-117.052	3.688	COC1=CC=C(C=N1)C2=CC=C3N=CC4=C(N(C(=O)N4C)C5=CC=C(N6CCNCC6)C(=C5)C(F)(F)F)C3=C2						A8488	APExBIO	2017_MIPE5.0_01	-6.5295		NVP-BGT226		4			8.832	106.253	-4.011	0.6	0	0.991							113.041			109.941	3.688	281.875	281.039
s-sclc-HCT116-MIPE5.0-CTG48h-1	NCGC00241099-04	HCT116-viability	18.6429	-2.1	-100.992	8.45	CN1CCN(CCOC2=CC3=NC=NC(=C3C(=C2)OC4CCOCC4)NC5=C6OCOC6=CC=C5Cl)CC1						S1006	Selleck	2017_MIPE5.0_01	-4.7295		Saracatinib		4			5.224	106.844	6.428	2.253	0	0.965							107.42			115.294	8.45	467.975	470.207
s-sclc-HCT116-MIPE5.0-CTG48h-1	NCGC00488781-01	HCT116-viability	0.131982	-1.2	-30.582	79.36	COC1=CC(=CC=C1NC2=N[N]3C=C(C=CC3=N2)C4=CC=C(NC(=O)[C@H](C)C5=CC=C(F)C=C5)C=C4)[S+](C)([O-])=O						HY-12858	MedChem Express	2017_MIPE5.0_01	-6.8795		BAY-1161909		1.3			5.993	41.478	70.035	2.406	0.004	0.899							100.617			102.718	61.24	402.909	404.763
s-sclc-HCT116-MIPE5.0-CTG48h-1	NCGC00167512-03	HCT116-viability	37.1975	-2.4	-57.406	55.317	CO[C@@H]1C[C@@H](CC[C@H]1OCCO)C[C@@H](C)[C@@H]2CC(=O)[C@H](C)\C=C(C)/[C@@H](O)[C@@H](OC)C(=O)[C@H](C)C[C@H](C)\C=C/C=C\C=C(C)/[C@H](C[C@@H]3CC[C@@H](C)[C@@](O)(O3)C(=O)C(=O)N4CCCC[C@H]4C(=O)O2)OC						HY-10218	MedChem Express	2017_MIPE5.0_01	-4.4295		Everolimus		2.3			2.163	47.054	40.26	0.3	0.106	0.677							97.666			102.371	55.317	409.749	411.159
s-sclc-HCT116-MIPE5.0-CTG48h-1	NCGC00344513-02	HCT116-viability	20.9177	-2.4	-59.686	48.301	CCN1C(=O)N([C@@H]2CCN(CC3CCCCCCC3)C[C@H]2CO)C4=CC=CC=C14						2598	Tocris	2017_MIPE5.0_01	-4.6795		J113397		2.3			9.931	55.322	33.339	0.5	0.05	0.761							93.024			103.623	48.301	399.699	398.727
s-sclc-HCT116-MIPE5.0-CTG48h-1	NCGC00475723-01	HCT116-viability	1.02159	-1.2	-49.975	48.122	CN(CCO)C1CCN(CC1)C2=CC=C(NC3=NC=C4C5=CC=NC(=C5[N](C6CCCC6)C4=N3)F)N=C2						A-1611	ActiveBioChem	2017_MIPE5.0_01	-5.9907		AM-5992		1.1			6.284	51.335	46.646	0.8	0	0.97							96.621			99.458	48.122	408.556	408.147
s-sclc-HCT116-MIPE5.0-CTG48h-1	NCGC00165719-16	HCT116-viability		4	0	101.182	NCCCC(O)([P](O)(O)=O)[P](O)([O-])=O						S1624	Selleck	2017_MIPE5.0_01			Alendronate (Fosamax)		5				20.255	0										0			101.182	80.926	449.882
s-sclc-HCT116-MIPE5.0-CTG48h-1	NCGC00249393-08	HCT116-viability		4	-32.696	77.187	O=C(NC1=CC=C(C=C1)C2(CCCC2)C#N)C3=CC=CN=C3NCC4=CC=NC=C4						HY-13342	MedChem Express	2017_MIPE5.0_01			Apatinib		2.3				34.916	68.821	4.955	0.08	0.714							101.517			112.103	77.187	482.252	481.141
s-sclc-HCT116-MIPE5.0-CTG48h-1	NCGC00250408-02	HCT116-viability	0.104837	-1.2	-74.623	24.314	COC1=C(N[S+]([O-])(=O)C2=C(F)C=C(F)C=C2)C=C(C=N1)C3=CC=C4N=CC=C(C5=CN=NC=C5)C4=C3						S2658	Selleck	2017_MIPE5.0_01	-6.9795		GSK-2126458		4			6.174	71.044	24.293	0.7	0	0.986							98.916			95.021	23.977	277.362	276.503
s-sclc-HCT116-MIPE5.0-CTG48h-1	NCGC00263236-02	HCT116-viability	23.47	-2.1	-89.174	11.293	CN[C@@H](C)C(=O)N[C@H]1CCCC[C@H]2CC[C@H](N2C1=O)C(=O)N[C@@H](C3=CC=CC=C3)C4=C[N](CCCCC5=CC=C(CCCC[N]6C=C(N=N6)[C@@H](NC(=O)[C@@H]7CC[C@@H]8CCCC[C@H](NC(=O)[C@H](C)NC)C(=O)N78)C9=CC=CC=C9)C=C5)N=N4						A8815	APExBIO	2017_MIPE5.0_02	-4.6295		SM-164		4				90.994	4.014	4.095	0	0.945							93.188			102.287	11.293	405.852	418.494
s-sclc-HCT116-MIPE5.0-CTG48h-1	NCGC00345795-04	HCT116-viability	11.7629	-2.2	-83.054	37.077	NC1(CCN(CC1)C2=C3C=C[NH]C3=NC=N2)C(=O)N[C@@H](CCO)C4=CC=C(Cl)C=C4						CT-A5363	ChemieTek	2017_MIPE5.0_02	-4.9295		AZD-5363		1.1			4.099	67.124	18.189	0.8	0	0.981							101.244			104.201	37.077	423.806	421.643
s-sclc-HCT116-MIPE5.0-CTG48h-1	NCGC00346826-01	HCT116-viability	14.8086	-2.2	-73.601	31.799	COCCOC(=O)C/1=C(C)/NC/2=C(C1C3=CC=CC(=C3)O)/C(=O)CC(C2)C4=C(OC)C=CC=C4						H1542	SIGMA	2017_MIPE5.0_02	-4.8295	0.195	HPI-1	HPI-1	1.1		10.417	5.127	66.8	20.226	1.288	0	0.982							93.826			98.599	31.799	408.133	406.798
s-sclc-HCT116-MIPE5.0-CTG48h-1	NCGC00090504-14	HCT116-viability	29.547	-3	-62.044	40.506	OC1=CC=C(C=C1)/C=C/C(=O)C2=C(O)C=C(O)C=C2						S2404	Selleck	2017_MIPE5.0_02	-4.5295		Isoliquiritigenin		2.1			5.817	61.221	31.996	4.095	0	0.957							94.04			101.727	40.506	436.079	435.497
s-sclc-HCT116-MIPE5.0-CTG48h-1	NCGC00016467-10	HCT116-viability	26.3338	-3	-77.493	29.962	OC1=CC2=C(C(=C1)O)C(=O)\C=C(/O2)C3=CC(=C(O)C=C3)O						2874	Tocris	2017_MIPE5.0_02	-4.5795		Digitoflavone		4			4.267	75.21	22.673	4.095	0	0.975							100.166			105.172	29.962	460.811	458.501
s-sclc-HCT116-MIPE5.0-CTG48h-1	NCGC00345850-02	HCT116-viability	0.001176	1.1	87.065	40.912	N#CC(=C/1NC2=CC=CC=C2S1)\C3=NC(=NC=C3)OCC4=CC=C(CN5CCOCC5)C=C4						SYN-1147	SynKinase	2017_MIPE5.0_02	-8.9295		AS-602801		1.3			10.707	87.591	86.972	4.955	0.049	0.79							-0.093			96.257	8.666	390.174	398.356
s-sclc-HCT116-MIPE5.0-CTG48h-1	NCGC00241104-09	HCT116-viability	20.9177	-2.2	-76.92	10.762	CC1=CC=C(C=C1)[N]2N=C(C=C2NC(=O)NC3=CC=C(OCCN4CCOCC4)C5=C3C=CC=C5)C(C)(C)C						HY-10320	MedChem Express	2017_MIPE5.0_02	-4.6795		Doramapimod		4			5.795	75.395	5.075	4.095	0	0.974							81.995			86.157	10.762	368.247	365.643
s-sclc-HCT116-MIPE5.0-CTG48h-1	NCGC00371137-09	HCT116-viability		4	0	90.601	O=C(NNC1=CC=CC=C1)C2=CC=NC=C2						GLXC-01592	Glixx	2017_MIPE5.0_02			PluriSln 1		5				15.568	0										0			105.737	90.168	468.626
s-sclc-HCT116-MIPE5.0-CTG48h-1	NCGC00522516-01	HCT116-viability	8.32748	-1.1	-98.928	7.398	CN1CCN(CC1)C2=CC=C3N=C([NH]C3=C2)C4=CC(=C(OCCCC(=O)NCCCN=[N+]=[N-])C(=C4)C(C)(C)C)C(C)(C)C						HY-15843	MedChem Express	2017_MIPE5.0_02	-5.0795		MIR96-IN-1		4				110.942	6.257	4.955	0.007	0.979							105.185			118.34	7.398	379.333	429.599
s-sclc-HCT116-MIPE5.0-CTG48h-1	NCGC00181304-01	HCT116-viability		4	0	88.92	O=C1N=C(N)C2CN12				CIPLUS_210928;4-IMINO-1,3-DIAZABICYCLO(3.1.0)HEXAN-2-ONE;4-Imino-1,3-diazabicyclo[3.1.0]hexan-2-one;BM-06002;4-amino-1,3-diazabicyclo(3.1.0)hex-3-en-2-one;BM 06002;imexon;LS-176018;Imexon;4-imino-1,3-diazabicyclo(3.1.0)hexan-2-one;IMEXON;imexonum;Imexonum;		imexon	ACC	2017_MIPE5.0_02			Imexon	Imexon	5				22.248	0									Tox21_112779	0			111.168	88.92	466.035
s-sclc-HCT116-MIPE5.0-CTG48h-1	NCGC00164578-06	HCT116-viability		4	-16.857	78.698	CC1=CC=C(C=N1)C2=NC=C(Cl)C=C2C3=CC=C(C=C3)[S+](C)([O-])=O						HY-15321	MedChem Express	2017_MIPE5.0_02			Etoricoxib		2.3				18.06	66.737	4.955	0.299	0.487							83.594			88.273	70.213	393.557	390.725
s-sclc-HCT116-MIPE5.0-CTG48h-1	NCGC00016418-23	HCT116-viability		4	0	101.814	COC1=C2OC(=O)\C=C/C2=CC3=C1OC=C3						HY-30151	MedChem Express	2017_MIPE5.0_02			Methoxsalen		5				15.115	0										0			113.246	98.131	505.9
s-sclc-HCT116-MIPE5.0-CTG48h-1	NCGC00347940-04	HCT116-viability		4	-15.258	96.329	BrC1=CC=C(C=C1)N2C(=N)S\C(=C/C3=CC=C(O3)C4=CC5=C(C=C4)C(=O)NC5=O)C2=O						GLXC-01623	Glixx	2017_MIPE5.0_02			Bioymifi		1.3				13.965	88.074	0.3	0.288	0.471							103.332			105.332	91.367	504.245	504.564
s-sclc-HCT116-MIPE5.0-CTG48h-1	NCGC00024717-10	HCT116-viability		4	0	93.086	COC(=O)[C@@H](N)CCCNC(=N)N[N+]([O-])=O						S2877	Selleck	2017_MIPE5.0_02			L-NAME		5				20.41	0										0			109.312	88.902	480.754
s-sclc-HCT116-MIPE5.0-CTG48h-1	NCGC00484078-02	HCT116-viability	16.6155	-2.2	-38.439	59.159	CC(O)C1=CC(=N[NH]1)C(=O)N[C@@H](C)C[N]2C=CC(=N2)C3=CC(=C(C=C3)C#N)Cl						HY-16985_cm2	MedChem Express	2017_MIPE5.0_02	-4.7795		Darolutamide (ODM-201)		2.1				41.713	57.326	2.188	0.003	0.903							95.766			100.872	59.159	442.093	440.995
s-sclc-HCT116-MIPE5.0-CTG48h-1	NCGC00179619-17	HCT116-viability		4	23	84.634	CC[C@H]1OC(=O)[C@H](C)[C@@H](O[C@H]2C[C@@](C)(OC)[C@@H](O)[C@H](C)O2)[C@H](C)[C@@H](O[C@@H]3O[C@H](C)C[C@@H]([C@H]3O)N(C)C)[C@](C)(O)C[C@@H](C)C(=O)[C@H](C)[C@@H](O)[C@]1(C)O						S1635	Selleck	2017_MIPE5.0_02			Erythromycin		1.3				25.984	97.36	4.955	0.131	0.676							74.36			103.344	77.36	490.159	492.207
s-sclc-HCT116-MIPE5.0-CTG48h-1	NCGC00522579-01	HCT116-viability	9.34358	-2.1	-89.117	3.698	COC1=C(NC2=NC=C3N(C)C(=O)C4=C(C=CC=C4)N(C)C3=N2)C=CC(=C1)N5CCN(C)CC5						HY-14403	MedChem Express	2017_MIPE5.0_02	-5.0295		XMD17-109 (ERK5-IN-1)		4				94.657	-3.088	1.372	0.002	0.911							86.03			98.355	3.698	348.996	345.466
s-sclc-HCT116-MIPE5.0-CTG48h-1	NCGC00015385-22	HCT116-viability	20.9177	-2.4	-30.267	68.135	OCCN(CCO)C1=NC(=C2N=C(N=C(N3CCCCC3)C2=N1)N(CCO)CCO)N4CCCCC4						Prestw-142	Prestwick	2017_MIPE5.0_02	-4.6795		Dipyridamole		2.3			3.215	36.475	67.507	4.955	0.005	0.887							97.774			104.61	68.135	460.632	459.263
s-sclc-HCT116-MIPE5.0-CTG48h-1	NCGC00346517-10	HCT116-viability		4	0	99.373	CCCCCCCCCC(=O)N[C@@H](CC1=C[NH]C2=C1C=CC=C2)C(=O)N[C@H](CC(N)=O)C(=O)N[C@@H](CC(O)=O)C(=O)N[C@H]3[C@@H](C)OC(=O)[C@H](CC(=O)C4=CC=CC=C4N)NC(=O)[C@@H](NC(=O)[C@@H](CO)NC(=O)CNC(=O)[C@H](CC(O)=O)NC(=O)[C@@H](C)NC(=O)[C@H](CC(O)=O)NC(=O)[C@H](CCCN)NC(=O)CNC3=O)[C@@H](C)CC(O)=O						HY-B0108	MedChem Express	2017_MIPE5.0_02			Daptomycin		5				10.854	0										0			105.051	94.197	508.47
s-sclc-HCT116-MIPE5.0-CTG48h-1	NCGC00025155-01	HCT116-viability	0.02347	-1.2	-68.259	29.967	O=C(OC)C[C@](O)(CCCC(C)(C)O)C(=O)O[C@@H]2C(OC)=CC53CCCN5CCc1cc4OCOc4cc1[C@H]23	>30	32.38	>81	HOMOHARRINGTONINE HYDROCHLORIDE;HOMOHARRINGTONINE;Homoharringtonine;LS-52751;Ceflatonin;CIPLUS_214595;homoharringtonine;4'-METHYL-2'R-HYDROXY-2'-(4-HYDROXY-4-METHYLPENTYL)-BUTANEDIOATE CHLORIDE, 3R;homoharringtonine, 3H-labeled, (3(R))-isomer;NCGC00025155-01;		Tocris-1416	Tocris	2017_MIPE5.0_02	-7.6295		Omacetaxine mepesuccinate	Ceflatonin; ; Omacetaxine mepesuccinate;Homoharringtonine	4			6.148	71.331	30.454	3.065	0	0.995						Tox21_110949	98.713			101.298	29.967	248.876	247.489
s-sclc-HCT116-MIPE5.0-CTG48h-1	NCGC00092314-06	HCT116-viability	2.63338	-1.4	-26.974	71.735	CN1\N=C(N)/C2=C[N]([C@@H]3O[C@H](CO)[C@@H](O)[C@H]3O)C4=C2C1=NC=N4						S1117	Selleck	2017_MIPE5.0_02	-5.5795		Triciribine		1.1			3.859	33.158	70.518	1.66	0.001	0.936							97.492			103.588	70.43	435.249	434.079
s-sclc-HCT116-MIPE5.0-CTG48h-1	NCGC00263598-06	HCT116-viability	5.8954	-2.1	-90.438	13.472	NC1=C(NC(=O)C2=CC=C(CNC(=O)/C=C/C3=CN=CC=C3)C=C2)C=C(F)C=C1						GLXC-05969	Glixx	2017_MIPE5.0_02	-5.2295		Chidamide		4			5.38	94.35	11.68	1.344	0	0.979							102.119			107.822	13.472	404.739	405.018
s-sclc-HCT116-MIPE5.0-CTG48h-1	NCGC00025060-22	HCT116-viability	0.117629	-1.3	-84.426	11.476	CN(CC1=NC2=C(N)N=C(N)N=C2N=C1)C3=CC=C(C=C3)C(=O)N[C@@H](CCC(O)=O)C(O)=O						HY-14519	MedChem Express	2017_MIPE5.0_02	-6.9295		Methotrexate		4			3.29	88.35	11.793	4.955	0.188	0.993							96.219			98.666	10.317	194.807	239.664
s-sclc-HCT116-MIPE5.0-CTG48h-1	NCGC00386347-02	HCT116-viability	23.47	-3	-49.535	51.823	OCCOC1=CC=C(C=C1)\C(=C(\CCCl)C2=CC=CC=C2)C3=CC=CC=C3						B4871	APExBIO	2017_MIPE5.0_02	-4.6295		Ospemifene		2.1			15.661	48.172	47.708	4.095	0	0.96							97.243			99.995	51.823	451.285	451.076
s-sclc-HCT116-MIPE5.0-CTG48h-1	NCGC00167493-04	HCT116-viability	23.47	-3	-75.042	25.476	Cl.Cl.[O-][N+](=O)c1cccc(c1)C2C(C(=O)OC)=C(C)NC(C)=C2C(=O)OCCN3CCN(CC3)C(c4ccccc4)c5ccccc5						S2481	Selleck	2017_MIPE5.0_02	-4.6295	0.141	Manidipine	; Manidipine 6300;Manidipine; Manidipine; Mandipine 6300; Calslot;manidipine dihydrochloride	4		7.579	3.916	77.487	20.678	4.504	0	0.948						Tox21_112494_1	95.72			102.962	25.476	438.735	435.832
s-sclc-HCT116-MIPE5.0-CTG48h-1	NCGC00510440-01	HCT116-viability		4	0	83.842	CCC/1=C(/NC2=C(C=N[N]2C1=O)C#N)C3=CC=CC=C3C						2622	Axon Medchem	2017_MIPE5.0_02			CPI-4203		5				19.417	0										0			103.259	83.842	451.882
s-sclc-HCT116-MIPE5.0-CTG48h-1	NCGC00164569-08	HCT116-viability		4	0	92.369	CCCCCOC(=O)NC\1=N\C(=O)N(\C=C1F)[C@@H]2O[C@H](C)[C@@H](O)[C@H]2O						HY-B0016	MedChem Express	2017_MIPE5.0_02			Capecitabine		5				12.159	0										0			104.528	92.369	470.464
s-sclc-HCT116-MIPE5.0-CTG48h-1	NCGC00510078-03	HCT116-viability	0.525428	-1.4	-53.066	33.677	FC1=CC=CC(=C1)[N]2C=NC3=C2N=C(N=C3NCC4=NC5=C([NH]4)C(=C(F)C=C5)F)N6CCOCC6						2547	Axon Medchem	2017_MIPE5.0_02	-6.2795		SR-3029		4				77.652	24.551	3.99	0.182	0.778							77.617			96.905	19.253	234.822	267.763
s-sclc-HCT116-MIPE5.0-CTG48h-1	NCGC00390788-02	HCT116-viability	13.1982	-2.2	-30.365	72.796	NC1=[N+]([O-])C2=CC=CC=C2[N+](=N1)[O-]						HY-13767	MedChem Express	2017_MIPE5.0_02	-4.8795		Tirapazamine		1.1			5.426	31.769	72.986	3.512	0	0.961							103.351			104.565	72.796	478.615	478.919
s-sclc-HCT116-MIPE5.0-CTG48h-1	NCGC00263120-06	HCT116-viability	23.47	-3	-36.986	59.507	CNC(=O)C1=CC=C(C=C1F)N2C(=S)N(C(=O)C2(C)C)C3=CC(=C(C=C3)C#N)C(F)(F)F						HY-70002	MedChem Express	2017_MIPE5.0_02	-4.6295		Enzalutamide		2.1			6.048	37.552	56.508	1.885	0.003	0.907							93.493			97.059	59.507	434.761	434.929
s-sclc-HCT116-MIPE5.0-CTG48h-1	NCGC00274038-02	HCT116-viability	5.25428	-1.2	-71.001	34.323	NC(=O)NC1=C(SC(=C1)C2=CC=C(CN3CCOCC3)C=C2)C(N)=O						11140	Cayman	2017_MIPE5.0_02	-5.2795		AZ-TAK1 Inhibitor		1.1			4.766	70.523	26.162	1.331	0	0.959							97.163			102.694	32.171	393.583	396.26
s-sclc-HCT116-MIPE5.0-CTG48h-1	NCGC00507869-01	HCT116-viability		4	-11.349	97.771	CO[C@H]1CC[C@]2(CC1)CC3=C(C=C(C=C3)C4=CN=CC(=C4)C#CC)[C@@]2/5\N=C(C)/C(=N5)N						S8193	Selleck	2017_MIPE5.0_02			LY-3314814		1.3				16.524	97.547	1.372	0.313	0.442							108.895			114.295	97.771	515.183	514.266
s-sclc-HCT116-MIPE5.0-CTG48h-1	NCGC00264052-02	HCT116-viability		4	5.198	98.878	C[C@H](CCC(O)=O)[C@H]1CCC2C3C[C@H](O)[C@@H]4C[C@H](O)CC[C@]4(C)C3CC[C@]12C						270049	Microsource	2017_MIPE5.0_02			Hyodeoxycholic acid		1.3				12.77	99.383	4.955	0.223	0.542							94.185			103.072	90.301	462.293	463.685
s-sclc-HCT116-MIPE5.0-CTG48h-1	NCGC00094872-13	HCT116-viability	20.9177	-2.2	-45.956	61.484	O=C(\C=C\C=C\C1=CC=C2OCOC2=C1)N3CCCCC3						1500873	Microsource	2017_MIPE5.0_02	-4.6795		Piperine		2.3			12.039	44.189	55.298	1.464	0.039	0.782							101.254			105.673	61.484	454.816	465.446
s-sclc-HCT116-MIPE5.0-CTG48h-1	NCGC00095165-08	HCT116-viability	4.17363	-1.2	-61.597	38.836	CCCCCCNC(=O)N1\C=C(F)/C(=O)NC1=O						S1289	Selleck	2017_MIPE5.0_02	-5.3795		Carmofur		1.1			6.843	62.602	37.318	1.558	0	0.99							98.915			101.438	38.836	408.782	408.601
s-sclc-HCT116-MIPE5.0-CTG48h-1	NCGC00387145-01	HCT116-viability	18.6429	-2.2	-41.328	63.551	OB(O)C1=CC=CC(=C1)COC2=CC=C(C=C2)/C=C/3SC(=O)N(CC4=CC=C(F)C=C4)C3=O						4196	Tocris	2017_MIPE5.0_02	-4.7295		HA-130		2.1			5.426	38.927	58.353	1.558	0	0.944							99.681			102.478	63.551	459.442	458.773
s-sclc-HCT116-MIPE5.0-CTG48h-1	NCGC00165869-22	HCT116-viability	4.68288	-1.1	-82.694	18.437	C1CCN(CC1)CCOC2=CC=C(C=C2)C3=C[N]4N=CC(=C4N=C3)C5=CC=NC=C5						HY-13418	MedChem Express	2017_MIPE5.0_02	-5.3295		Dorsomorphin		4			9.577	87.718	17.496	2.248	0	0.992							100.19			106.156	18.437	396.051	396.412
s-sclc-HCT116-MIPE5.0-CTG48h-1	NCGC00263084-02	HCT116-viability	13.1982	-2.1	-115.37	3.099	CNC1CCC(CC1)N(CC2=CC(=CC=C2)C3=CC=NC=C3)C(=O)C4=C(Cl)C5=C(F)C=CC(=C5S4)F						C4412-2s	Cellagen	2017_MIPE5.0_02	-4.8795	0.186	Hh-Ag1.5	Hh-Ag1.5;Hh-Ag1.5	4		9.274	6.244	105.125	-12.54	1.558	0	0.983							102.831			108.224	3.099	421.817	422.932
s-sclc-HCT116-MIPE5.0-CTG48h-1	NCGC00509945-01	HCT116-viability		4	-13.874	85.679	COC1=C(OC)C=C2C(=CC=NC2=C1)OC3=CC=C(NC(=O)\C4=C\N(C(C)C)C(=O)N(C4=O)C5=CC=C(F)C=C5)C=C3F						C-1344	ChemGood	2017_MIPE5.0_02			CEP-40783		1.3				21.904	88.033	4.955	0.029	0.805							101.908			107.583	85.679	472.804	471.811
s-sclc-HCT116-MIPE5.0-CTG48h-1	NCGC00094994-10	HCT116-viability	20.9177	-2.1	-109.123	5.679	OC(C1CCCCN1)C2=C3C=CC=C(C3=NC(=C2)C(F)(F)F)C(F)(F)F						1503070	Microsource	2017_MIPE5.0_02	-4.6795		MEFLOQUINE		4			10.341	108.758	-1.92	4.095	0	0.978							107.202			114.437	5.679	477.816	474.881
s-sclc-HCT116-MIPE5.0-CTG48h-1	NCGC00092309-06	HCT116-viability	20.9177	-2.4	-62.808	35.705	OC1=CC=C(NC2=NC(=CS2)C3=CC=C(Cl)C=C3)C=C1						S7176	Selleck	2017_MIPE5.0_02	-4.6795		SKI-II		2.1			10.341	70.408	34.064	4.504	0.16	0.924							96.872			106.114	35.705	393.601	442.876
s-sclc-HCT116-MIPE5.0-CTG48h-1	NCGC00346490-06	HCT116-viability	13.1982	-2.1	-123.505	4.651	NCC(=O)NC1=CC=C(C=C1)[N]2N=C(C=C2C3=CC4=C(C=C3)C5=C(C=CC=C5)C=C4)C(F)(F)F						5682	Tocris	2017_MIPE5.0_02	-4.8795		OSU-03012		4			6.681	95.423	-24.144	0.7	0	0.969							99.361			100.074	4.651	380.636	380.069
s-sclc-HCT116-MIPE5.0-CTG48h-1	NCGC00229511-21	HCT116-viability		4	0	91.413	C[C@@H]1CCN(C[C@@H]1N(C)C2=C3C=C[NH]C3=NC=N2)C(=O)CC#N						HY-40354A	MedChem Express	2017_MIPE5.0_02			Tofacitinib		5				15.944	0										0			101.463	85.519	456.259
s-sclc-HCT116-MIPE5.0-CTG48h-1	NCGC00250393-01	HCT116-viability	33.1523	-3	-104.418	11.089	CC(O)[C@H](NC(=O)[C@@H]1CSSC[C@H](CC(=O)[C@H](N)CC2=CC=CC=C2)C(=O)N[C@@H](CC3=CC=C(O)C=C3)C(=O)N[C@H](CC4=C[NH]C5=CC=CC=C45)C(=O)N[C@@H](CCCCN)C(=O)N1)C(N)=O						CAP-232	NCGCChem	2017_MIPE5.0_02	-4.4795	0.093	CAP-232	CAP-232	4		4.734	1.218	91.225	-5.724	4.955	0	0.978							98.694			102.314	11.089	450.933	449.431
s-sclc-HCT116-MIPE5.0-CTG48h-1	NCGC00241103-11	HCT116-viability	18.6429	-2.1	-99.079	6.434	CN1CCN(CC1)CC2=CC=C(C=C2)C(=O)NC3=CC=C(C)C(=C3)NC4=NC(=CS4)C5=CC=CN=C5						HY-10209	MedChem Express	2017_MIPE5.0_02	-4.7295		Masitinib		4			6.436	97.094	-0.746	2.253	0	0.98							98.333			103.528	6.434	426.905	427.402
s-sclc-HCT116-MIPE5.0-CTG48h-1	NCGC00185774-06	HCT116-viability		4	9.036	96.974	OC(=O)CSCC(=O)NC1CCSC1=O						HY-B0289	MedChem Express	2017_MIPE5.0_02			Erdosteine		1.3				21.782	101.979	4.955	0.424	0.341							92.943			111.481	89.699	476.545	479.809
s-sclc-HCT116-MIPE5.0-CTG48h-1	NCGC00510509-01	HCT116-viability		4	-21.413	79.838	COC1=CC=C(C=C1OC)C(=O)N2CCN(CC2)C3=CC4=C(NC(=O)CC4)C=C3						HY-15297	MedChem Express	2017_MIPE5.0_02			Vesnarinone		2.3				18.678	75.103	0.8	0.117	0.664							96.516			98.516	79.838	447.101	451.676
s-sclc-HCT116-MIPE5.0-CTG48h-1	NCGC00346637-05	HCT116-viability		4	-28.306	82.286	CC(C)(F)C[C@H](N[C@@H](C1=CC=C(C=C1)C2=CC=C(C=C2)[S+](C)([O-])=O)C(F)(F)F)C(=O)NC3(CC3)C#N						HY-10042	MedChem Express	2017_MIPE5.0_02			Odanacatib		2.3				23.588	73.569	0.4	0.056	0.751							101.875			105.875	82.286	461.537	462.983
s-sclc-HCT116-MIPE5.0-CTG48h-1	NCGC00346607-02	HCT116-viability		4	-14.07	85.006	CC(C)[C@@H]1C[C@@]23O[C@]1(O)CC(=C)[C@@H]2CC[C@@H]3C						S2407	Selleck	2017_MIPE5.0_02			Curcumol		2.3				19.947	84.828	4.955	0.219	0.546							98.898			104.953	85.006	471.198	469.699
s-sclc-HCT116-MIPE5.0-CTG48h-1	NCGC00159360-03	HCT116-viability		4	-12.375	35.047	CCC(=O)OCC(=O)C1(OC(=O)CC)C(C)CC2C3CC\C4=C\C(=O)\C=C/C4(C)C3(F)C(O)CC12C						A8378	APExBIO	2017_MIPE5.0_02			Betamethasone dipropionate		1.4				16.116	34.318	1.753	0.103	0.682							46.693			51.163	35.047	216.125	216.368
s-sclc-HCT116-MIPE5.0-CTG48h-1	NCGC00015479-22	HCT116-viability	15.1967	-2.4	-33.222	97.038	OC1=CC=C(C=C1)\C2=C\OC3=C(C(=CC(=C3)O)O)C2=O						G6649	SIGMA	2017_MIPE5.0_02	-4.8182	0.331	Genistein	; ; Genistein;GENISTEIN;Genistein (4',5,7-Trihydroxyisoflavone); Genestein;Genistein	2.3		17.823	5.532	29.892	67.465	1.331	0.046	0.796							100.687			106.645	76.752	436.742	472.79
s-sclc-HCT116-MIPE5.0-CTG48h-1	NCGC00167503-02	HCT116-viability	3.71975	-1.1	-89.239	9.534	CC[C@@]1(O)C[C@H](O[C@H]2C[C@@H]([C@H](O[C@H]3C[C@H](O)[C@H](O[C@H]4CCC(=O)[C@H](C)O4)[C@H](C)O3)[C@H](C)O2)N(C)C)C5=C(O)C6=C(C=C5[C@H]1C(=O)OC)C(=O)C7=CC=CC(=C7C6=O)O						OA08264	Carbosynth	2017_MIPE5.0_02	-5.4295	0.128	Aclarubicin	; Aclacin;Aclarubicin; Aclaplastin; Aclacinon; Aclarubicino;Aclacinomycin A	4		6.687	2.487	98.147	9.099	1.416	0	0.973							98.338			107.68	9.534	372.811	371.178
s-sclc-HCT116-MIPE5.0-CTG48h-1	NCGC00379161-04	HCT116-viability	1.48086	-1.2	-77.034	18.316	C(NC1=C(N=NC(=N1)C2=NC=CC=C2)C3=CC=CC=C3)C4=CC=C(C=C4)C5=CC=CC=C5						14568	Cayman	2017_MIPE5.0_02	-5.8295		ML-228		4			9.153	84.119	22.253	3.929	0	0.992							99.286			102.435	18.316	360.829	358.67
s-sclc-HCT116-MIPE5.0-CTG48h-1	NCGC00346942-01	HCT116-viability	23.47	-3	-37.837	62.279	COC1=C(OC)C=C2C(=NC=NC2=C1)NC3=CC(=C(O)C(=C3)Br)Br						CS-0054	Chemscene	2017_MIPE5.0_02	-4.6295	0.265	WHI-P97	WHI-P97	2.3		10.17	6.044	43.404	59.266	1.826	0.012	0.853							97.103			105.683	62.279	450.881	451.81
s-sclc-HCT116-MIPE5.0-CTG48h-1	NCGC00163468-12	HCT116-viability		4	-11.231	98.127	CO[C@@]12[C@H](COC(N)=O)C/3=C(N1C[C@@H]4N[C@H]24)/C(=O)/C(=C(N)\C3=O)C						HY-13316	MedChem Express	2017_MIPE5.0_01			Mitomycin C		1.3				13.486	83.852	0.6	0.187	0.613							95.083			98.127	84.641	439.032	437.525
s-sclc-HCT116-MIPE5.0-CTG48h-1	NCGC00509944-01	HCT116-viability	20.9177	-2.2	-80.57	19.966	O[C@@H]1CCN(C1)C2=NC=C(C=C2C3=CC=N[NH]3)C(=O)NC4=CC=C(OC(F)(F)Cl)C=C4						C-1325	ChemGood	2017_MIPE5.0_01	-4.6795		Asciminib		4				80.174	13.552	1.885	0	0.948							94.122			100.139	19.966	415.985	417.717
s-sclc-HCT116-MIPE5.0-CTG48h-1	NCGC00346638-03	HCT116-viability	11.7629	-2.1	-90.196	15.269	NC1=CC(=CC=C1)C2=CC3=C([NH]2)N=CN=C3OC4=CC=CC(=C4)O						S1590	Selleck	2017_MIPE5.0_01	-4.9295		TWS-119		4			5.074	89.356	7.423	1.714	0	0.975							97.619			104.625	15.269	408.996	410.2
s-sclc-HCT116-MIPE5.0-CTG48h-1	NCGC00379163-01	HCT116-viability	2.63338	-1.1	-99.266	3.182	CCCC1(CCC)CCC2(CCN(CCCN(CC)CC)C2)CC1						4580	Tocris	2017_MIPE5.0_01	-5.5795		Atiprimod		4			84.795	111.344	3.586	4.955	0	0.97							102.851			114.526	3.182	368.928	369.202
s-sclc-HCT116-MIPE5.0-CTG48h-1	NCGC00167466-04	HCT116-viability		4	0	97.124	ClCCN(N=O)C(=O)NC1CCCCC1						S1840	Selleck	2017_MIPE5.0_01			Lomustine		5				8.754	0										0			103.959	95.205	474.964
s-sclc-HCT116-MIPE5.0-CTG48h-1	NCGC00274064-02	HCT116-viability		4	-7.123	91.202	CCCCC(=O)O[C@@]1([C@@H](C)C[C@H]2[C@@H]3CCC/4=C/C(=O)/C=C\[C@]4(C)[C@@]3(F)[C@@H](O)C[C@]12C)C(=O)CO						S1690	Selleck	2017_MIPE5.0_01			Betamethasone valerate		1.3				11.076	91.181	4.955	0.246	0.518							98.304			102.278	91.202	468.765	467.846
s-sclc-HCT116-MIPE5.0-CTG48h-1	NCGC00346572-02	HCT116-viability	14.8086	-2.2	-82.272	19.944	CC(C)C1=CC(=C(CC(=O)N[S+]([O-])(=O)OC2=C(C=CC=C2C(C)C)C(C)C)C(=C1)C(C)C)C(C)C						S2187	Selleck	2017_MIPE5.0_01	-4.8295		Avasimibe		4			6.148	81.646	14.084	2.188	0	0.982							96.356			101.589	19.944	418.849	418.06
s-sclc-HCT116-MIPE5.0-CTG48h-1	NCGC00164600-03	HCT116-viability	4.17363	-1.2	-62.571	33.312	C[C@@H]1CC[C@H]2[C@@H](C)[C@H](OC(=O)CCC(O)=O)O[C@@H]3O[C@@]4(C)CC[C@@H]1[C@@]23OO4						S2265	Selleck	2017_MIPE5.0_01	-5.3795	0.273	Artesunate	Artesunate (AS);Artesunate;ARTEMISININUM; Artesunate (AS)	1.1		13.99	5.2	75.963	36.035	1.808	0.001	0.938							98.606			109.276	33.312	407.196	406.276
s-sclc-HCT116-MIPE5.0-CTG48h-1	NCGC00351478-06	HCT116-viability		4	8	89.787	COC1=CC2=C(C=C1OCCCN3CCCC3)\N=C(N)/C24CCC4						B4947	APExBIO	2017_MIPE5.0_01			A-366		1.3				16.747	100.373	4.955	0.395	0.379							92.373			106.534	89.787	476.373	477.618
s-sclc-HCT116-MIPE5.0-CTG48h-1	NCGC00142598-07	HCT116-viability		4	0	92.48	CC[C@H](CC[C@@H](C)[C@H]1CC[C@H]2[C@@H]3C\C=C/4C[C@@H](O)CC[C@]4(C)[C@H]3CC[C@]12C)C(C)C						S2273	Selleck	2017_MIPE5.0_01			beta-Sitosterol		5				40.636	0										0			95.116	54.48	418.525
s-sclc-HCT116-MIPE5.0-CTG48h-1	NCGC00507966-01	HCT116-viability	0.013198	1.4	30.084	7.49	COC1=C(F)C=C(NC2=NC=C(C=C2C3=NC(=NC(=N3)N)C)C(C)N4CCN(CC4)[S+](C)([O-])=O)C=N1						CT-AMG511	ChemieTek	2017_MIPE5.0_01	-7.8795		AMG-511		1.4				62.044	56.358	3.247	0.174	0.625							26.274			69.534	7.49	226.118	234.041
s-sclc-HCT116-MIPE5.0-CTG48h-1	NCGC00162383-05	HCT116-viability	0.00512	-1.4	-27.011	99.538	CN[C@H](CC(C)C)C(=O)N[C@@H]1[C@H](O)C2=CC=C(OC3=CC4=CC(=C3O[C@@H]5O[C@H](CO)[C@@H](O)[C@H](O)[C@H]5O[C@H]6C[C@](C)(N)[C@H](O)[C@H](C)O6)OC7=C(Cl)C=C(C=C7)[C@@H](O)[C@@H]8NC(=O)[C@H](NC(=O)[C@@H]4NC(=O)[C@H](CC(N)=O)NC1=O)C9=CC=C(O)C(=C9)C%10=C(C=C(O)C=C%10O)[C@H](NC8=O)C(O)=O)C(=C2)Cl						HY-17362	MedChem Express	2017_MIPE5.0_01	-8.2907		Vancomycin hydrochloride		1.3			1.563	26.259	86.842	0.5	0.009	0.888							113.853			109.853	83.593	476.542	479.379
s-sclc-HCT116-MIPE5.0-CTG48h-1	NCGC00262945-03	HCT116-viability	23.47	-2.4	-24.913	64.142	ClC1=CC=C(S1)C(=O)NC[C@H]2CN(C(=O)O2)C3=CC=C(C=C3)N4CCOCC4=O						S3002	Selleck	2017_MIPE5.0_01	-4.6295		Rivaroxaban		2.3			5.244	28.427	62.74	4.095	0.005	0.89							87.653			92.569	64.142	413.616	413.108
s-sclc-HCT116-MIPE5.0-CTG48h-1	NCGC00507888-01	HCT116-viability	0.525428	-1.2	-64.601	27.263	O[C@H]1CC[C@H](CC1)OC2=CC=CC3=C2N=C(NC4=CC=C5N=C[NH]C5=C4)N=C3						S8392	Selleck	2017_MIPE5.0_01	-6.2795		NCB-1026		4				83.604	30.131	2.406	0.001	0.927							94.731			109.645	26.042	327.413	327.523
s-sclc-HCT116-MIPE5.0-CTG48h-1	NCGC00016083-23	HCT116-viability	18.6429	-2.2	-41.232	63.116	COC1=C(OC)C=C(CCN(C)CCCC(C#N)(C(C)C)C2=CC(=C(OC)C=C2)OC)C=C1						654	Tocris	2017_MIPE5.0_01	-4.7295		Verapamil		2.3			7.384	44.489	57.115	1.464	0.017	0.838							98.347			107.605	63.116	453.614	452.06
s-sclc-HCT116-MIPE5.0-CTG48h-1	NCGC00167746-09	HCT116-viability		4	-7.132	91.025	COC1=C(Cl)C=C(NC(=O)NC2=NOC(=C2)C)C(=C1)OC						HY-12152	MedChem Express	2017_MIPE5.0_01			PNU-120596		1.3				19.562	92.524	4.955	0.263	0.498							99.656			106.524	86.963	467.598	466.518
s-sclc-HCT116-MIPE5.0-CTG48h-1	NCGC00165782-07	HCT116-viability		4	0	95.465	O=C(NC1=CC=C(C=C1)/C2=N/CCN2)\C=C\C3=CC=C(\C=C\C(=O)NC4=CC=C(C=C4)C/5=N/CCN5)C=C3						D1692	SIGMA	2017_MIPE5.0_01			GW-4869		5				16.328	0										0			110.007	93.679	570.693
s-sclc-HCT116-MIPE5.0-CTG48h-1	NCGC00509987-01	HCT116-viability		4	-27.629	79.781	CC1=CC=C(NC(=O)[C@H]2CCCN([C@H]2C3=CC=C(NC4CCCC4)C=C3)C(=O)C5=C(C)C=CC=C5F)C=C1C(F)(F)F						HY-17627	MedChem Express	2017_MIPE5.0_01			Avacopan		2.3				22.608	71.26	1.1	0.021	0.824							98.889			102.389	79.781	461.151	462.048
s-sclc-HCT116-MIPE5.0-CTG48h-1	NCGC00015554-13	HCT116-viability	26.3338	-3	-56.945	48.947	[O-][S+](=O)(N1CCCNCC1)C2=CC=CC3=C(I)C=CC=C23						HY-15417	MedChem Express	2017_MIPE5.0_01	-4.5795		ML-7		2.1			8.251	58.103	43.797	4.095	0.001	0.931							100.742			107.05	48.947	467.779	467.364
s-sclc-HCT116-MIPE5.0-CTG48h-1	NCGC00016612-13	HCT116-viability		4	0	104.457	COC1=NC=NC(=C1OC)N[S+]([O-])(=O)C2=CC=C(N)C=C2						HY-B0439	MedChem Express	2017_MIPE5.0_01			Sulfadoxine		5				12.251	0										0			113.348	101.097	516.225
s-sclc-HCT116-MIPE5.0-CTG48h-1	NCGC00263154-08	HCT116-viability	10.4837	-2.2	-52.716	51.543	C[C@@H](NC1=CC=CC=C1C(O)=O)C/2=C/C(=C\N3C(=O)/C=C(\N=C23)N4CCOCC4)C						HY-10344	MedChem Express	2017_MIPE5.0_01	-4.9795		AZD-6482		1.1			5.265	58.046	47.938	1.558	0	0.944							100.654			109.589	51.543	448.359	446.551
s-sclc-HCT116-MIPE5.0-CTG48h-1	NCGC00015834-27	HCT116-viability		4	0	100.243	CCC1(C(=O)NCNC1=O)C2=CC=CC=C2						HY-B0339	MedChem Express	2017_MIPE5.0_01			Primidone		5				17.329	0										0			110.95	93.621	469.271
s-sclc-HCT116-MIPE5.0-CTG48h-1	NCGC00167453-04	HCT116-viability		4	0	99.706	CCC(C)(OC1=CC=C(C=C1)C2(CCCCC2)C3=CC=C(OC(C)(CC)C(O)=O)C=C3)C(O)=O						B2217	APExBIO	2017_MIPE5.0_01			Clinofibrate		5				14.33	0										0			103.599	89.269	463.836
s-sclc-HCT116-MIPE5.0-CTG48h-1	NCGC00024427-09	HCT116-viability		4	0	98.439	OC1=CC=C2C[C@H]3N(CC[C@@]45[C@@H](OC1=C24)C(=O)CC[C@@]35O)CC6CC6						HY-76711	MedChem Express	2017_MIPE5.0_01			Naltrexone hydrochloride		5				13.859	0										0			104.436	90.577	467.374
s-sclc-HCT116-MIPE5.0-CTG48h-1	NCGC00509985-02	HCT116-viability	16.6155	-2.2	-35.751	67.643	CONC(=O)NC1=CC=C(C=C1)C2=C(CN(C)CC3=CC=CC=C3)C4=C(S2)N(CC5=C(F)C=CC=C5F)C(=O)N(C4=O)C6=CC=CC=C6						GLXC-04354	Glixx	2017_MIPE5.0_01	-4.7795		Sufugolix		2.1				34.209	62.351	1.416	0.003	0.905							98.102			101.852	67.643	452.781	452.04
s-sclc-HCT116-MIPE5.0-CTG48h-1	NCGC00263191-02	HCT116-viability	2.09177	-1.2	-59.33	37.853	CC(C)C1=CN=C(NC(=O)[C@@H](C)C2=CC=C(NC(C)=O)C=C2)S1						SYN-1097	SynKinase	2017_MIPE5.0_01	-5.6795		PHA-690509		1.1			7.978	72.485	34.816	4.955	0	0.959							94.146			103.066	30.58	374.795	372.369
s-sclc-HCT116-MIPE5.0-CTG48h-1	NCGC00092381-04	HCT116-viability	20.9177	-2.2	-53.05	50.759	NC1=C2C(=NC=N1)N=C(C=C2C3=CC(=CC=C3)Br)C4=CN=C(C=C4)N5CCOCC5						2372	Tocris	2017_MIPE5.0_01	-4.6795		ABT-702		2.3			5.191	53.393	43.956	1.464	0.01	0.863							97.006			104.151	50.759	441.054	441.743
s-sclc-HCT116-MIPE5.0-CTG48h-1	NCGC00346496-05	HCT116-viability	4.17363	-1.1	-100.648	6.796	CN1CCN(CC1)C2=CC=C(NC3=NC=C(Cl)C(=N3)OC4=CC(=CC=C4)NC(=O)C=C)C=C2	3.05549	1405.3	<1			A10990_CM1	Adooq	2017_MIPE5.0_01	-5.3795		WZ-3146		4			6.503	99.81	-0.817	1.1	0	0.974							99.831			106.606	6.796	369.891	368.54
s-sclc-HCT116-MIPE5.0-CTG48h-1	NCGC00015061-27	HCT116-viability		4	-8.841	104.12	N\C1=N\C2=C(N=C[N]2COCCO)C(=O)N1						HY-17422	MedChem Express	2017_MIPE5.0_01			Aciclovir		2.3				14.429	89.217	4.095	0.041	0.808							98.058			104.12	89.69	465.327	464.519
s-sclc-HCT116-MIPE5.0-CTG48h-1	NCGC00379012-01	HCT116-viability	3.31523	-1.2	-54.301	37.421	COC1=CC=C(CNC2=C3N=C[N](C(C)C)C3=NC(=N2)N(CCO)CCO)C=C1						HY-15339	MedChem Express	2017_MIPE5.0_01	-5.4795		CVT-313		4			5.043	72.151	29.334	2.188	0.002	0.92							83.635			94.099	21.948	336.959	337.969
s-sclc-HCT116-MIPE5.0-CTG48h-1	NCGC00167982-11	HCT116-viability	0.468289	-1.2	-67.308	21.518	COC1=C2C(=O)C3=C(C(=C4C[C@](O)(C[C@H](O[C@H]5C[C@H](N)[C@H](O[C@H]6CCCCO6)[C@H](C)O5)C4=C3O)C(=O)CO)O)C(=O)C2=CC=C1						A10735	Adooq	2017_MIPE5.0_01	-6.3295		Pirarubicin		4				75.221	26.604	1.558	0	0.986							93.912			96.738	21.518	316.774	314.878
s-sclc-HCT116-MIPE5.0-CTG48h-1	NCGC00370979-01	HCT116-viability	20.9177	-2.1	-100.578	4.548	CN\1C(=O)/C(=C(\N=C1NC[C@@H](N)CC2=CC=CC=C2)C3=CC=NC=C3)C4=CC5=C(C=CC=C5)C=C4						3920	Tocris	2017_MIPE5.0_01	-4.6795		AMG-548		4			5.59	105.71	-3.543	4.095	0	0.964							97.035			110.258	4.548	429.383	429.174
s-sclc-HCT116-MIPE5.0-CTG48h-1	NCGC00016706-10	HCT116-viability	0.104837	-1.2	-63.078	35.779	CCCCC1=CC2=C([NH]C(=N2)NC(=O)OC)C=C1						MFCD18910864	SIGMA	2017_MIPE5.0_01	-6.9795		Parbendazole		4			10.4	71.091	34.663	2.333	0	0.993							97.742			100.324	29.233	299.942	300.896
s-sclc-HCT116-MIPE5.0-CTG48h-1	NCGC00378902-02	HCT116-viability	8.1148	-2.1	-95.709	7.024	CC1=C(C(=C([NH]1)\C=C2/C(=O)NC3=C2C=C(F)C=C3)C)C(=O)NCCN4CCCC4						HY-10330A	MedChem Express	2017_MIPE5.0_01	-5.0907		Toceranib		4			6.583	96.482	0.058	1.788	0	0.975							95.767			103.506	7.024	412.863	413.723
s-sclc-HCT116-MIPE5.0-CTG48h-1	NCGC00263173-05	HCT116-viability	18.6429	-2.1	-100.773	10.439	CNCC1=CC=C(C=C1)C2=C3CCNC(=O)C4=CC(=CC(=C34)[NH]2)F						S1098	Selleck	2017_MIPE5.0_01	-4.7295		Rucaparib		4			8.294	94.558	-2.232	1.967	0	0.975							98.541			104.997	10.439	424.778	426.525
s-sclc-HCT116-MIPE5.0-CTG48h-1	NCGC00346441-01	HCT116-viability	20.9177	-2.2	-52.861	48.12	ClC1=CC=C(C=C1)C23C[C@@H]4C[C@@H](CC(C4)(C2)C(=O)NCC5=CC=NC=C5)C3						A-1269	ActiveBioChem	2017_MIPE5.0_01	-4.6795	0.238	ABC-294640	ABC-294640	2.1		12.282	11.118	53.107	43.806	4.095	0	0.976							96.667			101.228	48.12	445.35	445.083
s-sclc-HCT116-MIPE5.0-CTG48h-1	NCGC00379339-01	HCT116-viability		4	-6.44	103.078	CCCCCCCCCCCCCCCCOCCCO[P](O)(=O)COC(CO)CN1/C=C\C(=N/C1=O)N		<1.2	34.6995			PJM002-071	NCGCChem	2017_MIPE5.0_01			Brincidofovir		1.3				13.085	101.244	4.955	0.209	0.557							107.684			112.735	99.651	507.223	507.268
s-sclc-HCT116-MIPE5.0-CTG48h-1	NCGC00345782-02	HCT116-viability	0.013198	-1.1	-93.301	9.132	ClC1=CC=C(OCCCCCCN\C(NC2=CC=NC=C2)=N/C#N)C=C1						11021	Cayman	2017_MIPE5.0_01	-7.8795		GMX-1778		4			9.559	97.529	8.351	4.504	0	0.998							101.652			104.905	7.375	153.342	153.838
s-sclc-HCT116-MIPE5.0-CTG48h-1	NCGC00016017-20	HCT116-viability	23.47	-2.2	-91.762	31.399	COC1=CC2=NC=NC(=C2C=C1OC)NC3=CC=CC(=C3)Cl						1800	Bio Vision	2017_MIPE5.0_01	-4.6295		AG-1478		2.3			8.213	74.395	7.593	0.6	0.016	0.841							99.355			105.794	31.399	415.065	414.362
s-sclc-HCT116-MIPE5.0-CTG48h-1	NCGC00263150-04	HCT116-viability		4	-7.63	93.1	CC(=O)NC1=CC=C(OC[C@](C)(O)C(=O)NC2=CC(=C(C=C2)[N+]([O-])=O)C(F)(F)F)C=C1						HY-12023	MedChem Express	2017_MIPE5.0_01			Andarine		1.3				15.534	92.194	4.955	0.384	0.362							99.824			107.583	92.049	475.338	474.486
s-sclc-HCT116-MIPE5.0-CTG48h-1	NCGC00015191-21	HCT116-viability		4	0	98.777	CN1C(C2=CC=C(Cl)C=C2)[S+]([O-])(=O)CCC1=O						HY-B0353	MedChem Express	2017_MIPE5.0_01			Chlormezanone		5				10.511	0										0			105.075	94.564	478.875
s-sclc-HCT116-MIPE5.0-CTG48h-1	NCGC00238452-05	HCT116-viability	14.8086	-2.2	-56.432	48.932	C[N]1C=C(C2=CC=CC=C12)\C3=C(\C(=O)NC3=O)C4=C[N](C5CCN(CC5)CC6=NC=CC=C6)C7=C4C=CC=C7						1682	Axon Medchem	2017_MIPE5.0_01	-4.8295		Enzastaurin		1.1			6.683	52.197	40.258	1.478	0	0.959							96.69			101.129	48.932	431.823	431.95
s-sclc-HCT116-MIPE5.0-CTG48h-1	NCGC00346492-03	HCT116-viability		4	-12.016	88.926	CC1=CC=C(C=C1)[S+]([O-])(=O)NC2=NC3=CC=CC=C3N=C2NC4=CC5=NSN=C5C=C4						SYN-1127	SynKinase	2017_MIPE5.0_01			XL-147		2.3				11.96	86.257	4.955	0.179	0.591							98.273			100.887	88.926	496.153	496.616
s-sclc-HCT116-MIPE5.0-CTG48h-1	NCGC00390693-06	HCT116-viability	0.037197	-1.2	-59.861	33.885	CC1=CC=C(C=C1)[S+]([O-])(=O)NC2=CC(=CC=C2C)C3=CC=C(S3)C#N						HY-16191	MedChem Express	2017_MIPE5.0_01	-7.4295		ELR-510444		1.1			9.769	66.185	38.09	3.132	0	0.993							97.951			100.069	33.885	283.716	283.531
s-sclc-HCT116-MIPE5.0-CTG48h-1	NCGC00346822-02	HCT116-viability	3.71975	-1.2	-73.864	22.144	OC1=CC=C(C=C1)C/2=C/C3=C(OC2)C=C(O)C=C3						D7446	SIGMA	2017_MIPE5.0_01	-5.4295		Idronoxil		4			10.905	81.574	23.027	2.406	0	0.978							96.891			103.718	22.144	381.593	382.266
s-sclc-HCT116-MIPE5.0-CTG48h-1	NCGC00167565-02	HCT116-viability		4	0	100.079	CN1C(CC\2=C\C(=N\NC(N)=O)C(=O)\C=C12)[S]([O-])(=O)=O						S3000	Selleck	2017_MIPE5.0_01			Carbazochrome sodium sulfonate		5				22.443	0										0			104.053	81.61	463.81
s-sclc-HCT116-MIPE5.0-CTG48h-1	NCGC00263200-02	HCT116-viability	1.17629	-1.2	-74.422	30.072	CC1=NC(=NC(=C1)NC2=CC(=CC=N2)NC(=O)C3=C(Cl)C=CC=C3Cl)N						SYN-1128	SynKinase	2017_MIPE5.0_01	-5.9295		RO495		4			5.598	79.872	20.721	1.111	0.001	0.935							95.143			99.012	19.14	334.174	335.654
s-sclc-HCT116-MIPE5.0-CTG48h-1	NCGC00378942-03	HCT116-viability	11.7629	-2.1	-107.925	15.028	FC1=CC2=C3[N](CCN(CC3=C1)C(=O)N4CCCCC4)C=C2C/5=C(C(=O)NC5=O)\C6=CN=C7C=CC=C[N]67						A-1239	ActiveBioChem	2017_MIPE5.0_01	-4.9295		LY-2090314		4			5.355	89.298	-8.717	0.9	0	0.986							99.208			104.326	15.028	396.266	395.817
s-sclc-HCT116-MIPE5.0-CTG48h-1	NCGC00025251-08	HCT116-viability		4	-7.571	87.214	CN(CCOC1=CC=C(C[C@H](NC2=CC=CC=C2C(=O)C3=CC=CC=C3)C(O)=O)C=C1)C4=CC=CC=N4						1664	Tocris	2017_MIPE5.0_01			GW-1929		1.3				71.174	87.624	4.955	0.711	0.359							95.195			103.401	32.227	445.955	445.414
s-sclc-HCT116-MIPE5.0-CTG48h-1	NCGC00090759-05	HCT116-viability		4	-25.025	85.079	N[Pt](N)(Cl)Cl						S1166	Selleck	2017_MIPE5.0_01			Cisplatin		2.3				26.734	80.075	1.344	0.08	0.713							105.1			111.814	85.079	495.306	493.276
s-sclc-HCT116-MIPE5.0-CTG48h-1	NCGC00387089-01	HCT116-viability		4	-14.334	87.648	BrC1=CC=C(CN([N]2C=NN=C2)C3=CC=C(C=C3)C#N)C=C1						3278	Tocris	2017_MIPE5.0_01			YM-511		2.3				23.302	87.342	4.504	0.37	0.377							101.675			110.95	87.648	484.137	483.544
s-sclc-HCT116-MIPE5.0-CTG48h-1	NCGC00024901-04	HCT116-viability	18.6429	-2.4	-29.182	79.187	CN(C)CCN(C)CCC1=CC=C(Cl)C(=C1)Cl						956	Tocris	2017_MIPE5.0_01	-4.7295		BD-1047		2.1			71.877	33.219	78.406	2.72	0.003	0.901							107.589			112.406	79.187	504.149	504.198
s-sclc-HCT116-MIPE5.0-CTG48h-1	NCGC00249661-03	HCT116-viability	20.9177	-2.2	-47.343	55.695	CC1=CC=C(C=C1)[N]2C(=CC(=C2C)C3=NN=C4CCCCC[N]34)C	1.68373	191.955	>47			DYD019-035	NCGCChem	2017_MIPE5.0_01	-4.6795		NCGC00249661		2.3			13.093	45.78	49.564	1.331	0.012	0.853							96.907			101.474	55.695	442.313	443.175
s-sclc-HCT116-MIPE5.0-CTG48h-1	NCGC00253439-03	HCT116-viability	4.68288	-1.4	-20.963	79.785	CCC1=CC(=C(OC)C=C1N2CCC(CC2)N3CCN(CC3)[S+](C)([O-])=O)NC4=NC(=CC=N4)C5=C(N=C6C=CC=C[N]56)C7=CC(=C(OC)C=C7)C(=O)NC8=C(F)C=CC=C8F						S1093	Selleck	2017_MIPE5.0_01	-5.3295		GSK-1904529A		1.1			3.492	24.924	80.375	3.929	0	0.951							101.337			104.709	79.785	466.545	465.414
s-sclc-HCT116-MIPE5.0-CTG48h-1	NCGC00017236-16	HCT116-viability		4	-14.694	82.459	OC1=CC2=C(C(=O)\C=C(/O2)C3=CC=CC=C3)C(=C1O)O						N1858	APExBIO	2017_MIPE5.0_01			Baicalein		2.3				19.598	81.51	4.095	0.377	0.369							96.204			102.057	82.459	457.155	457.587
s-sclc-HCT116-MIPE5.0-CTG48h-1	NCGC00248196-04	HCT116-viability		4	0	104.605	CC1(C)CC(O)CC(C)(C)N1[O]						S2910	Selleck	2017_MIPE5.0_01			Tempol		5				18.538	0										0			106.102	87.564	458.264
s-sclc-HCT116-MIPE5.0-CTG48h-1	NCGC00016480-20	HCT116-viability		4	12.679	96.525	OC1=CC=C(C=C1)\C2=C(O)\C(=O)C3=C(O2)C=C(O)C=C3O						NP156	Enzo	2017_MIPE5.0_01			Kaempferol		1.3				32.729	100.13	3.065	0.34	0.411							87.45			107.46	74.73	462.984	464.533
s-sclc-HCT116-MIPE5.0-CTG48h-1	NCGC00094112-11	HCT116-viability	10.4837	-2.1	-102.056	4.249	O\N=C1\C(NC2=CC=CC=C12)=C3\C(=O)NC4=CC(=CC=C34)Br						HY-10580	MedChem Express	2017_MIPE5.0_01	-4.9795		BIO		4			6.745	101.997	-4.156	1.826	0	0.987							97.9			106.246	4.249	399.327	399.532
s-sclc-HCT116-MIPE5.0-CTG48h-1	NCGC00181796-03	HCT116-viability		4	9.153	98.724	C[C@@H](O)[C@@H](CO)NC(=O)[C@@H]1CSSC[C@H](NC(=O)[C@H](N)CC2=CC=CC=C2)C(=O)N[C@@H](CC3=CC=CC=C3)C(=O)N[C@H](CC4=C[NH]C5=CC=CC=C45)C(=O)N[C@@H](CCCCN)C(=O)N[C@@H]([C@@H](C)O)C(=O)N1						DL309	Enzo	2017_MIPE5.0_01			Octreotide		1.3				23.947	102.353	4.955	0.279	0.479							93.2			106.256	82.309	499.776	500.562
s-sclc-HCT116-MIPE5.0-CTG48h-1	NCGC00274171-10	HCT116-viability		4	0	101.781	NCC(=O)NC1=CC(=CN=C1)\C2=N\N/3C(=O)\C=C(/N=C3S2)N4CCNCC4						JKJ031-018	NCGCChem	2017_MIPE5.0_01			RUC-4		5				24.514	0										0			109.848	85.333	464.369
s-sclc-HCT116-MIPE5.0-CTG48h-1	NCGC00263220-07	HCT116-viability	0.007422	-1.1	-94.838	6.583	C\C=C1/NC(=O)[C@H]2CSSCC\C=C/[C@H](CC(=O)N[C@H](C(C)C)C(=O)N2)OC(=O)[C@@H](NC1=O)C(C)C						DCAPI1434	DC Chemicals	2017_MIPE5.0_01	-8.1295		Romidepsin		4			5.693	96.905	10.46	1.558	0	0.989							105.298			103.488	6.583	145.109	144.026
s-sclc-HCT116-MIPE5.0-CTG48h-1	NCGC00159455-27	HCT116-viability		4	-15.395	87.106	COC1=CC2=NC=NC(=C2C=C1OCCCN3CCOCC3)NC4=CC=C(F)C(=C4)Cl						HY-50895A	MedChem Express	2017_MIPE5.0_01			Gefitinib		1.3				30.03	87.03	4.955	0.092	0.696							102.425			108.543	78.513	451.972	452.262
s-sclc-HCT116-MIPE5.0-CTG48h-1	NCGC00408796-01	HCT116-viability		4	-12.046	99.566	CN1CCN(CC1)C(=O)[C@@H]2[C@@H]3CC[C@@H](O3)[C@@H]2C(O)=O						GLXC-03710	Glixx	2017_MIPE5.0_01			EMPM		1.3				26.45	81.859	2.406	0.15	0.653							93.905			99.566	73.116	478.936	472.84
s-sclc-HCT116-MIPE5.0-CTG48h-1	NCGC00351608-02	HCT116-viability	3.31523	-1.2	-70.402	25.536	CCOC1=CC=CC=C1N\2C(=O)C3=C(C=CC=C3)\N=C2C(C)N4CCN(CC4)C(=O)COC5=CC=C(Cl)C=C5						S7242	Selleck	2017_MIPE5.0_01	-5.4795		Erastin		4			7.327	78.4	22.141	1.885	0	0.962							92.543			98.694	20.294	359.719	361.738
s-sclc-HCT116-MIPE5.0-CTG48h-1	NCGC00378974-02	HCT116-viability	18.6429	-2.2	-71.381	23.488	C[N]1C=C(C=N1)C2=CC(=CC=N2)OC3=C(F)C=C(NC(=O)C4(CC4)C(=O)NC5=CC=CC=C5)C(=C3)F						HY-15240	MedChem Express	2017_MIPE5.0_01	-4.7295		DCC-2618		4			4.814	83.362	26.29	3.065	0	0.964							97.672			106.85	23.488	437.002	438.286
s-sclc-HCT116-MIPE5.0-CTG48h-1	NCGC00389459-01	HCT116-viability		4	-19.532	83.148	CC(C)C(N)C(=O)OCC(CO)OC[N]1C=NC2=C1N\C(=N/C2=O)N						B1864	APExBIO	2017_MIPE5.0_01			Cymeval		1.1				22.623	72.814	3.929	0.001	0.955							92.346			93.11	70.486	376.912	376.742
s-sclc-HCT116-MIPE5.0-CTG48h-1	NCGC00188943-09	HCT116-viability		4	-16.524	94.835	OC(=O)C/1=C/C(=O)NC(=O)N1						HY-N0157	MedChem Express	2017_MIPE5.0_01			Orotic acid		2.3				15.376	81.786	0.8	0.371	0.407							98.31			101.916	86.54	459.904	460.245
s-sclc-HCT116-MIPE5.0-CTG48h-1	NCGC00372509-03	HCT116-viability		4	14	100.516	CCNC(=O)NC1=NC=C(S1)C2=NC(=NC(=C2)C3=C(C)C=C(OC)C=C3C)C4=CN=CC=N4						1949	Axon Medchem	2017_MIPE5.0_01			BMS-4		1.3				15.047	101.329	0.9	0.011	0.86							87.329			103.875	88.829	472.31	472.486
s-sclc-HCT116-MIPE5.0-CTG48h-1	NCGC00346642-04	HCT116-viability	7.42187	-1.3	-92.029	2.718	CC1=C(C(=C([NH]1)/C=C/2C(=O)NC3=C2C=C(C=C3)[S+]([O-])(=O)CC4=C(Cl)C=CC=C4Cl)C)C(=O)N5CCC[C@@H]5CN6CCCC6						S1070	Selleck	2017_MIPE5.0_01	-5.1295		PHA-665752		4			4.996	95.656	2.541	4.955	0.072	0.996							94.57			98.374	2.718	380.794	380.614
s-sclc-HCT116-MIPE5.0-CTG48h-1	NCGC00386380-02	HCT116-viability		4	-7.084	93.233	O=C1SN(C(=O)N1CC2=CC=CC=C2)C3=C4C=CC=CC4=CC=C3						B1539	APExBIO	2017_MIPE5.0_01			Tideglusib		1.3				14.313	93.21	4.955	0.07	0.729							100.294			102.371	88.057	464.084	463.176
s-sclc-HCT116-MIPE5.0-CTG48h-1	NCGC00345809-03	HCT116-viability	0.029547	-1.2	-63.066	43.122	CC(C)C1=N[N](C\2=C1C(=O)N\C(=N2)CC3=CC=C(OCCO)C=C3)C4=C(Cl)C=CC=C4Cl						21195	Cayman	2017_MIPE5.0_01	-7.5295		RGB-286147		1.1				72.407	39.519	3.99	0	0.985							102.585			104.786	32.378	290.552	290.385
s-sclc-HCT116-MIPE5.0-CTG48h-1	NCGC00370919-02	HCT116-viability		4	-14.834	85.668	OC1=CC(=C2OC(=NC2=C1)C3=CC=C(O)C(=C3)F)C=C						1898	Axon Medchem	2017_MIPE5.0_01			Prinaberel		1.3				21.528	82.88	4.955	0.038	0.785							97.714			100.214	78.686	421.524	422.206
s-sclc-HCT116-MIPE5.0-CTG48h-1	NCGC00371443-05	HCT116-viability		4	11.149	100.405	CCOC(=O)C1=CC=NC(=C1)CNCC(=O)N(CC)CCN(C)C						M60192-b_cm2	XcessBio	2017_MIPE5.0_01			KDM5-C70		2.3				13.532	103.164	4.955	0.349	0.403							92.015			100.405	86.873	444.929	444.638
s-sclc-HCT116-MIPE5.0-CTG48h-1	NCGC00511354-01	HCT116-viability	1.66155	-1.2	-43.693	57.621	CC(C)(O)[C@@H]1CC[C@H](CC1)NC2=N[N]3C(=NC=C3C4=CC(=CC=C4)C(F)(F)F)C=C2						GLXC-05022	Glixx	2017_MIPE5.0_01	-5.7795		TP-3654		1.1				53.286	53.634	1.344	0.002	0.914							97.327			104.735	51.449	402.146	403.069
s-sclc-HCT116-MIPE5.0-CTG48h-1	NCGC00263694-01	HCT116-viability		4	0	92.62	OC(=O)C1=CC=CC=C1C(=O)NC2=CC=C(C=C2)C3=CC=CC=C3	>30	3.48929	>47			DYD08-093	NCGCChem	2017_MIPE5.0_01			Kartogenin		5				9.813	0										0			100.337	90.524	465.479
s-sclc-HCT116-MIPE5.0-CTG48h-1	NCGC00023193-11	HCT116-viability		4	0	96.048	CC1(C)O[C@@H]2C[C@H]3[C@@H]4CCC/5=C/C(=O)/C=C\[C@]5(C)[C@@]4(F)[C@@H](O)C[C@]3(C)[C@@]2(O1)C(=O)CO						HY-B0636	MedChem Express	2017_MIPE5.0_01			Triamcinolone acetonide		5				16.11	0										0			105.193	89.082	476.508
s-sclc-HCT116-MIPE5.0-CTG48h-1	NCGC00346500-08	HCT116-viability	0.052543	-1.2	-60.783	30.47	CN(/N=C/C1=CN=C2C=CC(=C[N]12)Br)[S+]([O-])(=O)C3=C(C)C=CC(=C3)[N+]([O-])=O						HY-13281	MedChem Express	2017_MIPE5.0_01	-7.2795		PIK-75		4			6.12	76.092	33.918	2.406	0	0.955							94.7			97.132	21.041	275.074	274.114
s-sclc-HCT116-MIPE5.0-CTG48h-1	NCGC00345825-02	HCT116-viability	0.832748	-1.2	-68.018	24.466	FC(F)C1=N[N](C(=C1)C2=CN=C(NC(=O)C3CC3)S2)C4=C(Cl)C=CC=C4Cl						SYN-1023	SynKinase	2017_MIPE5.0_01	-6.0795		BMS-3		4			10.148	79.891	31.076	2.406	0	0.981							99.094			104.357	24.466	356.731	355.441
s-sclc-HCT116-MIPE5.0-CTG48h-1	NCGC00389624-01	HCT116-viability		4	16.97	108.005	CC(C)C1=NN=C(C)[N]1C2CC3CCC(C2)N3CCC(NC(=O)C4CCC(F)(F)CC4)C5=CC=CC=C5						A8311	APExBIO	2017_MIPE5.0_01			Celsentri (Maraviroc)		2.3				21.244	110.486	2.406	0.236	0.526							93.516			108.005	86.761	456.279	456.461
s-sclc-HCT116-MIPE5.0-CTG48h-1	NCGC00346477-02	HCT116-viability	13.1982	-2.1	-89.417	6.277	C[C@H](NC(=O)C(=O)NC1=CC=CC=C1C(C)(C)C)C(=O)N[C@@H](CC(O)=O)C(=O)COC2=C(F)C(=CC(=C2F)F)F						HY-10396	MedChem Express	2017_MIPE5.0_01	-4.8795		Emricasan		4			3.231	95.204	4.15	3.065	0.001	0.943							93.567			101.481	6.277	398.376	397.245
s-sclc-HCT116-MIPE5.0-CTG48h-1	NCGC00181170-09	HCT116-viability		4	0	88.343	C[N]1C(=NC2=C1C=CC(=C2)N(CCCl)CCCl)CCCC(O)=O						HY-B0077	MedChem Express	2017_MIPE5.0_01			Bendamustine		5				16.912	0										0			105.255	88.343	477.692
s-sclc-HCT116-MIPE5.0-CTG48h-1	NCGC00389197-01	HCT116-viability	0.052543	-1.2	-64.257	32.13	COC1=CC=CC(=N1)C2=C(C=CC(=C2)F)C3CC4=C(C(=NC(=N4)N)C)C(=O)N3						B4797	APExBIO	2017_MIPE5.0_01	-7.2795		HSP-990		1.1			7.059	74.915	42.098	2.787	0	0.977							106.355			107.045	32.13	321.927	319.687
s-sclc-HCT116-MIPE5.0-CTG48h-1	NCGC00263181-10	HCT116-viability		4	-29.117	20.532	CC[N]1C(=NC2=C(N=CC(=C12)OC[C@H]3CCCNC3)C#CC(C)(C)O)C4=NON=C4N						HY-10249	MedChem Express	2017_MIPE5.0_01			GSK-690693		4				33.962	13.262	4.955	0.232	0.53							42.379			54.494	20.532	196.19	197.621
s-sclc-HCT116-MIPE5.0-CTG48h-1	NCGC00092288-05	HCT116-viability	0.131982	-1.2	-35.678	70.961	CC1=CC=C2\N=C/3N(CC[C@@]3(O)C(=O)C2=C1)C4=CC=CC=C4						S7099	Selleck	2017_MIPE5.0_01	-6.8795		(-)-Blebbistatin		1.3			12.98	31.19	70.014	0.3	0.039	0.783							105.692			102.151	70.961	419.322	418.064
s-sclc-HCT116-MIPE5.0-CTG48h-1	NCGC00015092-11	HCT116-viability		4	-11.276	102.353	NCCCCCC(O)=O						S1671	Selleck	2017_MIPE5.0_01			Aminocaproic acid		1.3				13.576	86.513	0.8	0.379	0.397							97.789			102.385	88.809	458.246	456.579
s-sclc-HCT116-MIPE5.0-CTG48h-1	NCGC00507887-01	HCT116-viability	0.742187	-1.2	-57.7	35.87	FC(F)(F)OC1=CC=C(C=C1)C(=O)NCCC(=O)N[C@@H]2CCCC3=C2C=CC=C3						S8382	Selleck	2017_MIPE5.0_01	-6.1295		ML-390		4				65.346	34.612	1.826	0	0.978							92.313			94.514	29.167	337.674	338.236
s-sclc-HCT116-MIPE5.0-CTG48h-1	NCGC00390670-01	HCT116-viability	0.934358	-1.2	-72.684	24.235	CC1=NN=C(C[C@@H]2\C=C(C3=CC=C(Cl)C=C3)/C4=CC=CC=C4[N]5C(=NN=C25)C)O1						HY-12421	MedChem Express	2017_MIPE5.0_01	-6.0295		BAY-356		4			8.647	75.191	24.202	0.8	0	0.992							96.886			99.427	24.235	339.024	338.531
s-sclc-HCT116-MIPE5.0-CTG48h-1	NCGC00263122-02	HCT116-viability		4	-7.846	99.712	C1CC2=C(C1)C(=N[NH]2)C3=N[NH]N=N3						1576	Axon Medchem	2017_MIPE5.0_01			MK-0354		1.3				16.728	91.151	4.955	0.27	0.52							98.997			102.686	85.958	464.209	462.37
s-sclc-HCT116-MIPE5.0-CTG48h-1	NCGC00507847-01	HCT116-viability		4	-31.253	74.405	CC(C)OC1=CC=C(C=C1C#N)C2=NC(=NO2)C3=CC=CC4=C3CC[C@@H]4NCCO						S7952	Selleck	2017_MIPE5.0_01			Ozanimod		2.3				47.529	69.113	4.955	0.542	0.756							100.366			109.915	62.386	477.095	474.97
s-sclc-HCT116-MIPE5.0-CTG48h-1	NCGC00381605-01	HCT116-viability	1.86429	-1.1	-87.475	20.992	C[N]1C=C(C2=CC=CC=C12)/C3=C(/C(=O)NC3=O)C4=C[N](C)C5=CC(=CC=C45)[N+]([O-])=O	4.05271					AGN-PC-0LQ2UY	Angene	2017_MIPE5.0_01	-5.7295		MKC-1		4			5.62	89.103	18.778	1.111	0	0.99							106.253			110.095	20.992	384.552	384.815
s-sclc-HCT116-MIPE5.0-CTG48h-1	NCGC00016410-25	HCT116-viability		4	-7.019	91.306	[NH]1C2=C(C=CC=C2)N=C1C3=CSC=N3						HY-B0263	MedChem Express	2017_MIPE5.0_01			Thiabendazole		1.3				14.503	90.5	4.955	0.182	0.588							97.519			104.34	89.837	457.577	457.163
s-sclc-HCT116-MIPE5.0-CTG48h-1	NCGC00509993-01	HCT116-viability	18.6429	-2.2	-43.341	58.149	CC(C)(NC(=O)O[C@@H]1CN2CCC1CC2)C3=CSC(=N3)C4=CC=C(F)C=C4						HY-16743	MedChem Express	2017_MIPE5.0_01	-4.7295		Ibiglustat		2.1				47.427	57.304	2.72	0	0.968							100.645			105.575	58.149	464.023	464.527
s-sclc-HCT116-MIPE5.0-CTG48h-1	NCGC00159406-15	HCT116-viability		4	10.673	93.1	NC[C@H](O)C1=CC=C(O)C(=C1)O						1500436	Microsource	2017_MIPE5.0_01			Noradrenaline bitartrate monohydrate		1.3				29.236	106.758	4.955	0.387	0.386							96.085			111.516	82.28	483.998	487.084
s-sclc-HCT116-MIPE5.0-CTG48h-1	NCGC00015257-18	HCT116-viability		4	0	97.722	CCOC(=O)C(C)(C)OC1=CC=C(Cl)C=C1						1503429	Microsource	2017_MIPE5.0_01			Clofibrate		5				18.165	0										0			98.839	80.674	446.572
s-sclc-HCT116-MIPE5.0-CTG48h-1	NCGC00509942-01	HCT116-viability		4	-7.693	95.622	FC1=CC2=C([NH]C=C2C3CC(=O)NC3=O)C=C1						C-1264	ChemGood	2017_MIPE5.0_01			EOS-200271		1.3				22.63	90.169	4.955	0.421	0.345							97.863			109.332	86.701	452.287	450.106
s-sclc-HCT116-MIPE5.0-CTG48h-1	NCGC00179363-05	HCT116-viability		4	0	103.6	C[C@H](CCC(O)=O)[C@H]1CC[C@H]2[C@@H]3[C@@H](O)C[C@@H]4C[C@H](O)CC[C@]4(C)[C@H]3CC[C@]12C						S1643	Selleck	2017_MIPE5.0_01			Ursodiol		5				14.714	0										0			104.696	89.982	473.267
s-sclc-HCT116-MIPE5.0-CTG48h-1	NCGC00510231-01	HCT116-viability	20.9177	-2.2	-96.816	23.101	C[C@]12CCCN1C/C3=N/NC(=O)C4=CC(=CC5=C4C3=C2[NH]5)F				Pamiparib		C-1286	ChemGood	2017_MIPE5.0_01	-4.6795		GDC-0077		4				78.537	-2.031	0.9	0	0.966							94.785			101.638	23.101	400.182	400.597
s-sclc-HCT116-MIPE5.0-CTG48h-1	NCGC00346714-02	HCT116-viability	13.1982	-2.2	-96.79	30.353	CC(C)NC[C@@H](C(=O)N1CCN(CC1)C2=C3[C@H](C)C[C@@H](O)C3=NC=N2)C4=CC=C(Cl)C=C4						M60066-5s	XcessBio	2017_MIPE5.0_01	-4.8795		Ipatasertib		1.1			5.973	76.464	7.459	0.8	0	0.982							104.25			106.817	30.353	429.075	428.948
s-sclc-HCT116-MIPE5.0-CTG48h-1	NCGC00015705-13	HCT116-viability		4	0	93.067	CC12CC3CC(C)(C1)CC(N)(C3)C2						B3308	APExBIO	2017_MIPE5.0_01			Memantine hydrochloride		5				27.842	0										0			103.419	75.576	445.795
s-sclc-HCT116-MIPE5.0-CTG48h-1	NCGC00480786-02	HCT116-viability	0.209177	-1.2	-62.135	46.579	CC1=C(N=C2C=CC(=CC2=C1C(O)=O)F)C3=CC=C(C=C3)C4=CC=CC=C4F						DC9236	DC Chemicals	2017_MIPE5.0_01	-6.6795		Brequinar		1.1			13.282	66.908	45.238	1.627	0	0.979							107.374			109.835	42.927	368.068	368.344
s-sclc-HCT116-MIPE5.0-CTG48h-1	NCGC00386398-03	HCT116-viability	0.05392	-1.2	-70.496	38.22	CN(C)C[C@@H]1CC[C@H](CC1)NC2=C(C=NC3=CC=C(N=C23)C4=CC(=C(O)C(=C4)Cl)Cl)C(C)=O						GLXC-05730	Glixx	2017_MIPE5.0_01	-7.2683		OTS-167		4			9.265	85.709	32.781	2.333	0	0.975							103.276			107.347	21.638	360.344	359.509
s-sclc-HCT116-MIPE5.0-CTG48h-1	NCGC00345828-07	HCT116-viability	1.04837	-1.4	-28.365	69.243	CC(C)(C)C1=NC2=C([NH]1)C3=CC=C(F)C=C3C4=C2\C=C/NC4=O						HY-14435	MedChem Express	2017_MIPE5.0_01	-5.9795		Pyridone 6		1.3			10.331	41.009	68.297	4.955	0.006	0.885							96.662			104.149	63.14	418.483	416.762
s-sclc-HCT116-MIPE5.0-CTG48h-1	NCGC00263129-31	HCT116-viability	16.6155	-2.1	-108.741	6.451	CC(=O)C\1=C(/C)C2=CN=C(NC3=CC=C(C=N3)N4CCNCC4)N=C2N(C5CCCC5)C1=O						HY-A0065	MedChem Express	2017_MIPE5.0_01	-4.7795		Palbociclib		4			4.62	95.254	-11.926	1.248	0	0.98							96.815			101.706	6.451	403.145	403.827
s-sclc-HCT116-MIPE5.0-CTG48h-1	NCGC00346573-02	HCT116-viability	18.6429	-2.4	-49.285	68.296	CNC(=O)CN1CCC(CC1)OC2=C(OC)C=C3N=CN=C(NC4=C(F)C(=CC=C4)Cl)C3=C2						S2192	Selleck	2017_MIPE5.0_01	-4.7295		Sapitinib		2.3			5.331	41.029	57.412	0.3	0.301	0.453							106.697			109.325	68.296	457.488	455.349
s-sclc-HCT116-MIPE5.0-CTG48h-1	NCGC00242492-04	HCT116-viability	23.47	-2.4	-69.093	44.458	C\C(=C/C(=O)NC1=C(C=CC=C1)C(O)=O)C2=CC3=CC=CC=C3C=C2						S1186	Selleck	2017_MIPE5.0_01	-4.6295		BIBR-1532		2.3			6.962	67.342	27.914	0.6	0.086	0.705							97.007			111.8	44.458	420.885	418.695
s-sclc-HCT116-MIPE5.0-CTG48h-1	NCGC00181131-08	HCT116-viability	0.006615	-1.2	-49.174	51.076	C[C@H]1CCC[C@@]2(C)O[C@H]2C[C@H](OC(=O)C[C@H](O)C(C)(C)C(=O)[C@H](C)[C@H]1O)\C(C)=C\C3=CSC(=N3)C						HY-17029	MedChem Express	2017_MIPE5.0_01	-8.1795		Epothilone B		1.1			7.48	53.994	43.923	1.248	0.001	0.937							93.097			91.496	37.502	256.026	258.094
s-sclc-HCT116-MIPE5.0-CTG48h-1	NCGC00015887-06	HCT116-viability		4	-19.44	99.788	CC(NCCC1=CC=C(O)C=C1)C(O)C2=CC=C(O)C=C2						B1347	APExBIO	2017_MIPE5.0_01			Ritodrine hydrochloride		1.3				24.95	79.067	1.21	0.008	0.892							98.506			101.006	76.057	429.575	429.209
s-sclc-HCT116-MIPE5.0-CTG48h-1	NCGC00015558-16	HCT116-viability		4	-16.663	95.482	CC(C)NCC(O)C1=CC(=C(O)C=C1)O						S2566	Selleck	2017_MIPE5.0_01			Isoprenaline hydrochloride		1.3				21.248	81.212	1.464	0.015	0.865							97.875			99.82	78.572	423.04	423.35
s-sclc-HCT116-MIPE5.0-CTG48h-1	NCGC00164634-07	HCT116-viability		4	-11.655	94.657	OC(=O)CCNC(=O)C1=CC=C(C=C1)\N=N\C2=CC=C(O)C(=C2)C(O)=O						HY-B0667	MedChem Express	2017_MIPE5.0_02			Balsalazide disodium		2.3				11.331	85.102	4.955	0.322	0.464							96.757			100.209	88.878	459.941	458.074
s-sclc-HCT116-MIPE5.0-CTG48h-1	NCGC00242477-02	HCT116-viability		4	-10.021	92.266	CCCCOCCOC1=C(C)SC(=N1)C2=CC=C(C(O)=O)C(=C2)F						4046	Tocris	2017_MIPE5.0_02			AC-261066		1.3				18.402	89.406	4.955	0.234	0.529							99.427			105.645	87.243	471.699	470.552
s-sclc-HCT116-MIPE5.0-CTG48h-1	NCGC00263239-03	HCT116-viability		4	-12.787	88.864	COCCNCCC[N]1C2=NC=NC(=C2C(=C1C(=O)CF)C3=CC=C(C)C=C3)N						CS-0648	Chemscene	2017_MIPE5.0_02			FMK		2.3				19.204	88.066	3.065	0.322	0.431							100.854			108.068	88.864	479.418	479.781
s-sclc-HCT116-MIPE5.0-CTG48h-1	NCGC00263114-01	HCT116-viability		4	-15.527	88.653	COC1=CC=C2[C@@H]([C@@H](CCC2=C1)CN(C)CC(O)=O)C3=CC=CC=C3						Axon 1563	ChemAxon	2017_MIPE5.0_02			SCH-900435	Org-25935;SCH-900435	2.3				14.902	84.315	4.955	0.041	0.779							99.843			103.555	88.653	493.778	492.939
s-sclc-HCT116-MIPE5.0-CTG48h-1	NCGC00167403-06	HCT116-viability	0.2347	-1.2	-74.012	29.198	C[N]1N=C(C)C=C1NC2=NC=C3CN(C(=O)N(C)C3=N2)C4=C(C)C=CC(=C4)NC(=O)C5=CC=CC(=C5)C(F)(F)F						10009557	Cayman	2017_MIPE5.0_02	-6.6295		Pluripotin		4			6.117	92.05	20.508	4.955	0	0.975							94.52			99.405	7.355	282.557	284.055
s-sclc-HCT116-MIPE5.0-CTG48h-1	NCGC00347956-02	HCT116-viability	20.9177	-2.2	-71.009	31.266	CCCCCNC(=O)N1CCC(CN(CC2=CC=C(S2)[N+]([O-])=O)CC3=CC=C(Cl)C=C3)C1						M66049-2s	XcessBio	2017_MIPE5.0_02	-4.6795		SR-9011		2.3			5.742	72.044	25.621	1.627	0.004	0.896							96.629			103.31	31.266	430.958	432.671
s-sclc-HCT116-MIPE5.0-CTG48h-1	NCGC00346648-05	HCT116-viability	5.25428	-2.1	-100.762	9.098	CC[N]1C=C(C2=C3C=C([NH]C3=NC=C2)C4=CC=CC(=C4)CN(C)C)C(=N1)C5=CC=C(NC(=O)N(C)C)C=C5						HY-70044	MedChem Express	2017_MIPE5.0_02	-5.2795		GSK-1070916A		4			6.424	94.434	-2.628	0.7	0	0.987							98.134			103.532	9.098	361.785	361.085
s-sclc-HCT116-MIPE5.0-CTG48h-1	NCGC00018296-15	HCT116-viability	20.9177	-2.2	-43.085	65.081	CC1=CC=CC(=C1)CN2CCN(CC2)C(C3=CC=CC=C3)C4=CC=C(Cl)C=C4						HY-B0349	MedChem Express	2017_MIPE5.0_02	-4.6795		Meclizine hydrochloride		2.3			71.117	44.268	57.496	1.464	0.008	0.872							100.581			109.349	65.081	463.45	463.54
s-sclc-HCT116-MIPE5.0-CTG48h-1	NCGC00346719-03	HCT116-viability		4	0	99.886	C[C@]\1(CCS\C(=N1)N)C2=CC(=C(F)C=C2F)C3=CN=CN=C3						2225	Axon Medchem	2017_MIPE5.0_02			LY-2811376		5				9.519	0										0			105.21	95.691	486.2
s-sclc-HCT116-MIPE5.0-CTG48h-1	NCGC00024309-20	HCT116-viability		4	-17.507	81.925	COC1=CC=C(C=C1)[C@@H]2SC3=CC=CC=C3N(CCN(C)C)C(=O)[C@@H]2OC(C)=O						685	Tocris	2017_MIPE5.0_02			Diltiazem hydrochloride		2.3				17.868	77.758	4.955	0.111	0.671							95.264			99.793	81.925	454.751	454.262
s-sclc-HCT116-MIPE5.0-CTG48h-1	NCGC00347950-07	HCT116-viability	16.6155	-2.2	-52.514	56.379	CC1=NC=CC(=C1)C2=NC=C(CC(=O)NC3=NC=C(C=C3)C4=NC=CN=C4)C=C2C						HY-17545	MedChem Express	2017_MIPE5.0_02	-4.7795		LGK-974		2.3			5.104	46.497	42.521	0.9	0.006	0.88							95.035			102.875	56.379	423.003	423.293
s-sclc-HCT116-MIPE5.0-CTG48h-1	NCGC00021191-15	HCT116-viability		4	22.5	99.383	CC(=O)OCC(=O)[C@@]1(O)CC[C@H]2[C@@H]3CCC/4=C/C(=O)CC[C@]4(C)[C@H]3C(=O)C[C@]12C						HY-17461A	MedChem Express	2017_MIPE5.0_02			Cortisone acetate		1.3				26.196	98.049	4.955	0.148	0.625							75.549			105.745	79.549	466.763	466.75
s-sclc-HCT116-MIPE5.0-CTG48h-1	NCGC00271713-05	HCT116-viability	26.3338	-2.2	-97.113	22.852	FC(F)(F)[C@]1(OC(=O)NC2=CC=C(Cl)C=C12)C#CC3CC3						GLXC-04867	Glixx	2017_MIPE5.0_02	-4.5795		Efavirenz		4			11.916	78.212	0.489	2.121	0	0.984							97.602			101.064	22.852	437.037	436.022
s-sclc-HCT116-MIPE5.0-CTG48h-1	NCGC00509947-01	HCT116-viability		4	0	98.147	COCCNC1=CC(=NC=C1C#N)NC(=O)N2CCCC3=CC(=C(C=O)N=C23)CN4CCN(C)CC4=O						C-1366	ChemGood	2017_MIPE5.0_02			NVP-FGF-401		5				15.456	0										0			102.182	86.726	528.242
s-sclc-HCT116-MIPE5.0-CTG48h-1	NCGC00522633-01	HCT116-viability	2.63338	-1.2	-76.002	17.395	C[C@H]1C[C@@H]2OC(=O)C(=C)[C@H]2C\C=C1\C=C\C(C)=O						GLXC-13186	Glixx	2017_MIPE5.0_02	-5.5795		Xanthatin		4				82.515	20.291	1.464	0	0.964							96.292			99.911	17.395	368.572	365.334
s-sclc-HCT116-MIPE5.0-CTG48h-1	NCGC00346449-02	HCT116-viability	18.6429	-2.2	-86.216	32.447	ClC1=CC=C(CCCOC/2=N/NC(=O)C(=C2NCC3=CN=CC=C3)/Br)C=C1						1482	Axon Medchem	2017_MIPE5.0_02	-4.7295		Parogrelil		2.1			6.247	69.03	10.358	0.9	0	0.965							96.574			101.477	32.447	411.317	412.244
s-sclc-HCT116-MIPE5.0-CTG48h-1	NCGC00160421-04	HCT116-viability	20.9177	-2.4	-45.501	79.829	COC1=C(OC)C=C2C3CC(=O)C(CC(C)C)CN3CCC2=C1						AC3264	Enzo	2017_MIPE5.0_02	-4.6795		Tetrabenazine		2.3			12.039	45.902	53.527	0.5	0.232	0.53							99.027			103.618	57.715	435.414	439.092
s-sclc-HCT116-MIPE5.0-CTG48h-1	NCGC00386423-05	HCT116-viability	7.42187	-1.1	-108.992	3.768	NC[C@@](O)(C1=CC=C(Cl)C=C1)C2=CC=C(C=C2)C3=C[NH]N=C3						M15888	AdvChemBlocks	2017_MIPE5.0_02	-5.1295		AT-13148		4				102.532	-6.28	1.826	0	0.98							102.712			106.3	3.768	400.068	402.397
s-sclc-HCT116-MIPE5.0-CTG48h-1	NCGC00263203-06	HCT116-viability	1.66155	-2.2	-71.416	30.824	CO[C@@H](C(=O)N1CC2=C(C1)C(=N[NH]2)NC(=O)C3=CC=C(C=C3)N4CCN(C)CC4)C5=CC=CC=C5						HY-10179	MedChem Express	2017_MIPE5.0_02	-5.7795		Danusertib		1.1			6.155	76.206	30.042	0.7	0.001	0.93							101.458			107.03	30.824	382.207	378.246
s-sclc-HCT116-MIPE5.0-CTG48h-1	NCGC00263161-11	HCT116-viability		4	0	94.325	OCC[N]1C=C(C=N1)C2=CN=C3N=N[N](CC4=CC=C5N=CC=CC5=C4)C3=N2	>30	97.46				GLXC-90210	Glixx	2017_MIPE5.0_02			PF-04217903		5				11.579	0										0			105.746	94.167	477.409
s-sclc-HCT116-MIPE5.0-CTG48h-1	NCGC00250407-05	HCT116-viability	5.25428	-2.1	-108.468	9.762	C[N]1C(=NC2=CC(=CC=C12)OC3=CC(=NC=C3)C4=NC(=C[NH]4)C(F)(F)F)NC5=CC=C(C=C5)C(F)(F)F						HY-10248	MedChem Express	2017_MIPE5.0_02	-5.2795		CHIR-265		4			6.538	91.685	-9.309	0.7	0	0.977							99.158			101.447	9.762	357.845	357.549
s-sclc-HCT116-MIPE5.0-CTG48h-1	NCGC00346886-09	HCT116-viability	1.17629	-1.2	-57.13	27.432	COC1=CC=C(C=C1)C(=O)CC2(O)C(=O)NC3=C(Cl)C=CC(=C23)Cl						GLXC-90037	Glixx	2017_MIPE5.0_02	-5.9295		YK-4-279		4			7.83	70.178	34.253	2.533	0	0.955							91.383			97.61	27.432	348.581	346.143
s-sclc-HCT116-MIPE5.0-CTG48h-1	NCGC00390623-02	HCT116-viability	1.86429	-1.1	-89.899	5.799	C1CCN(C1)CCOC2=C3COC/C=C/COCC4=CC=CC(=C4)C/5=N/C(=N\C(=C3)C=C2)N/C=C5						HY-16379	MedChem Express	2017_MIPE5.0_02	-5.7295		Pacritinib		4			8.453	102.312	12.219	2.188	0	0.984							102.118			108.112	5.799	364.773	362.453
s-sclc-HCT116-MIPE5.0-CTG48h-1	NCGC00485481-02	HCT116-viability	13.1982	-2.1	-104.691	8.566	ClC1=C2C(=CC=C1)CN(C3=CC=CC(=C3)C(=O)N4CCC5(CCN(CC5)C6=CC=NC=C6)CC4)C2=O						HY-15043	MedChem Express	2017_MIPE5.0_02	-4.8795		ELN-441958		4				99.609	-5.976	1.464	0	0.97							98.714			108.175	8.566	407.015	409.051
s-sclc-HCT116-MIPE5.0-CTG48h-1	NCGC00387472-01	HCT116-viability	26.3338	-2.2	-71.092	40.898	CC1=NC(=CC=C1)C2=N[NH]C=C2C3=CC(=C(F)C=C3)C4=C[N](CCO)N=C4						5288	Tocris	2017_MIPE5.0_02	-4.5795		R-268712		2.3			5.744	62.58	25.904	2.333	0.004	0.895							96.996			103.478	40.898	442.169	442.619
s-sclc-HCT116-MIPE5.0-CTG48h-1	NCGC00015919-17	HCT116-viability		4	-17.636	94.061	CC(C)NCC(O)C1=CC=C(N[S+](C)([O-])=O)C=C1						HY-B0437	MedChem Express	2017_MIPE5.0_02			Sotalol		1.3				46.828	87.937	0.2	0.723	0.396							105.573			138.204	91.376	472.572	472.333
s-sclc-HCT116-MIPE5.0-CTG48h-1	NCGC00185916-05	HCT116-viability	14.8086	-2.2	-59.949	65.326	NC1=CC(=CC=C1)[S+]([O-])(=O)N2CCCN(CC2)[S+]([O-])(=O)C3=CC4=C(OCCO4)C=C3						MBB17-039	NCGCChem	2017_MIPE5.0_02	-4.8295	0.221	DASA-58	NCGC00185916;NCGC00185916	1.3		10.646	3.2	51.249	52.001	0.3	0.04	0.779							111.95			116.575	65.326	465.316	464.953
s-sclc-HCT116-MIPE5.0-CTG48h-1	NCGC00241410-02	HCT116-viability		4	-10.105	85.56	ClC1=C[N]2C(=NC=C2C3=CC=CC(=N3)NC4CNC4)C=C1						1385	Axon Medchem	2017_MIPE5.0_02			NCGC00241410		1.3				14.254	91.709	4.955	0.356	0.395							101.814			99.814	85.56	443.227	442.88
s-sclc-HCT116-MIPE5.0-CTG48h-1	NCGC00188866-01	HCT116-viability	18.6429	-2.2	-67.661	36.832	FC(F)(F)C1=CC=C2C(SCCCCCO\C3=C\O\C(CN4CCOCC4)=C/C3=O)=CC=NC2=C1						EHT1864	NCGCChem	2017_MIPE5.0_02	-4.7295	0.185	NCGC00188866		2.1		9.298	5.481	67.876	31.577	2.333	0	0.966							99.237			104.708	36.832	445.289	446.276
s-sclc-HCT116-MIPE5.0-CTG48h-1	NCGC00345856-01	HCT116-viability	18.6429	-2.4	-66.919	29.028	NC(=O)C1=CN=C(C2=CC=C(C=C2)C3(N)CCC3)C(=C1)C4=CC=CC=C4						SYN-1160	SynKinase	2017_MIPE5.0_02	-4.7295	0.25	AZD-26	AZD-26	4		13.768	5.649	72.581	27.343	2.333	0.117	0.965							94.261			101.609	29.028	377.056	422.695
s-sclc-HCT116-MIPE5.0-CTG48h-1	NCGC00510233-01	HCT116-viability	18.6429	-2.2	-47.312	53.088	C[C@H]([C@H]1CC[C@H](CC1)C2=CC=NC3=CC=C(F)C=C23)C(=O)NC4=CC=C(Cl)C=C4						C-1360	ChemGood	2017_MIPE5.0_02	-4.7295		BMS-986205		2.1				50.367	50.739	2.406	0.001	0.93							98.051			103.455	53.088	451.21	449.923
s-sclc-HCT116-MIPE5.0-CTG48h-1	NCGC00263121-03	HCT116-viability	18.6429	-2.2	-42.293	55.814	CCCCCCCC1=CC=C(CCC2=CC=CC(=C2C(O)=O)O)C=C1						1785	Axon Medchem	2017_MIPE5.0_02	-4.7295		MG-149		2.1			8.207	49.961	57.576	3.065	0.003	0.902							99.869			105.775	55.814	459.664	461.566
s-sclc-HCT116-MIPE5.0-CTG48h-1	NCGC00387877-01	HCT116-viability	7.42187	-1.1	-83.799	16.562	CN1CC[C@H]([C@@H]1CO)C2=C3OC(=C/C(=O)C3=C(O)C=C2O)\C4=C(Cl)C=C(C=C4)C(F)(F)F						CT -VORU	ChemieTek	2017_MIPE5.0_02	-5.1295		Voruciclib		4			5.679	89.163	14.339	4.095	0	0.981							98.139			105.725	16.562	401.787	403.497
s-sclc-HCT116-MIPE5.0-CTG48h-1	NCGC00344481-01	HCT116-viability	14.8086	-2.1	-102.995	6.953	CN[S+]([O-])(=O)C1=CC=C2NC(=O)C(=C\C3=C(CCCN4CCN(C)CC4)C5=C(CCCC5)[NH]3)/C2=C1						PRP01-012	NCGCChem	2017_MIPE5.0_02	-4.8295	0.189	PRP01-012		4		9.703	4.213	95.428	-4.713	1.692	0	0.983							98.282			102.38	6.953	415.225	414.016
s-sclc-HCT116-MIPE5.0-CTG48h-1	NCGC00166323-05	HCT116-viability	2.63338	-1.2	-62.4	38.683	OC[C@H]1O[C@H](C[C@@H]1O)N2/C=C(C(=O)NC2=O)/C(F)(F)F						S1778	Selleck	2017_MIPE5.0_02	-5.5795		Trifluridine		1.1			5.624	61.562	36.401	1	0	0.996							98.801			100.244	38.683	394.35	393.634
s-sclc-HCT116-MIPE5.0-CTG48h-1	NCGC00263157-02	HCT116-viability	18.6429	-2.2	-67.298	32.832	CCOC\1=C(/C(=O)NC2=CC=C(OC3=C(Cl)C(=NC=C3)N)C(=C2)F)C(=O)N(\C=C1)C4=CC=C(F)C=C4						S1561	Selleck	2017_MIPE5.0_02	-4.7295		BMS-777607		2.1			4.425	70.568	31.561	2.333	0	0.968							98.859			103.4	32.832	445.129	444.624
s-sclc-HCT116-MIPE5.0-CTG48h-1	NCGC00510500-01	HCT116-viability	13.1982	-2.2	-66.902	33.834	CC[C@H]1[C@@H](COC2=NC=CC3=CC(=C(OC)C=C23)C(N)=O)NC(=O)[C@H]1F						HY-19836	MedChem Express	2017_MIPE5.0_02	-4.8795		PF-06650833		1.1				67.499	31.421	2.406	0	0.987							98.323			101.333	33.834	433.045	433.087
s-sclc-HCT116-MIPE5.0-CTG48h-1	NCGC00346645-06	HCT116-viability	0.417363	-1.2	-76.321	30.931	CC[S+]([O-])(=O)C1=CC=CC(=C1)C2=CC(=C(C)C3=C2C4=C([NH]3)N=CC(=C4)C)C(=O)NC5CCN(C)CC5						HY-12201	MedChem Express	2017_MIPE5.0_02	-6.3795		TAK-901		4			6.697	80.047	27.064	1	0	0.981							103.385			103.468	23.421	337.845	338.092
s-sclc-HCT116-MIPE5.0-CTG48h-1	NCGC00389413-02	HCT116-viability	20.9177	-2.4	-26.717	72.214	CC1C\2C(O)C3C(N(C)C)C(=O)\C(=C(O)/C3(O)C(=O)C2=C(O)/C4=C1C=CC=C4O)C(N)=O						A8420	APExBIO	2017_MIPE5.0_02	-4.6795		Doxycycline		2.3			2.575	32.809	70.845	2.406	0.029	0.804							97.561			105.023	72.214	457.936	458.034
s-sclc-HCT116-MIPE5.0-CTG48h-1	NCGC00346612-06	HCT116-viability		4	-8.99	97.102	N[C@]1(C[S+]([O-])(=O)[C@H]2[C@@H]([C@@H]12)C(O)=O)C(O)=O						HY-50906	MedChem Express	2017_MIPE5.0_02			LY-2140023		1.3				11.214	89.883	1.111	0.03	0.828							98.873			100.595	89.381	456.479	455.675
s-sclc-HCT116-MIPE5.0-CTG48h-1	NCGC00346896-03	HCT116-viability	9.34358	-1.3	-82.271	7.356	CC1(CCCCCCC1)N2CCC(CC2)[N]3C4=C(C=CC=C4)N=C3[C@@H]5CCCNC5						12037	Cayman	2017_MIPE5.0_02	-5.0295		MCOPPB		4			15.154	93.953	7.162	2.847	0.166	0.782							89.433			101.309	7.356	336.619	369.68
s-sclc-HCT116-MIPE5.0-CTG48h-1	NCGC00177995-10	HCT116-viability		4	14	100.701	OC(=O)\C1=C\N(C2=CC=C(F)C=C2)C3=C(C=C(F)C(=C3)N4CCNCC4)C1=O						HY-B0343A	MedChem Express	2017_MIPE5.0_02			Sarafloxacin hydrochloride		1.3				18.45	102.741	4.504	0.176	0.594							88.741			107.691	89.241	489.172	489.445
s-sclc-HCT116-MIPE5.0-CTG48h-1	NCGC00347285-06	HCT116-viability	18.6429	-2.2	-63.734	32.754	COCCOC1=N[N](C2=CC=C(NC(=O)CCl)C=C2)C(=N1)C3=CC=C(Cl)C(=C3)Cl						HY-12276	MedChem Express	2017_MIPE5.0_02	-4.7295		MI-2		2.1			6.035	68.45	32.008	2.333	0	0.948							95.742			101.204	32.754	432.547	431.26
s-sclc-HCT116-MIPE5.0-CTG48h-1	NCGC00185071-01	HCT116-viability		4	-9.488	89.24	N/C1=N/C(=O)C/2=C(NC[C@@H](CNC3=CC=C(C=C3)C(=O)N[C@@H](CCC([O-])=O)C([O-])=O)N2C=O)\N1				N5-Formyl-5,6,7,8-tetrahydropteroyl-L-glutamic acid;FOLINIC ACID CALCIUM SALT;CIPLUS_148853;Levoleucovorin Calcium;CALCIUM N-(P-((((6S)-AMINO-5-FORMYL-1,4,5,6,7,8-HEXAHYDRO-4-OXO-6-PTERIDINYL)METHYL)AMINO)BENZOYL)-L-GLUTAMATE (1:1);5-Formyl-5,6,7,8-tetrahydrofolic acid calcium salt;L-Glutamic acid, N-(4-(((2-amino-5-formyl-1,4,5,6,7,8-hexahydro-4-oxo-6-pteridinyl)methyl)amino)benzoyl)-;LS-71774;C…		F8259	SigmaAldrich	2017_MIPE5.0_02			Calcium folinate		1.3				13.231	88.659	1.826	0.337	0.416							98.147			102.472	89.24	463.938	465.173
s-sclc-HCT116-MIPE5.0-CTG48h-1	NCGC00016526-16	HCT116-viability	14.8086	-2.2	-96.868	25.853	COC1=C(OC)C2=C(C=C1)C=C3C4=CC5=C(OCO5)C=C4CC[N+]3=C2						1500811	Microsource	2017_MIPE5.0_02	-4.8295		Berberine		4			11.808	79.153	2.633	0.8	0	0.969							99.501			105.006	25.853	411.284	409.592
s-sclc-HCT116-MIPE5.0-CTG48h-1	NCGC00346691-07	HCT116-viability	23.47	-2.2	-83.657	26.216	CC1=C(CC2=CC=C(S2)C3=CC=C(F)C=C3)C=C(C=C1)[C@@H]4O[C@H](CO)[C@@H](O)[C@H](O)[C@H]4O						HY-10451	MedChem Express	2017_MIPE5.0_02	-4.6295		Canagliflozin		4			5.13	74.613	12.627	2.406	0	0.97							96.284			100.829	26.216	431.86	432.015
s-sclc-HCT116-MIPE5.0-CTG48h-1	NCGC00025228-15	HCT116-viability		4	-8.889	87.958	CC(=O)C1=C(O)C(=C(O)C(=C1O)C)CC2=C(O)C(=C3OC(C)(C)\C=C/C3=C2O)C(=O)/C=C/C4=CC=CC=C4						12006	Cayman	2017_MIPE5.0_02			Rottlerin		2.3				13.274	86.477	4.955	0.399	0.346							95.365			101.232	87.958	457.637	456.283
s-sclc-HCT116-MIPE5.0-CTG48h-1	NCGC00165770-04	HCT116-viability		4	-11.704	89.909	COC1=CC=C(NC2=NC(=CC=N2)NCCO)C=C1						3851	Tocris	2017_MIPE5.0_02			Cardiogenol		2.3				13.984	88.125	1.1	0.225	0.54							99.829			103.893	89.909	474.847	473.823
s-sclc-HCT116-MIPE5.0-CTG48h-1	NCGC00522572-01	HCT116-viability	0.013198	1.2	40.069	28.495	C[N]1N=CC(=C1N2CC[C@@H](N)[C@H](F)CC2)NC(=O)C3=C(N)SC(=N3)C4=C(F)C=CC=C4F						HY-16976	MedChem Express	2017_MIPE5.0_02	-7.8795		GDC-0339		1.4				44.17	54.811	0.7	0.034	0.818							14.742			62.329	18.159	207.841	210.985
s-sclc-HCT116-MIPE5.0-CTG48h-1	NCGC00346962-03	HCT116-viability	0.512009	-1.2	-78.474	28.265	C[N]1C=C(C=N1)C2=CC=C3N=CC\4=C(N(C(=O)\C=C4)C5=CC6=C(CCN6C(=O)C=C)C=C5)C3=C2						HY-80003	MedChem Express	2017_MIPE5.0_02	-6.2907		HMSL10077		4			8.807	85.926	22.661	1.714	0	0.985							101.135			106.701	20.774	360.446	360.452
s-sclc-HCT116-MIPE5.0-CTG48h-1	NCGC00094571-10	HCT116-viability		4	6.9	106.353	CCN(C(=O)\C=C\C)C1=CC=CC=C1C						1505271	Microsource	2017_MIPE5.0_02			Crotamiton		1.3				14.198	105.233	4.955	0.153	0.621							98.333			110.348	96.15	497.937	497.201
s-sclc-HCT116-MIPE5.0-CTG48h-1	NCGC00346096-02	HCT116-viability	0.001176	1.4	41.109	82.485	CC/1=C(/C(CC(=O)N1)C2=CC=C(C=C2)C(F)(F)F)C(=O)NC3=C(F)C=C4[NH]N=CC4=C3						S1474	Selleck	2017_MIPE5.0_02	-8.9295	0.395	GSK-429286A	GSK429286A	1.1		20.648	10.266	56.494	100.264	4.955	0.57	0.969							59.155			101.975	45.481	470.853	472.651
s-sclc-HCT116-MIPE5.0-CTG48h-1	NCGC00161410-03	HCT116-viability	7.42187	-2.1	-86.968	18.955	CCC1=C(O)C=C(O)C(=C1)C2=N[NH]C(=C2C3=CC4=C(OCCO4)C=C3)C						2435	Tocris	2017_MIPE5.0_02	-5.1295		CCT-018159		4			5.849	82.63	12.566	1.331	0	0.987							99.534			101.585	18.955	404.171	403.885
s-sclc-HCT116-MIPE5.0-CTG48h-1	NCGC00346739-06	HCT116-viability		4	-11.795	88.022	CCOC(=O)NC1=CC=C(NCC2=CC=C(F)C=C2)C=C1N						HY-15471	MedChem Express	2017_MIPE5.0_02			Retigabine		2.3				16.641	86.139	4.955	0.4	0.343							97.935			104.662	88.022	470.381	467.937
s-sclc-HCT116-MIPE5.0-CTG48h-1	NCGC00346671-06	HCT116-viability		4	-14.323	81.014	COC1=CC(=C(C=C1C2=CC=C(C=C2CN3[C@@H](C)[C@H](OC3=O)C4=CC(=CC(=C4)C(F)(F)F)C(F)(F)F)C(F)(F)F)C(C)C)F						HY-12090	MedChem Express	2017_MIPE5.0_01			Anacetrapib		1.1				17.232	80.211	2.473	0.002	0.917							94.534			96.914	79.682	431.023	431.07
s-sclc-HCT116-MIPE5.0-CTG48h-1	NCGC00346549-08	HCT116-viability	18.6429	-2.1	-87.389	9.19	ClC1=CC=C(C=C1)C2(CCNCC2)C3=CC=C(C=C3)C4=C[NH]N=C4	>30	3.6	>50			HY-12059	MedChem Express	2017_MIPE5.0_01	-4.7295		AT-7867		4			11.589	92.872	7.461	2.333	0.001	0.93							94.85			102.062	9.19	413.887	416.223
s-sclc-HCT116-MIPE5.0-CTG48h-1	NCGC00093354-13	HCT116-viability		4	0	100.845	NC(=O)C1=CC=CN=C1						S1899	Selleck	2017_MIPE5.0_01			Niacinamide		5				22.97	0										0			117.688	94.719	489.445
s-sclc-HCT116-MIPE5.0-CTG48h-1	NCGC00346724-02	HCT116-viability	16.6155	-2.1	-87.499	17.786	C[C@@H]\1COC(=N1)\NC2=CC3=C(C=C2)N=CN=C3NC4=CC(=C(OCC5=NC=CS5)C=C4)Cl						S2755	Selleck	2017_MIPE5.0_01	-4.7795		Varlitinib tosylate		4			5.104	85.241	11.582	2.473	0	0.989							99.08			103.027	17.786	432.842	432.885
s-sclc-HCT116-MIPE5.0-CTG48h-1	NCGC00344588-08	HCT116-viability	1.31982	-1.2	-77.437	29.547	COC1=CC2=C(C=C1C3=C(C)ON=C3C)N=CC4=C2N([C@H](C)C5=CC=CC=N5)C(=O)N4						S2780_cm1	Selleck	2017_MIPE5.0_01	-5.8795		I-BET151		4			6.29	81.239	28.344	0.9	0	0.986							105.781			110.787	29.547	386.804	384.793
s-sclc-HCT116-MIPE5.0-CTG48h-1	NCGC00167805-03	HCT116-viability		4	-16.706	102.495	CC(=O)OCCN1C(=O)C2=C(C)N=C3C=CC(=CC3=C2C1=O)[S+]([O-])(=O)N4CCOCC4						2636	Tocris	2017_MIPE5.0_01			Ivachtin		1.3				26.371	82.424	1.331	0.02	0.852							99.13			102.495	76.125	430.491	429.266
s-sclc-HCT116-MIPE5.0-CTG48h-1	NCGC00091112-15	HCT116-viability	0.832748	-1.1	-84.949	2.345	CN(C)C1=CC=C(C=C1)C(C2=CC=C(C=C2)N(C)C)=C/3\C=C/C(/C=C3)=[N+](C)C						HY-B0324A	MedChem Express	2017_MIPE5.0_01	-6.0795		Methylrosaniline chloride		4			63.394	97.007	10.972	1.885	0	0.981							95.921			99.352	2.345	312.785	310.005
s-sclc-HCT116-MIPE5.0-CTG48h-1	NCGC00016438-06	HCT116-viability		4	-10.446	100.507	CNNCC1=CC=C(C=C1)C(=O)NC(C)C						S1995	Selleck	2017_MIPE5.0_01			Procarbazine hydrochloride		1.3				10.371	99.156	0.4	0.111	0.673							109.601			108.601	98.23	493.414	493.774
s-sclc-HCT116-MIPE5.0-CTG48h-1	NCGC00168109-05	HCT116-viability		4	-15.509	90.994	COC1=N[N](C2=CC=C(NC(=O)CSC3=CC=CC=C3)C=C2)C(=N1)C4=CC=C5OCOC5=C4						S7685	Selleck	2017_MIPE5.0_01			Secin H3		2.3				14.286	86.409	0.9	0.235	0.527							101.919			105.281	90.994	480.239	481.096
s-sclc-HCT116-MIPE5.0-CTG48h-1	NCGC00263639-13	HCT116-viability	5.8954	-1.2	-69.715	29.882	CC(=O)NC1=CC=C(C=C1)C(=O)NC2=C(N)C=CC=C2						HY-50934	MedChem Express	2017_MIPE5.0_01	-5.2295		Tacedinaline		4			6.202	76.239	28.782	1.509	0	0.96							98.497			106.121	29.882	406.206	407.782
s-sclc-HCT116-MIPE5.0-CTG48h-1	NCGC00249685-09	HCT116-viability	8.32748	-1.1	-105.589	8.327	CN1CCN(CC1)C2=CC3=C([NH]C(=N3)C/4=C(\N)C5=C(F)C=CC=C5NC4=O)C=C2						HY-50905	MedChem Express	2017_MIPE5.0_01	-5.0795		Dovitinib		4			5.62	105.611	0.819	1.627	0	0.982							106.408			113.938	8.327	428.71	427.423
s-sclc-HCT116-MIPE5.0-CTG48h-1	NCGC00025219-10	HCT116-viability	13.1982	-2.1	-109.794	16.691	CC(C)[C@H](CO)NC1=NC(=C2N=C[N](C(C)C)C2=N1)NC3=CC(=CC=C3)Cl						HY-18299A	MedChem Express	2017_MIPE5.0_01	-4.8795		Purvalanol A		4			5.546	98.157	-0.725	1.372	0	0.992							109.069			114.848	16.691	453.646	454.77
s-sclc-HCT116-MIPE5.0-CTG48h-1	NCGC00093828-12	HCT116-viability		4	-23.692	97.145	[O-][N+](=[O])C1=CC=C(C=C1)C2=NC(=C([NH]2)C3=CC=NC=C3)C4=CC=C([F])C=C4						HY-10578	MedChem Express	2017_MIPE5.0_01			PD-169316		2.3				20.691	71.625	4.955	0.06	0.773							95.318			98.932	78.241	445.366	443.898
s-sclc-HCT116-MIPE5.0-CTG48h-1	NCGC00351549-05	HCT116-viability	0.131982	-1.4	-21.671	89.749	OC(=O)CCNC1=CC(=NC(=N1)C2=CC=CN=C2)N3CCC4=C(CC3)C=CC=C4						HY-15648A	MedChem Express	2017_MIPE5.0_01	-6.8795		GSK-J2		1.1			7.532	26.043	76.42	1.1	0.003	0.924							98.091			101.658	75.615	416.837	415.652
s-sclc-HCT116-MIPE5.0-CTG48h-1	NCGC00161327-10	HCT116-viability	23.47	-2.4	-62.787	36.717	C[C@H](CCCC(C)(C)O)[C@H]1CC[C@H]2C(/CCC[C@]12C)=C/C=C3/C[C@@H](O)C[C@H](O)C3=C						HY-10002	MedChem Express	2017_MIPE5.0_01	-4.6295		Calcitriol		2.1			7.616	63.136	32.018	4.095	0.284	0.97							94.805			99.853	36.717	435.897	434.982
s-sclc-HCT116-MIPE5.0-CTG48h-1	NCGC00346557-02	HCT116-viability	7.42187	-1.2	-73.758	32.24	OC1=CC=C(C=C1)[C@@H]2OC3=C(C=C(O)C=C3)[C@@H]4CCC[C@H]24						S1598	Selleck	2017_MIPE5.0_01	-5.1295		Erteberel		1.1			10.302	78.703	26.816	1.627	0	0.976							100.574			110.943	32.24	422.361	421.256
s-sclc-HCT116-MIPE5.0-CTG48h-1	NCGC00499786-01	HCT116-viability	10.4837	-1.1	-92.625	5.771	COCCOC(=O)N1CCN(C(C1)C(=O)NO)[S+]([O-])(=O)C2=CC(=C(OC3=CC=C(Cl)C=C3)C(=C2)F)F						T16012	TruePharmaChem	2017_MIPE5.0_01	-4.9795		XL-784		4				98.146	5.579	3.065	0	0.988							98.204			103.917	5.771	407.373	408.601
s-sclc-HCT116-MIPE5.0-CTG48h-1	NCGC00014650-04	HCT116-viability		4	-16.219	40.291	CO[C@@H]1/C=C/C=C(C)/CC2=CC(=C(Cl)C(=C2)OC)N(C)C(=O)C[C@H](OC(=O)C(C)C)[C@]3(C)O[C@@H]3[C@H](C)[C@@H]4C[C@@]1(O)NC(=O)O4						DC8241	DC Chemicals	2017_MIPE5.0_01			Ansamitocin P3		1.4				21.016	45.587	4.095	0.037	0.787							61.807			61.307	40.291	226.955	225.119
s-sclc-HCT116-MIPE5.0-CTG48h-1	NCGC00510484-01	HCT116-viability		4	0	104.626	CC[C@@H](OC1=CC=CC(=C1)CN(CCCOC2=CC=C(OC)C=C2)C3=NC4=CC=CC=C4O3)C(O)=O						HY-17618	MedChem Express	2017_MIPE5.0_01			Pemafibrate		5				9.308	0										0			109.71	100.402	498.91
s-sclc-HCT116-MIPE5.0-CTG48h-1	NCGC00507855-03	HCT116-viability	0.525428	-1.1	-83.928	4.788	CN1CCN(CC1)C2=CC=C(NC3=NC4=C(C(=C[NH]4)C)C(=N3)C5=CC(=CC=C5)CC#N)C=C2F						GLXC-09295	Glixx	2017_MIPE5.0_01	-6.2795		SGI-7079		4				105.172	16.568	1.331	0	0.962							100.495			109.961	4.788	316.593	316.952
s-sclc-HCT116-MIPE5.0-CTG48h-1	NCGC00250401-11	HCT116-viability	0.186429	-1.2	-63.745	39.937	CN1CC[C@H]([C@@H](O)C1)C2=C(O)C=C(O)C3=C2O\C(=C/C3=O)C4=CC=CC=C4Cl						HY-10005	MedChem Express	2017_MIPE5.0_01	-6.7295		Flavopiridol		4			7.45	79.698	35.08	2.406	0	0.953							98.825			100.697	20.999	320.268	320.22
s-sclc-HCT116-MIPE5.0-CTG48h-1	NCGC00263196-01	HCT116-viability		4	-16.603	110.878	CC(C)(C)C1=CC(=C(NC(=O)NC2=CC3=C([NH]N=C3)C=C2)S1)C(O)=O						SYN-1132	SynKinase	2017_MIPE5.0_01			S6K-18	S6K-18	1.3				23.12	87.408	0.7	0.263	0.527							104.01			110.878	87.758	466.12	464.427
s-sclc-HCT116-MIPE5.0-CTG48h-1	NCGC00015513-20	HCT116-viability		4	0	103.709	NCCC1=C[NH]C=N1						1500331	Microsource	2017_MIPE5.0_01			Histamine dihydrochloride		5				10.664	0										0			107.928	97.264	491.294
s-sclc-HCT116-MIPE5.0-CTG48h-1	NCGC00181016-19	HCT116-viability		4	-19.633	81.259	CC1=C(C=C2C(=C1)C(C)(C)CCC2(C)C)C(=C)C3=CC=C(C=C3)C(O)=O						5819	Tocris	2017_MIPE5.0_01			Bexarotene		2.3				17.194	76.821	0.3	0.353	0.398							96.454			98.454	81.259	443.354	444.171
s-sclc-HCT116-MIPE5.0-CTG48h-1	NCGC00378460-08	HCT116-viability		4	0	89.38	CN(C)C1=CC(=CC=C1)C\2=C\3C(=O)N(NC3=C/C(=O)N2C)C4=CC=CC=C4Cl						HY-12298	MedChem Express	2017_MIPE5.0_01			GKT-137831		5				14.319	0										0			103.63	89.311	464.45
s-sclc-HCT116-MIPE5.0-CTG48h-1	NCGC00181306-04	HCT116-viability	0.003315	-1.4	-56.355	23.714	CC(C)(C)OC(=O)N[C@@H](c1ccccc1)[C@@H](O)C(=O)O[C@H]5C[C@@]6(O)[C@@H](OC(=O)c2ccccc2)[C@H]4[C@@](C)([C@@H](O)C[C@H]3OC[C@]34OC(C)=O)C(=O)[C@H](O)C(=C5C)C6(C)C						J60174	Alfa Aesar	2017_MIPE5.0_01	-8.4795	0.201	Docetaxel	Docetaxolum; Docetaxel Hydrate; ; AE-docetaxel;DOCETAXEL; 5 Docetaxel; Docetaxel hydrate; Docetaxel Anhydrous; Docetaxel Trihydrate; Docetaxel;Docetaxel; Taxoltere metro	4		10.495	3.776	74.387	37.196	1.594	0.684	0.876						Tox21_112781_1	93.551			88.532	14.145	217.385	215.987
s-sclc-HCT116-MIPE5.0-CTG48h-1	NCGC00378943-01	HCT116-viability	5.8954	-1.1	-95.859	14.833	NC(=O)C1=CC=CC=C1NC2=NC(=NC=C2)NC3=CC=CC(=C3)O						HY-15737	MedChem Express	2017_MIPE5.0_01	-5.2295		DB-07268		4			4.617	91.789	7.719	1.111	0	0.98							103.578			106.622	14.833	404.206	405.184
s-sclc-HCT116-MIPE5.0-CTG48h-1	NCGC00345804-10	HCT116-viability	0.468289	-1.2	-60.767	35.447	C[N]1C=NC2=C(F)C(=C(C=C12)C(=O)NOCCO)NC3=CC=C(Br)C=C3F						GLXC-04704	Glixx	2017_MIPE5.0_01	-6.3295		ARRY-162		1.1			7.151	55.19	30.92	0.5	0	0.979							91.688			90.637	35.447	315.467	314.646
s-sclc-HCT116-MIPE5.0-CTG48h-1	NCGC00015163-09	HCT116-viability	33.1523	-3	-65.288	50.093	Cl.Oc1ccc(CNNC(=O)C(N)CO)c(O)c1O						1500137	Microsource	2017_MIPE5.0_01	-4.4795	0.342	Benserazide	; ; Benserazida; Benserazide Hcl; Ro 8-0576-12; Ro 8-0576-7;Benserazide hydrochloride; Benserazide hydrochloride; Ro 8-0576;BENSERAZIDE HYDROCHLORIDE; Benseraszide; Ro 4460; Ro 4 460	2.1		17.407	2.991	62.428	39.404	4.955	0	0.95						Tox21_110573_1	104.691			112.521	50.093	487.496	487.621
s-sclc-HCT116-MIPE5.0-CTG48h-1	NCGC00345816-01	HCT116-viability		4	10.858	108.765	CC(C)C[C@H](CC(O)=O)C(=O)N[C@@H](CC1=C[NH]C2=C1C=CC=C2)C(=O)N[C@@H](C)C3=CC=CC=C3						sc-203978	SantaCruz Bio	2017_MIPE5.0_01			GM-1489	GM-1489	1.3				21.034	106.446	4.955	0.137	0.639							95.588			108.765	87.731	484.522	485.888
s-sclc-HCT116-MIPE5.0-CTG48h-1	NCGC00016611-11	HCT116-viability		4	-14.928	88.344	CCCCOC1=CC=C(CC(=O)NO)C=C1						S3023	Selleck	2017_MIPE5.0_01			Bufexamac		2.3				24.087	87.606	4.095	0.195	0.572							102.534			112.431	88.344	488.762	487.336
s-sclc-HCT116-MIPE5.0-CTG48h-1	NCGC00016107-09	HCT116-viability	20.9177	-2.2	-77.834	42.588	CC(C)N(CCC(=O)C1=CC=C2C=CC=CC2=C1)CC3=CC=CC=C3						S8004	Selleck	2017_MIPE5.0_01	-4.6795		ZM-39923		2.1			22.927	66.319	22.475	1	0.004	0.9							100.309			108.908	42.588	439.991	440.193
s-sclc-HCT116-MIPE5.0-CTG48h-1	NCGC00390724-02	HCT116-viability	0.29547	-1.4	-29.689	62.08	O=C1NNC2=C3C(=NC(=N2)CN4CC5=C(C4)C=CC=C5)C=CC=C13						HY-12418	MedChem Express	2017_MIPE5.0_01	-6.5295		E-7449		1.3			9.295	36.461	67.627	1.288	0.005	0.89							97.317			98.537	62.076	403.282	401.618
s-sclc-HCT116-MIPE5.0-CTG48h-1	NCGC00346660-03	HCT116-viability	29.547	-3	-50.234	54.117	CC(=O)O[C@@]12CO[C@@H]1C[C@H](O)[C@]3(C)[C@@H]2[C@H](OC(=O)C4=CC=CC=C4)[C@]5(O)C[C@H](O)/C(=C(/[C@@H](O)C3=O)C5(C)C)C						HY-16565	MedChem Express	2017_MIPE5.0_01	-4.5295		10-Deacetylbaccatin		2.3			2.832	55.079	48.28	4.504	0.007	0.875							98.514			109.196	54.117	462.103	460.226
s-sclc-HCT116-MIPE5.0-CTG48h-1	NCGC00345792-02	HCT116-viability		4	-21.212	72.734	OB1OCC2=CC(=CC=C12)OC3=CC=C(C=C3)C#N						CT-AN2728	ChemieTek	2017_MIPE5.0_01			AN-2728		2.3				29.605	70.782	4.095	0.308	0.446							91.994			102.339	72.734	437.447	435.913
s-sclc-HCT116-MIPE5.0-CTG48h-1	NCGC00015649-08	HCT116-viability		4	0	91.102	COc2nc(C)nc(Cl)c2NC1=NCCN1						Prestw-1016	Prestwick	2017_MIPE5.0_01			Moxonidine hydrochloride hydrate	Zint; ; Moxon; MOXONIDINE HCl; Cynt;Moxonidine; Moxonidine; Lilly brand of moxonidine; Physiotens; Normatens;Moxonidine hydrochloride; Moxonidine hydrochloride	5				14.355	0									Tox21_110190_1	0			101.626	87.271	455.266
s-sclc-HCT116-MIPE5.0-CTG48h-1	NCGC00183109-05	HCT116-viability		4	-6.732	101.737	CC(C)C1=NN=C(C)N1C2CC3CCC(C2)N3CC[C@H](NC(=O)C4CCC(F)(F)CC4)C5=CC=CC=C5						AC3169	Enzo	2017_MIPE5.0_01			Maraviroc		1.3				10.74	95.177	4.955	0.332	0.452							101.91			106.123	95.383	480.245	478.742
s-sclc-HCT116-MIPE5.0-CTG48h-1	NCGC00509991-01	HCT116-viability	16.6155	-2.1	-107.972	2.59	C1CC(CCN1)CCC2=CC(=NC3=CC=CC=C23)C4=CC=CC=C4						HY-100140	MedChem Express	2017_MIPE5.0_01	-4.7795		Pipequaline		4				106.587	-5.684	2.406	0	0.986							102.288			109.177	2.59	436.646	437.994
s-sclc-HCT116-MIPE5.0-CTG48h-1	NCGC00357427-09	HCT116-viability	18.6429	-2.2	-78.897	18.041	NCCOC1=CC(=NC(=C1)C(=O)NC2=NC3=CC=CC=C3C(=C2)OCCN)C(=O)NC4=NC5=CC=CC=C5C(=C4)OCCN						HY-15176A	MedChem Express	2017_MIPE5.0_01	-4.7295		Pyridostatin		4			2.333	90.377	16.768	2.72	0.002	0.922							95.666			108.418	18.041	423.544	424.793
s-sclc-HCT116-MIPE5.0-CTG48h-1	NCGC00016456-20	HCT116-viability	20.9177	-2.2	-49.075	61.773	OC1=CC2=C(C(=C1)O)C(=O)\C=C(/O2)C3=CC=CC=C3						NP051	Enzo	2017_MIPE5.0_01	-4.6795		Chrysine		2.3			6.999	41.355	49.116	1	0.006	0.886							98.191			103.128	61.773	445.027	445.523
s-sclc-HCT116-MIPE5.0-CTG48h-1	NCGC00017369-07	HCT116-viability		4	-34.658	71.689	COC1=CC=C(C=C1)C/2=C/OC3=C(C(=CC(=C3)O)O)C2=O				CIPLUS_206980;NCGC00022428-03;NCGC00022428-05;genistein 4-methyl ether;BIOCHANIN A;LS-39601;1 Biochanin A;biochanin A;5,7-dihydroxy-4'-methoxyisoflavone;Genistein 4'-methyl ether;5,7-Dihydroxy-4'-methoxyisoflavone;LS-173688;Biochanin A;biochanin A, 14C-labeled;		NP-034	BIOMOL	2017_MIPE5.0_01			Biochanin A	BIOCHANIN A;Biochanin A (4-Methylgenistein);Biochanin A	1.3				28.039	62.912	0.4	0.096	0.69							97.57			99.727	71.689	434.112	433.261
s-sclc-HCT116-MIPE5.0-CTG48h-1	NCGC00345492-06	HCT116-viability	16.6155	-2.2	-71.91	44.521	COC1=CC=C(C[N]2C=CC3=C2C=C(C=C3)C(=O)NO)C=C1						S2012	Selleck	2017_MIPE5.0_01	-4.7795		PCI-34051		2.1			7.516	62.264	26.806	0.8	0.002	0.917							98.716			106.785	44.521	426.779	426.076
s-sclc-HCT116-MIPE5.0-CTG48h-1	NCGC00015439-20	HCT116-viability		4	0	98.188	CCOC(=O)C1=C2CN(C)C(=O)C3=C(C=CC(=C3)F)[N]2C=N1						HY-B0009	MedChem Express	2017_MIPE5.0_01			Flumazenil		5				18.873	0										0			108.874	90.001	480.258
s-sclc-HCT116-MIPE5.0-CTG48h-1	NCGC00390592-01	HCT116-viability		4	-12.202	103.21	NC(=O)[C@@H](CC1CC1)[C@@H](CCC(F)(F)F)C(=O)N[C@H]2\N=C(C3=CC=CC=C3)/C4=CC=CC(=C4NC2=O)F						HY-12419	MedChem Express	2017_MIPE5.0_01			BMS-983970		1.3				19.29	92.031	4.955	0.045	0.797							104.233			107.355	88.065	462.232	461.969
s-sclc-HCT116-MIPE5.0-CTG48h-1	NCGC00510691-01	HCT116-viability		4	0	94.766	[O-][N+](=O)C1=C(OCC2CC(CC3=CC=CC=C3)C(=O)O2)C=CC=C1						S8317	Selleck	2017_MIPE5.0_01			3-BDO		5				12.985	0										0			105.628	92.643	468.359
s-sclc-HCT116-MIPE5.0-CTG48h-1	NCGC00189144-02	HCT116-viability	2.9547	-1.1	-102.057	5.796	COC1=C(OCCCN2CCCCC2)C=C3N=C(N=C(NC4CCN(CC4)C5CCCCC5)C3=C1)N6CCCN(CC6)C(C)C						4342	Tocris	2017_MIPE5.0_01	-5.5295		UNC-0646		4			7.976	106.641	4.965	1.627	0.009	0.993							107.022			112.437	5.796	387.775	388.723
s-sclc-HCT116-MIPE5.0-CTG48h-1	NCGC00390548-02	HCT116-viability		4	-8	95.836	CC(C)[C@@H]1NC(=O)[C@H](C)NC(=O)[C@H](CC2=CN=C[NH]2)NC(=O)[C@H](CSSC[C@H](NC1=O)C(N)=O)NC(C)=O						HY-13541A	MedChem Express	2017_MIPE5.0_01			Exherin		1.3				14.054	90.617	4.955	0.378	0.399							98.617			103.171	89.117	467.181	464.477
s-sclc-HCT116-MIPE5.0-CTG48h-1	NCGC00166294-08	HCT116-viability		4	-10.679	92.981	C[C@H]1CN(C[C@@H](C)N1)C2=C(F)C3=C(C(=C2F)N)C(=O)\C(=C/N3C4CC4)C(O)=O						HY-B0308	MedChem Express	2017_MIPE5.0_01			Sparfloxacin		1.3				18.483	96.18	4.955	0.117	0.663							106.86			107.36	88.877	472.756	472.881
s-sclc-HCT116-MIPE5.0-CTG48h-1	NCGC00486892-01	HCT116-viability		4	-11.214	87.726	CC(C)C/1=C(NC2=C(C=N[N]2C1=O)C#N)\C3=CC=CC=C3	>30	9.91	>41			BTM024-079	NCGCChem	2017_MIPE5.0_01			CPI-455		2.3				14.619	84.94	4.955	0.32	0.436							96.154			102.345	87.726	460.127	459.853
s-sclc-HCT116-MIPE5.0-CTG48h-1	NCGC00242598-10	HCT116-viability	23.47	-3	-41.126	59.981	C1C[N]2N=C(C3=CC=CC=N3)C(=C2C1)C4=C5C=CC(=CC5=NC=C4)OCCN6CCOCC6						HY-12075	MedChem Express	2017_MIPE5.0_01	-4.6295		LY-2109761		2.3			7.079	45.541	57.119	4.095	0.013	0.85							98.245			105.522	59.981	459.73	458.67
s-sclc-HCT116-MIPE5.0-CTG48h-1	NCGC00390775-03	HCT116-viability		4	6.552	96.458	CC/1=C/2C[C@H]3C(=C)CCC[C@]3(C)/C=C2OC1=O						HY-N0201	MedChem Express	2017_MIPE5.0_01			Atractylenolide I		1.3				16.723	103.783	4.955	0.382	0.394							97.231			111.379	94.656	481.507	482.126
s-sclc-HCT116-MIPE5.0-CTG48h-1	NCGC00386370-01	HCT116-viability	0.331523	-1.2	-65.031	41.336	CC(C)[N]1C(=NC2=C1N=C(N=C2C3=CN=C(N)N=C3)N4CCOCC4)C						S7016	Selleck	2017_MIPE5.0_01	-6.4795		VS-5584		1.1			6.001	65.312	40.24	0.8	0	0.99							105.271			106.648	41.336	363.4	363.979
s-sclc-HCT116-MIPE5.0-CTG48h-1	NCGC00378793-02	HCT116-viability		4	-9.221	96.831	CCOC1=CC=C(C=C1)N2C(=O)C3=CC=CN=C3/N=C2/[C@@H](C)N(CC4=CC=CN=C4)C(=O)CC5=CC=C(F)C(=C5)C(F)(F)F						HY-15320	MedChem Express	2017_MIPE5.0_01			NBI-74330		1.3				15.667	91.044	4.955	0.114	0.697							100.265			103.248	87.581	455.616	457.623
s-sclc-HCT116-MIPE5.0-CTG48h-1	NCGC00484067-03	HCT116-viability	5.25428	-1.1	-101.231	4.809	CN1CCN(CC1)C2=CC(=C(C=C2)C(=O)NC3=N[NH]C4=C3C=C(CC5=CC(=CC(=C5)F)F)C=C4)NC6CCOCC6						S7998	Selleck	2017_MIPE5.0_01	-5.2795		Entrectinib		4			6.166	104.271	-6.675	1.134	0	0.95							94.556			109.08	4.809	351.938	352.224
s-sclc-HCT116-MIPE5.0-CTG48h-1	NCGC00510692-02	HCT116-viability	2.347	-1.2	-87.492	23.327	C[C@H]1CNC(=O)C2=C3N=C(N[C@H](C)C4=C(O1)C=CC(=C4)F)C=C[N]3N=C2						C-1409	ChemGood	2017_MIPE5.0_01	-5.6295		TPX-0005		4				82.464	14.285	0.7	0	0.973							101.777			105.791	23.327	368.171	366.923
s-sclc-HCT116-MIPE5.0-CTG48h-1	NCGC00510442-01	HCT116-viability		4	0	95.16	CC1=CN=C(C=C1)C2=NC=C(C)C=C2						513040	SIGMA	2017_MIPE5.0_01			Abametapir		5				8.285	0										0			97.128	88.843	447.539
s-sclc-HCT116-MIPE5.0-CTG48h-1	NCGC00378630-01	HCT116-viability	18.6429	-2.2	-71.107	30.575	COC1=CC(=CC=C1)NC2=NC=N[N]3C=CC(=C23)CN4CC[C@@H](N)[C@H](O)C4						HY-10333	MedChem Express	2017_MIPE5.0_01	-4.7295		BMS-690514		2.1			4.681	73.195	24.914	2.253	0	0.955							96.021			103.77	30.575	427.671	429.071
s-sclc-HCT116-MIPE5.0-CTG48h-1	NCGC00163700-14	HCT116-viability	0.371975	-1.2	-60.723	39.046	CC[C@]1(O)C[C@H]2CN(CCC3=C([NH]C4=C3C=CC=C4)[C@@](C2)(C(=O)OC)C5=CC6=C(C=C5OC)N(C=O)[C@H]7[C@](O)([C@H](OC(C)=O)[C@]8(CC)\C=C/CN9CC[C@]67[C@H]89)C(=O)OC)C1						S1241	Selleck	2017_MIPE5.0_01	-6.4295		Vincristine sulfate		1.1				67.064	41.681	3.512	0	0.991							102.404			106.11	39.046	361.772	362.639
s-sclc-HCT116-MIPE5.0-CTG48h-1	NCGC00167521-07	HCT116-viability		4	-10.758	84.516	COC1=CC=C2[NH]C(=NC2=N1)[S+]([O-])CC3=C(C)C(=C(C)C=N3)OC	20.3039	131.09	33.9301			DL169	Enzo	2017_MIPE5.0_01			Tenatoprazole		1.3				20.392	86.741	3.99	0.113	0.668							97.499			103.259	82.867	435.021	434.994
s-sclc-HCT116-MIPE5.0-CTG48h-1	NCGC00187906-15	HCT116-viability	1.31982	-1.2	-57.31	49.472	OC1=CC(=CC=C1)C2=NC3=C(OC4=C3C=CC=N4)C(=N2)N5CCOCC5						270460	Enzo	2017_MIPE5.0_01	-5.8795		PI-103		1.1			6.949	68.472	46.309	2.787	0	0.98							103.62			110.472	42	407.322	407.439
s-sclc-HCT116-MIPE5.0-CTG48h-1	NCGC00389632-06	HCT116-viability		4	0	94.252	ClC\1=C(/CN2CCCC2=N)NC(=O)NC1=O						HY-A0063	MedChem Express	2017_MIPE5.0_01			Tipiracil		5				26.372	0										0			100.963	74.591	428.626
s-sclc-HCT116-MIPE5.0-CTG48h-1	NCGC00347952-11	HCT116-viability	0.029547	-1.1	-85.153	12.658	CC(=N/NC(=S)N1CCC1)\C2=NC=CC=C2						HY-18634	MedChem Express	2017_MIPE5.0_01	-7.5295		NSC-319726		4			18.536	91.75	19.08	4.955	0	0.988							104.233			104.408	12.658	229.327	228.399
s-sclc-HCT116-MIPE5.0-CTG48h-1	NCGC00179504-05	HCT116-viability	2.9547	-1.2	-41.912	49.799	COC1=C(O)C(=CC(=C1)[C@H]2[C@@H]3[C@H](COC3=O)[C@H](O[C@@H]4O[C@@H]5CO[C@@H](C)O[C@H]5[C@H](O)[C@H]4O)C6=C2C=C7OCOC7=C6)OC						Prestw-396	Prestwick	2017_MIPE5.0_01	-5.5295	0.181	Etoposide	Etoposide, (5S)-Isomer; ;Etoposide (VP-16); EI24 protein, human;Etoposide; Etoposide; Etoposide Phosphate; Etoposido; Lastet	1.1		9.393	3.436	47.763	52.868	1.331	0	0.958							94.78			97.562	49.799	405.308	403.738
s-sclc-HCT116-MIPE5.0-CTG48h-1	NCGC00389328-02	HCT116-viability	13.1982	-2.2	-60.08	45.88	NC1=NC(=NC2=C1N=C[N]2C3OC(CO[P](O)(O)=O)C(O)C3O)F						1763	Bio Vision	2017_MIPE5.0_01	-4.8795		Fludarabine		1.1			2.621	65.52	42.566	2.533	0.001	0.927							102.646			111.4	45.88	457.92	457.983
s-sclc-HCT116-MIPE5.0-CTG48h-1	NCGC00351607-02	HCT116-viability	0.934358	-1.1	-121.096	4.294	CN1CCN(CC1)CC2=CC=C(NC(=O)C3=CC=C(C)C(=C3)C#CC4=CN=C5[NH]N=CC5=C4)C=C2C(F)(F)F						S7194	Selleck	2017_MIPE5.0_01	-6.0295		GZD-824		4			7.805	100.206	-12.78	0.5	0	0.984							108.316			104.5	4.294	301.637	300.664
s-sclc-HCT116-MIPE5.0-CTG48h-1	NCGC00015977-06	HCT116-viability		4	0	97.74	OC(=O)C1CCCN(CCC=C(C2=CC=CC=C2)C3=CC=CC=C3)C1						1081	Tocris	2017_MIPE5.0_01			SKF-89976A		5				11.165	0										0			104.308	93.143	477.184
s-sclc-HCT116-MIPE5.0-CTG48h-1	NCGC00262608-11	HCT116-viability	1.86429	-1.1	-89.487	7.018	CN1CCN(CC1)C2=CC=C(NC3=NC=C(C)C(=N3)NC4=CC(=CC=C4)[S+]([O-])(=O)NC(C)(C)C)C=C2						HY-10410	MedChem Express	2017_MIPE5.0_01	-5.7295		TG-101209		4			5.277	92.682	7.945	1.344	0	0.99							97.432			99.701	7.018	339.589	340.107
s-sclc-HCT116-MIPE5.0-CTG48h-1	NCGC00263177-04	HCT116-viability	0.331523	-1.1	-81.338	16.719	COC1=C(OCCCCCCC(=O)NO)C=C2C(=NC=NC2=C1)NC3=CC(=CC=C3)C#C						S1194	Selleck	2017_MIPE5.0_01	-6.4795		CUDC-101		4			6.13	86.278	15.167	1.372	0	0.987							96.505			101.586	15.308	287.566	286.67
s-sclc-HCT116-MIPE5.0-CTG48h-1	NCGC00015962-25	HCT116-viability	23.47	-2.2	-80.022	23.678	OC1=CC=C(C=C1)C2=NC(=C([NH]2)C3=CC=C(F)C=C3)C4=CC=NC=C4						HY-10295	MedChem Express	2017_MIPE5.0_01	-4.6295		SB-202190		4			7.479	87.062	17.259	4.095	0.001	0.936							97.281			110.741	23.678	440.784	441.192
s-sclc-HCT116-MIPE5.0-CTG48h-1	NCGC00263565-06	HCT116-viability		4	-21.763	87.268	CC[C@]12CC[C@H]3[C@@H](CCC/4=C/C(=O)CC[C@H]34)[C@@H]1\C=C/[C@@]2(O)C#C						HY-B0110	MedChem Express	2017_MIPE5.0_01			Gestodene		2.3				19.994	82.474	0.8	0.416	0.323							104.237			107.262	87.268	483.272	489.278
s-sclc-HCT116-MIPE5.0-CTG48h-1	NCGC00386948-01	HCT116-viability	20.9177	-2.2	-40.799	63.811	CC#C[C@@H](CC(O)=O)C1=CC=C(OCC2=CC(=CC=C2)C3=CC=C(C=C3)C(F)(F)F)C=C1						2405	Axon Medchem	2017_MIPE5.0_01	-4.6795		AMG-837		2.1			10.035	39.224	58.555	1.464	0.002	0.912							99.354			103.035	63.811	457.503	458.699
s-sclc-HCT116-MIPE5.0-CTG48h-1	NCGC00386231-04	HCT116-viability		4	-31.247	71.555	C[N]1N=NC(=N1)N(CC2=CC(=CC(=C2)C(F)(F)F)C(F)(F)F)[C@H]3CCCN(C[C@H]4CC[C@@H](CC4)C(O)=O)C5=C3C=C(C)C=C5C						HY-13327	MedChem Express	2017_MIPE5.0_01			Evacetrapib (LY2484595)		1.3				31.873	68.229	0.4	0.074	0.722							99.476			102.476	70.603	419.082	419.762
s-sclc-HCT116-MIPE5.0-CTG48h-1	NCGC00166413-09	HCT116-viability		4	-15.889	102.921	C[C@@H]1CCN([C@H](C1)C(O)=O)C(=O)[C@H](CCCNC(N)=N)N[S+]([O-])(=O)C2=CC=CC3=C2NCC(C)C3						HY-B0375A	MedChem Express	2017_MIPE5.0_01			Argatroban		1.3				24.41	81.03	4.955	0.017	0.86							96.919			102.921	78.511	424.954	422.883
s-sclc-HCT116-MIPE5.0-CTG48h-1	NCGC00091835-15	HCT116-viability	37.1975	-3	-82.578	38.174	CN(CCCl)CCCl						AC3170	Enzo	2017_MIPE5.0_01	-4.4295		Chlormethine		2.3			132.619	81.945	17.216	4.955	0.018	0.832							99.794			120.118	38.174	460.736	462.423
s-sclc-HCT116-MIPE5.0-CTG48h-1	NCGC00015256-17	HCT116-viability		4	-24.254	79.313	CCN(CC)CCCC(C)NC1=CC=NC2=C1C=CC(=C2)Cl						S4157	Selleck	2017_MIPE5.0_01			Chloroquine		2.3				30.963	76.688	2.333	0.067	0.733							100.942			110.276	79.313	529.789	529.935
s-sclc-HCT116-MIPE5.0-CTG48h-1	NCGC00344053-04	HCT116-viability	11.7629	-2.2	-34.821	68.721	C1CCC(CC1)[N]2C=NC3=C2N=C(OC4=CC=CC5=C4C=CC=C5)N=C3NC6=CC=C(C=C6)N7CCOCC7						S3042	Selleck	2017_MIPE5.0_01	-4.9295		Purmorphamine		1.3			6.366	37.909	65.751	1.692	0.006	0.884							100.571			106.63	68.721	460.91	460.608
s-sclc-HCT116-MIPE5.0-CTG48h-1	NCGC00263231-01	HCT116-viability	20.9177	-2.2	-47.134	49.444	COC1=CC=C(C=C1)C2=C(C)[NH]N=C2C3=CC=C(O)C=C3O						PDHK RIKEN	NCGCChem	2017_MIPE5.0_01	-4.6795	0.292	PDHK RIKEN	PDHK RIKEN	2.3		15.787	5.963	53.27	48.493	2.253	0.005	0.887							95.627			102.713	49.444	438.531	440.135
s-sclc-HCT116-MIPE5.0-CTG48h-1	NCGC00016246-10	HCT116-viability	20.9177	-2.1	-93.488	14.326	ClC1=CC=C(NC(=N)NC(=N)NCCCCCCNC(=N)NC(=N)NC2=CC=C(Cl)C=C2)C=C1						MS-01500177	Microsource	2017_MIPE5.0_01	-4.6795	0.189	Chlorhexidine	Corsodyl ICI; Chlorhexidine base; Anticataracticum; Arlacide H; Lisium; 8 Chlorhexidine Base; Hibiclens; Tubilicid blue label; Hexidine; Curasept ADS 220; Clorhexidina;Chlorhexidine; Eludril; Instillagel; Hibisol; Trisdine; A, Sebidi; Sebidin A; Chlorhexidine; Gibitan; Hibident; Progaron; ; Anticataracticum tablet; Perio Chip; Chlorhexamed; Tubilicid red label;CHLORHEXIDINE; Tubilicid; Acetate, C…	4		9.256	2.68	95.88	12.452	2.406	0	0.977							105.941			110.206	14.326	468.989	470.992
s-sclc-HCT116-MIPE5.0-CTG48h-1	NCGC00386518-01	HCT116-viability	20.9177	-2.1	-84.541	13.959	CCCCCC1=CC(=C([C@@H]2\C=C(C)/CC[C@H]2C(C)=C)C(=C1)O)O						1234	Axon Medchem	2017_MIPE5.0_01	-4.6795		Cannabidiol		4			11.537	90.806	12.143	2.333	0	0.95							96.685			104.765	13.959	425.606	429.956
s-sclc-HCT116-MIPE5.0-CTG48h-1	NCGC00386723-01	HCT116-viability		4	-20.513	79.196	CNC1=NC(=NC(=N1)C)N[C@H]2CCC[C@H](C2)C(=O)NCC3=CC=C(C=C3C(F)(F)F)C#N						2220	Axon Medchem	2017_MIPE5.0_01			GSK-2256294A		2.3				20.148	74.194	1.111	0.067	0.733							94.707			99.344	79.196	445.386	444.698
s-sclc-HCT116-MIPE5.0-CTG48h-1	NCGC00499351-01	HCT116-viability		4	0	104.65	CC(C)C[C@H](NC(=O)N1CCN(CC2=C(C)N=C[NH]2)C(=O)[C@@H]1CC3=CC=CC=C3)C(O)=O						GGTI-2418	WuXi	2017_MIPE5.0_01			GGTI-2418		5				9.451	0										0			109.152	99.701	499.038
s-sclc-HCT116-MIPE5.0-CTG48h-1	NCGC00351594-01	HCT116-viability		4	-11.696	99.732	OC(=O)CC(N1C(=S)SC(/C1=O)=C2\C(=O)NC3=C2C=C(Br)C=C3)C(O)=O						197345	EMD Chemicals	2017_MIPE5.0_01			BCL6 Inhibitor	BCL6 Inhibitor	1.3				20.104	89.578	2.72	0.114	0.698							101.274			104.381	84.277	451.029	448.495
s-sclc-HCT116-MIPE5.0-CTG48h-1	NCGC00167328-03	HCT116-viability		4	-5.941	102.634	CCOC(=O)[C@H]1O[C@@H]1C(=O)N[C@@H](CC(C)C)C(=O)NCCC(C)C						S7393	Selleck	2017_MIPE5.0_01			Aloxistatin		1.3				12.412	99.197	4.955	0.421	0.347							105.138			111.266	98.853	499.493	498.516
s-sclc-HCT116-MIPE5.0-CTG48h-1	NCGC00015159-22	HCT116-viability		4	-9.42	90.429	CC(C)NCC(O)COC1=CC=C(CCOCC2CC2)C=C1						HY-B0381	MedChem Express	2017_MIPE5.0_01			Betaxolol		1.3				17.11	92.025	4.955	0.137	0.639							101.445			105.122	88.012	452.949	452.278
s-sclc-HCT116-MIPE5.0-CTG48h-1	NCGC00510268-01	HCT116-viability	0.525428	-1.2	-70.35	18.883	C[C@@H]1COCCN1C2=NC3=C(N=CC=C3C(=C2)C4=CC=N[N]4C)C5=CC=N[NH]5						CT-BAY189	ChemieTek	2017_MIPE5.0_01	-6.2795		BAY-1895344		4				79.949	22.987	0.9	0	0.972							93.338			98.832	18.883	308.174	308.977
s-sclc-HCT116-MIPE5.0-CTG48h-1	NCGC00344515-02	HCT116-viability		4	-15.26	98.893	ClC1=CC2=C(C=C1)C(=CC=N2)N3CCN(CCCN4CCN(CC4)C5=C6C=CC(=CC6=NC=C5)Cl)CC3						C7874	SIGMA	2017_MIPE5.0_01			Piperaquine	Piperaquine; Piperaquine	1.3				19.8	92.509	1.064	0.136	0.671							107.769			105.769	85.969	455.633	455.583
s-sclc-HCT116-MIPE5.0-CTG48h-1	NCGC00507871-01	HCT116-viability	0.371975	-1.2	-56.84	59.665	COC1=CC=C(OC2=N[N]3C(=CN=C3C(=C2)NCCC(F)(F)F)C4=CC(=C(C=C4)C(=O)NC5CC5)C)C(=C1F)F						S8215	Selleck	2017_MIPE5.0_01	-6.4295		BAY-1217389		1.3				46.59	47.647	0.3	0.038	0.785							104.487			104.146	57.556	374.057	376.242
s-sclc-HCT116-MIPE5.0-CTG48h-1	NCGC00161703-03	HCT116-viability	0.525428	-1.1	-91.072	12.831	COC1=CC=CC2=C1C(=NC(=N2)C3=CC=CS3)NN4C(=O)\C=C(C)/C4=O	4.25974	353.45	>54			DYD029-046	NCGCChem	2017_MIPE5.0_01	-6.2795		SPC-839		4			7.43	87.524	10.03	0.8	0	0.99							101.102			100.355	12.831	305.044	304.734
s-sclc-HCT116-MIPE5.0-CTG48h-1	NCGC00263234-01	HCT116-viability	53.92	-3	-48.405	53.877	CCCCC1=CC=C(N[S+]([O-])(=O)C2=CC=C(C)C(=C2)C(=O)N3CCN(CC3)C4=CC=CC(=C4C)C)C=C1						IDH-001	NCGCChem	2017_MIPE5.0_01	-4.2683	0.158	IDH-001	IDH-001	2.1		8.211	4.985	46.643	48.951	4.095	0	0.965							97.356			100.52	53.877	470.221	470.82
s-sclc-HCT116-MIPE5.0-CTG48h-1	NCGC00390223-01	HCT116-viability		4	-10.824	99.532	N#CC1=CC=C(C=C1)C2CCCC3=CN=C[N]23						A11088	Adooq	2017_MIPE5.0_01			Fadrozole		1.3				30.056	94.43	4.955	0.342	0.408							105.255			111.791	81.734	498.434	496.918
s-sclc-HCT116-MIPE5.0-CTG48h-1	NCGC00346623-04	HCT116-viability		4	-10.687	105.17	COC1=C2C(=NC=C2C(=O)C(=O)N3CCN(C[C@H]3C)C(=O)C4=CC=CC=C4)[NH]C=C1						HY-14134	MedChem Express	2017_MIPE5.0_01			BMS-378806		1.3				22.468	86.921	4.955	0.17	0.631							97.608			105.17	82.702	440.275	440.639
s-sclc-HCT116-MIPE5.0-CTG48h-1	NCGC00482810-01	HCT116-viability	14.8086	-2.1	-89.9	3.649	COC1=NC(=CC=C1CNCCNC(C)=O)OCC2=C(C)C(=CC=C2)C3=CC=CC=C3						DC8381	DC Chemicals	2017_MIPE5.0_01	-4.8295		BMS-202		4			6.654	101.993	0.83	3.132	0.008	0.873							90.729			105.641	3.649	388.013	387.928
s-sclc-HCT116-MIPE5.0-CTG48h-1	NCGC00159418-07	HCT116-viability		4	-8.617	90.505	F\C1=C\N(C2CCCO2)C(=O)NC1=O						B1474	APExBIO	2017_MIPE5.0_01			Tegafur		1.3				15.509	94.736	4.955	0.058	0.747							103.352			106.014	90.505	476.523	474.367
s-sclc-HCT116-MIPE5.0-CTG48h-1	NCGC00187983-01	HCT116-viability	20.9177	-2.2	-84.042	27.097	O=C(NCC1=CC=CC=C1)C2=CSC(=N2)NC3=CC=NC=N3						XJB04-071	NCGCChem	2017_MIPE5.0_01	-4.6795	0.292	Thiazovivin		4		15.024	4.327	74.584	12.18	1.331	0.002	0.911							96.222			101.68	27.097	420.774	422.329
s-sclc-HCT116-MIPE5.0-CTG48h-1	NCGC00389300-01	HCT116-viability	20.9177	-2.1	-100.728	10.971	CC1=C(C=CC=C1O)C(=O)NC(CSC2=CC=CC=C2)C(O)CN3CC4CCCCC4CC3C(=O)NC(C)(C)C						A3653	APExBIO	2017_MIPE5.0_01	-4.6795		Nelfinavir		4			4.588	98.926	0.876	2.72	0	0.955							101.604			109.898	10.971	449.816	448.094
s-sclc-HCT116-MIPE5.0-CTG48h-1	NCGC00483135-03	HCT116-viability	1.04837	-1.2	-65.418	33.368	CC1=NOC2=C1C3=CC=CC=C3C(=N[C@H]2CC(N)=O)C4=CC=C(Cl)C=C4						CT-C0610_cm2	ChemieTek	2017_MIPE5.0_01	-5.9795		CPI-0610		1.1				69.546	34.489	0.9	0	0.988							99.907			102.914	33.368	369.796	369.456
s-sclc-HCT116-MIPE5.0-CTG48h-1	NCGC00378621-01	HCT116-viability		4	-5.955	94.943	C[C@@H]\1/N=C(/N)NC(=N1)\N(C)C						HY-14771A	MedChem Express	2017_MIPE5.0_01			Imeglimin		1.3				11.43	94.211	4.955	0.382	0.366							100.166			105.8	94.37	477.567	477.306
s-sclc-HCT116-MIPE5.0-CTG48h-1	NCGC00015121-25	HCT116-viability		4	-19.805	77.726	CC(COC1=CC=CC=C1)N(CCCl)CC2=CC=CC=C2						HY-B0431A	MedChem Express	2017_MIPE5.0_01			Phenoxybenzamine hydrochloride		1.3				23.717	77.956	0.7	0.008	0.874							97.761			99.474	75.757	422.163	421.851
s-sclc-HCT116-MIPE5.0-CTG48h-1	NCGC00247878-08	HCT116-viability	0.104837	-1.2	-63.188	18.907	CCNC(=O)C1=NOC(=C1C2=CC=C(CN3CCOCC3)C=C2)C4=C(O)C=C(O)C(=C4)C(C)C						HY-10215_CM1	MedChem Express	2017_MIPE5.0_01	-6.9795		NVP-AUY922		4			6.453	83.42	31.818	1.788	0	0.96							95.006			102.327	18.907	291.396	287.439
s-sclc-HCT116-MIPE5.0-CTG48h-1	NCGC00263208-09	HCT116-viability	20.9177	-2.3	-90.861	6.402	CC(C)C1=CC=CC=C1CC2=CC(=C(O)C(=C2O)O)C(=O)NC3=CC=C(C=C3)[S+]([O-])(=O)C4=C(C=CC=C4)C(C)(C)C						HY-12020	MedChem Express	2017_MIPE5.0_01	-4.6795		TW-37		4			3.773	94.779	-0.414	4.095	0.398	0.946							90.447			97.988	3.209	400.98	401.104
s-sclc-HCT116-MIPE5.0-CTG48h-1	NCGC00345802-09	HCT116-viability	7.42187	-1.1	-93.474	13.62	ONC(=O)CCCCCCNC(=O)C1=CN=C(N=C1)N(C2=CC=CC=C2)C3=CC=CC=C3						HY-16026	MedChem Express	2017_MIPE5.0_01	-5.1295		ACY-1215		4			4.769	94.478	6.261	1.885	0	0.976							99.736			108.097	13.62	403.879	401.203
s-sclc-HCT116-MIPE5.0-CTG48h-1	NCGC00509996-01	HCT116-viability		4	-25.117	72.236	COC(=O)\C1=C(C)\N=C(N[C@@H]1C2=CC=C(F)C=C2Cl)\C3=NC=C(F)C=C3F						HY-100029B	MedChem Express	2017_MIPE5.0_01			Vadadustat		2.3				29.211	71.3	4.955	0.097	0.689							96.417			101.447	72.236	455.214	455.504
s-sclc-HCT116-MIPE5.0-CTG48h-1	NCGC00386260-02	HCT116-viability	13.1982	-2.1	-86.752	8.78	BrC1=CC(=CC=C1)NC2=NC=NC3=CC=C(NC(=O)C=C)C=C23						A2024	APExBIO	2017_MIPE5.0_01	-4.8795		PD-168393		4			7.282	93.214	6.535	2.72	0.004	0.894							93.287			101.993	8.78	397.547	397.395
s-sclc-HCT116-MIPE5.0-CTG48h-1	NCGC00250412-08	HCT116-viability	0.525428	-1.1	-81.892	17.349	CC1=C(C)C2=C(S1)[N]3C(=NN=C3[C@H](CC(=O)OC(C)(C)C)/N=C2/C4=CC=C(Cl)C=C4)C						4499	Tocris	2017_MIPE5.0_01	-6.2795		JQ1		4			9.039	92.114	23.642	1.111	0	0.979							105.534			109.463	17.349	346.336	345.067
s-sclc-HCT116-MIPE5.0-CTG48h-1	NCGC00015155-14	HCT116-viability	16.6155	-2.1	-104.452	5.767	CC(C)COCC(CN(CC1=CC=CC=C1)C2=CC=CC=C2)N3CCCC3						4117	Tocris	2017_MIPE5.0_01	-4.7795		Bepridil		4			30.231	105.383	-1.501	2.188	0	0.977							102.95			111.151	5.767	443.831	442.322
s-sclc-HCT116-MIPE5.0-CTG48h-1	NCGC00346945-06	HCT116-viability	4.17363	-1.2	-66.922	27.539	COC1=CC=C(C=C1OC)C2=CC3=NC=C[N]3C(=N2)NC4=NC=CC=C4C(N)=O						HY-14985	MedChem Express	2017_MIPE5.0_01	-5.3795		BAY61-3606		4			4.607	70.899	26.142	1.862	0	0.982							93.064			98.438	27.539	374.954	374.962
s-sclc-HCT116-MIPE5.0-CTG48h-1	NCGC00263186-04	HCT116-viability	6.61475	-1.1	-102.378	4.733	CN1CCC(CC1)CNC2=N[N]3C(=NC=C3C4=CC=CC(=C4)OC(F)(F)F)C=C2						S2198	Selleck	2017_MIPE5.0_01	-5.1795		SGI-1776		4			9.453	94.836	-10.866	1.1	0	0.951							91.512			99.569	4.733	343.495	345.359
s-sclc-HCT116-MIPE5.0-CTG48h-1	NCGC00090752-04	HCT116-viability	23.47	-2.2	-84.317	12.868	C\C1=C(/C=C/C(C)=C/C=C/C(C)=C/C(=O)NC2=CC=C(O)C=C2)C(C)(C)CCC1				4-HPR;NCGC00090752-03;NCGC00090752-06;NCGC00090752-05;NCGC00090752-08;LS-177208;fenretinidum;NCGC00090752-07;MCN-R-1967;MCNR196;CIPLUS_186933;4-HYDROXYPHENYLRETINAMIDE;Retinamide;NCGC00015516-01;4 Hydroxyphenylretinamid;Fenretinide, 13-cis-Isomer;N-(4-Hydroxyphenyl)retinamide;4-Hydroxyphenylretinamide;Fenretinide;Retinoic acid p-hydroxyanilide;CIPLUS_728212;fenretinide;LS-282;N-(4-Hydroxyphenyl)-…		GR103	BIOMOL	2017_MIPE5.0_01	-4.6295	0.219	Fenretinide	ST-602;NSC-374551;SYT-101;McN-R-1967; Fenretinide;Fenretinide	4		11.821	9.366	84.939	6.215	1.627	0.008	0.87							90.532			97.807	12.868	398.447	400.617
s-sclc-HCT116-MIPE5.0-CTG48h-1	NCGC00095042-08	HCT116-viability		4	-13.097	86.603	S=[P](N1CC1)(N2CC2)N3CC3						MS-01503324	Microsource	2017_MIPE5.0_02			ThioTEPA	;Thiotepa; THIOTEPA;Tris(aziridinyl)phosphine sulfide;Thio-TEPA; Thiofozil; Thio-Tep; ; Tiotepa; Tiofosyl; Tris(aziridinyl)phosphine sulfide; Tiofosfamid; Thio Tep; Tespamin; Thiopeta; Tespa; Girostan; Tiofozil;THIOTEPA; Thiotef; Thio-TEPA; Tio-tef	2.3				17.57	85.92	4.095	0.093	0.695							99.017			104.173	86.603	471.789	471.113
s-sclc-HCT116-MIPE5.0-CTG48h-1	NCGC00486904-01	HCT116-viability	5.8954	-1.1	-84.53	15.752	O=C(NCCCNC1=C(C=NC(=N1)NC2=CC=C(C=C2)N3CCOCC3)C4CC4)C5CCC5						5067	Tocris	2017_MIPE5.0_02	-5.2295		MRT-68601 hydrochloride		4			5.715	88.125	14.098	2.72	0	0.991							98.628			103.876	15.752	394.932	395.721
s-sclc-HCT116-MIPE5.0-CTG48h-1	NCGC00479249-03	HCT116-viability	18.6429	-2.2	-71.314	31.646	CC(C)(O)CNC1=NC(=NC(=N1)NC2=CC(=NC=C2)C(F)(F)F)C3=CC=CC(=N3)C(F)(F)F						CT-AG221	ChemieTek	2017_MIPE5.0_02	-4.7295		Enasidenib		2.1			4.345	82.877	30.429	2.406	0.001	0.926							101.743			114.523	31.646	457.635	456.813
s-sclc-HCT116-MIPE5.0-CTG48h-1	NCGC00387801-02	HCT116-viability	1.48086	-2.1	-84.69	23.109	CC(C)[C@@H](C[S+]([O-])(=O)C(C)C)N1[C@@H]([C@H](C[C@](C)(CC(O)=O)C1=O)C2=CC=CC(=C2)Cl)C3=CC=C(Cl)C=C3						HY-12296	MedChem Express	2017_MIPE5.0_02	-5.8295		AMG-232		4			6.347	80.108	18.524	0.6	0	0.977							103.214			103.218	23.109	361.63	360.155
s-sclc-HCT116-MIPE5.0-CTG48h-1	NCGC00415059-02	HCT116-viability		4	-11.174	97.965	CC(C)N1C(=O)N(C)C(=O)C2=C1SC(=C2C(=O)N3C[C@](C)(O)CO3)CC4=C(C)[NH]N=C4C(F)(F)F						HY-12750	MedChem Express	2017_MIPE5.0_02			AZD-3965		2.3				12.181	90.92	4.955	0.235	0.561							102.093			105.379	93.198	485.213	483.392
s-sclc-HCT116-MIPE5.0-CTG48h-1	NCGC00346665-01	HCT116-viability		4	0	95.014	CN1[C@H]2CC(O)C[C@@H]1[C@H]3O[C@@H]23						S2545	Selleck	2017_MIPE5.0_02			Scopine	Scopine	5				10.997	0										0			103.176	92.178	464.765
s-sclc-HCT116-MIPE5.0-CTG48h-1	NCGC00159356-02	HCT116-viability	0.001176	1.2	37.444	93.127	O=C5CC[C@H]4C(CC[C@@H]2[C@@H]4CC[C@]3(C)[C@@H](OC(=O)CCc1ccccc1)CC[C@@H]23)=C5				Nandroloni phenylpropionas;ESTR-4-EN-3-ONE, 17-(1-OXO-3-PHENYLPROPOXY)-, (17.BETA.);nortestosterone phenylpropionate;CIPLUS_149019;LS-64857;Nandrolone Phenpropionate;Nandrolone decanoate;Durabolin;NANDROLONE PHENPROPIONATE;LS-171982;norandrolone phenylpropionate;Nandrolone phenpropionate;NANDROLONE PHENYLPROPIONATE;Durabolin-50;Nerobolyl;nandrolone phenpropionate;19-nortestosterone phenylpropiona…		PHAR048161	Pharmeks	2017_MIPE5.0_02	-8.9295	0.409	Nandrolone phenylpropionate	; Nerobolil; Durabolin-50; Fenobolin; Nerobolyl; Nandrolone decanoate;Durabolin; Nandrolone phenpropionate	1.3		21.958	20.542	42.032	101.348	4.955	0.02	0.829						Tox21_113342	63.904			110.139	68.107	479.772	478.693
s-sclc-HCT116-MIPE5.0-CTG48h-1	NCGC00346431-02	HCT116-viability	26.3338	-3	-34.545	66.369	CN(CC#C)C/C1=C/C2=CC=CC=C2OC3=CC=CC=C13						2966	Tocris	2017_MIPE5.0_02	-4.5795		Omigapil		2.1			36.432	36.736	63.278	4.095	0.001	0.941							97.823			103.105	66.369	458.978	459.975
s-sclc-HCT116-MIPE5.0-CTG48h-1	NCGC00346571-07	HCT116-viability	8.32748	-1.2	-34.683	3.627	CC(C)[C@@H](N(CCCN)C(=O)C1=CC=C(C)C=C1)C/2=C(\CC3=CC=CC=C3)C(=O)C4=C(O2)C=C(Cl)C=C4						HY-12069	MedChem Express	2017_MIPE5.0_02	-5.0795		SB-743921		4			6.984	40.506	3.85	4.504	0	0.952							38.533			44.133	3.627	160.139	158.495
s-sclc-HCT116-MIPE5.0-CTG48h-1	NCGC00346747-02	HCT116-viability	16.6155	-2.2	-76.113	18.626	CC(O)(C#CC1=CC2=C(CCN2C3=NC(=NC=C3Cl)N)C=C1)C4=NC=CS4	8.5	1874.57	4.11332			PRP02-095	NCGCChem	2017_MIPE5.0_02	-4.7795	0.243	NCGC00346747		4		12.009	4.103	82.623	21.506	3.065	0	0.979							97.619			101.249	18.626	433.471	432.261
s-sclc-HCT116-MIPE5.0-CTG48h-1	NCGC00347936-06	HCT116-viability	14.8086	-2.2	-59.668	47.39	[O-][S+](=O)(N1CCCCCC1)C2=CC(=CC=C2)C(=O)NC3=CC=CC(=C3)Br						1857	Bio Vision	2017_MIPE5.0_02	-4.8295		Ak-7		1.1			6.655	63.803	45.493	3.929	0	0.971							105.161			111.193	47.39	474.075	473.601
s-sclc-HCT116-MIPE5.0-CTG48h-1	NCGC00346725-06	HCT116-viability		4	-24.307	79.234	CNC(=O)C1=CC=C(C=C1F)N2C(=S)N(C(=O)C23CCC3)C4=CN=C(C#N)C(=C4)C(F)(F)F						HY-16060	MedChem Express	2017_MIPE5.0_02			Apalutamide		2.3				21.431	73.016	1.464	0.06	0.744							97.324			100.665	79.234	457.294	457.481
s-sclc-HCT116-MIPE5.0-CTG48h-1	NCGC00386721-01	HCT116-viability		4	-8.817	89.303	C[C@@H]1CCN(C[C@@H]1N(C)C2=C3C=C[NH]C3=NC=N2)C(=O)N4CCCC4						2217	Axon Medchem	2017_MIPE5.0_02			PF-956980		1.3				13.815	88.306	4.955	0.198	0.569							97.123			101.84	88.025	461.412	460.669
s-sclc-HCT116-MIPE5.0-CTG48h-1	NCGC00167356-11	HCT116-viability	0.002092	1.2	68.702	92.81	CN1C(=O)\C(=C(/N=C1/C(C)(C)NC(=O)C2=NN=C(C)O2)C(=O)NCC3=CC=C(F)C=C3)[O-]						GLXC-90212	Glixx	2017_MIPE5.0_02	-8.6795		Raltegravir		1.1				70.116	98.575	2.406	0	0.953							29.872			105.5	35.384	444.321	442.828
s-sclc-HCT116-MIPE5.0-CTG48h-1	NCGC00481546-01	HCT116-viability		4	-16.212	85.179	CC[S+]([O-])(=O)N1CCC(CC1)[C@@H](C)[N]2C(=C(\C(O)=N\CC3=C(OC)C=C(C)N=C3O)C4=CC=CC=C24)C						B4678	APExBIO	2017_MIPE5.0_02			CPI-169 racemate		2.3				21.301	83.56	2.72	0.202	0.564							99.772			106.479	85.179	474.175	473.106
s-sclc-HCT116-MIPE5.0-CTG48h-1	NCGC00242051-10	HCT116-viability	14.8086	-2.1	-96.711	15.32	COC1=CC=C(COC2=C(OC)C=C(CC3=C(N)N=C(N)N=C3)C=C2)C=C1						HY-10917	MedChem Express	2017_MIPE5.0_02	-4.8295		GW-2580		4			4.573	101.198	0.297	1.288	0.002	0.91							97.009			116.518	15.32	409.386	408.214
s-sclc-HCT116-MIPE5.0-CTG48h-1	NCGC00024563-11	HCT116-viability		4	21.5	86.77	CN1C(=O)COC2=C(C=C(Cl)C=C12)C(=O)NC3CN4CCC3CC4						HY-B0068	MedChem Express	2017_MIPE5.0_02			Azasetron hydrochloride		1.3				27.745	95.694	4.095	0.314	0.471							74.194			105.439	77.694	452.401	455.08
s-sclc-HCT116-MIPE5.0-CTG48h-1	NCGC00165873-03	HCT116-viability		4	18.5	79.903	ClC1=CC2=C([NH]C3=C2C=CN=C3)C(=C1)NC(=O)C4=CC=CN=C4						4569	Tocris	2017_MIPE5.0_02			PS-1145		1.3				28.409	89.944	1.1	0.114	0.697							71.444			95.853	67.444	428.931	428.443
s-sclc-HCT116-MIPE5.0-CTG48h-1	NCGC00263126-04	HCT116-viability	18.6429	-2.4	-28.499	77.323	COC1=C(OC)C=C(CCN2CCN(CCCC3=CC=CC=C3)CC2)C=C1						HY-13510	MedChem Express	2017_MIPE5.0_02	-4.7295		Cutamesine hydrochloride		2.3			18.888	31.704	76.323	3.065	0.008	0.874							104.822			109.027	77.323	491.399	491.406
s-sclc-HCT116-MIPE5.0-CTG48h-1	NCGC00346808-03	HCT116-viability	18.6429	-2.1	-97.508	11.273	NC(=O)C1=CC(=CC=C1)C2=NC=NC(=C2)NC3=CC=C(OC(F)(F)F)C=C3	>30	>1126	<1			AED003-034	NCGCChem	2017_MIPE5.0_02	-4.7295		GNF-2	GNF 2	4			5.242	97.39	4.208	2.333	0	0.984							101.716			108.663	11.273	445.156	444.628
s-sclc-HCT116-MIPE5.0-CTG48h-1	NCGC00507856-01	HCT116-viability	23.47	-3	-61.973	31.906	COC1=CC(=CC(=C1CN2CCCC[C@H]2C(O)=O)OC)OCC3=C(C)C(=CC=C3)C4=CC=CC=C4						S7911	Selleck	2017_MIPE5.0_02	-4.6295		PD-1/PD-L1 Inhibitor 1		2.3				68.49	29.261	4.504	0.015	0.842							91.234			100.396	31.906	423.161	418.495
s-sclc-HCT116-MIPE5.0-CTG48h-1	NCGC00164571-04	HCT116-viability		4	-19.966	85.469	C[C@]12CCC3[C@@H](CC[C@H]4NC(=O)\C=C/[C@]34C)[C@@H]1CC[C@@H]2C(=O)NC5=CC(=CC=C5C(F)(F)F)C(F)(F)F						S1202	Selleck	2017_MIPE5.0_02			Dutasteride		1.3				25.045	81.067	1.627	0.017	0.836							101.033			103.606	78.561	467.144	467.867
s-sclc-HCT116-MIPE5.0-CTG48h-1	NCGC00378941-04	HCT116-viability		4	-11.733	85.978	OC(=O)CCCCN(CCC1=C(OCC2=CC=C(CCC3=CC=CC=C3)C=C2)C=CC=C1)CC4=CC=C(C=C4)C(O)=O						HY-14181	MedChem Express	2017_MIPE5.0_02			Cinaciguat		1.3				18.997	86.106	4.095	0.065	0.736							97.839			104.976	85.978	462.141	461.234
s-sclc-HCT116-MIPE5.0-CTG48h-1	NCGC00346482-01	HCT116-viability		4	0	98.575	[O-][S+](=O)(CCSSCC[S+]([O-])(=O)O[Na])O[Na]						S1201	Selleck	2017_MIPE5.0_02			Mesna disulfide	Dimesna	5				20.847	0										0			107.633	86.786	458.732
s-sclc-HCT116-MIPE5.0-CTG48h-1	NCGC00346640-05	HCT116-viability	0.104837	-1.4	-57.934	36.841	CC1(C)CC(=O)C2=C(C1)[N](N=C2C(F)(F)F)C3=CC=C(C(N)=O)C(=C3)NC4CCC(CC4)OC(=O)CN						HY-10213	MedChem Express	2017_MIPE5.0_02	-6.9795		SNX-5422		1.1				68.575	44.067	2.588	0.124	0.985							102			105.416	36.841	288.561	335.161
s-sclc-HCT116-MIPE5.0-CTG48h-1	NCGC00356803-11	HCT116-viability		4	-31.055	78.648	CC(C)N(CCCNC(=O)NC1=CC=C(C=C1)C(C)(C)C)C[C@H]2O[C@H]([C@H](O)[C@@H]2O)[N]3C=CC4=C3N=CN=C4N						A4170	APExBIO	2017_MIPE5.0_02			EPZ004777		2.3				25.977	69.805	0.8	0.142	0.632							100.861			104.624	78.648	465.297	466.023
s-sclc-HCT116-MIPE5.0-CTG48h-1	NCGC00345846-01	HCT116-viability	2.63338	-1.1	-97.852	6.766	CC1=C(NC2=CC=CC(=C2)[S+]([O-])(=O)NC(C)(C)C)N=C(NC3=CC=C(CN4CCOCC4)C=C3)N=C1						SYN-1106	SynKinase	2017_MIPE5.0_02	-5.5795	0.213	TG-46	TG-46	4		10.924	4.443	100.238	6.005	1.1	0	0.987							103.857			107.004	6.766	372.992	372.472
s-sclc-HCT116-MIPE5.0-CTG48h-1	NCGC00015264-24	HCT116-viability	26.3338	-3	-84.341	19.594	CN(C)CCCN1C2=C(CCC3=C1C=C(Cl)C=C3)C=CC=C2						HY-B0457	MedChem Express	2017_MIPE5.0_02	-4.5795		Clomipramine hydrochloride		4			69.597	82.004	11.836	4.095	0	0.978							96.177			101.598	19.594	438.796	437.294
s-sclc-HCT116-MIPE5.0-CTG48h-1	NCGC00521942-01	HCT116-viability	4.01996	-2.1	-128.969	6.015	CC1(C)CCC2(CC1)N[C@H]([C@H](C3=C(F)C(=NC=C3)Cl)[C@]24C(=O)NC5=C4C=CC(=C5)Cl)C(=O)N[C@@H]6CC[C@H](OC6)C(N)=O						CT-DS3032	ChemieTek	2017_MIPE5.0_02	-5.3958		Milademetan		4				98.45	-16.678	0.4	0.034	0.947							112.291			104.465	6.015	319.561	369.848
s-sclc-HCT116-MIPE5.0-CTG48h-1	NCGC00188429-03	HCT116-viability		4	17	99.378	OC(=O)C(=O)NC1=CC(=CC=C1)C2=NN=N[NH]2						A10034	Adooq	2017_MIPE5.0_02			Acitazanolast		1.3				21.237	104.949	4.955	0.281	0.477							87.949			112.186	90.949	501.45	501.033
s-sclc-HCT116-MIPE5.0-CTG48h-1	NCGC00378579-06	HCT116-viability		4	-23.782	74.942	CN[C@@H](C)C(=O)N[C@@H](C1CCCCC1)C(=O)N2CCC[C@H]2C3=NC(=CS3)C(=O)C4=CC=C(F)C=C4						HY-15518	MedChem Express	2017_MIPE5.0_02			LCL-161		2.3				29.783	74.145	4.955	0.052	0.757							97.927			104.725	74.942	464.331	463.188
s-sclc-HCT116-MIPE5.0-CTG48h-1	NCGC00378840-01	HCT116-viability		4	0	90.486	CC1=C2N=C(NC3=CC=C(OCCN4CCCC4)C=C3)N=NC2=CC(=C1)C5=CC(=CC=C5Cl)OC(=O)C6=CC=CC=C6						HY-10186	MedChem Express	2017_MIPE5.0_02			TG-100801		5				12.1	0										0			102.586	90.486	494.563
s-sclc-HCT116-MIPE5.0-CTG48h-1	NCGC00160396-04	HCT116-viability	1.31982	-1.2	-67.079	31.611	COc1ccc(cc1)C(=O)c3c4ccccc4n(CCN2CCOCC2)c3C						CR110	Enzo	2017_MIPE5.0_02	-5.8795	0.288	Pravadoline	Pravadoline;Win-48098; Pravadoline	1.1		15.531	13.423	69.71	32.555	2.303	0.029	0.994						Tox21_111785_1	99.634			99.898	30.188	324.996	372.972
s-sclc-HCT116-MIPE5.0-CTG48h-1	NCGC00159518-02	HCT116-viability	16.6155	-2.2	-43.42	49.836	[Na+].Cc3c(OCCCOC)ccnc3CS(=O)c1[n-]c2ccccc2n1				LS-172365;CIPLUS_660920;LS-172366;E3810;Sodium Rabeprazole;E-3810;rabeprazolum;Sodium rabeprazole;HS_13;E 3810;CIPLUS_196951;rabeprazole sodium;RABEPRAZOLE SODIUM;2-((4-(3-methoxypropoxy)-3-methylpyridin-2-yl)methylsulfinyl)-1H-benzimidazole;Aciphex;1H-Benzimidazole, 2-(((4-(3-methoxypropoxy)-3-methyl-2-pyridinyl)methyl)sulfinyl)-, sodium salt;2-[[[4-??3-Methoxypropoxy??-3-methylpyridin-2-yl]meth…		KS-1101	Bionet	2017_MIPE5.0_02	-4.7795	0.262	Rabeprazole	; ; Pariet;RABEPRAZOLE SODIUM;Rabeprazole sodium; Rabeprazole sodium; Sodium rabeprazole; Aciphex; Sodium Rabeprazole	2.3		13.331	4.957	46.564	44.126	1.416	0.01	0.864						Tox21_111736	87.546			96.401	49.836	398.701	397.108
s-sclc-HCT116-MIPE5.0-CTG48h-1	NCGC00346508-12	HCT116-viability		4	-7.475	87.639	NC1=NC2=NC(=C(N=C2C(=N1)N)C3=CC(=CC=C3)O)C4=CC=CC(=C4)O						HY-10111	MedChem Express	2017_MIPE5.0_02			TG-100115		1.3				15.407	87.894	1.344	0.232	0.532							95.369			103.046	87.639	448.906	448.082
s-sclc-HCT116-MIPE5.0-CTG48h-1	NCGC00378919-01	HCT116-viability	10.4837	-2.2	-68.576	33.597	NC(=O)[C@H]1CCS[C@@H]2C[C@]3(CCCN3C(=O)CC4=CC=C(NC(=O)COC5=CC=C(Cl)C=C5Cl)C=C4)C(=O)N12						HY-50937	MedChem Express	2017_MIPE5.0_02	-4.9795		ST-2825		1.1			4.077	71.158	32.418	2.473	0	0.981							100.994			104.755	33.597	440.842	438.438
s-sclc-HCT116-MIPE5.0-CTG48h-1	NCGC00017223-05	HCT116-viability		4	6.324	99.556	C[C@@H]1CC[C@@]2(CC[C@]3(C)\C(=C/C[C@@H]4[C@@]5(C)CC[C@H](O)C(C)(C)[C@@H]5CC[C@@]34C)[C@@H]2[C@H]1C)C(O)=O						10072	Cayman	2017_MIPE5.0_02			Ursolic acid		1.3				11.758	100.681	4.955	0.295	0.462							94.357			105.419	93.661	475.613	476.475
s-sclc-HCT116-MIPE5.0-CTG48h-1	NCGC00505919-02	HCT116-viability		4	9.5	95.801	CN1CCN(CCOC2=C(Cl)C(=C(C=C2)C3=C(SC4=C3C(=NC=N4)O[C@@H](CC5=CC=CC=C5OCC6=CC=N[N]6CC(F)(F)F)C(O)=O)C7=CC=C(F)O7)C)CC1						CT-S63845	ChemieTek	2017_MIPE5.0_02			S63845		1.3				17.255	110.065	1.464	0.157	0.646							100.565			113.056	95.801	517.893	518.276
s-sclc-HCT116-MIPE5.0-CTG48h-1	NCGC00263104-06	HCT116-viability	5.8954	-1.1	-101.187	5.054	COC1=CC2=C(C=C1OCCCN3CCOCC3)N=CC=C2OC4=CC=C(NC(=O)C5(CC5)C(=O)NC6=CC=C(F)C=C6)C=C4F						CT-XL880	ChemieTek	2017_MIPE5.0_02	-5.2295		Foretinib		4			4.696	96.015	-5.709	1.1	0	0.992							95.478			101.07	5.054	361.161	360.976
s-sclc-HCT116-MIPE5.0-CTG48h-1	NCGC00178529-07	HCT116-viability		4	-12.306	92.577	C[C@H]1COC2=C3N1\C=C(C(O)=O)/C(=O)C3=CC(=C2N4CCN(C)CC4)F						HY-B0330	MedChem Express	2017_MIPE5.0_02			Levofloxacin		1.3				14.878	89.821	0.7	0.18	0.589							102.127			105	90.122	469.481	472.61
s-sclc-HCT116-MIPE5.0-CTG48h-1	NCGC00346706-07	HCT116-viability		4	-14.764	84.446	CCCCOC1=CC=C(C=C1)C(=O)NC2=C(F)C=C(F)C=C2						HY-15393	MedChem Express	2017_MIPE5.0_02			VU0357121		2.3				19.428	83.485	4.504	0.068	0.732							98.249			103.874	84.446	467.475	466.918
s-sclc-HCT116-MIPE5.0-CTG48h-1	NCGC00347947-04	HCT116-viability	18.6429	-2.2	-67.837	39.94	CCOC(=O)\C1=C(/C)N\C2=C(C1C3=CC=C(C=C3)C4=CC=CC=C4)\C(=O)CC(C)(C)C2						5068	Tocris	2017_MIPE5.0_02	-4.7295		ITD-1		2.1			8.522	69.678	34.843	2.253	0.001	0.936							102.681			109.618	39.94	462.271	462.576
s-sclc-HCT116-MIPE5.0-CTG48h-1	NCGC00345496-08	HCT116-viability	18.6429	-2.2	-55.975	62.663	NC1=NC2=C([NH]C=N2)C(=N1)OCC3=CC(=CS3)Br						HY-13668	MedChem Express	2017_MIPE5.0_02	-4.7295		Lomeguatrib		2.3			5.266	45.907	48.587	0.5	0.021	0.825							104.561			108.57	62.663	456.879	455.497
s-sclc-HCT116-MIPE5.0-CTG48h-1	NCGC00250409-02	HCT116-viability	16.6155	-2.2	-76.844	17.823	CC(C)C[C@H](NC(=O)C1=CC2=CC=CC=C2S1)C(=O)N3CCN(CC3)C(=O)[C@H](CO)N[S+]([O-])(=O)C4=CC=C(Cl)C=C4Cl						G0798	SIGMA	2017_MIPE5.0_02	-4.7795		GSK-1016790A		4			3.361	82.682	16.34	3.132	0	0.969							93.184			100.504	17.823	409.922	410.653
s-sclc-HCT116-MIPE5.0-CTG48h-1	NCGC00167767-12	HCT116-viability	6.61475	-1.1	-105.689	5.394	O=C(N1CCC(CC1)N2CCCC2)C3=CC=C(NC4=NC=CC(=N4)C5=CC6=C(S5)C=CC=C6)C=C3						HY-13687	MedChem Express	2017_MIPE5.0_02	-5.1795		IKK-16		4			8.427	100.532	-2.777	1.967	0	0.99							102.912			105.926	5.394	402.163	401.275
s-sclc-HCT116-MIPE5.0-CTG48h-1	NCGC00016332-04	HCT116-viability		4	-9.797	87.928	CC1=CC/2=C(C=C1C)N(C[C@@H](O)[C@@H](O)[C@@H](O)CO)C/3=N/C(=O)NC(=O)C3=N2						1505347	Microsource	2017_MIPE5.0_02			Riboflavin		1.3				14.834	87.462	2.253	0.21	0.556							97.26			102.762	87.928	460.501	461.24
s-sclc-HCT116-MIPE5.0-CTG48h-1	NCGC00015823-23	HCT116-viability	0.004683	1.2	56.362	69.113	CN1\C(=C(\O)C2=C(C=CC=C2)[S+]1([O-])=O)C(=O)NC3=CC=CC=N3						1500491	Microsource	2017_MIPE5.0_02	-8.3295		Piroxicam		1.2			7.881	56.236	74.258	1.478	0	0.983							17.897			76.756	20.52	312.538	311.727
s-sclc-HCT116-MIPE5.0-CTG48h-1	NCGC00242057-03	HCT116-viability	4.68288	-1.2	-70.51	26.349	COC1=CC=C(C=C1)C2=C(C3=CC=C(NC(=O)NC4=C(F)C=CC(=C4)C(F)(F)F)C=C3)C5=C(O2)N=CN=C5N						AOB4188	Aobious	2017_MIPE5.0_02	-5.3295		GW-768505A		4			4.618	77.253	28.016	2.72	0	0.978							98.526			103.602	26.349	400.531	400.975
s-sclc-HCT116-MIPE5.0-CTG48h-1	NCGC00390606-01	HCT116-viability		4	-13.557	81.748	COC1=CC=C(C=C1)C(=O)C2CCN(CC2)CC(=O)N(CC3CC3)C\C4=N\C5=C(\COCC5)C(=O)N4						HY-13990	MedChem Express	2017_MIPE5.0_02			TNKS-656		2.3				17.903	81.655	2.72	0.205	0.561							95.212			99.652	81.748	452.016	452.249
s-sclc-HCT116-MIPE5.0-CTG48h-1	NCGC00346955-02	HCT116-viability	10.4837	-1.1	-90.49	6.559	COC1=CC(=CC=C1NC(=O)C2=CC3=C(C=CC=C3)[N]2C)C4=N[N](C5CCC(CC5)N6CCN(CC6)C(C)=O)C7=NC=NC(=C47)N						1698	Axon Medchem	2017_MIPE5.0_02	-4.9795		A-770041		4				94.855	6.938	3.627	0	0.993							97.429			101.414	6.559	405.499	406.051
s-sclc-HCT116-MIPE5.0-CTG48h-1	NCGC00354729-02	HCT116-viability	1.66155	-1.2	-79.566	12.323	CCN1CCN(CC1)CC2=CC=C(NC(=O)NC3=CC=C(OC4=NC=NC(=C4)NC)C=C3)C=C2C(F)(F)F						HY-15002	MedChem Express	2017_MIPE5.0_02	-5.7795		AST-487		4			6.1	91.744	20.21	2.253	0	0.98							99.777			104.067	12.323	362.572	361.948
s-sclc-HCT116-MIPE5.0-CTG48h-1	NCGC00389251-02	HCT116-viability	18.6429	-2.2	-88.436	17.251	COC1=C(NC2=NC=CC(=N2)C3=C[N](C)C4=C3C=CN=C4)C=CC(=C1)N5CCN(C)CC5						5232	Tocris	2017_MIPE5.0_02	-4.7295		AZ-191		4			6.62	82.246	6.943	1.509	0	0.955							95.379			99.497	17.251	416.174	414.496
s-sclc-HCT116-MIPE5.0-CTG48h-1	NCGC00345819-01	HCT116-viability		4	-16.112	90.924	C[C@]12CC[C@H]3[C@@H](CCC4=C3C=CC(=C4)O)[C@@H]1[C@@H](O)[C@@H](O)[C@@H]2O						E668450	Toronto Research	2017_MIPE5.0_02			Estetrol	Estetrol	1.3				13.427	90.239	0.3	0.039	0.784							106.351			104.351	90.924	466.29	466.248
s-sclc-HCT116-MIPE5.0-CTG48h-1	NCGC00015647-31	HCT116-viability	0.166155	-1.2	-65.665	26.99	COC(=O)NC1=NC2=C([NH]1)C=CC(=C2)C(=O)C3=CC=CS3						HY-13520	MedChem Express	2017_MIPE5.0_02	-6.7795		Nocodazole		4			8.054	75.732	34.787	1.372	0.039	0.98							100.452			102.722	26.99	274.162	320.116
s-sclc-HCT116-MIPE5.0-CTG48h-1	NCGC00480912-02	HCT116-viability	23.47	-2.1	-94.089	8.773	COC1=C2[N](C)C(=NC2=CC(=C1)C(=O)N3CC[C@@H](O)[C@@H](N)C3)C4=CC5=C(C=CC=C5)[N]4CC6CC6						17488	Cayman	2017_MIPE5.0_01	-4.6295		GSK-484		4			4.693	94.368	3.264	4.504	0	0.957							97.353			103.141	8.773	440.765	437.517
s-sclc-HCT116-MIPE5.0-CTG48h-1	NCGC00386712-01	HCT116-viability		4	-21.357	89.53	CC(C)(CNC(=O)C1=CC=CC(=C1)C2=NOC(=N2)C(F)(F)F)C3=COC(=N3)C4=CC=CC=C4						2180	Axon Medchem	2017_MIPE5.0_01			TMP-195		1.3				18.195	84.221	0.6	0.016	0.84							105.578			107.726	89.53	489.994	490.055
s-sclc-HCT116-MIPE5.0-CTG48h-1	NCGC00390552-02	HCT116-viability	14.8086	-2.1	-123.023	3.426	COC1=C(OC(C)C)C=C2[C@@H](N(C(=O)CC2=C1)C3=CC=C(C=C3)N(C)C[C@@H]4CC[C@H](CC4)N5CCN(C)C(=O)C5)C6=CC=C(Cl)C=C6						CT-CGM097	ChemieTek	2017_MIPE5.0_01	-4.8295		CGM-097		4			7.355	95.23	-25.858	0.9	0	0.984							97.165			98.656	3.426	383.804	384.012
s-sclc-HCT116-MIPE5.0-CTG48h-1	NCGC00091057-08	HCT116-viability		4	-13.341	88.759	COC1=C(O)C=CC(=C1)[C@H]2OC3=C(O[C@@H]2CO)C=CC(=C3)[C@H]4OC5=C(C(=CC(=C5)O)O)C(=O)[C@@H]4O						S2357	Selleck	2017_MIPE5.0_01			Silybin		1.3				22.321	84.891	1.885	0.033	0.796							98.232			102.602	80.281	435.246	435.791
s-sclc-HCT116-MIPE5.0-CTG48h-1	NCGC00386757-02	HCT116-viability	0.381724	-2.4	-46.713	61.434	CN(C)CCNC(=O)COC1=C2CC3=CC=CC(=C3OCC(=O)NCCN(C)C)CC4=CC=CC(=C4OCC(=O)NCCN(C)C)CC5=CC=CC(=C5OCC(=O)NCCN(C)C)CC1=CC=C2						2332	Axon Medchem	2017_MIPE5.0_01	-6.4182		OTX-008		1.3				34.373	50.898	0.3	0.091	0.697							97.611			95.807	61.434	430.967	432.191
s-sclc-HCT116-MIPE5.0-CTG48h-1	NCGC00263088-02	HCT116-viability	1.17629	-1.1	-92.614	14.733	CC1=NC2=CN=C3C=CC(=CC3=C2[N]1C4=CC=C(C=C4)C(C)(C)C#N)C#CC5=CN=CC=C5						3606	Tocris	2017_MIPE5.0_01	-5.9295		BAG-956		4			8.786	96.083	11.976	0.9	0	0.981							104.59			110.816	14.733	351.432	350.376
s-sclc-HCT116-MIPE5.0-CTG48h-1	NCGC00015766-16	HCT116-viability		4	-19.074	84.084	CC1=CC(=C(O)C(=C1C\C2=N\CCN2)C)C(C)(C)C						S2495	Selleck	2017_MIPE5.0_01			Oxymetazoline hydrochloride		2.3				18.637	80.238	0.4	0.215	0.55							99.312			102.72	84.084	459.601	458.832
s-sclc-HCT116-MIPE5.0-CTG48h-1	NCGC00024928-14	HCT116-viability	15.1967	-2.1	-87.753	72.812	CCC(/C1=CC=CC=C1)=C(C2=CC=CC=C2)/C3=CC=C(OCCN(C)C)C=C3						T5648	SIGMA	2017_MIPE5.0_01	-4.8182	0.236	Tamoxifen	Soltamox; "Tamoxifen; ; Novaldex; Tamoxifen; Tomaxithen; Tamoxifen citrate salt; Tamoxifen, citrate salt; Nolvadex; Tamoxifeno;ICI-46474;ICI-46474?;Tamoxifen citrate;Tamoxifen; Zitazonium; Citrate, Tamoxife	4		12.966	34.991	88.988	11.06	4.095	0	0.977							98.813			106.797	17.809	417.485	422.977
s-sclc-HCT116-MIPE5.0-CTG48h-1	NCGC00387725-02	HCT116-viability		4	-17.249	94.67	CN(C)[S+]([O-])(=O)N1CCN(CC1)C2=CC=C(OCC3=C(C(=N[N]3C)C)C4=C5[N](CCN6CCOCC6)C(=C(CCCOC7=C8C=CC=CC8=CC=C7)C5=CC=C4)C(O)=O)C=C2						CT-A121	ChemieTek	2017_MIPE5.0_01			A-1210477		1.3				24.627	81.89	2.72	0.038	0.81							99.139			100.142	75.515	418.321	417.378
s-sclc-HCT116-MIPE5.0-CTG48h-1	NCGC00167525-11	HCT116-viability	26.3338	-3	-38.237	67.197	CCOC(=O)C1=CC=C(N=C1)C#CC2=CC=C3SCCC(C)(C)C3=C2						HY-15388	MedChem Express	2017_MIPE5.0_01	-4.5795		Tazarotene		2.3			11.656	43.014	64.156	4.504	0.006	0.884							102.393			110.211	67.197	481.451	481.009
s-sclc-HCT116-MIPE5.0-CTG48h-1	NCGC00482383-01	HCT116-viability	18.6429	-2.2	-52.005	46.506	CNCCN(C)CC1=C[NH]N=C1C2=CC=C(O[C@@H]3C[C@H](C3)OCCC4CCOCC4)C=C2						A-1962	ActiveBioChem	2017_MIPE5.0_01	-4.7295		EPZ-020411		2.1			6.593	57.321	42.377	2.253	0.003	0.902							94.382			103.827	46.506	428.14	429.921
s-sclc-HCT116-MIPE5.0-CTG48h-1	NCGC00510478-01	HCT116-viability	0.148086	-1.1	-91.036	4.694	C[C@H](NC(=O)[C@@H]1C[C@@H](O)CN1C(=O)[C@@H](NC(=O)COCCCOCCNC(=O)C[C@@H]2\N=C(C3=CC=C(Cl)C=C3)/C4=C(SC(=C4C)C)[N]5C(=NN=C25)C)C(C)(C)C)C6=CC=C(C=C6)C7=C(C)N=CS7						HY-100972	MedChem Express	2017_MIPE5.0_01	-6.8295		ARV-771		4				105.507	15.885	1.21	0	0.982							106.921			110.201	4.694	287.564	283.808
s-sclc-HCT116-MIPE5.0-CTG48h-1	NCGC00510200-01	HCT116-viability	7.42187	-1.2	-47.183	54.815	COC1=C(OC)C(=CC(=C1)C(=O)NC(=N)NC2=CC=C(C)C(=C2)NC(=O)C3=CC=C(C=C3)C4=CC=CC=C4)OC						GLXC-90537	Glixx	2017_MIPE5.0_01	-5.1295		MRT-83		1.1				55.74	54.439	4.504	0	0.964							101.623			110.556	54.815	451.19	450.296
s-sclc-HCT116-MIPE5.0-CTG48h-1	NCGC00379236-08	HCT116-viability		4	9.545	99.388	COC1=CC=C(C=C1)C2=C[N]3N=CC(=C3N=C2)C4=CC=CC5=C4C=CC=N5						AOB4273	Aobious	2017_MIPE5.0_01			ML-347		1.3				21.135	104.813	4.955	0.208	0.589							95.268			108.411	87.276	485.906	487.511
s-sclc-HCT116-MIPE5.0-CTG48h-1	NCGC00356746-04	HCT116-viability	0.016616	-1.1	-90.388	8.54	[O-][S+](=O)(C1=CC=C(CNC(=O)C2=CC3=C([NH]N=C3)N=C2)C=C1)C4=CC(=CC=C4)C(F)(F)F	>30	446.11				DYD027-070	NCGCChem	2017_MIPE5.0_01	-7.7795		GNE-618		4			7.415	94.62	11.685	4.449	0	0.996							102.072			103.159	8.54	174.886	174.284
s-sclc-HCT116-MIPE5.0-CTG48h-1	NCGC00346658-03	HCT116-viability	2.9547	-1.1	-104.444	3.164	CC1(COC1)COC2=CC3=C(C=C2)[N](C=N3)C4=NC5=C(C=CC=C5C=C4)N6CCC(N)CC6						CT-CREN	ChemieTek	2017_MIPE5.0_01	-5.5295		Crenolanib		4			7.041	105.141	1.831	1.372	0	0.992							106.275			108.305	3.164	383.236	381.744
s-sclc-HCT116-MIPE5.0-CTG48h-1	NCGC00387841-01	HCT116-viability	26.3338	-3	-78.245	25.464	CC1=NC=C(Cl)C=C1NCC2=CC=C(S2)C(=O)NC(CC3CCCC3)C(=O)NC4CC4						CT-GSK283	ChemieTek	2017_MIPE5.0_01	-4.5795		GSK-2830371		4			5.503	78.485	18.139	4.095	0	0.964							96.383			103.949	25.464	440.179	440.094
s-sclc-HCT116-MIPE5.0-CTG48h-1	NCGC00508824-01	HCT116-viability	18.6429	-2.2	-36.956	57.637	CC(C)(C1=CC=C(OCC(O)CO)C=C1)C2=CC=C(OCC(O)CCl)C=C2						92427	SIGMA	2017_MIPE5.0_01	-4.7295		Ralaniten (EPI-001)		2.1				39.863	56.882	2.406	0.002	0.916							93.839			97.5	57.637	432.62	434.358
s-sclc-HCT116-MIPE5.0-CTG48h-1	NCGC00510350-01	HCT116-viability	0.417363	-1.2	-61.141	46.275	COC1=CC=C(C=C1)[S+]([O-])(=O)N2CCC3=C2C(=CC=C3)C4=CC=NC=C4						2658	Axon Medchem	2017_MIPE5.0_01	-6.3795		MPT-0B098		1.1				70.899	44.805	3.929	0	0.989							105.947			111.481	40.582	380.452	381.351
s-sclc-HCT116-MIPE5.0-CTG48h-1	NCGC00167472-10	HCT116-viability		4	-24.899	85.589	CC(C)C1=CC=C2OC3=NC(=C(C=C3C(=O)C2=C1)C(O)=O)N						HY-B0713	MedChem Express	2017_MIPE5.0_01			Amlexanox		2.3				26.546	80.356	1.222	0.064	0.738							105.254			112.135	85.589	493.369	492.717
s-sclc-HCT116-MIPE5.0-CTG48h-1	NCGC00263227-02	HCT116-viability		4	0	100.682	NC1=C(N2CCOCC2)C(=NC(=N1)C3=N[N](CC4=C(F)C=CC=C4)C5=NC=CC=C35)N						10011131	Cayman	2017_MIPE5.0_01			BAY-41-8543		5				14.119	0										0			110.092	95.973	533.761
s-sclc-HCT116-MIPE5.0-CTG48h-1	NCGC00483168-02	HCT116-viability		4	-5.901	92.105	O[C@@H](CNC(=O)C1=CC(=NC=C1)NC2CCC2)CN3CCC4=CC=CC=C4C3						GSK591	SGC	2017_MIPE5.0_01			EPZ-015866		1.3				14.038	93.689	4.955	0.329	0.425							99.59			104.21	90.173	465.488	463.141
s-sclc-HCT116-MIPE5.0-CTG48h-1	NCGC00167785-11	HCT116-viability	7.42187	-1.1	-94.431	13.516	OC1=C(C=CC=C1CC=C)/C=N/NC(=O)CN2CCN(CC2)CC3=CC=CC=C3						P0115	SIGMA	2017_MIPE5.0_01	-5.1295		PAC-1		4			7.514	93.052	6.646	1.885	0	0.987							101.077			106.568	13.516	407.271	406.853
s-sclc-HCT116-MIPE5.0-CTG48h-1	NCGC00263216-02	HCT116-viability	0.166155	-1.1	-96.618	10.49	NC1=NC=C(C=C1)C2=CC=C3N=CC\4=C(N(C(=O)\C=C4)C5=CC(=CC=C5)C(F)(F)F)C3=C2						4248	Tocris	2017_MIPE5.0_01	-6.7795	0.291	Torin-2	Torin-2;Torin 2; Torin-2	4		15.675	9.389	91.486	9.209	0.6	0	0.998							105.827			101.976	10.49	269.571	269.756
s-sclc-HCT116-MIPE5.0-CTG48h-1	NCGC00483921-01	HCT116-viability	13.1982	-2.2	-51.667	52.911	[O-][S+](=O)(NC1=CC=C(F)C(=C1F)C(=O)C2=C[NH]C3=C2C=C(C=N3)C4=CN=C(N=C4)C5CC5)N6CC[C@@H](F)C6						HY-18972	MedChem Express	2017_MIPE5.0_01	-4.8795		PLX-8394		1.1			3.841	53.744	46.404	1.539	0.001	0.943							98.071			106.655	52.911	439.542	439.389
s-sclc-HCT116-MIPE5.0-CTG48h-1	NCGC00509935-01	HCT116-viability		4	-28.097	86.006	C[C@@H](NC1=NC(=NC(=N1)C2=NC(=CC=C2)Cl)N[C@@H](C)C(F)(F)F)C(F)(F)F						C-1090	ChemGood	2017_MIPE5.0_01			AG-881		1.3				23.415	77.323	0.5	0.109	0.674							105.421			109.421	86.006	478.75	481.335
s-sclc-HCT116-MIPE5.0-CTG48h-1	NCGC00015997-12	HCT116-viability		4	0	95.462	NCC[S+](O)([O-])=O						S2008	Selleck	2017_MIPE5.0_01			Taurine		5				11.786	0										0			102.448	90.662	462.242
s-sclc-HCT116-MIPE5.0-CTG48h-1	NCGC00510527-02	HCT116-viability		4	0	95.079	CN1C(=O)[C@H](COC2=CC=CC=C12)NC(=O)C3=NC(=N[NH]3)CC4=CC=CC=C4						S8484	Selleck	2017_MIPE5.0_01			GSK-2982772		5				16.755	0										0			106.925	90.17	470.099
s-sclc-HCT116-MIPE5.0-CTG48h-1	NCGC00509939-01	HCT116-viability	8.1148	-2.2	-43.137	57.039	C[C@H](NC(=O)C1=C2N=CC=C[N]2N=C1N)\C3=C\C4=CC=CC(=C4C(=O)N3C5=CC=CC=C5)C#CC6=C[N](C)N=C6						C-1186	ChemGood	2017_MIPE5.0_01	-5.0907		IPI-549		2.1				47.222	54.368	1.967	0.001	0.931							97.505			104.26	57.039	463.353	464.127
s-sclc-HCT116-MIPE5.0-CTG48h-1	NCGC00015036-23	HCT116-viability		4	-15.074	94.357	NC12CC3CC(CC(C3)C1)C2						HY-B0402A	MedChem Express	2017_MIPE5.0_01			Amantadine hydrochloride		1.3				31.594	83.679	1.644	0.164	0.637							98.753			105.869	74.275	430.393	427.544
s-sclc-HCT116-MIPE5.0-CTG48h-1	NCGC00390545-02	HCT116-viability	1.86429	-1.1	-88.889	15.6	CCCCC(=O)OCC(=O)[C@@]1(O)C[C@H](O[C@H]2C[C@H](NC(=O)C(F)(F)F)[C@H](O)[C@H](C)O2)C3=C(C1)C(=C4C(=O)C5=C(C(=O)C4=C3O)C(=CC=C5)OC)O						HY-13772	MedChem Express	2017_MIPE5.0_01	-5.7295		Valrubicin		4			2.661	94.546	13.165	1.714	0	0.985							102.054			108.928	14.382	362.927	363.482
s-sclc-HCT116-MIPE5.0-CTG48h-1	NCGC00181765-03	HCT116-viability		4	-6.397	99.299	O=C(NC1=CC=C2C(=O)\C=C(/OC2=C1)C3=NN=N[NH]3)C4=CC=C(OCCCCC5=CC=CC=C5)C=C4						S1829	Selleck	2017_MIPE5.0_01			Pranlukast hydrate		1.3				12.819	91.654	4.955	0.149	0.657							98.052			101.623	88.804	455.606	454.666
s-sclc-HCT116-MIPE5.0-CTG48h-1	NCGC00482791-01	HCT116-viability	14.8086	-2.2	-46.203	55.095	CC1OC2=C(N)N=CC(=C2)C3=C(C#N)[N](C)N=C3CN(C)C(=O)C4=C1C=C(F)C=C4						DC7924	DC Chemicals	2017_MIPE5.0_01	-4.8295		Lorlatinib		1.1			4.384	47.459	49.829	1.753	0.001	0.931							96.032			102.554	55.095	434.797	435.558
s-sclc-HCT116-MIPE5.0-CTG48h-1	NCGC00346716-20	HCT116-viability	1.04837	-1.4	-29.293	65.597	CC(C)(C)C1=NC(=C(S1)C2=NC(=NC=C2)N)C3=C(F)C(=CC=C3)N[S+]([O-])(=O)C4=C(F)C=CC=C4F						S2807	Selleck	2017_MIPE5.0_01	-5.9795		Dabrafenib		1.1			5.113	33.421	65.957	2.333	0	0.952							95.25			98.427	65.006	408.896	408.676
s-sclc-HCT116-MIPE5.0-CTG48h-1	NCGC00522011-01	HCT116-viability	23.47	-2.1	-91.824	13.229	CCN1C(=O)N\2CC3=CC(=CC(=C3[C@@H](C)\C=C2C14CCN(CC4)CC5=CC(=CC(=C5)C)C)OC)OC						5924	Tocris	2017_MIPE5.0_01	-4.6295		ER 819762		4				92.039	5.664	4.095	0	0.959							97.489			105.268	13.229	437.896	438.292
s-sclc-HCT116-MIPE5.0-CTG48h-1	NCGC00186464-04	HCT116-viability		4	0	101.193	COCCCOC1=CC(=CC=C1OC)C[C@@H](C[C@H](N)[C@@H](O)C[C@@H](C(C)C)C(=O)NCC(C)(C)C(N)=O)C(C)C						S2199	Selleck	2017_MIPE5.0_01			Aliskiren hemifumarate		5				17.226	0										0			113.047	95.821	513.715
s-sclc-HCT116-MIPE5.0-CTG48h-1	NCGC00179435-05	HCT116-viability		4	0	92.076	ClCCN[P]1(=O)OCCCN1CCCl						MS-01505480	Microsource	2017_MIPE5.0_01			Ifomide	Isofamide (Ifosfamide?);Ifosfamide; Asta Z 4942; Ifosfamida;; Holoxan; Iso Endoxa;IFOSFAMIDE; Iphosphamide; Iso-Endoxan; Ifosfamide Sterile	5				15.423	0										0			107.499	92.076	471.447
s-sclc-HCT116-MIPE5.0-CTG48h-1	NCGC00016023-19	HCT116-viability		4	0	95.792	C[N]1C=NC2=C1C(=O)NC(=O)N2C						S2368	Selleck	2017_MIPE5.0_01			Theobromine		5				13.186	0										0			104.869	91.683	466.497
s-sclc-HCT116-MIPE5.0-CTG48h-1	NCGC00016258-06	HCT116-viability		4	-10.672	97.073	O=C2C=C(C)C(=O)c1ccccc12						AE-562/J257372	Specs	2017_MIPE5.0_01			Menadione	; Menadione (K3);Menadione / vitamin K3;MENADIONE; Kappaxin; Kipca, oil soluble;Menadione; Menadione; Vitamin- K3	1.3				25.918	89.588	4.955	0.383	0.391						Tox21_110334_1	100.26			105.201	79.283	451.22	448.52
s-sclc-HCT116-MIPE5.0-CTG48h-1	NCGC00015209-16	HCT116-viability		4	0	98.463	ClCCN(CCCl)[P]1(=O)NCCCO1						S2057	Selleck	2017_MIPE5.0_01			Cyclophosphamide		5				18.868	0										0			113.679	94.81	505.218
s-sclc-HCT116-MIPE5.0-CTG48h-1	NCGC00249389-22	HCT116-viability	2.347	-1.1	-103.537	5.092	C1CN(CCN1)C2=CC=C(C=C2)C3=C[N]4N=CC(=C4N=C3)C5=CC=NC6=C5C=CC=C6						HY-12071A	MedChem Express	2017_MIPE5.0_01	-5.6295		LDN-193189		4			9.631	99.116	-3.335	1.464	0	0.982							100.202			104.171	5.055	344.529	343.692
s-sclc-HCT116-MIPE5.0-CTG48h-1	NCGC00016488-15	HCT116-viability	18.6429	-2.4	-22.243	80.121	C(NC1=C2[NH]C=NC2=NC=N1)C3=CC=CO3						A3528	APExBIO	2017_MIPE5.0_01	-4.7295		Kinetin		2.3			5.932	26.911	79.831	4.955	0.006	0.884							102.074			107.032	80.121	481.358	481.659
s-sclc-HCT116-MIPE5.0-CTG48h-1	NCGC00378390-01	HCT116-viability		4	-20.434	77.816	CN(CC1=CC=CC=C1)C(=O)C2=CC=C(C=C2)[S+]([O-])(=O)NC3=CC=CC=C3	1.64225	287.857	22.5443			DYD022-031	NCGCChem	2017_MIPE5.0_01			Compound 2		1.3				18.869	75.077	0.5	0.005	0.886							95.512			96.685	77.816	432.392	432.74
s-sclc-HCT116-MIPE5.0-CTG48h-1	NCGC00499248-01	HCT116-viability	5.25428	-1.2	-34.875	73.147	COC1CC(C1)C(=O)C2=NC3=C(C=NC(=C3C=C2)N)C4=CC=C(C=C4)C5=C[N](C)N=C5						A8739	APExBIO	2017_MIPE5.0_01	-5.2795		CDK8i-51		1.3			5.498	40.781	70.405	1.1	0.022	0.822							105.28			113.928	73.147	468.756	470.714
s-sclc-HCT116-MIPE5.0-CTG48h-1	NCGC00386310-03	HCT116-viability	0.371975	-1.1	-93.12	7.531	FC(F)(F)C1=CC(=CC(=C1)C2=N[N](\C=C/C(=O)NNC3=CN=CC=N3)C=N2)C(F)(F)F						S7252_CM1	Selleck	2017_MIPE5.0_01	-6.4295		Selinexor		4			6.579	96.64	10.093	0.8	0	0.993							103.213			104.171	7.531	298.594	297.261
s-sclc-HCT116-MIPE5.0-CTG48h-1	NCGC00015245-12	HCT116-viability		4	-25.786	101.768	CC(C[N+](C)(C)C)OC(N)=O						S2455	Selleck	2017_MIPE5.0_01			Bethanechol chloride		1.3				22.532	79.744	0.9	0.009	0.887							105.53			108.323	85.791	477.988	476.948
s-sclc-HCT116-MIPE5.0-CTG48h-1	NCGC00178638-13	HCT116-viability		4	8.424	99.499	CC(C)[C@H](N)C(=O)OCCOC[N]1C=NC2=C1\N=C(N)/NC2=O						HY-17425A	MedChem Express	2017_MIPE5.0_01			Valaciclovir		2.3				10.291	101.478	4.955	0.415	0.328							93.054			99.499	89.208	447.719	449.063
s-sclc-HCT116-MIPE5.0-CTG48h-1	NCGC00387463-02	HCT116-viability	3.71975	-2.2	-73.014	49.455	COC1=C(NC2=NC3=C(C=C[NH]3)C(=C2)NC4=C(C=CC=C4)[S+]([O-])(=O)C(C)C)C=CC(=C1)N5CCC(O)CC5						HY-13298	MedChem Express	2017_MIPE5.0_01	-5.4295		MPS1-IN-1		1.1			4.537	62.512	29.065	0.5	0.001	0.932							102.079			107.83	45.318	391.043	393.66
s-sclc-HCT116-MIPE5.0-CTG48h-1	NCGC00095023-08	HCT116-viability		4	0	92.674	CC\12CCC(=O)\C=C1CCC3C2CCC4(C)C3CCC4(O)C#C						A11667	Adooq	2017_MIPE5.0_01			Ethisterone		5				35.806	0										0			103.279	67.473	444.601
s-sclc-HCT116-MIPE5.0-CTG48h-1	NCGC00015680-33	HCT116-viability		4	-10.362	99.32	COC1=CC2=C([NH]C=C2CCNC(C)=O)C=C1						HY-B0075	MedChem Express	2017_MIPE5.0_01			Melatonin		1.3				15.007	91.026	4.955	0.013	0.873							101.388			104.093	89.086	455.601	454.911
s-sclc-HCT116-MIPE5.0-CTG48h-1	NCGC00346527-03	HCT116-viability		4	0	94.495	CC1=NC(=C(O)C2=C1C=C(OC3=CC=CC=C3)C=C2)C(=O)NCC(O)=O						S1007	Selleck	2017_MIPE5.0_01			Roxadustat		5				12.997	0										0			103.253	90.256	467.865
s-sclc-HCT116-MIPE5.0-CTG48h-1	NCGC00387248-01	HCT116-viability	0.00372	-1.2	-64.285	33.456	COC1=CC=C(C=C1)N(C)C2=NC(=NC3=CC=CC=C23)C						5231	Tocris	2017_MIPE5.0_01	-8.4295		Azixa		1.1			21.98	70.419	40.548	2.533	0	0.979							104.833			103.875	33.456	241.333	238.904
s-sclc-HCT116-MIPE5.0-CTG48h-1	NCGC00015478-17	HCT116-viability	29.547	-3	-38.03	63.02	OC1=C(Br)C=C(C=C1Br)\C=C2/C(=O)NC3=C2C=C(I)C=C3						HY-10542	MedChem Express	2017_MIPE5.0_01	-4.5295		GW-5074		2.1			9.163	37.354	58.598	4.504	0.001	0.938							96.628			100.374	63.02	454.156	454.398
s-sclc-HCT116-MIPE5.0-CTG48h-1	NCGC00159438-03	HCT116-viability		4	0	109.757	C[Se]CCC(N)C(O)=O				BUTANOIC ACID, 2-AMINO-4-(METHYLSELENO-(SUP 75)SE)-, (S)-;(S)-2-AMINO-4-(METHYLSELENYL-(SUP 75)SE)BUTYRIC ACID;Sethotope;Selenomethioninum (75 Se);Selenomethionine Hydrochloride, (S)-Isomer;Selenometionina (75 Se);Selenomethionine, (S)-Isomer;NCGC00159438-03;SELENOMETHIONINE, DL-;selenomethionine (75 Se);Butanoic acid, 2-amino-4-(methylseleno)-;SELENOMETHIONINE, SE-75;selenomethioninum (75Se);Sel…		LT00441028	Labotest	2017_MIPE5.0_01			L-selenomethionine	Selenomethionine	5				14.428	0										0			111.877	97.45	511.078
s-sclc-HCT116-MIPE5.0-CTG48h-1	NCGC00244257-02	HCT116-viability	3.71975	-1.2	-74.349	35.346	O=C(NCC#N)C1=CC=C(C=C1)C2=NC(=NC=C2)NC3=CC=C(C=C3)N4CCOCC4						DYD03-070	NCGCChem	2017_MIPE5.0_01	-5.4295	0.24	Momelotinib	CYT387	4		13.097	5.258	91.679	23.778	2.406	0	0.96							98.127			105.153	13.474	384.469	387.659
s-sclc-HCT116-MIPE5.0-CTG48h-1	NCGC00159491-08	HCT116-viability		4	0	90.709	CC(N)C12CC3CC(CC(C3)C1)C2						S1964	Selleck	2017_MIPE5.0_01			Rimantadine		5				15.134	0										0			99.483	84.349	448.468
s-sclc-HCT116-MIPE5.0-CTG48h-1	NCGC00167977-09	HCT116-viability		4	-14.151	83.475	CC(O)(C[S+]([O-])(=O)C1=CC=C(F)C=C1)C(=O)NC2=CC=C(C#N)C(=C2)C(F)(F)F						CT-BIC	ChemieTek	2017_MIPE5.0_01			Bicalutamide		2.3				15.174	80.533	1.1	0.254	0.508							94.684			98.649	83.475	448.199	447.829
s-sclc-HCT116-MIPE5.0-CTG48h-1	NCGC00096081-05	HCT116-viability	0.331523	-1.4	-21.272	87.829	CC\1=C(/C=C/C(C)=C/C=C/C(C)=C/C=C/C=C(C)/C=C/C=C(C)/C=C/C2=C(C)/CCCC2(C)C)C(C)(C)CCC1						S1767	Selleck	2017_MIPE5.0_01	-6.4795		beta-Carotene		1.3			6479.49	24.119	77.269	0.6	0.036	0.814							98.542			100.017	75.898	428.705	426.986
s-sclc-HCT116-MIPE5.0-CTG48h-1	NCGC00247668-03	HCT116-viability	33.1523	-3	-71.842	40.217	CC(=O)O/N=C/1C(=O)N(CC2=CC(=CC=C2Cl)Cl)C3=CC=C(Cl)C=C13						M60204-2s	XcessBio	2017_MIPE5.0_01	-4.4795		LDN-57444		2.1			7.583	66.896	28.3	4.955	0	0.96							100.142			107.113	40.217	464.744	464.187
s-sclc-HCT116-MIPE5.0-CTG48h-1	NCGC00351596-02	HCT116-viability	5.8954	-2.1	-136.574	5.621	COC1=C(NC2=NC(=C(Cl)C=N2)C3=C[NH]C4=C3C=CC=C4)C=CC(=C1)N5CCC(N)CC5						S7106	Selleck	2017_MIPE5.0_01	-5.2295		AZD-3463		4			5.673	107.117	-28.657	0.5	0	0.977							107.917			112.738	5.621	355.723	357.754
s-sclc-HCT116-MIPE5.0-CTG48h-1	NCGC00496840-01	HCT116-viability	18.6429	-2.4	-29.861	54.834	COC1=CC(=CC(=C1CN(C)C)OC)\C2=C\N(C)C(=O)C3=C2C=CN=C3						S8179	Selleck	2017_MIPE5.0_01	-4.7295		BI-7273		2.1			8.599	29.564	51.607	1.788	0	0.947							81.468			84.398	54.834	377.725	377.363
s-sclc-HCT116-MIPE5.0-CTG48h-1	NCGC00509990-02	HCT116-viability		4	-18.793	91.856	O=C1CC[C@H](N2CC3=C(C=CC=C3OCC4=CC=C(CN5CCOCC5)C=C4)C2=O)C(=O)N1						HY-101291	MedChem Express	2017_MIPE5.0_01			Iberdomide		1.3				29.695	79.962	3.132	0.111	0.701							98.755			105.039	75.344	449.261	447.903
s-sclc-HCT116-MIPE5.0-CTG48h-1	NCGC00159422-10	HCT116-viability	0.003315	1.2	45.588	95.248	CC(S)C(=O)NCC(O)=O						HY-B0373	MedChem Express	2017_MIPE5.0_01	-8.4795		Tiopronin		1.3			12.751	56.036	84.195	3.572	0.005	0.889							38.608			95.248	39.211	373.022	375.589
s-sclc-HCT116-MIPE5.0-CTG48h-1	NCGC00187482-21	HCT116-viability	3.31523	-2.2	-78.257	23.982	C[S+]([O-])(=O)N1CCN(CC1)CC2=CC3=C(S2)C(=NC(=N3)C4=CC=CC5=C4C=N[NH]5)N6CCOCC6						HY-20180	MedChem Express	2017_MIPE5.0_01	-5.4795		Pictilisib		4			4.822	75.111	20.021	0.9	0	0.99							98.278			99.093	23.982	377.684	376.828
s-sclc-HCT116-MIPE5.0-CTG48h-1	NCGC00510487-01	HCT116-viability		4	0	99.526	O[C@@H]1CC[C@H](CC1)[C@H](O)C[C@@H]2[N]3C=NC=C3C4=C2C(=CC=C4)F						HY-18770B	MedChem Express	2017_MIPE5.0_01			Navoximod		5				7.099	0										0			106.625	99.526	498.417
s-sclc-HCT116-MIPE5.0-CTG48h-1	NCGC00510476-01	HCT116-viability	11.7629	-2.1	-101.153	3.825	CN(C)CCN[S+]([O-])(=O)CC1=CC=CC(=C1)NC2=NC=CC(=N2)OC3=CC4=C([NH]C(=C4)C)C=C3						HY-12297	MedChem Express	2017_MIPE5.0_01	-4.9295		Sulfatinib		4				103.122	-3.591	1.928	0	0.981							97.561			106.947	3.825	403.215	403.513
s-sclc-HCT116-MIPE5.0-CTG48h-1	NCGC00263950-13	HCT116-viability		4	-14.071	90.625	CCC[C@@H]1C[C@H](N(C)C1)C(=O)N[C@H]([C@H](C)Cl)[C@H]2O[C@H](SC)[C@H](O)[C@@H](O)[C@H]2O						B1913	APExBIO	2017_MIPE5.0_01			Clindamycin HCl		2.3				16.622	87.113	4.955	0.327	0.426							101.184			107.247	90.625	483.176	483.436
s-sclc-HCT116-MIPE5.0-CTG48h-1	NCGC00390520-02	HCT116-viability	0.209177	-1.2	-67.8	30.607	CC[C@]12\C=C/CN3CC[C@]4([C@@H](N(C)C5=C4C=C(C(=C5)OC)[C@]6(CC7C[C@H](CN(C7)CC8=C6[NH]C9=C8C=CC=C9)C(C)(F)F)C(=O)OC)[C@](O)([C@@H]1OC(C)=O)C(=O)OC)[C@H]23						HY-B0628A	MedChem Express	2017_MIPE5.0_01	-6.6795		Vinflunine (Tartrate)		1.1			4.986	81.142	38.65	1.464	0	0.973							106.45			111.749	30.607	352.418	350.431
s-sclc-HCT116-MIPE5.0-CTG48h-1	NCGC00390744-01	HCT116-viability		4	0	88.179	CN1C(=O)N[C@@H](CC2=C[NH]C3=C2C=CC=C3Cl)C1=O						HY-14622B	MedChem Express	2017_MIPE5.0_01			Necrostatin 2		5				16.366	0										0			104.545	88.179	464.695
s-sclc-HCT116-MIPE5.0-CTG48h-1	NCGC00250410-11	HCT116-viability	11.7629	-1.4	-22.494	78.318	OC(=O)C1=C(C=C(C=C1)C2=C[NH]C3=NC=C(C=C23)C4=CC=CC=C4)C5CCCC5						HY-15192	MedChem Express	2017_MIPE5.0_01	-4.9295		GSK-650394		1.3			7.46	31.667	78.819	4.955	0.027	0.81							101.313			109.985	78.318	472.174	472.189
s-sclc-HCT116-MIPE5.0-CTG48h-1	NCGC00346947-02	HCT116-viability	26.3338	-3	-72.078	31.78	FC1=CC=C(CN2\C=C/C=C(/C(=O)N[C@@H](COC3=CC4=C(NC(=O)N4)C=C3)C5=CC=CC=C5)C2=O)C=C1F						HY-14440	MedChem Express	2017_MIPE5.0_01	-4.5795		PDPK1 Inhibitor		2.1			4.585	74.151	25.219	4.095	0	0.971							97.298			105.931	31.78	448.019	446.319
s-sclc-HCT116-MIPE5.0-CTG48h-1	NCGC00346933-01	HCT116-viability	0.117629	-1.2	-34.212	77.932	CN(C)[S+]([O-])(=O)C1=CC2=C(NC(=O)C2=CC3=CC4=C(CCCC4)[NH]3)C=C1						S9692	SIGMA	2017_MIPE5.0_01	-6.9295	0.366	SU-6656	SU6656	1.3		18.65	7.059	37.721	68.473	0.6	0.021	0.824							102.685			101.685	63.964	402.018	404.23
s-sclc-HCT116-MIPE5.0-CTG48h-1	NCGC00346550-03	HCT116-viability		4	0	97.95	CC1=C(N=C(NC(=O)C2(CC2)C3=CC4=C(OC(F)(F)O4)C=C3)C=C1)C5=CC=CC(=C5)C(O)=O						A8351	APExBIO	2017_MIPE5.0_01			Lumacaftor		5				23.441	0										0			101.526	78.084	461
s-sclc-HCT116-MIPE5.0-CTG48h-1	NCGC00346884-02	HCT116-viability	8.32748	-1.1	-89.799	17.523	CC1(C)C(N(O)C(=O)NC2=CC=C(Cl)C=C2)N(C(=O)N1CC(=O)N\N=C\C=C\C3=CC=C(O3)[N+]([O-])=O)C4=CC=C(Cl)C=C4						3922	Tocris	2017_MIPE5.0_01	-5.0795		Eeyarestatin I		4			2.876	95.31	17.886	4.095	0	0.993							107.685			112.833	17.523	448.687	448.235
s-sclc-HCT116-MIPE5.0-CTG48h-1	NCGC00164789-05	HCT116-viability		4	-14.207	86.334	C[C@]12CC[C@H]3[C@@H]([C@H](CCCCCCCCC[S+]([O-])CCCC(F)(F)C(F)(F)F)CC4=CC(=CC=C34)O)[C@@H]1CC[C@@H]2O						S1191	Selleck	2017_MIPE5.0_01			Fulvestrant	; Faslodex;Fulvestrant;Fulvestrant (Faslodex)	1.3				16.769	85.8	2.952	0.063	0.74							100.007			103.104	86.334	471.956	471.672
s-sclc-HCT116-MIPE5.0-CTG48h-1	NCGC00370784-05	HCT116-viability		4	-14.29	90.692	CCOCC1=NC2=C(N)N=C3C=CC=CC3=C2[N]1CC(C)(C)O						HY-13740	MedChem Express	2017_MIPE5.0_01			Resiquimod		1.1				18.158	89.336	1.627	0.002	0.911							103.626			104.126	85.968	449.697	450.573
s-sclc-HCT116-MIPE5.0-CTG48h-1	NCGC00263199-04	HCT116-viability	1.66155	-1.2	-78.81	22.262	CNC1=NC(=CC=N1)C2=CC=CN=C2OC3=CC(=CC=C3C)C(=O)NC4=CC=CC(=C4)C(F)(F)F						SYN-1008	SynKinase	2017_MIPE5.0_01	-5.7795		AMG-Tie2-1		4				82.163	21.853	1.248	0	0.988							100.663			104.425	22.262	366.167	366.906
s-sclc-HCT116-MIPE5.0-CTG48h-1	NCGC00510160-03	HCT116-viability	33.1523	-3	-101.241	19.755	C[C@H](N)C(=O)NCC1=CC=C(OC2=CC(=CC(=C2)C)C)C(=C1)C						S8340	Selleck	2017_MIPE5.0_01	-4.4795		SGC-2085		4				87.577	3.264	4.955	0	0.994							104.505			107.332	19.755	479.211	478.123
s-sclc-HCT116-MIPE5.0-CTG48h-1	NCGC00346676-04	HCT116-viability	5.25428	-2.1	-119.206	4.97	CN1CCN(CC1)C2=CC=C(C=C2)C3=NC4=C(N5CCN(CC5)CC6=NOC(=C6)C)C(=CN=C4[NH]3)Br						S2744	Selleck	2017_MIPE5.0_01	-5.2795		CCT-137690		4			6.545	101.489	-19.117	0.6	0	0.958							100.09			106.459	4.97	345.919	344.565
s-sclc-HCT116-MIPE5.0-CTG48h-1	NCGC00241112-04	HCT116-viability	23.47	-2.2	-64.203	43.863	OCCC#CC1=NC(=C([N]1CCCC2=CC=CC=C2)C3=CC=NC=C3)C4=CC=C(F)C=C4						2999	Tocris	2017_MIPE5.0_01	-4.6295		RWJ-67657		2.3			9.07	65.003	38.663	1.627	0.005	0.888							102.867			108.867	43.863	465.761	468.151
s-sclc-HCT116-MIPE5.0-CTG48h-1	NCGC00250402-05	HCT116-viability	0.002633	1.2	31.728	89.892	CCOC1=CC=C(CC2=C(Cl)C=CC(=C2)[C@@H]3O[C@H](CO)[C@@H](O)[C@H](O)[C@H]3O)C=C1						HY-10450	MedChem Express	2017_MIPE5.0_01	-8.5795		Dapagliflozin		1.3			8.624	37.817	96.376	3.065	0.018	0.834							64.647			103.465	65.647	447.838	446.208
s-sclc-HCT116-MIPE5.0-CTG48h-1	NCGC00270540-05	HCT116-viability		4	0	100.963	OCCN1C[C@H](O)[C@@H](O)[C@H](O)[C@H]1CO						S2589	Selleck	2017_MIPE5.0_01			Miglitol		5				11.727	0										0			100.963	89.236	460.813
s-sclc-HCT116-MIPE5.0-CTG48h-1	NCGC00263566-03	HCT116-viability		4	0	90.264	[O-]C(=O)C/1=N/C(=O)NC(=O)N1						156124	SIGMA	2017_MIPE5.0_01			Oteracil potassium	Oxonic acid potassium salt;Oteracil potassium	5				10.233	0										0			100.497	90.264	488
s-sclc-HCT116-MIPE5.0-CTG48h-1	NCGC00022037-07	HCT116-viability		4	-13.346	98.943	C[C@H]1C[C@@H]2[C@H](CC[C@@]3(C)[C@H]2CC[C@]3(OC(C)=O)C(C)=O)[C@@]\4(C)CCC(=O)\C=C14						S2567	Selleck	2017_MIPE5.0_01			Medroxyprogesterone acetate		1.3				20.85	83.621	4.955	0.04	0.808							96.968			102.029	81.179	443.458	444.053
s-sclc-HCT116-MIPE5.0-CTG48h-1	NCGC00263090-09	HCT116-viability	5.8954	-2.1	-102.448	6.019	COC1=C(NC2=NC=C3N(C)C(=O)N(C4CCCC4)C3=N2)C=CC(=C1)OC5CCN(C)CC5						HY-14710	MedChem Express	2017_MIPE5.0_01	-5.2295		AZ-3146		4			6.288	101.32	-1.382	1	0	0.988							101.066			107.339	6.019	386.488	385.309
s-sclc-HCT116-MIPE5.0-CTG48h-1	NCGC00182059-11	HCT116-viability		4	3.937	96.28	CC(C)COC1=CC=C(C=C1C#N)C2=NC(=C(S2)C(O)=O)C						HY-14268	MedChem Express	2017_MIPE5.0_02			Febuxostat		1.3				11.363	100.688	4.955	0.387	0.391							96.751			104.27	92.907	477.119	477.267
s-sclc-HCT116-MIPE5.0-CTG48h-1	NCGC00178698-12	HCT116-viability		4	13	94.76	CCOC(=O)\C1=C\[C@@H](OC(CC)CC)[C@H](NC(C)=O)[C@@H](N)C1						HY-17016	MedChem Express	2017_MIPE5.0_02			Oseltamivir phosphate		1.3				16.828	100.084	4.955	0.393	0.379							87.084			105.912	89.084	476.184	478.46
s-sclc-HCT116-MIPE5.0-CTG48h-1	NCGC00346732-02	HCT116-viability	23.47	-2.4	-39.567	70.652	C[C@@H]1CNC(=O)CC[C@]/2(C)[C@@H](CC(N)=O)[C@H]3N4C2=C(C)/C5=[N]6/C(=C\C7=[N]8\C(=C(C)/C9=[N](/[C@]3(C)[C@@](C)(CC(N)=O)[C@@H]9CCC(N)=O)[Co+]468(O)\[N]%10=C\N([C@H]%11O[C@H](CO)[C@@H](O[P]([O-])(=O)O1)[C@H]%11O)C%12=C%10C=C(C)C(=C%12)C)[C@@](C)(CC(N)=O)[C@@H]7CCC(N)=O)C(C)(C)[C@@H]5CCC(N)=O		<1	>199			S1668	Selleck	2017_MIPE5.0_02	-4.6295		Hydroxocobalamin		2.3			0.927	32.972	60.058	1	0.034	0.793							99.624			103.624	70.652	457.222	458.896
s-sclc-HCT116-MIPE5.0-CTG48h-1	NCGC00185773-02	HCT116-viability		4	-24.924	77.398	Cl.CS[C@H]1O[C@@H]([C@H](O)[C@H](O)[C@H]1OC(=O)CCCCCCCCCCCCCCC)[C@H](NC(=O)[C@@H]2C[C@@H](CCC)CN2C)[C@H](C)Cl				CLINDAMYCIN PALMITATE HYDROCHLORIDE		C4534	LKT Lab	2017_MIPE5.0_02			Clindamycin palmitate	Clindamycin palmitate hydrochloride	2.3				22.064	71.493	0.8	0.044	0.772						Tox21_113175	96.418			99.461	77.398	448.026	448.38
s-sclc-HCT116-MIPE5.0-CTG48h-1	NCGC00159510-16	HCT116-viability	18.6429	-2.1	-93.751	6.361	ClC1=CC=CC(=C1Cl)N2CCN(CCCCOC3=CC=C4CCC(=O)NC4=C3)CC2						HY-14546	MedChem Express	2017_MIPE5.0_02	-4.7295		Aripiprazole		4			10.531	101.699	4.513	2.406	0	0.969							98.264			108.06	6.361	427.246	429.943
s-sclc-HCT116-MIPE5.0-CTG48h-1	NCGC00015067-22	HCT116-viability		4	0	99.039	CC(=O)OC1=C(C=CC=C1)C(O)=O						HY-14654	MedChem Express	2017_MIPE5.0_02			Aspirin		5				12.569	0										0			104.569	92	476.499
s-sclc-HCT116-MIPE5.0-CTG48h-1	NCGC00015578-18	HCT116-viability	0.013198	1.2	54.015	90.415	CC(C(O)=O)C1=CC=CC(=C1)C(=O)C2=CC=CC=C2						HY-B0227	MedChem Express	2017_MIPE5.0_02	-7.8795		Ketoprofen		1.1			14.466	61.381	93.635	4.449	0	0.986							39.62			98.639	37.258	386.668	384.251
s-sclc-HCT116-MIPE5.0-CTG48h-1	NCGC00346713-05	HCT116-viability	10.4837	-2.1	-98.466	6.495	COC1=CC(=CC(=C1)OC)CCC2=CC(=N[NH]2)NC(=O)C3=CC=C(C=C3)N4C[C@@H](C)N[C@@H](C)C4						CT-A4547	ChemieTek	2017_MIPE5.0_02	-4.9795		AZD-4547		4			5.436	104.908	1.956	2.048	0	0.973							100.422			111.403	6.495	415.457	414.687
s-sclc-HCT116-MIPE5.0-CTG48h-1	NCGC00168785-05	HCT116-viability	23.47	-2.2	-55.979	62.616	ClC1=CC=C(C=C1)C(C#N)C2=C(Cl)C=C(C=C2Cl)N3\N=C/C(=O)NC3=O						S2028	Selleck	2017_MIPE5.0_02	-4.6295		Diclazuril		2.3			5.404	45.885	47.933	0.7	0.007	0.879							103.912			108.501	62.616	462.278	464.658
s-sclc-HCT116-MIPE5.0-CTG48h-1	NCGC00168085-26	HCT116-viability	1.17629	-1.1	-81.002	14.512	ONC(=O)CCCCCCC(=O)NC1=CC=CC=C1						HY-10221	MedChem Express	2017_MIPE5.0_02	-5.9295		Vorinostat (SAHA)		4			7.551	93.122	18.188	2.847	0	0.978							99.19			107.634	14.512	348.342	344.64
s-sclc-HCT116-MIPE5.0-CTG48h-1	NCGC00346893-01	HCT116-viability		4	6.117	90.339	CC1OC(OC/2=C(/OC3=C(C(=CC(=C3)O)O)C2=O)C4=CC=C(O)C=C4)C(O)C(OC(C)=O)C1OC(C)=O						2250	Tocris	2017_MIPE5.0_02			SL-0101-1	SL 0101-1	1.3				13.948	101.556	4.955	0.307	0.48							95.44			104.157	90.209	474.004	473.643
s-sclc-HCT116-MIPE5.0-CTG48h-1	NCGC00522470-01	HCT116-viability	6.61475	-1.3	-90.358	6.257	CNC(=O)CCC1=N[N](C2=CC=C(C=C2)N3CCNCC3)C(=C1)C4=CC=C(C=C4)C5=CC=C(C=C5)C(F)(F)F						HY-18676	MedChem Express	2017_MIPE5.0_02	-5.1795		OSU-T315		4				101.745	5.526	4.095	0.115	0.895							95.884			108.002	6.257	344.721	383.047
s-sclc-HCT116-MIPE5.0-CTG48h-1	NCGC00346669-05	HCT116-viability		4	0	90.57	CC1=CC(=CC(=C1C2=CC=CC(=C2)COC3=CC=C4[C@@H](COC4=C3)CC(O)=O)C)OCCC[S+](C)([O-])=O						GLXC-04884	Glixx	2017_MIPE5.0_02			TAK-875		5				16.378	0										0			106.947	90.57	477.778
s-sclc-HCT116-MIPE5.0-CTG48h-1	NCGC00475743-01	HCT116-viability	18.6429	-2.2	-45.757	53.922	CCCN(CCC)C(=O)C\1=C\C2=CC=C(C=C2\N=C(N)/C1)C3=CC=C(C=C3)C(=O)N4CCCC4						A-1284	ActiveBioChem	2017_MIPE5.0_02	-4.7295		Motolimod		2.1			5.979	48.987	50.503	2.333	0.001	0.939							96.26			102.909	53.922	441.889	441.918
s-sclc-HCT116-MIPE5.0-CTG48h-1	NCGC00095322-05	HCT116-viability		4	7.5	93.87	COC/1=C(OC)/C(=O)/C(=C(C)\C1=O)C\C=C(C)\CC/C=C(C)/CC/C=C(C)/CC\C=C(C)/CC/C=C(C)/CC/C=C(C)/CC/C=C(C)/CC/C=C(C)/CC/C=C(C)/CCC=C(C)C						1504013	Microsource	2017_MIPE5.0_02			Coenzyme Q10		1.3				11.948	101.976	4.955	0.295	0.495							94.476			105.818	93.87	483.345	485.63
s-sclc-HCT116-MIPE5.0-CTG48h-1	NCGC00344564-05	HCT116-viability		4	-15.17	87.602	COC1=CC=C(C=C1O)C/2=C/C(=O)C3=C(O2)C=C(O[C@@H]4O[C@H](CO[C@@H]5O[C@@H](C)[C@H](O)[C@@H](O)[C@H]5O)[C@@H](O)[C@H](O)[C@H]4O)C=C3O						Prestw-1503	Prestwick	2017_MIPE5.0_02			Diosmin		2.3				17.553	85.074	4.955	0.205	0.561							100.244			105.155	87.602	479.465	478.233
s-sclc-HCT116-MIPE5.0-CTG48h-1	NCGC00370731-05	HCT116-viability	9.34358	-2.2	-65.81	46.622	NC1=NC=C[N]2C(=NC(=C12)C3=CC4=C([NH]3)C(=CC=C4)Cl)[C@@H]5CC[C@H](CC5)C(O)=O						SYN-5214	SynKinase	2017_MIPE5.0_02	-5.0295		OXA-01		1.1				56.402	35.573	1	0	0.994							101.383			103.023	46.622	433.667	434.112
s-sclc-HCT116-MIPE5.0-CTG48h-1	NCGC00347279-01	HCT116-viability	9.34358	-2.2	-69.256	39.089	C1CO[C@@H](C1)CNC2=NC=NC3=C2C(=C(O3)C4=CC=CC=C4)C5=CC=CC=C5						2031	Axon Medchem	2017_MIPE5.0_02	-5.0295		AIM-100	AIM-100	1.1			8.344	65.598	32.286	1.478	0.047	0.988							101.542			104.687	39.089	387.246	435.677
s-sclc-HCT116-MIPE5.0-CTG48h-1	NCGC00509904-02	HCT116-viability	1.66155	-1.2	-43.72	56.009	CN[S+]([O-])(=O)NC1=NC=CC(=C1F)CC/2=C(C)/C3=CC=C(OC4=NC=CC=N4)C=C3OC2=O						HY-18652	MedChem Express	2017_MIPE5.0_02	-5.7795		RO-5126766		1.1				48.267	57.158	1.344	0	0.971							100.878			104.276	56.009	422.297	420.098
s-sclc-HCT116-MIPE5.0-CTG48h-1	NCGC00183105-01	HCT116-viability		4	-6.295	93.994	O=C(O)CCCCCC[C@H]1C(=O)C[C@H]2O[C@](O)(CC[C@H]12)C(F)(F)CCCC				PROSTAN-1-OIC ACID, 16,16-DIFLUORO-11-HYDROXY-9,15-DIOXO-, (11.ALPHA.)-;CIPLUS_735350;LUBIPROSTONE;SPI-0211;Lubiprostone;RU-0211;Amitiza;7-((2R,4AR,5R,7AR)-2-(1,1-DIFLUOROPENTYL)-2-HYDROXY-6-OXOOCTAHYDROCYCLOPENTA(B)PYRAN-5-YL)HEPTANOIC ACID;lubiprostone;RU 0211;CYCLOPENTA(B)PYRAN-5-HEPTANOIC ACID, 2-(1,1-DIFLUOROPENTYL)OCTAHYDRO-2-HYDROXY-6-OXO-, (2R,4AR,5R,7AR)-;SPI 0211;(11.ALPHA.,15R)-16,16-D…		600114	APAC	2017_MIPE5.0_02			Lubiprostone	Amitiza;Lubiprostone; Lubiprostone;	1.3				12.344	95.361	4.955	0.372	0.377						Tox21_112986	101.656			106.338	93.994	481.523	481.371
s-sclc-HCT116-MIPE5.0-CTG48h-1	NCGC00274068-07	HCT116-viability	5.12009	-2.4	-32.623	73.679	CCC(C)N1\N=C/N(C1=O)C2=CC=C(C=C2)N3CCN(CC3)C4=CC=C(OC[C@H]5CO[C@@](C[N]6C=NC=N6)(O5)C7=CC=C(Cl)C=C7Cl)C=C4						HY-17514	MedChem Express	2017_MIPE5.0_02	-5.2907		Itraconazole		1.1			5.244	34.616	69.992	1.627	0.003	0.907							102.615			108.295	73.679	491.249	491.848
s-sclc-HCT116-MIPE5.0-CTG48h-1	NCGC00346543-05	HCT116-viability	18.6429	-2.1	-93.083	5.965	CNC(=O)C1=CC=C\2C(=C1)NC(=O)C2=C(\NC3=CC(=CC=C3)CN(C)C)C4=CC=CC=C4						HY-12202	MedChem Express	2017_MIPE5.0_02	-4.7295		NCGC00346543		4			6.429	98.793	4.171	2.406	0	0.97							97.254			104.758	5.965	423.691	425.39
s-sclc-HCT116-MIPE5.0-CTG48h-1	NCGC00386713-03	HCT116-viability	14.8086	-2.1	-125.805	6.825	NCC1CCN(CC1)C2=NC=CC(=N2)C3=CC=C4C=CC=CC4=C3						GLXC-04604	Glixx	2017_MIPE5.0_02	-4.8295		WAY-262611		4			8.759	97.791	-24.468	0.8	0	0.983							101.337			104.616	6.825	397.435	397.899
s-sclc-HCT116-MIPE5.0-CTG48h-1	NCGC00346576-01	HCT116-viability	10.4837	-1.2	-67.253	30.807	NC(=O)C1=C2[NH]C(=NC2=CC=C1)C3=CC=C(C=C3F)[C@H]4CCCN4						S2197	Selleck	2017_MIPE5.0_02	-4.9795	0.285	A-966492	A-966492	1.1		15.347	5.628	68.407	29.375	2.72	0	0.997							96.628			99.214	30.807	418.663	418.425
s-sclc-HCT116-MIPE5.0-CTG48h-1	NCGC00160530-12	HCT116-viability	20.9177	-2.1	-99.653	7.393	CN(C)CCOC1=CC=C(C=C1)/C(=C(/CCCl)C2=CC=CC=C2)C3=CC=CC=C3						DL519	Enzo	2017_MIPE5.0_02	-4.6795		Toremifene citrate		4			37.227	100.437	-0.657	4.095	0	0.974							98.996			107.83	7.393	439.237	438.941
s-sclc-HCT116-MIPE5.0-CTG48h-1	NCGC00015204-09	HCT116-viability		4	-15.07	90.358	O=C(NCCCl)N(CCCl)N=O						1503110	Microsource	2017_MIPE5.0_02			Carmustine	Bicnu; Gliadel; ; Carmustina; Carmustine;Carmustine; 6 Carmustine; Nitrumon;CARMUSTINE; BiCNU	2.3				19.323	89.179	1.885	0.072	0.726						Tox21_110097_1	104.25			109.681	90.358	493.973	495.214
s-sclc-HCT116-MIPE5.0-CTG48h-1	NCGC00347303-01	HCT116-viability	29.547	-3	-110.388	9.805	CC(C)[C@@]12C[C@@H](OC(=O)CO)[C@@](C)(O1)[C@@H]3CC[C@@H](C)[C@H]3[C@@H]2OC(=O)\C=C\C4=CC=CC=C4						Englerin A	NCI	2017_MIPE5.0_02	-4.5295		Englerin A		4			5.513	103.046	-3.536	4.504	0	0.98							106.852			112.851	9.805	486.657	484.355
s-sclc-HCT116-MIPE5.0-CTG48h-1	NCGC00189393-09	HCT116-viability	5.25428	-1.4	-29.031	70.391	FC1=C(C=C(NC(=O)NC2=NN=C(S2)C3=CC=NC=C3)C=C1)C(F)(F)F						HY-12342	MedChem Express	2017_MIPE5.0_02	-5.2795		NCGC00189393		1.1			6.608	34.976	72.302	3.512	0.002	0.92							101.334			105.367	70.391	461.116	458.739
s-sclc-HCT116-MIPE5.0-CTG48h-1	NCGC00263153-07	HCT116-viability	4.68288	-2.4	-43.808	3.474	CC(C)[C@H](C(=O)NC1=CC=C(C=C1)C(=O)NO)C2=CC=CC=C2						S2244	Selleck	2017_MIPE5.0_02	-5.3295		AR-42		4			6.787	36.218	-8.115	0.4	0.157	0.614							35.692			39.692	3.474	105.337	112.239
s-sclc-HCT116-MIPE5.0-CTG48h-1	NCGC00274067-09	HCT116-viability		4	-17.239	79.96	CC1=CC=C(C=C1C)N2/N=C(C)\C(=N/NC3=CC=CC(=C3O)C4=CC=CC(=C4)C(O)=O)C2=O						9489-5	Bio Vision	2017_MIPE5.0_02			Eltrombopag olamine		1.3				27.332	77.38	4.045	0.024	0.815							94.619			102.418	75.086	433.022	432.945
s-sclc-HCT116-MIPE5.0-CTG48h-1	NCGC00161825-08	HCT116-viability	26.3338	-3	-71.183	34.951	OC(=O)CC1=CC=CC(=C1)OCCCN(CC(C2=CC=CC=C2)C3=CC=CC=C3)CC4=CC=CC(=C4Cl)C(F)(F)F						HY-10627A	MedChem Express	2017_MIPE5.0_02	-4.5795		GSK-3965		2.1			9.183	72.301	29.562	4.504	0	0.945							100.745			107.252	34.951	465.219	463.452
s-sclc-HCT116-MIPE5.0-CTG48h-1	NCGC00345840-03	HCT116-viability	8.32748	-1.1	-99.795	4.245	CCN(CC)CCNC(=O)C1=CC=C2N=C(C3=CC=CC=C3)C(=NC2=C1)C4=CC=C(CN5CCC(CC5)N6C(=O)NC7=CC=CC=C67)C=C4						SYN-1118	SynKinase	2017_MIPE5.0_02	-5.0795		Merck-22-6		4				96.652	-3.328	2.333	0	0.98							96.467			100.897	4.245	385.185	385.619
s-sclc-HCT116-MIPE5.0-CTG48h-1	NCGC00387879-02	HCT116-viability	14.8086	-2.1	-102.833	2.45	C[N]1N=CC(=C1C2=C(Cl)SC(=C2)C(=O)N[C@H](CN)CC3=CC=CC(=C3)F)Cl						HY-15727A	MedChem Express	2017_MIPE5.0_02	-4.8295		Afuresertib (GSK2110183)		4			6.612	99.168	-10.959	1.692	0	0.962							91.874			101.617	2.45	382.375	383.308
s-sclc-HCT116-MIPE5.0-CTG48h-1	NCGC00378983-02	HCT116-viability	14.8086	-2.2	-72.56	34.641	FC(F)(F)C1=CN=C(OC2=CC(=CC=C2)C=C3CCN(CC3)C(=O)NC4=NN=CC=C4)C=C1						HY-14376	MedChem Express	2017_MIPE5.0_02	-4.8295		PF-04457845		1.1			6.011	67.253	26.37	1.753	0	0.985							98.93			101.894	34.641	434.82	434.625
s-sclc-HCT116-MIPE5.0-CTG48h-1	NCGC00263944-01	HCT116-viability	0.001176	1.2	34.38	90.269	NC[C@H]1O[C@H](O[C@H]2[C@@H](N)C[C@@H](N)[C@H](O[C@H]3O[C@H](CO)[C@@H](O)[C@H](N)[C@H]3O)[C@H]2O)[C@H](O)[C@@H](O)[C@@H]1O						MS-01500360	Microsource	2017_MIPE5.0_02	-8.9295	0.371	Kanamycin	KANAMYCIN A SULFATE	1.3		18.427	3.088	39.212	95.895	4.955	0.018	0.832							61.515			104.727	65.515	454.964	453.173
s-sclc-HCT116-MIPE5.0-CTG48h-1	NCGC00263130-02	HCT116-viability		4	-8.355	91.766	CCCCN1C(=O)N(CC2=C(F)C=CC=C2)C(=O)C3=C1[NH]C(=N3)CC4=CC=C(NC(C)=O)C=C4						1165	Axon Medchem	2017_MIPE5.0_02			cPEPCK Inhibitor		1.3				18.348	91.402	2.333	0.249	0.512							99.758			104.309	85.961	459.943	459.653
s-sclc-HCT116-MIPE5.0-CTG48h-1	NCGC00475728-01	HCT116-viability	10.4837	-2.2	-78.733	28.369	C[C@@H](NC1=CC(F)=CC(F)=C1)C2=CC(=CC3=C2OC(=CC3=O)N4CCOCC4)C(=O)N(C)C						A-1610	ActiveBioChem	2017_MIPE5.0_02	-4.9795		AZD-8186		4			6.993	70.424	18.878	1.344	0	0.996							97.611			98.793	28.369	411.958	412.38
s-sclc-HCT116-MIPE5.0-CTG48h-1	NCGC00346620-06	HCT116-viability	23.47	-3	-45.081	54.818	COC1=CC=CC(=C1)NC2=C(C=NC3=C(C)C=C(C=C23)[S+]([O-])(=O)C4=CC=CC(=C4)C(=O)N(C)C)C(N)=O						HY-10469	MedChem Express	2017_MIPE5.0_02	-4.6295		GSK-256066		2.1			3.513	47.519	51.298	4.095	0.001	0.932							96.379			102.337	54.818	446.972	448.393
s-sclc-HCT116-MIPE5.0-CTG48h-1	NCGC00345857-05	HCT116-viability	26.3338	-2.4	-29.219	77.607	CN1\C=C(/N=C(NC2=CC=C(C=C2)C(=O)N3CCOCC3)\C1=O)C4=C(C)C(=CC=C4)NC(=O)C5=CC=C(C=C5)C(C)(C)C						A3302	APExBIO	2017_MIPE5.0_02	-4.5795		CGI-1746		2.3			4.427	24.582	68.737	1.1	0.039	0.782							97.956			102.189	77.607	457.451	457.784
s-sclc-HCT116-MIPE5.0-CTG48h-1	NCGC00484080-02	HCT116-viability	11.7629	-2.2	-70.543	29.41	CN(C)C(=O)OC1=CC=CC(=C1)NC(=O)C2(CN)CCN(CC2)C3=C4C(=C[NH]C4=NC=N3)C						HY-12659_cm2	MedChem Express	2017_MIPE5.0_02	-4.9295		LX-7101		4				82.508	26.382	2.303	0.002	0.916							96.925			111.917	29.41	421.813	420.778
s-sclc-HCT116-MIPE5.0-CTG48h-1	NCGC00024995-15	HCT116-viability	0.008327	-1.4	-68.282	33.524	CC(=O)O[C@H]1C(=O)[C@]2(C)[C@@H](O)C[C@H]3OC[C@@]3(OC(C)=O)C2[C@H](OC(=O)C4=CC=CC=C4)[C@]5(O)C[C@H](OC(=O)[C@H](O)[C@@H](NC(=O)C6=CC=CC=C6)C7=CC=CC=C7)\C(=C1/C5(C)C)C						S1150	Selleck	2017_MIPE5.0_02	-8.0795		Paclitaxel		1.1			3.649	64.118	37.738	1.478	0.705	0.961							106.021			97.643	33.524	204.432	252.346
s-sclc-HCT116-MIPE5.0-CTG48h-1	NCGC00015060-28	HCT116-viability	2.63338	-1.1	-83.695	18.855	C[N]1C=NC(=C1SC2=C3[NH]C=NC3=NC=N2)[N+]([O-])=O						HY-B0256	MedChem Express	2017_MIPE5.0_02	-5.5795		Azathioprine		4			4.72	88.247	14.977	1.509	0	0.991							98.672			105.227	16.98	367.289	366.956
s-sclc-HCT116-MIPE5.0-CTG48h-1	NCGC00165740-14	HCT116-viability		4	-8.421	90.81	CCOC(=O)[C@H](CCC1=CC=CC=C1)N[C@H]2CCC3=C(C=CC=C3)N(CC(O)=O)C2=O						HY-B0093A	MedChem Express	2017_MIPE5.0_02			Benazepril		1.3				12.077	92.874	4.955	0.039	0.783							101.295			102.271	90.194	469.158	468.558
s-sclc-HCT116-MIPE5.0-CTG48h-1	NCGC00480919-01	HCT116-viability	20.9177	-2.1	-96.915	6.005	CC(C)[N]1C=C(C)C2=C1C=C(C=C2C(=O)NC\C3=C(C)\C=C(C)/NC3=O)C4=CC=C(N=C4)N5CCN(C)CC5						GLXC-06400	Glixx	2017_MIPE5.0_02	-4.6795		GSK-503?EZH2 inhibitor		4			5.665	102.214	3.566	4.504	0.028	0.95							100.481			108.219	6.005	403.73	447.858
s-sclc-HCT116-MIPE5.0-CTG48h-1	NCGC00390475-03	HCT116-viability	0.934358	-1.1	-93.781	4.676	CC(=O)C1=CC2=C(O1)C(=O)C3=C(C=CC=C3)C2=O						5522	Tocris	2017_MIPE5.0_02	-6.0295		Napabucasin		4			9.355	99.885	5.548	4.095	0	0.995							99.329			104.561	4.676	317.161	315.831
s-sclc-HCT116-MIPE5.0-CTG48h-1	NCGC00164619-06	HCT116-viability		4	-11.506	89.397	CC(C)(C#N)C1=CC(=CC(=C1)C[N]2C=NC=N2)C(C)(C)C#N						S1188	Selleck	2017_MIPE5.0_02			Anastrozole		2.3				16.487	88.646	3.192	0.237	0.526							100.152			105.885	89.397	477.784	476.418
s-sclc-HCT116-MIPE5.0-CTG48h-1	NCGC00346686-10	HCT116-viability	0.004683	1.4	43.988	26.558	O=C1NC(=O)[C@H]([C@@H]1C2=C[NH]C3=C2C=CC=C3)C4=C[N]5CCCC6=CC=CC4=C56						HY-50686	MedChem Express	2017_MIPE5.0_02	-8.3295		Tivantinib		1.3			12.434	74.928	64.049	4.955	0.323	0.459							20.061			89.717	14.789	263.9	274.546
s-sclc-HCT116-MIPE5.0-CTG48h-1	NCGC00346468-03	HCT116-viability		4	-15.565	81.811	CCC(=O)O[C@@]1(CC[C@H]2[C@@H]3CCC/4=C/C(=O)CC[C@]4(C)[C@H]3CC[C@]12C)C(=O)CO						HY-13331	MedChem Express	2017_MIPE5.0_02			17 alpha-propionate		2.3				19.503	80.966	2.048	0.145	0.629							96.532			101.313	81.811	457.137	456.788
s-sclc-HCT116-MIPE5.0-CTG48h-1	NCGC00507842-01	HCT116-viability	0.00132	1.2	64.76	92.994	CCCNC(=O)C1=C[N]2N=CN=C(NC3=CC(=CC=C3C)C(=O)NC4CC4)C2=C1C						S8124	Selleck	2017_MIPE5.0_02	-8.8795		BMS-582949		1.1				66.205	103.581	4.955	0.001	0.935							38.821			109.646	43.441	483.449	481.797
s-sclc-HCT116-MIPE5.0-CTG48h-1	NCGC00093347-12	HCT116-viability		4	-33.503	74.371	COC1=CC=C2[C@H]3CC[C@@]4(C)[C@@H](CC[C@@]4(O)C#C)[C@@H]3CCC2=C1						HY-B0390	MedChem Express	2017_MIPE5.0_02			Mestranol		2.3				33.829	69.787	1.627	0.058	0.748							103.29			108.2	74.371	478.188	482.77
s-sclc-HCT116-MIPE5.0-CTG48h-1	NCGC00343768-05	HCT116-viability	16.6155	-2.1	-103.089	5.375	CC1=NC=C(NC(=O)NC2=C(OC[C@@H]3CNCCO3)C=C(C)C(=C2)Br)N=C1						HY-14720	MedChem Express	2017_MIPE5.0_02	-4.7795		Rabusertib		4			4.902	96.709	-7.552	1.626	0	0.977							95.537			102.083	5.375	404.589	404.721
s-sclc-HCT116-MIPE5.0-CTG48h-1	NCGC00378600-02	HCT116-viability		4	-8.712	89.856	CN1CC[C@H](C[C@@H]1C2=NC3=CC=CC=C3[NH]2)NC(=O)NC4=CC=C(C=C4)C#N						S7160	Selleck	2017_MIPE5.0_02			Glasdegib		2.3				14.979	89.071	4.095	0.32	0.437							97.782			104.835	89.856	467.886	467.443
s-sclc-HCT116-MIPE5.0-CTG48h-1	NCGC00346829-02	HCT116-viability		4	7.5	95.313	CCO[P](=O)(OCC)C(C)NC(=O)N(CCCl)N=O						HY-B0733	MedChem Express	2017_MIPE5.0_02			Fotemustine		1.3				13.072	96.84	4.095	0.309	0.449							89.34			102.412	89.34	461.933	462.731
s-sclc-HCT116-MIPE5.0-CTG48h-1	NCGC00344625-13	HCT116-viability		4	9.678	88.925	OC(=O)CNC(=O)\C1=C(/O)C2=CC=CC=C2N(CC3=CC=CC=C3)C1=O						GLXC-01838	Glixx	2017_MIPE5.0_02			IOX2		1.3				20.946	102.622	1	0.404	0.366							92.944			109.87	88.925	479.07	480.685
s-sclc-HCT116-MIPE5.0-CTG48h-1	NCGC00485875-01	HCT116-viability	0.525428	-1.2	-66.265	24.935	NC\1=N\C(=O)N(\C=C1)[C@H]\2[C@H](O)[C@H](O)C(=C2F)\CO						HY-15228	MedChem Express	2017_MIPE5.0_02	-6.2795		Fluorocyclopentenylcytosine		4			5.256	82.964	31.172	3.99	0	0.957							97.437			106.175	23.211	338.262	336.833
s-sclc-HCT116-MIPE5.0-CTG48h-1	NCGC00386428-07	HCT116-viability	16.6155	-2.2	-40.429	59.875	C[N]1C=C(N=C1C2CCN(CC2)C3=NC=NC4=C3C=N[NH]4)C5=CC=C(F)C(=C5)C(F)(F)F						HY-12493A	MedChem Express	2017_MIPE5.0_02	-4.7795		LY-2584702		2.1				44.636	59.589	3.065	0	0.952							100.018			104.511	59.875	463.285	461.129
s-sclc-HCT116-MIPE5.0-CTG48h-1	NCGC00016229-20	HCT116-viability	0.002633	1.2	60.478	95.027	CCC\C1=C\C(=O)NC(=S)N1						HY-B0346	MedChem Express	2017_MIPE5.0_02	-8.5795		Propylthiouracil		1.1			20.809	64.748	97.133	2.406	0	0.964							36.655			104.378	39.63	434.314	434.05
s-sclc-HCT116-MIPE5.0-CTG48h-1	NCGC00250380-10	HCT116-viability	0.331523	-1.2	-50.584	34.007	CN1\C=N/C2=CC=C(NC3=CC(=CC=C3C)NC(=O)C4=CC(=CC=C4)C(C)(C)C#N)C=C2C1=O						HY-11004	MedChem Express	2017_MIPE5.0_02	-6.4795		AZ-628		1.1			6.633	65.316	38.691	1.222	0.001	0.936							89.275			99.323	34.007	323.074	318.907
s-sclc-HCT116-MIPE5.0-CTG48h-1	NCGC00163505-09	HCT116-viability	10.4837	-2.1	-110.699	7.974	COC1=CC=C2[N](CCCN(C)C)C=C(C2=C1)C/3=C(/C(=O)NC3=O)C4=C[NH]C5=C4C=CC=C5						HY-13689	MedChem Express	2017_MIPE5.0_02	-4.9795		Go-6983		4			6.267	94.271	-10.88	1.1	0	0.993							99.818			102.245	7.974	395.515	396.798
s-sclc-HCT116-MIPE5.0-CTG48h-1	NCGC00092372-12	HCT116-viability		4	-7.489	88.372	CN1C(=O)C(CC2=C[NH]C3=C2C=CC=C3)NC1=S						GLXC-12010	Glixx	2017_MIPE5.0_02			Necrostatin-1		1.3				13.727	89.595	4.955	0.126	0.652							97.084			100.237	86.51	450.34	450.103
s-sclc-HCT116-MIPE5.0-CTG48h-1	NCGC00246968-07	HCT116-viability		4	-6.455	93.386	CCCC1=NC(=C([N]1CC2=CC=C(C=C2)C3=CC=CC=C3C4=N[NH]N=N4)C(O)=O)C(C)(C)O						HY-17004	MedChem Express	2017_MIPE5.0_02			Olmesartan		1.3				10.796	95.434	4.955	0.333	0.422							101.889			101.889	91.093	463.412	462.662
s-sclc-HCT116-MIPE5.0-CTG48h-1	NCGC00346707-05	HCT116-viability	18.6429	-2.1	-99.986	5.909	NC(=O)N1CCC(CC1)CC(=O)N2CCC(CC2)[C@H]3C4=C(CCC5=C3C(=CC(=C5)Cl)Br)C=C(Br)C=N4						HY-15136	MedChem Express	2017_MIPE5.0_02	-4.7295		Lonafarnib		4			5.939	96.126	-5.75	1.66	0.016	0.952							94.235			102.034	5.909	356.868	404.458
s-sclc-HCT116-MIPE5.0-CTG48h-1	NCGC00345784-11	HCT116-viability	0.018643	-1.2	-64.677	21.004	CN(C)C[C@@H](NC(=O)N1CC2=C([NH]N=C2NC3=C4SC=CC4=NC(=N3)C)C1(C)C)C5=CC=CC=C5						HY-13007	MedChem Express	2017_MIPE5.0_02	-7.7295		PF-3758309		4			7.565	73.277	29.247	1.288	0	0.975							93.924			94.28	21.004	232.134	230.157
s-sclc-HCT116-MIPE5.0-CTG48h-1	NCGC00510495-01	HCT116-viability	10.4837	-1.1	-96.746	5.488	CCCCCCCOC1=CC=C(CCC(N)(CO)CO)C=C1C(F)(F)F						HY-16734A	MedChem Express	2017_MIPE5.0_02	-4.9795		Amiselimod hydrochloride		4				100.795	5.291	3.065	0	0.987							102.037			106.283	5.488	423.484	424.205
s-sclc-HCT116-MIPE5.0-CTG48h-1	NCGC00522107-03	HCT116-viability	23.47	-2.2	-67.252	34.621	CONC(=O)NC1=CC=C(C=C1)C2=C(CN(C)C)C3=C(S2)N(CC4=C(F)C=CC=C4F)C(=O)N(C3=O)C5=CC=C(OC)N=N5						HY-16474_cm2	MedChem Express	2017_MIPE5.0_02	-4.6295		Relugolix		2.1				66.902	29.377	4.095	0	0.958							96.629			101.522	34.621	441.932	442.276
s-sclc-HCT116-MIPE5.0-CTG48h-1	NCGC00263131-05	HCT116-viability	13.1982	-2.2	-82.075	42.287	FC(F)(F)C1=CN=C(OC2=CC(=CC=C2)CC3CCN(CC3)C(=O)NC4=CC=CN=C4)C=C1						A4374	APExBIO	2017_MIPE5.0_02	-4.8795		PF-3845		1.1			7.234	62.909	22.562	0.8	0	0.992							104.637			105.197	42.287	441.688	441.782
s-sclc-HCT116-MIPE5.0-CTG48h-1	NCGC00018261-09	HCT116-viability	6.61475	-1.1	-92.217	3.948	C1CCC(CC1)C(CC2CCCCN2)C3CCCCC3						1503227	Microsource	2017_MIPE5.0_02	-5.1795		Perhexiline		4			42.7	95.609	2.262	4.955	0	0.992							94.479			99.557	3.948	378.323	375.885
s-sclc-HCT116-MIPE5.0-CTG48h-1	NCGC00475744-02	HCT116-viability	7.42187	-2.1	-112.923	14.874	C[C@H]1COCCN1C2=NC(=NC(=C2)C3(CC3)[S+]([O-])(=O)C4CC4)C5=CC=C(NC(=S)NCCO)C=C5						5615	Tocris	2017_MIPE5.0_02	-5.1295		AZD-3147		4			4.392	89.276	-10.925	0.4	0.003	0.902							101.998			104.15	14.874	354.381	352.548
s-sclc-HCT116-MIPE5.0-CTG48h-1	NCGC00347067-04	HCT116-viability	10.4837	-2.2	-81.88	28.3	N[S+]([O-])(=O)C1=CC=C(NC/2=C/C(=O)C3=CC=CC=C3C2=O)C=C1						GLXC-03936	Glixx	2017_MIPE5.0_02	-4.9795		KUC111774N		4			4.429	71.372	13.57	1	0	0.96							95.45			99.672	28.3	397.392	395.978
s-sclc-HCT116-MIPE5.0-CTG48h-1	NCGC00163128-17	HCT116-viability		4	16.5	81.414	CCC1=CN=C(CCOC2=CC=C(CC3SC(=O)NC3=O)C=C2)C=C1						1504401	Microsource	2017_MIPE5.0_02			Pioglitazone hydrochloride		1.3				22.549	96.646	2.188	0.217	0.577							80.146			103.195	80.646	451.359	453.995
s-sclc-HCT116-MIPE5.0-CTG48h-1	NCGC00161834-01	HCT116-viability	18.6429	-2.2	-52.256	57.22	[H][C@@]12CC3OC(CCC)O[C@@]3(C(=O)CO)[C@@]1(C)CC(O)[C@@]4([H])[C@@]2([H])CCC5=CC(=O)C=C[C@]45C				budesonidum;budesonide;(11b,16a)-16,17-[Butylidenebis(oxy)]-11,21-dihydroxypregna-1,4-diene-3,20-dione;NCGC_Prestw-518;6 Budesonide;NCGC00015165-01;NCGC00015165-03;Pulmicort;Budesonidum;dexbudesonidum;budesonide sulphotransferase;NCGC00016862-01;CIPLUS_205192;CIPLUS_180950;CIPLUS_205193;Horacort;Budesonide;testosterone sulfotransferase;LS-175261;BUDESONIDE;LS-175262;NCGC00089747-02;NCGC00089747-0…		B7777	SigmaAldrich	2017_MIPE5.0_02	-4.7295	0.209	Budesonide	; Horacort; Budesonido; Pulmicort;Budesonide; Budesonide, (S)-Isomer; Rhinocort; 6 Budesonide; Budesonide, (R)-Isomer	2.3		10.983	5.077	66.602	51.009	2.121	0.039	0.782							103.265			123.822	57.22	472.464	472.262
s-sclc-HCT116-MIPE5.0-CTG48h-1	NCGC00481108-02	HCT116-viability	14.8086	-2.2	-71.498	40.052	COC1=C(CN(C)C)C=C(OC)C(=C1)C/2=C/N(C)C(=O)C3=C2C=CN=C3						HY-100352	MedChem Express	2017_MIPE5.0_02	-4.8295		BI-9564		1.1				62.372	26.202	1.134	0	0.978							97.7			102.423	40.052	426.174	425.122
s-sclc-HCT116-MIPE5.0-CTG48h-1	NCGC00390582-04	HCT116-viability		4	0	49.97	COCCN1CCN(CC1)CC2=CC=C(C=C2)C3=N[NH]C4=C3C(=O)C5=C4C=CC=C5NC(=O)NN6CCOCC6						HY-15504A	MedChem Express	2017_MIPE5.0_02			RGB-286638		5				83.468	0										0			105.056	21.588	288.064
s-sclc-HCT116-MIPE5.0-CTG48h-1	NCGC00015242-16	HCT116-viability		4	-4.38	99.04	N[S+]([O-])(=O)C1=C(Cl)C=C2\N=C/N[S+]([O-])(=O)C2=C1						1500180	Microsource	2017_MIPE5.0_02			Chlorothiazide		1.3				13.263	97.495	3.627	0.367	0.384							101.875			106.988	93.725	478.006	477.787
s-sclc-HCT116-MIPE5.0-CTG48h-1	NCGC00508861-01	HCT116-viability	23.47	-2.2	-83.455	24.476	CCC1=CC=C(C=C1)N(CC(C)C)[S+]([O-])(=O)C2=CC=C(OCC3CCOCC3)C(=C2)CO						B1195	Bio Vision	2017_MIPE5.0_02	-4.6295		GSK-2981278		4				79.122	18.009	4.095	0	0.995							101.464			103.598	24.476	460.765	460.164
s-sclc-HCT116-MIPE5.0-CTG48h-1	NCGC00095486-03	HCT116-viability		4	0	97.119	CC(C)C(C)/C=C/C(C)C1CCC2\C3=C\C=C/4CC(O)CCC4(C)C3CCC12C						MS-00200743	Microsource	2017_MIPE5.0_02			Ergosterol	ERGOSTEROL	5				16.094	0										0			110.296	94.202	484.274
s-sclc-HCT116-MIPE5.0-CTG48h-1	NCGC00346824-01	HCT116-viability		4	-14.646	97.699	CCOC(=O)C(=O)CBr						E14578	SIGMA	2017_MIPE5.0_02			3-Bromopyruvate	3-Bromopyruvate	2.3				18.342	83.497	4.955	0.258	0.534							98.143			104.863	86.521	463.129	462.115
s-sclc-HCT116-MIPE5.0-CTG48h-1	NCGC00370980-01	HCT116-viability	7.42187	-1.1	-110.368	4.274	CN1CCN(CC1)[C@H]2CC[C@@H](CC2)[N]3C=C(C4=CC=C(OC5=CC=CC=C5)C=C4)C6=C(N)N=CN=C36						3914	Tocris	2017_MIPE5.0_01	-5.1295		A-419259		4			7.071	100.933	-14.036	1	0	0.956							96.332			105.207	4.274	363.826	364.437
s-sclc-HCT116-MIPE5.0-CTG48h-1	NCGC00482953-01	HCT116-viability		4	-26.045	80.331	N[C@H](CC1=CC=C(C=C1)C2=NC(=NC(=C2)OC(C3=CC=C(C=C3)C4=CC=CC(=C4)F)C(F)(F)F)N)C(O)=O						DC9243	DC Chemicals	2017_MIPE5.0_01			LP-533401		2.3				33.355	78.823	2.406	0.125	0.653							104.868			113.685	80.331	493.117	492.308
s-sclc-HCT116-MIPE5.0-CTG48h-1	NCGC00507841-02	HCT116-viability	0.331523	-2.2	-44.66	98.46	C[C@H](NC(=O)CCC(F)(F)F)C(=O)N[C@@H]1C(=O)N(CCO)C2=C(C=CC=N2)C3=C1C=CC=C3						HY-12449	MedChem Express	2017_MIPE5.0_01	-6.4795		Crenigacestat		1.1				30.55	61.643	0.3	0.005	0.906							106.303			102.303	71.753	410.839	410.462
s-sclc-HCT116-MIPE5.0-CTG48h-1	NCGC00167967-05	HCT116-viability		4	-11.914	87.297	CC[C@H]1OC(=O)[C@H](C)C(=O)[C@H](C)[C@@H](O[C@H]2O[C@H](C)C[C@@H]([C@H]2O)N(C)C)[C@@](C)(C[C@@H](C)C(=O)[C@H](C)[C@H]3N(CCCC[N]4C=NC(=C4)C5=CN=CC=C5)C(=O)O[C@]13C)OC						AC3258	Enzo	2017_MIPE5.0_01			Telithromycin		1.3				19.928	90.742	1.464	0.126	0.653							102.656			104.656	84.728	452.671	452.061
s-sclc-HCT116-MIPE5.0-CTG48h-1	NCGC00499183-01	HCT116-viability	3.31523	-2.1	-99.243	18.276	CN1C(=O)C2=C(C=CS2)N(C)C3=NC(=NC=C13)NC4=CC=C(C=C4)[S+](N)([O-])=O						XMU-MP-1	TruePharmaChem	2017_MIPE5.0_01	-5.4795		XMU-MP-1		4			4.294	80.937	0.376	0.6	0	0.992							99.62			99.213	18.276	348.049	349.166
s-sclc-HCT116-MIPE5.0-CTG48h-1	NCGC00386427-01	HCT116-viability	18.6429	-2.1	-106.017	7.825	COC1=CC2=C(C=C1OC3CCN(CC3)C(=O)C=C)C(=NC=N2)NC4=CC=C(Cl)C(=C4F)Cl						S7358	Selleck	2017_MIPE5.0_01	-4.7295		Poziotinib		4			6.168	91.833	-10.542	1.344	0	0.974							95.475			99.658	7.825	404.679	404.382
s-sclc-HCT116-MIPE5.0-CTG48h-1	NCGC00167751-05	HCT116-viability	20.9177	-2.1	-84.159	16.466	COC1=CC(=C2C(=O)N(COC/3=C/C(=O)N4\C=C/C=C(OCCN5CCCCC5)\C4=N3)[S+]([O-])(=O)C2=C1)C(C)C		503.32	>82			1269	Axon Medchem	2017_MIPE5.0_01	-4.6795		SSR-69071		4			3.77	97.157	14.684	2.253	0.003	0.908							98.844			113.624	16.466	438.822	440.253
s-sclc-HCT116-MIPE5.0-CTG48h-1	NCGC00095135-12	HCT116-viability		4	-6.458	95.596	CN(C)CCC1=C[NH]C2=CC=C(C[S+]([O-])(=O)N3CCCC3)C=C12						HY-B0383	MedChem Express	2017_MIPE5.0_01			Almotriptan		1.3				11.181	96.1	3.512	0.413	0.329							102.558			104.191	93.01	466.502	465.75
s-sclc-HCT116-MIPE5.0-CTG48h-1	NCGC00244250-02	HCT116-viability	13.1982	-2.4	-100.135	21.604	CN(C)C1=CC=C(NC2=N[N](C(=N2)N)C(=O)C3=C(F)C=CC=C3F)C=C1						DYD03-067	NCGCChem	2017_MIPE5.0_01	-4.8795	0.258	NCGC00244250	NCGC00244250-01; NCGC00244250-01	4		13.613	5.472	82.49	-0.838	0.9	0.087	0.98							99.297			104.094	21.604	406.7	405.95
s-sclc-HCT116-MIPE5.0-CTG48h-1	NCGC00160428-03	HCT116-viability	0.29547	-1.2	-70.858	29.451	ClC1=CC=C(C[N]2C=C(C(=O)C(=O)NC3=CC=NC=C3)C4=CC=CC=C24)C=C1						3728	Tocris	2017_MIPE5.0_01	-6.5295		Indibulin		4			10.188	76.36	29.434	1	0	0.988							100.292			105.811	29.451	325.543	324.077
s-sclc-HCT116-MIPE5.0-CTG48h-1	NCGC00165761-07	HCT116-viability	2.347	-1.2	-78.211	21.09	CC1=CC=C2N=C(NCCN)C3=NC=C(C)[N]3C2=C1						HY-10518	MedChem Express	2017_MIPE5.0_01	-5.6295		BMS-345541		4			8.237	90.405	23.375	4.955	0.013	0.978							101.586			111.495	21.09	387.052	386.584
s-sclc-HCT116-MIPE5.0-CTG48h-1	NCGC00387042-02	HCT116-viability	23.47	-2.2	-67.101	44.643	NC1CCCN(C1)C2=C(C=CC=C2\C=C\3SC(=O)NC3=O)C4=CC=CC=C4	>30	38.39	>56			A3962	APExBIO	2017_MIPE5.0_01	-4.6295		AZD-1208		2.3			6.129	57.846	29.603	1	0.009	0.868							96.704			102.489	44.643	427.265	430.952
s-sclc-HCT116-MIPE5.0-CTG48h-1	NCGC00475729-01	HCT116-viability		4	0	106.813	CN1C(=O)[C@@H](NC(=O)[C@H](CCC(F)(F)F)[C@H](CCC(F)(F)F)C(N)=O)\N=C(C2=CC=CC=C2)/C3=CC=CC=C13						A-1401	ActiveBioChem	2017_MIPE5.0_01			BMS-906024		5				12.352	0										0			109.856	97.504	502.544
s-sclc-HCT116-MIPE5.0-CTG48h-1	NCGC00015924-24	HCT116-viability		4	-16.714	96.165	CNCC(O)C1=CC=C(O)C=C1						HY-N0132A	MedChem Express	2017_MIPE5.0_01			Synephrine		1.3				25.279	83.922	1.885	0.058	0.776							100.636			104.321	79.041	461.53	459.861
s-sclc-HCT116-MIPE5.0-CTG48h-1	NCGC00091281-10	HCT116-viability		4	-8.969	92.76	CN(C)NC(=O)CCC(O)=O						HY-13643	MedChem Express	2017_MIPE5.0_01			Daminozide		1.3				22.058	91.446	4.955	0.299	0.457							100.415			100.915	78.857	449.452	450.186
s-sclc-HCT116-MIPE5.0-CTG48h-1	NCGC00483929-01	HCT116-viability		4	-21.83	78.951	COC1=CC(=CC2=C1[N](C)N=N2)[C@@H](CC(O)=O)C3=CC(=C(C)C=C3)CN4C[C@@H](C)OC5=C(C=CC=C5)[S+]4([O-])=O	15.9446	<2.9	>81			PJM008-063	NCGCChem	2017_MIPE5.0_01			KI-696		1.3				20.692	81.813	0.4	0.064	0.738							103.643			99.643	78.951	429.152	428.288
s-sclc-HCT116-MIPE5.0-CTG48h-1	NCGC00163548-03	HCT116-viability	0.00372	-1.2	-72.601	38.837	CS[C@H]1SC[C@H]2N(C)C(=O)[C@@H](C)NC(=O)[C@H](COC(=O)[C@@H](C(C)C)N(C)C(=O)[C@@H]1N(C)C(=O)[C@@H](C)NC(=O)[C@H](COC(=O)[C@@H](C(C)C)N(C)C2=O)NC(=O)C3=NC4=CC=CC=C4N=C3)NC(=O)C5=NC6=CC=CC=C6N=C5						SML4077	SIGMA	2017_MIPE5.0_01	-8.4295		Echinomycin		4			2.792	89.632	35.439	3.247	0.001	0.939							108.04			107.503	17.871	219.451	219.945
s-sclc-HCT116-MIPE5.0-CTG48h-1	NCGC00346876-03	HCT116-viability	18.6429	-2.1	-88.84	12.029	CCC(C)SSC1=NC=C[NH]1						14192	Cayman	2017_MIPE5.0_01	-4.7295		PX-12		4			16.433	87.638	5.206	1.967	0	0.961							94.046			99.667	12.029	409.982	410.501
s-sclc-HCT116-MIPE5.0-CTG48h-1	NCGC00167768-11	HCT116-viability	2.09177	-2.2	-47.376	82.5	COC1=C(OC)C=C2C(=CC=NC2=C1)OC3=CC=C(NC(=O)NC4=CC=C(F)C=C4F)C(=C3)F						HY-12038	MedChem Express	2017_MIPE5.0_01	-5.6795		KI-8751		1.3			6.942	38.934	52.695	0.5	0.01	0.885							100.071			100.992	62.058	407.949	408.725
s-sclc-HCT116-MIPE5.0-CTG48h-1	NCGC00480730-01	HCT116-viability		4	-31.845	94.702	CN1N(C2=CC=CC=C2)C(=O)C(=C1/C3=CC=CC=C3)/C(=O)C4=CC=C(C)C(=C4N)C5=CC=C6N=C(C)C=CC6=C5						5517	Tocris	2017_MIPE5.0_01			AMG PERK 44		2.3				29.744	66.978	0.5	0.136	0.67							98.823			105.363	75.619	438.21	437.494
s-sclc-HCT116-MIPE5.0-CTG48h-1	NCGC00379246-01	HCT116-viability	7.42187	-1.1	-93.562	4.187	CC1=CC(=CC=C1NC(=O)[C@@H](N)CCCCN)C2=NC3=CC(=CC=C3S2)F						4995	Tocris	2017_MIPE5.0_01	-5.1295		Phortress (NSC-710305)		4			5.449	100.913	4.581	4.504	0	0.982							98.143			105.099	4.187	394.237	396.03
s-sclc-HCT116-MIPE5.0-CTG48h-1	NCGC00249390-02	HCT116-viability	11.7629	-2.2	-80.261	21.708	COC1=C(OC)C=C2C(OC3=CC=C(NC(=O)NC4=NOC(C)=C4)C(Cl)=C3)=CC=NC2=C1						S1207_cm2	Selleck	2017_MIPE5.0_01	-4.9295		Tivozanib (AV-951)		4			4.571	82.846	18.39	2.72	0	0.992							98.651			104.553	21.708	422.666	423.093
s-sclc-HCT116-MIPE5.0-CTG48h-1	NCGC00386882-01	HCT116-viability	0.742187	-1.1	-92.371	9.84	CN(C1CC[S+]([O-])(=O)CC1)C(=O)CNC(=O)\C=C\C2=CC(=CC=C2)Cl						MLS003874889	Evotec	2017_MIPE5.0_01	-6.1295		ML264		4			7.328	93.093	7.597	0.9	0	0.989							99.968			102.933	9.84	311.431	310.659
s-sclc-HCT116-MIPE5.0-CTG48h-1	NCGC00356073-13	HCT116-viability	18.6429	-2.2	-41.454	62.234	COC1=CC(=C2C(=O)N\C(=N/C2=C1)C3=CC(=C(OCCO)C(=C3)C)C)OC						16424	Cayman	2017_MIPE5.0_01	-4.7295		RVX-208		2.1				40.877	56.948	1.862	0	0.948							98.401			103.111	62.234	452.297	453.394
s-sclc-HCT116-MIPE5.0-CTG48h-1	NCGC00095112-07	HCT116-viability	26.3338	-3	-43.08	57.733	COC1=CC=C(C=C1)C(=O)CC(=O)C2=CC=C(C=C2)C(C)(C)C						S1904	Selleck	2017_MIPE5.0_01	-4.5795		Avobenzone		2.1			10.535	44.647	53.858	4.095	0	0.967							96.938			102.379	57.733	452.491	453.193
s-sclc-HCT116-MIPE5.0-CTG48h-1	NCGC00160397-13	HCT116-viability		4	0	95.385	NC1=NC(=NC(=N1)C2=CC(=CC=C2Cl)Cl)N						HY-B0327	MedChem Express	2017_MIPE5.0_01			Irsogladine maleate		5				9.207	0										0			98.87	89.663	454.456
s-sclc-HCT116-MIPE5.0-CTG48h-1	NCGC00263212-05	HCT116-viability		4	-22.456	103.177	CCOC1=CC(=CC(=C1OCC(=O)OC)Cl)/C=C2\C(=N/N(C2=O)C3=CC=CC=C3)C						HY-16664	MedChem Express	2017_MIPE5.0_01			SJ-172550		1.3				24.447	82.601	0.6	0.085	0.736							105.057			111.124	86.677	474.544	472.825
s-sclc-HCT116-MIPE5.0-CTG48h-1	NCGC00263147-03	HCT116-viability	0.58954	-1.2	-69.465	3.759	CC1=N[NH]C2=CC=C(C=C12)C3=CC(=CN=C3)OC[C@@H](N)CC4=CC=CC=C4						SYN-1110	SynKinase	2017_MIPE5.0_01	-6.2295		A-674563		4			8.099	86.39	17.493	1.826	0	0.956							86.959			90.15	3.759	286.338	284.038
s-sclc-HCT116-MIPE5.0-CTG48h-1	NCGC00179250-03	HCT116-viability	20.9177	-2.2	-66.586	38.235	Cl.CCCCN(CCCC)CCC(O)c2cc1c(Cl)cc(Cl)cc1c3cc(ccc23)C(F)(F)F						Prestw-1031	Prestwick Chemical, Inc.	2017_MIPE5.0_01	-4.6795	0.195	Halofantrine	; Halfan;HALOFANTRINE HYDROCHLORIDE; Halofantrina;Halofantrine hydrochloride;Halofantrine	2.1		9.349	18.892	74.591	33.731	1.967	0.002	0.915						Tox21_110637_1	100.317			112.826	38.235	452.888	453.808
s-sclc-HCT116-MIPE5.0-CTG48h-1	NCGC00024631-03	HCT116-viability		4	0	93.055	CCOC(=O)C/1=C(O)/C(=O)N(CC2=CC=CC=C2)C1						518	Tocris	2017_MIPE5.0_01			EBPC		5				18.628	0										0			102.519	83.891	462.336
s-sclc-HCT116-MIPE5.0-CTG48h-1	NCGC00186037-10	HCT116-viability		4	0	98.41	CCCCCN(C)CCC(O)([P](O)(O)=O)[P](O)([O-])=O						B1772	APExBIO	2017_MIPE5.0_01			Ibandronate sodium hydrate		5				11.832	0										0			100.489	88.657	549.607
s-sclc-HCT116-MIPE5.0-CTG48h-1	NCGC00179599-13	HCT116-viability		4	-15.793	96.103	CCN1CCN(C(=O)N[C@@H](C(=O)N[C@H]2[C@H]3SC\C(=C(/N3C2=O)C(O)=O)CSC4=NN=N[N]4C)C5=CC=C(O)C=C5)C(=O)C1=O						16113	Cayman	2017_MIPE5.0_01			Cefoperazone (sodium salt)		2.3				79.334	80.252	4.955	0.703	0.33							96.044			101.791	22.457	453.496	452.153
s-sclc-HCT116-MIPE5.0-CTG48h-1	NCGC00024257-10	HCT116-viability		4	0	95.863	CNC[C@H](O)C1=CC=CC(=C1)O						S2569	Selleck	2017_MIPE5.0_01			Phenylephrine hydrochloride		5				6.157	0										0			97.417	91.26	452.205
s-sclc-HCT116-MIPE5.0-CTG48h-1	NCGC00161634-09	HCT116-viability	0.029547	-1.2	-30.73	84.199	C[C@@H]1CC[C@H]2[C@@H](C)C(=O)O[C@@H]3O[C@@]4(C)CC[C@@H]1[C@@]23OO4						S1282	Selleck	2017_MIPE5.0_01	-7.5295		Artemisinin		1.3			13.92	27.692	77.271	0.4	0.007	0.879							108.001			104.001	76.309	423.813	425.336
s-sclc-HCT116-MIPE5.0-CTG48h-1	NCGC00508876-01	HCT116-viability	11.7629	-2.1	-121.239	3.638	COC1=CC(=NC=C1C2=C[N](C)N=C2)NC3=CN=C(C#N)C(=N3)O[C@H](C)CN(C)C						SYN-1216	SynKinase	2017_MIPE5.0_01	-4.9295		CCT-244747		4				101.602	-23.659	0.7	0	0.947							97.58			105.241	3.638	372.521	368.929
s-sclc-HCT116-MIPE5.0-CTG48h-1	NCGC00345822-02	HCT116-viability		4	-8.484	87.331	CN(C)CC(C)(C)CNC1=N[N]2C(=NN=C2C3=CC=CC=C3)C=C1C4CCC4						SYN-1005	SynKinase	2017_MIPE5.0_01			Akt-I-1		1.3				13.972	85.706	2.406	0.111	0.672							94.19			98.758	84.787	445.445	445.298
s-sclc-HCT116-MIPE5.0-CTG48h-1	NCGC00263087-10	HCT116-viability	0.066148	-1.1	-89.811	5.931	CC[C@H]1N(C(C)C)C2=NC(=NC=C2N(C)C1=O)NC3=CC=C(C=C3OC)C(=O)NC4CCC(CC4)N5CCN(CC5)CC6CC6						S2235	Selleck	2017_MIPE5.0_01	-7.1795		Volasertib		4			6.756	91.898	13.747	0.6	0.001	0.935							103.557			97.829	5.931	248.704	242.541
s-sclc-HCT116-MIPE5.0-CTG48h-1	NCGC00164617-14	HCT116-viability		4	9.715	104.393	COC1=CC=C(C=C1C23CC4CC(CC(C4)C2)C3)C5=CC=C6C=C(C=CC6=C5)C(O)=O						GR111	Enzo	2017_MIPE5.0_01			Adapalene		2.3				13.414	104.576	3.512	0.164	0.608							94.86			104.393	90.979	460.241	460.651
s-sclc-HCT116-MIPE5.0-CTG48h-1	NCGC00017159-23	HCT116-viability	4.17363	-1.2	-68.034	33.954	COC1=CC(=CC=C1O)/C=C/C(=O)CC(=O)/C=C/C2=CC(=C(O)C=C2)OC						HY-N0005	MedChem Express	2017_MIPE5.0_01	-5.3795		Curcumin		1.1			5.774	70.767	26.866	1.248	0	0.953							94.899			102.488	31.721	380.294	381.595
s-sclc-HCT116-MIPE5.0-CTG48h-1	NCGC00387263-04	HCT116-viability	0.02347	-1.4	-26.473	85.066	C\C1=C(\SSC1=S)C2=CN=CC=N2						B5958	APExBIO	2017_MIPE5.0_01	-7.6295		Oltipraz		1.3			29.48	24.144	81.613	0.5	0.007	0.876							108.085			104.085	79.941	434.885	434.86
s-sclc-HCT116-MIPE5.0-CTG48h-1	NCGC00263222-02	HCT116-viability	2.9547	-1.1	-96.775	4.362	CC1(C)OC/2=C(\[C@H](NCC3=CC=CC=C3)[C@@H]1O)C(=O)C4=CC=CC=C4C2=O						16838	Cayman	2017_MIPE5.0_01	-5.5295		CAY-10581		4			7.302	106.74	5.393	4.955	0	0.985							102.168			111.102	4.362	371.118	372.247
s-sclc-HCT116-MIPE5.0-CTG48h-1	NCGC00262195-03	HCT116-viability		4	-14.358	87.526	CN1C(=O)\C(=C/C2=C1N=C(NC3CCOCC3)N=C2)OC4=C(F)C=C(F)C=C4						SYN-1101	SynKinase	2017_MIPE5.0_01			R-1487		2.3				18.356	85.133	4.955	0.232	0.532							99.491			105.882	87.526	475.408	474.805
s-sclc-HCT116-MIPE5.0-CTG48h-1	NCGC00024667-19	HCT116-viability		4	-16.919	80.945	C[C@](N)(CC1=CC(O)=C(O)C=C1)C(O)=O						DL443	Enzo	2017_MIPE5.0_01			Methyldopa		1.3				20.481	80.792	2.406	0.02	0.826							97.711			101.426	80.945	457.749	456.458
s-sclc-HCT116-MIPE5.0-CTG48h-1	NCGC00346459-07	HCT116-viability	0.661475	-1.2	-79.427	30.73	C[C@@H](OC1=CC2=C([NH]N=C2\C=C\C3=C[N](CCO)N=C3)C=C1)C4=C(Cl)C=NC=C4Cl						HY-13304	MedChem Express	2017_MIPE5.0_01	-6.1795		LY-2874455		4			6.947	86.774	21.772	1.21	0	0.98							101.199			103.069	16.295	334.531	337.086
s-sclc-HCT116-MIPE5.0-CTG48h-1	NCGC00263219-03	HCT116-viability		4	-16.847	97.554	COC1=C2NC3=C(C=CC=C3C(=O)NC4=CC=C(CCN5CCC6=C(C5)C=C(OC)C(=C6)OC)C=C4)C(=O)C2=CC=C1						S7772	Selleck	2017_MIPE5.0_01			Elacridar		1.3				30.94	84.815	2.406	0.088	0.731							101.662			106.396	75.456	440.147	439.334
s-sclc-HCT116-MIPE5.0-CTG48h-1	NCGC00247735-03	HCT116-viability		4	0	100.428	C1NCC2CC1C3=CC4=NC=CN=C4C=C23						S1440	Selleck	2017_MIPE5.0_01			Varenicline tartrate		5				15.687	0										0			105.086	89.399	475.427
s-sclc-HCT116-MIPE5.0-CTG48h-1	NCGC00387775-03	HCT116-viability	41.7363	-3	-66.466	43.48	OC(=O)C1=CC=C(CCCC2=CC=C(OCCC3=CC=C(F)C=C3)C=C2)O1						2341	Bio Vision	2017_MIPE5.0_01	-4.3795		D-942		2.3			7.327	54.533	26.045	0.6	0.199	0.567							92.511			98.013	43.48	404.262	408.312
s-sclc-HCT116-MIPE5.0-CTG48h-1	NCGC00092360-02	HCT116-viability	1.04837	-1.4	-20.555	87.559	NC1=NC=NC2=C1N=C[N]2[C@@H]3O[C@H](CO)C[C@H]3O						2294	Tocris	2017_MIPE5.0_01	-5.9795		Cordycepin		1.3			5.008	28.791	73.41	1.416	0.024	0.842							93.966			100.544	71.753	418.587	417.148
s-sclc-HCT116-MIPE5.0-CTG48h-1	NCGC00018258-12	HCT116-viability	20.9177	-2.1	-83.509	15.434	ClC1=CC=C(COC(C[N]2C=CN=C2)C3=CC=C(Cl)C=C3Cl)C=C1						S2535	Selleck	2017_MIPE5.0_01	-4.6795		Econazole nitrate		4			17.236	90.308	13.708	2.253	0.001	0.934							97.217			105.742	15.434	429.588	432.701
s-sclc-HCT116-MIPE5.0-CTG48h-1	NCGC00386704-01	HCT116-viability		4	-18.191	85.522	[O-][S+](=O)(NC1=CC=C(C=C1)C(=O)N2CCN(CC2)CC3CC3)C4=CC=CC5=C4N=CC=C5						2149	Axon Medchem	2017_MIPE5.0_01			Mitapivat		2.3				17.385	80.573	0.8	0.124	0.655							98.765			102.907	85.522	463.956	464.33
s-sclc-HCT116-MIPE5.0-CTG48h-1	NCGC00408801-01	HCT116-viability	0.083275	-1.2	-59.709	34.571	CC[C@@H](C)NC1=CC(=C(C)C=C1C(N)=O)C(=O)NC2C[C@@H]3CCC(C2)N3C4=NC=C(C=C4)C(=O)C5CC5						GLXC-90165	Glixx	2017_MIPE5.0_01	-7.0795		XL-888		1.1			6.024	71.835	41.33	2.048	0	0.981							101.039			106.406	34.571	322.203	319.812
s-sclc-HCT116-MIPE5.0-CTG48h-1	NCGC00023509-18	HCT116-viability		4	-14.421	90.477	CC[C@H](C)C(=O)O[C@H]1C[C@@H](C)\C=C2\C=C/[C@H](C)[C@H](CC[C@@H]3C[C@@H](O)CC(=O)O3)[C@@H]12						S2061	Selleck	2017_MIPE5.0_01			Lovastatin		1.1				20.321	89.205	1.248	0.001	0.926							103.626			106.68	86.358	457.495	457.346
s-sclc-HCT116-MIPE5.0-CTG48h-1	NCGC00521070-01	HCT116-viability		4	-13.932	98.898	COC1=CC=C(Cl)C=C1\C2=C\C(=O)NC(=S)N2CC(N)=O						1435467-37-0	BOC Sciences	2017_MIPE5.0_01			PF-06282999		1.3				20.258	81.735	3.065	0.008	0.893							95.667			98.898	78.64	422.115	420.511
s-sclc-HCT116-MIPE5.0-CTG48h-1	NCGC00016960-07	HCT116-viability		4	-14.759	99.344	CC=3CN(C(=O)NCCc1ccc(cc1)S(=O)(=O)NC(=O)N[C@@H]2CC[C@@H](C)CC2)C(=O)C=3CC						SRP01525g	Sequoia	2017_MIPE5.0_01			Glimepiride	Glimepride; Glimepiride; Amaryl;Glimepiride;	1.3				19.82	83.397	4.955	0.007	0.899						Tox21_110713_1	98.157			99.344	79.524	424.125	424.57
s-sclc-HCT116-MIPE5.0-CTG48h-1	NCGC00378623-01	HCT116-viability		4	-17.707	34.365	CC[C@H](C)[C@@H]([C@@H](CC(=O)N1CCC[C@H]1[C@H](OC)[C@@H](C)C(=O)N[C@@H](CC2=CC=CC=C2)C3=NC=CS3)OC)N(C)C(=O)[C@@H](NC(=O)[C@H](C(C)C)N(C)C)C(C)C	14.8247	153.75	43.5788			HY-15580	MedChem Express	2017_MIPE5.0_01			Dolastatin 10		1.4				21.839	41.997	4.955	0.187	0.58							59.704			56.204	34.365	206.709	205.461
s-sclc-HCT116-MIPE5.0-CTG48h-1	NCGC00161670-08	HCT116-viability		4	-6.407	106.268	CC(C)C[C@H](NC(=O)[C@H](C)NC(=O)C[C@H](O)[C@H](CC(C)C)NC(=O)[C@@H](NC(=O)[C@@H](NC(=O)CC(C)C)C(C)C)C(C)C)[C@@H](O)CC(O)=O						Prestw-405	Prestwick	2017_MIPE5.0_01			Pepstatin		1.3				13.256	99.345	4.955	0.425	0.343							105.752			107.752	94.496	483.852	484.907
s-sclc-HCT116-MIPE5.0-CTG48h-1	NCGC00090774-12	HCT116-viability	23.47	-2.2	-80.342	28.29	CC(=O)OC1=C(C=CC=C1)C(=O)NC2=NC=C(S2)[N+]([O-])=O						AC3203	Enzo	2017_MIPE5.0_01	-4.6295		Nitazoxanide		4			4.053	83.429	22.094	4.095	0	0.956							102.436			111.719	28.29	467.831	465.865
s-sclc-HCT116-MIPE5.0-CTG48h-1	NCGC00351592-01	HCT116-viability	0.371975	-1.2	-80.991	30.861	COC1=CC=C(C=C1OC)[C@@H](O)[C@@H](C)OC2=C(OC)C=C(C=C2)[C@H]3O[C@@H]([C@H](C)[C@H]3C)C4=CC=C(O[C@H](C)[C@H](O)C5=CC(=C(OC)C=C5)OC)C(=C4)OC						Manassantin A	Duke University	2017_MIPE5.0_01	-6.4295		Manassantin A	Manassantin A	1.1			5.201	68.961	24.72	0.4	0	0.966							105.711			99.822	30.861	332.991	331.28
s-sclc-HCT116-MIPE5.0-CTG48h-1	NCGC00181111-05	HCT116-viability		4	0	99.398	[CH3][C]1([CH3])[CH2][CH2][C]([CH3])([CH3])C2=C1C=CC(=C2)[NH][C](=[O])C3=CC=C(C=C3)[C]([OH])=[O]						A3856	APExBIO	2017_MIPE5.0_01			Tamibarotene		5				13.666	0										0			113.064	99.398	510.714
s-sclc-HCT116-MIPE5.0-CTG48h-1	NCGC00167513-13	HCT116-viability	14.8086	-2.1	-107.55	6.926	COC1=CC2=C(NC3=CC=C(Br)C=C3F)N=CN=C2C=C1OCC4CCN(C)CC4						AOB87780	Aobious	2017_MIPE5.0_01	-4.8295		Vandetanib		4			8.102	95.708	-13.199	1.248	0	0.968							94.351			102.634	6.926	388.59	388.388
s-sclc-HCT116-MIPE5.0-CTG48h-1	NCGC00070736-17	HCT116-viability		4	-14.915	96.845	CC(C)C[N]1C=NC2=C(N)N=C3C=CC=CC3=C12						HY-B0180	MedChem Express	2017_MIPE5.0_01			Imiquimod		1.3				18.907	82.271	4.955	0.045	0.798							97.186			101.997	83.09	475.031	474.547
s-sclc-HCT116-MIPE5.0-CTG48h-1	NCGC00510502-02	HCT116-viability	3.71975	-1.2	-69.939	18.106	O=C1\C=C(OC2=C1SC=C2C3=CC=C4OCCOC4=C3)\N5CCOCC5						S8589	Selleck	2017_MIPE5.0_01	-5.4295		SF-2523		4				81.096	19.671	1.862	0	0.964							89.609			99.202	18.106	354.364	351.634
s-sclc-HCT116-MIPE5.0-CTG48h-1	NCGC00389231-01	HCT116-viability	0.371975	-1.2	-73.406	37.12	CN1CCC(C1CO)C2=C(O)C=C(O)C3=C2O\C(=C/C3=O)C4=CC=CC=C4Cl						B1430	APExBIO	2017_MIPE5.0_01	-6.4295		Riviciclib (P276-00)		4			7.118	92.004	32.528	2.533	0	0.975							105.934			111.315	19.311	352.744	352.888
s-sclc-HCT116-MIPE5.0-CTG48h-1	NCGC00485941-02	HCT116-viability	18.6429	-2.2	-93.937	12.845	CC1=C(NC2=NC(=CC=N2)C3=CN=CC=C3)C=C(NC(=O)C4=CC=C(CN5CCNCC5)C=C4)C=C1						HY-G0017	MedChem Express	2017_MIPE5.0_01	-4.7295		CGP-74588 (N-Desmethyl imatinib)		4				86.05	-3.495	1.464	0.001	0.942							90.442			98.895	12.845	386.164	387.628
s-sclc-HCT116-MIPE5.0-CTG48h-1	NCGC00160391-11	HCT116-viability	2.63338	-1.1	-100.059	5.374	CC[P](CC)(CC)=[Au]S[C@@H]1O[C@H](COC(C)=O)[C@@H](OC(C)=O)[C@H](OC(C)=O)[C@H]1OC(C)=O						A6733_cm1	SIGMA	2017_MIPE5.0_01	-5.5795		Auranofin		4				105.371	6.384	3.297	0	0.997							106.443			110.745	5.374	383.404	384.166
s-sclc-HCT116-MIPE5.0-CTG48h-1	NCGC00015448-06	HCT116-viability	0.209177	-1.4	-28.766	74.217	CC(C)=CCC\C(C)=C\CC\C(C)=C\CSC1=C(C=CC=C1)C(O)=O						S7684	Selleck	2017_MIPE5.0_01	-6.6795		Salirasib		1.3			17.86	30.499	73.849	0.8	0.01	0.861							102.615			104.643	74.143	424.778	424.82
s-sclc-HCT116-MIPE5.0-CTG48h-1	NCGC00346647-03	HCT116-viability	5.25428	-2.1	-130.787	3.856	CNC(=O)C1=C(F)C=CC=C1NC2=C3C=C[NH]C3=NC(=N2)NC4=C(OC)C=C5CCN(C(=O)CN(C)C)C5=C4						S2703	Selleck	2017_MIPE5.0_01	-5.2795		GSK-1838705A		4			4.137	100.975	-27.972	0.5	0	0.957							102.815			104.831	3.856	334.362	335.241
s-sclc-HCT116-MIPE5.0-CTG48h-1	NCGC00379062-01	HCT116-viability	8.32748	-2.2	-54.883	46.583	CO[C@@H]1OC[C@@H](O[C@H]1OC2=CC(=C3C(=C2)O[C@]4([C@@H]([C@H]([C@@H](O)[C@@]34O)C(=O)OC)C5=CC=CC=C5)C6=CC=C(OC)C=C6)OC)[C@@H](O)CO						HY-15359	MedChem Express	2017_MIPE5.0_01	-5.0795		Episilvestrol		1.1			2.954	53.064	42.189	1.464	0	0.972							97.072			99.648	46.583	422.961	422.518
s-sclc-HCT116-MIPE5.0-CTG48h-1	NCGC00183682-14	HCT116-viability		4	23.5	114.356	CCO[C@@H]1OC(=O)C[C@@H]1NC(=O)[C@@H]2CCCN2C(=O)[C@@H](NC(=O)C3=CC(=C(N)C=C3)Cl)C(C)(C)C						HY-13205	MedChem Express	2017_MIPE5.0_01			VX-765		2.3				33.919	115.354	4.095	0.196	0.57							91.854			114.356	80.438	450.518	450.238
s-sclc-HCT116-MIPE5.0-CTG48h-1	NCGC00015622-10	HCT116-viability	0.066148	-1.4	-24.342	99.697	O=C1\C=C(/OC2=C1C=CC=C2C3=CC=CC=C3)N4CCOCC4						1130	Tocris	2017_MIPE5.0_01	-7.1795		LY-294002		1.3			18.471	26.215	76.678	0.6	0.01	0.885							101.02			100.201	73.985	417.111	416.41
s-sclc-HCT116-MIPE5.0-CTG48h-1	NCGC00510483-02	HCT116-viability	20.9177	-2.1	-99.933	5.962	CCN(CC)CCNC(=O)C1=C(C)[NH]C(=C1C)\C=C2\C(=O)NC3=C2C=C(C=C3)C4=CSC(=N4)C5=CC=CC=C5						S8572	Selleck	2017_MIPE5.0_01	-4.6795		Amcasertib		4				101.652	-1.441	4.095	0	0.959							98.492			107.613	5.962	437.842	436.417
s-sclc-HCT116-MIPE5.0-CTG48h-1	NCGC00510690-01	HCT116-viability	6.61475	-2.2	-72.163	46.493	CC(C)[N]1N=CN=C1C2=C[N]3CCOC4=CC(=CC=C4C3=N2)O[C@@H](C)C(N)=O						S8157	Selleck	2017_MIPE5.0_01	-5.1795		GDC-0326		1.1				59.66	30.09	0.5	0	0.957							102.253			106.153	46.493	410.303	409.07
s-sclc-HCT116-MIPE5.0-CTG48h-1	NCGC00263205-02	HCT116-viability		4	10.686	95.956	CC1(C)CNC2=C1C=CC(=C2)NC(=O)C3=CC=CN=C3NCC4=CC=NC=C4						S1032	Selleck	2017_MIPE5.0_01			Motesanib		1.3				17.779	106.421	3.572	0.346	0.435							95.735			106.379	88.6	469.785	472.347
s-sclc-HCT116-MIPE5.0-CTG48h-1	NCGC00378744-02	HCT116-viability		4	0	90.557	CCNC(=O)N(CCCN(C)C)C(=O)[C@@H]1CC2[C@@H](CC3=C[NH]C4=CC=CC2=C34)N(CC=C)C1						HY-15296	MedChem Express	2017_MIPE5.0_01			Cabergoline		5				9.959	0										0			98.826	88.867	453.675
s-sclc-HCT116-MIPE5.0-CTG48h-1	NCGC00091823-09	HCT116-viability		4	-8.654	90.404	CC1=CC(=C2C(=O)C3=C(O)C=CC=C3C(=O)C2=C1)O						300545	Microsource	2017_MIPE5.0_01			Chrysophanol		1.3				12.756	88.629	1.248	0.31	0.448							97.282			103.161	90.404	463.388	462.382
s-sclc-HCT116-MIPE5.0-CTG48h-1	NCGC00017280-37	HCT116-viability		4	-22.467	82.857	C/C1=C(\C=C\C(C)=C\C=C\C(C)=C\C(O)=O)C(C)(C)CCC1						HY-14649	MedChem Express	2017_MIPE5.0_01			Tretinoin		2.3				22.269	77.196	4.955	0.163	0.607							99.663			105.126	82.857	473.801	474.367
s-sclc-HCT116-MIPE5.0-CTG48h-1	NCGC00420896-01	HCT116-viability	2.63338	-1.2	-72.014	43.853	C\C(NNC(=O)C1=CC(=CC=C1)[S+]([O-])(=O)N2CCOCC2)=C3/C=C(Cl)\C=C/C3=O						9446-5	Bio Vision	2017_MIPE5.0_01	-5.5795		SP-2509		4			5.031	90.915	25.209	4.955	0.001	0.942							97.223			103.09	12.175	372.19	376.518
s-sclc-HCT116-MIPE5.0-CTG48h-1	NCGC00390570-02	HCT116-viability	2.9547	-1.1	-96.23	4.281	CCN1CCN(CC1)CC2=CC=C(NC(=O)C3=CC=C(C)C(=C3)\C=C\C4=CN=C5[NH]C=CC5=C4OC)C=C2C(F)(F)F						HY-12291	MedChem Express	2017_MIPE5.0_01	-5.5295		HG-6-64-1		4			7.514	99.729	2.911	1.66	0	0.978							99.141			104.01	4.281	358.014	358.053
s-sclc-HCT116-MIPE5.0-CTG48h-1	NCGC00183128-03	HCT116-viability		4	7.392	106.712	[H][C@@]7(O[C@@H]1[C@@H](O)[C@H](O)[C@H](O[C@]1([H])O[C@H]2CC[C@@]3(C)[C@@]([H])(CC[C@]4(C)[C@]3([H])C(=O)C=C5[C@]6([H])C[C@](C)(CC[C@]6(C)CC[C@@]45C)C(O)=O)C2(C)C)C(O)=O)O[C@@H]([C@@H](O)[C@H](O)[C@H]7O)C(O)=O						B2155	APExBIO	2017_MIPE5.0_01			Ammonium Glycyrrhizinate		2.3				14.276	106.595	4.955	0.386	0.361							99.204			106.712	92.436	479.538	480.314
s-sclc-HCT116-MIPE5.0-CTG48h-1	NCGC00480794-01	HCT116-viability	20.9177	-2.4	-21.189	77.245	N[C@@H](CC1=CC=C(C=C1)C2=CC(=NC(=N2)N)OC(C3=CC=C(C=C3)C4=CC=CC(=C4)F)C(F)(F)F)C(O)=O						A14325	Adooq	2017_MIPE5.0_01	-4.6795		LP-533401		2.3			3.76	24.807	76.213	4.095	0.031	0.8							97.403			102.052	77.245	461.1	460.352
s-sclc-HCT116-MIPE5.0-CTG48h-1	NCGC00346972-08	HCT116-viability	16.6155	-2.1	-92.685	10.124	CC1=CC(=CC(=C1)OCC2=CC=C(CN3CCC[C@@H]3CO)C=C2)C[S+]([O-])(=O)C4=CC=CC=C4						5754	Tocris	2017_MIPE5.0_01	-4.7795		PF-543		4			7.14	91.421	3.322	2.188	0	0.973							96.007			101.545	10.124	415.402	414.865
s-sclc-HCT116-MIPE5.0-CTG48h-1	NCGC00263193-02	HCT116-viability	20.9177	-2.2	-63.487	37.195	COC1=CC(=CC=C1NC(=O)NC(C)C2=NC=CS2)OC3=CC=NC4=CC(=C(OC)C=C34)OC						4481	Tocris	2017_MIPE5.0_02	-4.6795		KI-20227		2.1			4.503	67.58	32.469	4.095	0	0.949							95.956			104.775	37.195	437.313	437.729
s-sclc-HCT116-MIPE5.0-CTG48h-1	NCGC00015096-27	HCT116-viability	23.47	-2.2	-71.827	29.872	CCCCC1=C(C(=O)C2=CC(=C(OCCN(CC)CC)C(=C2)I)I)C3=C(O1)C=CC=C3						HY-14188	MedChem Express	2017_MIPE5.0_02	-4.6295		Amiodarone hydrochloride		4			10.822	73.906	24.488	4.095	0	0.962							96.315			103.778	29.872	441.005	439.253
s-sclc-HCT116-MIPE5.0-CTG48h-1	NCGC00510878-01	HCT116-viability		4	-8.267	102.006	C[N]1C(=C(CO)C2=C1C(=O)\C=C(N3CC3)/C2=O)\C=C\CO						sc-480043	SantaCruz Bio	2017_MIPE5.0_02			Apaziquone		1.3				11.056	101.261	4.955	0.378	0.372							109.528			108.028	96.972	488.273	488.423
s-sclc-HCT116-MIPE5.0-CTG48h-1	NCGC00346519-04	HCT116-viability		4	-14.476	93.121	CC(C)CCCCCCCC(=O)N[C@@H]1[C@@H](O)[C@H](O)[C@@H](CO)O[C@H]1OC2=C3OC4=CC=C(C[C@H]5NC(=O)[C@H](N)C6=CC(=C(O)C=C6)OC7=CC(=CC(=C7)O)[C@H](NC5=O)C(=O)N[C@H]8C(=O)N[C@H]9C(=O)N[C@@H]([C@H](O[C@@H]%10O[C@H](CO)[C@@H](O)[C@H](O)[C@H]%10NC(C)=O)C%11=CC(=C(OC2=CC8=C3)C=C%11)Cl)C(=O)N[C@@H](C(O)=O)C%12=CC(=CC(=C%12C%13=C(O)C=CC9=C%13)O[C@H]%14O[C@H](CO)[C@@H](O)[C@H](O)[C@@H]%14O)O)C=C4Cl						S1399	Selleck	2017_MIPE5.0_02			Teicoplanin		1.3				14.932	88.595	0.4	0.103	0.683							103.071			105.19	90.258	467.896	468.391
s-sclc-HCT116-MIPE5.0-CTG48h-1	NCGC00481596-01	HCT116-viability	13.1982	-2.2	-76.063	25.784	FC(F)(F)C1=CC=C(C\N=C/2N\C=C(CC3=C[NH]C4=C3C=CC=N4)/C=C2)C=C1						B5816	APExBIO	2017_MIPE5.0_02	-4.8795		PLX-647		4			9.177	78.251	24.545	4.449	0	0.99							100.607			104.034	25.784	437.927	438.216
s-sclc-HCT116-MIPE5.0-CTG48h-1	NCGC00389718-01	HCT116-viability	26.3338	-2.1	-91.324	14.128	CC1=C2[N](C=C1NC(=O)OCC3COCCN3)N=CN=C2NC4=CC5=C(C=C4)[N](CC6=CC(=CC=C6)F)N=C5						A2822	APExBIO	2017_MIPE5.0_02	-4.5795		BMS-599626		4			3.825	88.186	5.617	4.095	0	0.972							96.941			102.314	14.128	440.573	438.895
s-sclc-HCT116-MIPE5.0-CTG48h-1	NCGC00263179-09	HCT116-viability	4.68288	-1.2	-55.664	46.146	OCC[N]1C=C(C2=CC=C\3C(=C2)CCC3=N\O)C(=N1)C4=CC=NC=C4						HY-50864	MedChem Express	2017_MIPE5.0_02	-5.3295		AR-00341677		1.1			6.373	65.295	44.633	1.416	0.001	0.922							100.297			111.441	46.146	426.89	424.165
s-sclc-HCT116-MIPE5.0-CTG48h-1	NCGC00263103-02	HCT116-viability	5.8954	-2.1	-97.744	7.914	CCOC1=C(NC(=O)\C=C\CN(C)C)C=C2C(=C1)N=CC(=C2NC3=CC(=C(F)C=C3)Cl)C#N						S1392	Selleck	2017_MIPE5.0_02	-5.2295		Pelitinib		4			5.786	94.591	1.508	1.111	0	0.98							99.252			102.506	7.914	383.638	382.566
s-sclc-HCT116-MIPE5.0-CTG48h-1	NCGC00346501-04	HCT116-viability	1.61911	-1.2	-34.19	70.774	C[C@@H](O)[C@@H](NC(=O)[C@H](C)[C@@H](O)[C@H](C)NC(=O)[C@@H](NC(=O)C1=C(C)C(=NC(=N1)[C@H](CC(N)=O)NC[C@@H](N)C(N)=O)N)C(O[C@H]2O[C@H](CO)[C@H](O)[C@@H](O)[C@H]2O[C@H]3O[C@H](CO)[C@@H](O)[C@H](OC(N)=O)[C@@H]3O)C4=C[NH]C=N4)C(=O)NCCC5=NC(=CS5)C6=NC(=CS6)C(=O)NCCC[S+](C)C						A10152	Adooq	2017_MIPE5.0_02	-5.7907		Bleomycin sulfate		1.1			0.923	33.663	66.992	1	0	0.974							101.182			104.436	70.774	465.509	465.558
s-sclc-HCT116-MIPE5.0-CTG48h-1	NCGC00346606-02	HCT116-viability		4	-29.464	77.915	CN[C@@H](C)[C@H]1[C@H](O)C[C@@]2(C)[C@@H]3CC[C@H]4C(C)(C)[C@H](CC[C@@]45C[C@@]35CC[C@]12C)NC						S2402	Selleck	2017_MIPE5.0_02			Cyclovirobuxin D		2.3				28.297	70.671	0.9	0.067	0.733							100.134			106.212	77.915	518.829	521.069
s-sclc-HCT116-MIPE5.0-CTG48h-1	NCGC00159509-02	HCT116-viability		4	9	92.667	O=C(OCC)[C@H](CCC)N[C@@H](C)C(=O)N1[C@@H](C[C@@H]2CCCC[C@H]12)C(=O)O				cpd with unspecified MF;S 9490-3;CIPLUS_196546;LS-82690;1-(2-((1-(ETHOXYCARBONYL)BUTYL)AMINO)-1-OXOPROPYL)OCTAHYDRO-1H-INDOLE-2-CARBOXYLIC ACID(2S-(1(R*(R*)),2A,3AB,7AB))-2-METHYL-2-PROPANAMINE;S-9490;Perindopril and diuretics;LS-82762;PERINDOPRIL;S 9490;LS-178402;CIPLUS_668001;S949;perindopril;Perindopril;(2S,3(infinity)S,7(infinity)S)-1-[(S)-N-[(S)-1-Carboxybutyl]alanyl]hexahydro-2-indolinecarb…		T5568746	Enamine	2017_MIPE5.0_02			Perindopril	; Aceon; Perindopril;Perindopril; Pirindopril; Erbumine, Perindopri; Perindopril and diuretics; cpd with unspecified MF; Perstarium	1.3				15.543	101.227	2.787	0.133	0.675						Tox21_113087	92.227			107.271	91.727	478.083	477.768
s-sclc-HCT116-MIPE5.0-CTG48h-1	NCGC00346481-02	HCT116-viability	20.9177	-2.2	-48.75	39.915	CO[C@@H]1C[C@@H](CC[C@H]1O[P](C)(C)=O)C[C@@H](C)[C@@H]2CC(=O)[C@H](C)\C=C(C)\[C@@H](O)[C@@H](OC)C(=O)[C@H](C)C[C@H](C)/C=C/C=C/C=C(C)/[C@H](C[C@@H]3CC[C@@H](C)[C@@](O)(O3)C(=O)C(=O)N4CCCC[C@H]4C(=O)O2)OC						S1022	Selleck	2017_MIPE5.0_02	-4.6795		Ridaforolimus		2.1			2.321	56.17	38.898	2.333	0.003	0.905							87.649			96.085	39.915	400.102	401.252
s-sclc-HCT116-MIPE5.0-CTG48h-1	NCGC00346554-01	HCT116-viability	23.47	-2.1	-89.06	15.089	COC1=CC2=C(C=C1)C=C(C=C2)C3=C(N=C([NH]3)C4=CC=C(C=C4)[S+](C)[O-])C5=CC=NC=C5						S1577	Selleck	2017_MIPE5.0_02	-4.6295	0.199	Tie-2 kinase Inhibitor	Tie2 kinase inhibitor	4		10.53	5.31	89.963	8.363	4.095	0	0.978							97.423			105.052	15.089	440.795	438.891
s-sclc-HCT116-MIPE5.0-CTG48h-1	NCGC00345829-03	HCT116-viability	0.003315	1.3	82.821	33.513	CSC1=CC(=CC=C1)NC2=NC3=C(C=N2)/C=C(C(=O)N3C)/C4=C(Cl)C=CC=C4Cl						HY-10395	MedChem Express	2017_MIPE5.0_02	-8.4795		PD-173955		1.3			14.565	100.146	88.485	4.955	0.306	0.648							5.664			109.315	9.169	336.341	371.105
s-sclc-HCT116-MIPE5.0-CTG48h-1	NCGC00510503-01	HCT116-viability	7.42187	-1.1	-96.485	4.173	CCNCCC1=CC=C(CN(CC)C2=CC(=CC=C2[C@@H]3CCC4=CC(=CC=C4C3)O)OC)C=C1						HY-19822A	MedChem Express	2017_MIPE5.0_02	-5.1295		Elacestrant		4				100.991	3.984	4.504	0	0.996							100.469			105.164	4.173	405.593	404.845
s-sclc-HCT116-MIPE5.0-CTG48h-1	NCGC00181098-02	HCT116-viability		4	0	94.469	[CH3][O]C1=NC(=NC2=C1N=C[N]2[CH]3[O][CH]([CH2][OH])[CH]([OH])[CH]3[OH])[NH2]						A1379	APExBIO	2017_MIPE5.0_02			Nelarabine		5				16.011	0										0			108.763	92.752	480.548
s-sclc-HCT116-MIPE5.0-CTG48h-1	NCGC00484080-01	HCT116-viability	14.8086	-2.2	-68.948	35.096	CN(C)C(=O)OC1=CC=CC(=C1)NC(=O)C2(CN)CCN(CC2)C3=C4C(=C[NH]C4=NC=N3)C						HY-12659	MedChem Express	2017_MIPE5.0_02	-4.8295		LX-7101		1.1			3.727	68.394	29.414	2.044	0.002	0.914							98.362			103.49	35.096	438.366	434.73
s-sclc-HCT116-MIPE5.0-CTG48h-1	NCGC00345800-03	HCT116-viability		4	-14.356	86.182	CCCN1C(=O)N(CC)C2=C([NH]C(=N2)C3=C[N](CC4=CC=CC(=C4)C(F)(F)F)N=C3)C1=O						CT-CV001	ChemieTek	2017_MIPE5.0_02			CVT-6883		1.3				22.543	84.607	4.955	0.228	0.535							98.963			105.626	83.083	464.556	462.697
s-sclc-HCT116-MIPE5.0-CTG48h-1	NCGC00499577-01	HCT116-viability	23.47	-3	-66.023	44.037	CCOC(=O)C1=C[NH]C2=NC=NC(=C12)C3=CC(=CC=C3F)NC(=O)C=C						O-10105	Organix	2017_MIPE5.0_02	-4.6295		JAK3i		2.1			4.769	68.658	38.685	4.095	0.003	0.902							104.708			112.695	44.037	480.822	481.514
s-sclc-HCT116-MIPE5.0-CTG48h-1	NCGC00387273-01	HCT116-viability	16.6155	-2.2	-48.436	53.143	[F]C1=CC=C(C=C1)C2=C([NH]C(=N2)C3=C([F])C=CC=C3)C4=CC=NC=C4						5384	Tocris	2017_MIPE5.0_02	-4.7795		TA02		2.1			11.47	54.01	50.238	2.406	0.002	0.915							98.674			107.153	53.143	450.092	450.227
s-sclc-HCT116-MIPE5.0-CTG48h-1	NCGC00253740-06	HCT116-viability		4	-14.415	90.39	COC[C@@H](NC(C)=O)C(=O)NCC1=CC=CC=C1						HY-13015	MedChem Express	2017_MIPE5.0_02			Lacosamide		1.3				16.93	87.237	0.6	0.24	0.522							101.652			107.319	90.39	472.193	472.678
s-sclc-HCT116-MIPE5.0-CTG48h-1	NCGC00164549-12	HCT116-viability		4	-5.684	92.913	CN(CCOC1=CC=C(N[S+](C)([O-])=O)C=C1)CCC2=CC=C(N[S+](C)([O-])=O)C=C2						HY-B0232	MedChem Express	2017_MIPE5.0_02			Dofetilide		1.3				11.762	92.969	4.955	0.139	0.638							98.653			102.678	90.917	456.593	456.416
s-sclc-HCT116-MIPE5.0-CTG48h-1	NCGC00242056-04	HCT116-viability		4	-13.795	99.445	COC1=CC2=C(C=C1OC)[N](C=N2)C3=CC(=C(S3)C#N)OCC4=C(C=CC=C4)[S+](C)([O-])=O						1811	Bio Vision	2017_MIPE5.0_02			IKK-3 Inhibitor IX		2.3				18.727	83.978	4.504	0.232	0.562							97.773			104.003	85.277	461.648	459.845
s-sclc-HCT116-MIPE5.0-CTG48h-1	NCGC00346463-01	HCT116-viability		4	-8.309	91.826	CNC(=O)C1=C(OC2=CC(=C(C=C12)C3CC3)N(CCO)[S+](C)([O-])=O)C4=CC=C(F)C=C4						CS-0689	Chemscene	2017_MIPE5.0_02			Nesbuvir	Nesbuvir	1.3				12.757	93.165	4.955	0.219	0.546							101.474			101.474	88.716	454.371	453.272
s-sclc-HCT116-MIPE5.0-CTG48h-1	NCGC00159549-16	HCT116-viability		4	-11.658	96.639	OC[C@H]1O[C@H]([C@H](O)[C@@H]1O)N2/C=C\C=N/C2=O						Z4775	SIGMA	2017_MIPE5.0_02			Zebularine		1.3				52.646	93.563	0.4	0.635	0.5							105.221			107.748	55.102	479.338	480.792
s-sclc-HCT116-MIPE5.0-CTG48h-1	NCGC00386735-01	HCT116-viability	29.547	-3	-86.121	20.31	CC(C)C[C@H](CO)NC1=C2SC(=NC2=NC(=N1)S[C@@H](C)C3=CC=CC=C3)N						2255	Axon Medchem	2017_MIPE5.0_02	-4.5295		AZD-8797		4			4.667	79.095	10.197	4.504	0	0.992							96.318			99.406	20.31	440.035	440.156
s-sclc-HCT116-MIPE5.0-CTG48h-1	NCGC00263112-02	HCT116-viability	0.046829	-1.2	-57.605	5.079	C[C@@H](OC1=C(SC(=C1)[N]2C=NC3=C2C=C(CN4CCN(C)CC4)C=C3)C(N)=O)C5=CC=CC=C5C(F)(F)F						S2193	Selleck	2017_MIPE5.0_02	-7.3295		GSK-461364A		4			9.554	96.677	40.371	3.929	0.022	0.821							97.976			101.756	5.079	303.809	295.702
s-sclc-HCT116-MIPE5.0-CTG48h-1	NCGC00345881-05	HCT116-viability	20.9177	-2.2	-45.294	58.281	CC1=NC2=C([NH]1)C3=CC=CC=C3N(CC2)C(=O)C4=CC=C(NC(=O)C5=CC=CC=C5C6=CC=CC=C6)C=C4						HY-18347A	MedChem Express	2017_MIPE5.0_02	-4.6795		Conivaptan hydrochloride		2.1			5.985	45.038	54.704	1.967	0.001	0.94							99.998			103.319	58.281	460.065	461.355
s-sclc-HCT116-MIPE5.0-CTG48h-1	NCGC00178734-10	HCT116-viability	0.001176	1.2	51.249	86.183	N[C@@H](CC(=O)N1CC[N]2C(=NN=C2C(F)(F)F)C1)CC3=C(F)C=C(F)C(=C3)F						HY-13749	MedChem Express	2017_MIPE5.0_02	-8.9295		Sitagliptin		1.1			11.576	50.851	102.024	4.955	0.006	0.901							50.775			106.711	55.86	475.309	478.814
s-sclc-HCT116-MIPE5.0-CTG48h-1	NCGC00159339-04	HCT116-viability	0.001864	1.4	21	104.775	CN[C@H]1[C@H](O)[C@@H](O)[C@H](CO)O[C@H]1O[C@H]2[C@@H](O[C@@H](C)[C@]2(O)C=O)O[C@@H]3[C@@H](O)[C@H](O)[C@@H](NC(N)=N)[C@H](O)[C@H]3NC(N)=N						HY-B0472	MedChem Express	2017_MIPE5.0_02	-8.7295		Streptomycin (sulfate)		1.3			2.633	24.328	104.728	4.095	0.005	0.891							83.728			108.556	84.228	495.052	495.664
s-sclc-HCT116-MIPE5.0-CTG48h-1	NCGC00022398-13	HCT116-viability		4	-12.876	93.533	CC(=O)OCC(=O)[C@@]12OC(C)(C)O[C@@H]1C[C@H]3[C@@H]4C[C@H](F)C/5=C/C(=O)/C=C\[C@]5(C)[C@@]4(F)[C@@H](O)C[C@]23C						HY-B0485	MedChem Express	2017_MIPE5.0_02			Fluocinonide		2.3				47.405	90.304	4.955	0.689	0.697							103.179			107.145	59.74	494.216	493.276
s-sclc-HCT116-MIPE5.0-CTG48h-1	NCGC00184994-11	HCT116-viability		4	7.029	93.029	NC/1=N/C(=O)N(C[C@@H](CO)OC[P](O)(O)=O)/C=C1						HY-17438	MedChem Express	2017_MIPE5.0_02			Cidofovir		1.3				17.019	103.327	4.955	0.426	0.341							96.298			105.655	88.636	539.8	543.932
s-sclc-HCT116-MIPE5.0-CTG48h-1	NCGC00387037-01	HCT116-viability	0.166155	-1.1	-86.943	15.322	C[C@H](O)C(=O)N1CCC(CC1)N2C(=O)N(C)C3=C2C4=NC(=CC=C4N=C3)C5=CN=C(C)C=C5						SYN-1194	SynKinase	2017_MIPE5.0_02	-6.7795		PF-04979064		4			6.591	89.261	14.529	1.1	0	0.993							101.472			102.898	13.636	271.701	272.31
s-sclc-HCT116-MIPE5.0-CTG48h-1	NCGC00386747-06	HCT116-viability	2.9547	-1.2	-62.114	41.76	CC1=CC=CC=C1CN2C(=O)C/3=C(/CCN(CC4=CC=CC=C4)C3)N\5CC\N=C25						GLXC-04984	Glixx	2017_MIPE5.0_02	-5.5295		TIC-10		1.1			14.088	64.479	42.548	4.095	0.003	0.999							104.662			106.238	41.76	377.256	426.801
s-sclc-HCT116-MIPE5.0-CTG48h-1	NCGC00090749-19	HCT116-viability	18.6429	-2.2	-47.161	49.06	CCC(/C1=CC=C(O)C=C1)=C(/CC)C2=CC=C(O)C=C2						HY-14598	MedChem Express	2017_MIPE5.0_02	-4.7295		Diethylstilbestrol		2.1			11.66	52.256	50.817	3.065	0	0.966							97.978			101.316	49.06	450.957	450.347
s-sclc-HCT116-MIPE5.0-CTG48h-1	NCGC00347946-02	HCT116-viability	37.1975	-3	-56.12	55.455	CC1=CC=CC=C1C(N(C(=O)CNC2=CC=C(C=C2)C#N)C3=CC=CC(=C3)F)C(=O)NC4CCCCC4						M60043-2s	XcessBio	2017_MIPE5.0_02	-4.4295		IDH-C227		2.1			5.191	45.91	41.343	4.955	0.001	0.94							97.464			101.365	55.455	455.568	456.756
s-sclc-HCT116-MIPE5.0-CTG48h-1	NCGC00346521-01	HCT116-viability		4	-16.106	82.526	OC(CC1=CC=CN=C1)([P](O)(O)=O)[P](O)(=O)O[Na]						S1428	Selleck	2017_MIPE5.0_02			Risedronate sodium	Risedronate sodium	1.3				23.396	83.008	4.955	0.192	0.574							99.115			105.922	82.526	469.041	466.723
s-sclc-HCT116-MIPE5.0-CTG48h-1	NCGC00386668-01	HCT116-viability	18.6429	-2.1	-84.383	10.455	CCCCOC(=O)N[S+]([O-])(=O)C1=C(C=C(CC(C)C)S1)C2=CC=C(C[N]3C=CN=C3)C=C2						1969	Axon Medchem	2017_MIPE5.0_02	-4.7295		M-024		4			4.907	89.645	8.84	2.333	0	0.96							93.223			100.099	10.455	410.554	409.765
s-sclc-HCT116-MIPE5.0-CTG48h-1	NCGC00378567-02	HCT116-viability	16.6155	-2.2	-65.853	46.978	C[N]1C=C(C=N1)C2=CN=C3\C=C/C4=CC=C(C[S+]([O-])(=O)NCC5=NC=CC=C5)C=C4C(=O)C3=C2						HY-13299	MedChem Express	2017_MIPE5.0_02	-4.7795		MK-8033		2.1			4.232	63.561	42.161	2.473	0	0.988							108.014			110.539	46.978	487.524	486.561
s-sclc-HCT116-MIPE5.0-CTG48h-1	NCGC00346881-02	HCT116-viability		4	-7.363	92.669	COCC1(CO)N2CCC(CC2)C1=O						3710	Tocris	2017_MIPE5.0_02			APR-246		1.3				14.429	92.576	3.512	0.325	0.43							99.939			106.982	92.553	474.268	473.609
s-sclc-HCT116-MIPE5.0-CTG48h-1	NCGC00351482-09	HCT116-viability	18.6429	-2.2	-71.95	37.735	C[C@H](NC1=C2N=C[NH]C2=NC=N1)C/3=C/C4=C(C(=CC=C4)Cl)C(=O)N3C5=CC=CC=C5						HY-17044	MedChem Express	2017_MIPE5.0_02	-4.7295		Duvelisib		2.1			5.442	65.441	24.986	1.479	0	0.949							96.936			103.176	37.735	429.264	429.974
s-sclc-HCT116-MIPE5.0-CTG48h-1	NCGC00015122-14	HCT116-viability		4	0	101.101	CC(NC(C)(C)C)C(=O)C1=CC=CC(=C1)Cl						S2452	Selleck	2017_MIPE5.0_02			Bupropion hydrochloride		5				15.865	0										0			105.558	89.693	468.163
s-sclc-HCT116-MIPE5.0-CTG48h-1	NCGC00346835-01	HCT116-viability		4	16	91.044	OC(=O)CCCC[C@@H]1SC[C@@H]2NC(=N)N[C@H]12						I4632	SIGMA	2017_MIPE5.0_02			2-Iminobiotin	2-Iminobiotin	1.3				18.545	89.954	4.955	0.185	0.583							73.954			94.499	75.954	455.895	455.927
s-sclc-HCT116-MIPE5.0-CTG48h-1	NCGC00347908-01	HCT116-viability		4	0	90.421	COC1=C(OC)C=C(CC(=O)NC(N\C(NC2=CC=CC3=C2C=CC=C3)=N\C#N)C(C)(C)C)C=C1						3701	Tocris	2017_MIPE5.0_02			A-740003	A 740003	5				16.643	0										0			104.63	87.987	464.977
s-sclc-HCT116-MIPE5.0-CTG48h-1	NCGC00378873-04	HCT116-viability		4	0	97.237	CC(C)CC1=CC=C(C=C1)[C@@H](C)C(=O)N[S+](C)([O-])=O						HY-15252	MedChem Express	2017_MIPE5.0_02			Reparixin		5				8.385	0										0			103.797	95.411	477.764
s-sclc-HCT116-MIPE5.0-CTG48h-1	NCGC00501212-01	HCT116-viability	7.42187	-1.2	-67.205	34.426	NC(=O)C1=CN=C2[NH]C=CC2=C1NC3C4CC5C[C@H]3CC(O)(C5)C4						HY-19568	MedChem Express	2017_MIPE5.0_02	-5.1295		Peficitinib		1.1				69.687	29.835	1.967	0	0.957							97.04			104.113	34.426	411.304	410.323
s-sclc-HCT116-MIPE5.0-CTG48h-1	NCGC00263176-03	HCT116-viability	16.6155	-2.2	-78.431	19.352	NC1=C(Cl)C(=CC=N1)OC2=C(F)C=C(NC(=O)\C3=C\N\C=C(C3=O)\C4=CC=C(F)C=C4)C=C2						B1438	APExBIO	2017_MIPE5.0_02	-4.7795		BMS-794833		4			4.49	86.324	17.906	2.72	0	0.963							96.337			105.676	19.352	425.9	424.564
s-sclc-HCT116-MIPE5.0-CTG48h-1	NCGC00346692-03	HCT116-viability	0.037197	-1.3	-96.838	8.194	COC1=CC=C(C=N1)C2=NC3=C(SC(=C3)CN(C)C4=NC=C(C=N4)C(=O)NO)C(=N2)N5CCOCC5						M60077-5s	XcessBio	2017_MIPE5.0_02	-7.4295		CUDC-907		4			5.352	113.963	13.313	2.787	0.196	0.978							110.151			122.157	8.194	177.856	226.5
s-sclc-HCT116-MIPE5.0-CTG48h-1	NCGC00346938-02	HCT116-viability	7.42187	-1.2	-76.957	6.512	CCOC1=CC2=C(C(=C1OCC)F)C(=N)N(CC(=O)C3=CC(=C(OC)C(=C3)C(C)(C)C)N4CCOCC4)C2						2030	Axon Medchem	2017_MIPE5.0_02	-5.1295		E5555		4			6.076	78.821	5.446	4.095	0.001	0.997							82.403			85.333	6.512	294.967	333.429
s-sclc-HCT116-MIPE5.0-CTG48h-1	NCGC00344630-02	HCT116-viability	0.117629	-1.3	-92.632	6.379	C[C@@]12OC(=O)[C@@]1(NC(=O)[C@@H]2CCCl)[C@@H](O)[C@H]\3CCC\C=C3						SML1916	SIGMA	2017_MIPE5.0_02	-6.9295		Marizomib		4				90.833	8.017	0.9	0.079	0.994							100.649			97.212	6.379	194.861	240.643
s-sclc-HCT116-MIPE5.0-CTG48h-1	NCGC00250384-02	HCT116-viability	20.9177	-2.1	-98.232	6	CN1CCN(CC1)C2=CC(=C(Cl)C=N2)C(=O)NC3=CC=C4CCC5=C([N](N=C5C(N)=O)C6=CC=C(F)C=C6)C4=C3						1651	Axon Medchem	2017_MIPE5.0_02	-4.6795		PHA-408		4			4.274	103.271	-0.561	4.095	0	0.966							97.671			109.271	6	435.954	433.102
s-sclc-HCT116-MIPE5.0-CTG48h-1	NCGC00346491-08	HCT116-viability	11.7629	-2.4	-27.831	89.677	CCC1=C(C(=O)C(N)=O)C2=C(C=CC=C2OCC(O)=O)[N]1CC3=CC=CC=C3						GLXC-05612	Glixx	2017_MIPE5.0_02	-4.9295		Varespladib		2.3			4.412	25.068	73.748	4.955	0.01	0.886							101.579			104.704	79.636	471.725	469.951
s-sclc-HCT116-MIPE5.0-CTG48h-1	NCGC00346685-03	HCT116-viability	0.832748	-1.2	-53.217	42.754	CCC1=C(CC(=O)N(CCOC)CCOC)C(=C(O)C=C1O)C(=O)C2=CC=C(OCCN3CCOCC3)C(=C2)OC						A4062	APExBIO	2017_MIPE5.0_02	-6.0795		KW-2478		1.1			4.775	60.583	42.583	2.72	0	0.976							95.801			101.191	40.608	365.355	365.98
s-sclc-HCT116-MIPE5.0-CTG48h-1	NCGC00390634-03	HCT116-viability	0.041736	-1.4	-72.329	46.004	CC(C)C1=C2C=C(C=CC2=N[N]1C)C3=NC(=NC=C3)N[C@H]4CC[C@@H](CC4)NC5CCOCC5						HY-12293_CM1	MedChem Express	2017_MIPE5.0_02	-7.3795		LY-2857785		1.1			9.585	78.666	38.724	1.885	0.449	0.969							111.053			109.7	31.034	264.01	311.16
s-sclc-HCT116-MIPE5.0-CTG48h-1	NCGC00242498-14	HCT116-viability	26.3338	-3	-84.913	18.006	NC(=O)C1=CC=C(C=C1)C2=NC(=C([NH]2)C3=NC=CC=C3)C4=CC=C5OCCOC5=C4						HY-10324	MedChem Express	2017_MIPE5.0_02	-4.5795		D-4476		4			4.437	86.103	10.128	4.095	0	0.962							95.041			104.11	18.006	432.799	431.665
s-sclc-HCT116-MIPE5.0-CTG48h-1	NCGC00346651-08	HCT116-viability	23.47	-3	-46.635	55.082	NCC/1=C/NC(=S)N1[C@H]2CCC3=C(F)C=C(F)C=C3C2						HY-13289A	MedChem Express	2017_MIPE5.0_02	-4.6295		Nepicastat hydrochloride		2.1			11.185	49.592	52.007	4.095	0.001	0.926							98.641			104.674	55.082	460.986	458.756
s-sclc-HCT116-MIPE5.0-CTG48h-1	NCGC00015226-17	HCT116-viability	29.547	-3	-92.331	19.008	ClC(Cl)C(C1=CC=C(Cl)C=C1)C2=C(Cl)C=CC=C2						330082	Microsource	2017_MIPE5.0_02	-4.5295		Mitotane		4			4529.49	86.497	6.088	4.095	0	0.962							98.419			105.505	19.008	448.517	448.472
s-sclc-HCT116-MIPE5.0-CTG48h-1	NCGC00345791-06	HCT116-viability	4.68288	-1.1	-82.23	9.685	COC1=CC(=CC=C1NC2=NC=NC(=N2)NC3=CC=CC=C3[S+]([O-])(=O)C(C)C)N4CCC(CC4)N5CCN(C)CC5						A3193	APExBIO	2017_MIPE5.0_02	-5.3295		ASP-3026		4			4.598	91.528	13.585	3.929	0	0.98							95.815			101.213	9.685	376.557	375.442
s-sclc-HCT116-MIPE5.0-CTG48h-1	NCGC00346680-05	HCT116-viability		4	-19.945	88.421	OC(=O)C[N]1N=NC(=N1)C2=CC(=NO2)N3CCC(CC3)OC4=CC(=CC=C4Br)F						HY-13070	MedChem Express	2017_MIPE5.0_02			MK-8245		1.3				16.621	83.097	0.3	0.31	0.445							103.041			105.041	88.421	467.982	470.42
s-sclc-HCT116-MIPE5.0-CTG48h-1	NCGC00346679-10	HCT116-viability		4	-23.976	79.317	O=C(NC1CCOCC1)C2=CC=C(C=C2)C3=NC=CC(=C3)C4=C[NH]N=C4C5=NC=CC=C5						GLXC-04575	Glixx	2017_MIPE5.0_02			GW-788388		2.3				29.36	77.238	1.967	0.094	0.693							101.214			108.677	79.317	476.666	476.295
s-sclc-HCT116-MIPE5.0-CTG48h-1	NCGC00498442-01	HCT116-viability		4	-5.936	95.174	CC1(N)CCN(CC1)C2=NC(=C(N=C2)C3=CC=CC(=C3Cl)Cl)N						CT-SHP099	ChemieTek	2017_MIPE5.0_02			SHP-099		1.3				11.869	93.143	4.955	0.287	0.472							99.079			102.751	90.882	500.582	499.196
s-sclc-HCT116-MIPE5.0-CTG48h-1	NCGC00386284-05	HCT116-viability	0.00372	1.4	51.58	39.414	CC(=O)N1CCN(CCOC2=CC=C(C=C2)C3CCN(CC3)/C4=N/[N]5C(=NN=C5C(F)(F)F)CC4)CC1						GLXC-90100	Glixx	2017_MIPE5.0_02	-8.4295		AZD-3514		1.3			10.645	72.257	88.913	4.955	0.159	0.642							37.334			110.816	38.559	381.186	391.716
s-sclc-HCT116-MIPE5.0-CTG48h-1	NCGC00346695-02	HCT116-viability	18.6429	-2.1	-102.735	6.601	CN(C[C@@H]1COCCO1)[S+]([O-])(=O)NC2=CC3=C(C=C2)\C=C/C4=C(C=C(C=N4)C5=C[N](C)N=C5)C3=O						S2774	Selleck	2017_MIPE5.0_02	-4.7295		MK-2461		4			3.885	100.244	-0.712	2.253	0	0.979							102.023			106.845	6.601	444.117	443.467
s-sclc-HCT116-MIPE5.0-CTG48h-1	NCGC00013226-25	HCT116-viability	26.3338	-2.1	-119.235	5.388	CN1CCN(CCCN2C3=C(SC4=C2C=C(C=C4)C(F)(F)F)C=CC=C3)CC1						HY-B0532A	MedChem Express	2017_MIPE5.0_02	-4.5795		Trifluoperazine hydrochloride		4			46.634	99.763	-20.21	2.333	0	0.977							99.025			105.152	5.388	435.587	436.372
s-sclc-HCT116-MIPE5.0-CTG48h-1	NCGC00015420-15	HCT116-viability		4	-31.869	69.722	CC1=CC2=C(C(=C1)O)C(=O)C3=C(C=C(O)C=C3O)C2=O						1500898	Microsource	2017_MIPE5.0_02			Emodin		2.3				37.789	66.578	1.626	0.094	0.693							98.447			107.512	69.722	459.712	457.676
s-sclc-HCT116-MIPE5.0-CTG48h-1	NCGC00346882-02	HCT116-viability	16.6155	-2.2	-50.942	58.152	C[C@H](NC(=O)C1=C(OCC2=CC=C(Cl)C=C2)C=CS1)C3=CC=CC=C3						3718	Tocris	2017_MIPE5.0_02	-4.7795		AS-1949490		2.1			12.437	55.854	54.65	2.406	0.003	0.906							105.592			114.006	58.152	482.245	482.235
s-sclc-HCT116-MIPE5.0-CTG48h-1	NCGC00015038-11	HCT116-viability		4	0	97.408	NC1=NC2=NC=C(CNC3=CC=C(C=C3)C(=O)NC(CCC(O)=O)C(O)=O)N=C2C(=N1)N						1500679	Microsource	2017_MIPE5.0_02			Aminopterin		5				65.9	0										0			104.344	38.444	419.402
s-sclc-HCT116-MIPE5.0-CTG48h-1	NCGC00250381-02	HCT116-viability	5.25428	-1.2	-67.898	33.532	CC(C)OC1=CC(=N[NH]1)NC2=C(Cl)C=NC(=N2)N[C@@H](C)C3=CC=C(F)C=N3						1610	Axon Medchem	2017_MIPE5.0_02	-5.2795	0.268	AZ-23	AZ-23;AZ-23	4		13.47	5.241	77.478	24.955	1.967	0	0.946							92.853			98.397	20.919	378.38	379.66
s-sclc-HCT116-MIPE5.0-CTG48h-1	NCGC00475739-01	HCT116-viability	1.86429	-1.2	-83.469	26.493	FC1=CC(=CC=C1C2=C(SC(=C2C#N)N3CCOCC3)C4=NN=C[NH]4)C#N						A-1184	ActiveBioChem	2017_MIPE5.0_02	-5.7295		PF-4989216		4			5.633	81.835	22.038	0.9	0	0.992							105.506			108.329	26.493	385.291	385.772
s-sclc-HCT116-MIPE5.0-CTG48h-1	NCGC00346505-02	HCT116-viability	0.008327	-1.4	-68.188	44.639	C[C@H]1CCC[C@H]2O[C@H]2C[C@H](OC(=O)C[C@H](O)C(C)(C)C(=O)[C@H](C)[C@H]1O)\C(C)=C\C3=CSC(=N3)C						S1297	Selleck	2017_MIPE5.0_02	-8.0795		Epothilone A		1.1			7.389	63.199	38.968	1.372	0.733	0.957							107.157			97.652	34.453	208.425	258.407
s-sclc-HCT116-MIPE5.0-CTG48h-1	NCGC00174007-13	HCT116-viability	26.3338	-3	-47.021	52.807	CN1CCC\N=C1\C=C\C2=CC=CS2						MS-01500517	Microsource	2017_MIPE5.0_02	-4.5795		PYRANTEL PAMOATE		2.3				44.674	42.947	2.333	0.03	0.801							89.967			97.482	52.807	416.974	416.835
s-sclc-HCT116-MIPE5.0-CTG48h-1	NCGC00508859-01	HCT116-viability	0.046829	-1.3	-92.64	7.253	CC(C)(O)C[S+]([O-])(=O)NC1=CC2=C(CN(CC2)C(=O)COC3=CN=CC=C3)C=C1						B1171	Bio Vision	2017_MIPE5.0_02	-7.3295		NAMPT-IN-1		4				99.026	9.865	3.99	0.232	0.995							102.505			106.279	7.253	163.768	210.811
s-sclc-HCT116-MIPE5.0-CTG48h-1	NCGC00015870-26	HCT116-viability		4	-10.2	87.49	OC1=CC2=C(C(=C1)O)C(=O)\C(=C(/O2)C3=CC(=C(O)C=C3)O)O						AE-562/J257905	Specs	2017_MIPE5.0_02			Quercetin	Quercetine; quercetin-ATS; quercetin 3-O-glucuronide; quercetin RGRGal; ;quercetin 3-3AcAra-Gal;Quercetin dihydrate;Quercetine; quercetin HMGGlc; QME-Ara-Glc; amurenoside B; amurenoside A; Q-RR cpd; quercetin 3-O-fGalp; Q3MG cpd; Q-3-AP cpd; Q-tC-L-A-D-G;Sophoretin; Quercetin hydrate; Q-M-beta-D-G; flavonol 3-OMT; quercetin digal-Gal; quercetin 3-XR; Quercetine dihydrate;Meletin;Quercetin (Sophor…	1.3				23.016	91.29	3.512	0.236	0.526							101.49			110.506	87.49	466.218	463.067
s-sclc-HCT116-MIPE5.0-CTG48h-1	NCGC00345084-02	HCT116-viability		4	-22.609	70.139	ClC1=CC=C(CNC(=O)C[C@@H]2C\C=C/CCC(=O)O[C@@H](CNC2=O)C3=CC=CC=C3)C=C1						13204	Cayman	2017_MIPE5.0_02			Robotnikinin		1.3				19.674	65.204	0.3	0.157	0.616							87.813			89.813	70.139	392.943	394.51
s-sclc-HCT116-MIPE5.0-CTG48h-1	NCGC00386720-01	HCT116-viability		4	17.5	76.194	FC(F)(F)C1=CC=C(C=C1)C2=CC=CC=C2C(=O)NC3=CC4=C(CN(CC4)CC5=NC=N[NH]5)C=C3						2216	Axon Medchem	2017_MIPE5.0_02			CP-346086		1.3				25.119	98.598	0.7	0.028	0.831							81.098			101.313	76.194	446.394	447.13
s-sclc-HCT116-MIPE5.0-CTG48h-1	NCGC00016994-20	HCT116-viability	0.131982	-1.4	-65.453	22.738	CC[C@@]1(O)C(=O)OC\C2=C1\C=C\3N(CC4=C3N=C5C=CC=CC5=C4)C2=O	>30	68.31				S1288	Selleck	2017_MIPE5.0_02	-6.8795		Camptothecin		4			8.618	72.454	20.38	1.1	0.145	0.975							85.833			86.561	14.108	202.498	243.879
s-sclc-HCT116-MIPE5.0-CTG48h-1	NCGC00346498-01	HCT116-viability		4	0	95.552	CC(C)(C)OC(=O)N[C@H]1CCCCC\C=C/[C@@H]2C[C@]2(NC(=O)[C@@H]3C[C@H](CN3C1=O)OC(=O)N4CC5=C(C4)C(=CC=C5)F)C(=O)N[S+]([O-])(=O)C6CC6						S1183	Selleck	2017_MIPE5.0_02			Danoprevir	Danoprevir	5				18.289	0										0			104.91	86.621	464.965
s-sclc-HCT116-MIPE5.0-CTG48h-1	NCGC00015718-24	HCT116-viability	18.6429	-2.2	-57.208	61.704	COC1=C(C=CC=C1)N2CCN(CC2)CC(O)COC3=C4C=CC=CC4=CC=C3						HY-B0391	MedChem Express	2017_MIPE5.0_02	-4.7295		Naftopidil		2.1			10.447	50.179	49.657	1.331	0.001	0.934							106.865			111.883	61.704	483.616	484.157
s-sclc-HCT116-MIPE5.0-CTG48h-1	NCGC00482879-02	HCT116-viability	20.9177	-2.2	-71.123	31.98	CC1=C(OC2=CC3=NC=N[N]3C=C2)C=CC(=C1)NC4=NC=NC5=C4C=C(N\C6=N\C(C)(C)CO6)C=C5						HY-16069	MedChem Express	2017_MIPE5.0_02	-4.6795		Tucatinib		2.1			4.218	71.786	27.659	4.095	0	0.949							98.782			103.766	31.98	451.368	448.483
s-sclc-HCT116-MIPE5.0-CTG48h-1	NCGC00185956-04	HCT116-viability	23.47	-3	-57.853	47.01	COC1=CC2=C(NC3CCN(C)CC3)N=C(N=C2C=C1OCCCN(C)C)N4CCCN(C)CC4						3861	Tocris	2017_MIPE5.0_02	-4.6295		UNC-0224		2.3			6.677	70.219	43.263	4.095	0.008	0.872							101.116			117.23	47.01	468.237	466.945
s-sclc-HCT116-MIPE5.0-CTG48h-1	NCGC00181033-02	HCT116-viability	0.002347	1.2	68.026	64.248	CN1C(=O)C[C@@H](NC1=O)C(=O)N[C@@H](CC2=CN=C[NH]2)C(=O)N3CCC[C@H]3C(N)=O						sc-204319	SantaCruz Bio	2017_MIPE5.0_02	-8.6295	0.408	Taltirelin	;Taltirelin; Taltirelin; Taltirelin Anhydride; Ceredist;TA-0910	1.1		21.281	5.056	75.598	95.998	3.065	0.003	0.923							27.972			105.13	29.532	426.291	428.325
s-sclc-HCT116-MIPE5.0-CTG48h-1	NCGC00263194-02	HCT116-viability	11.7629	-2.4	-37.426	60.719	C[N]1C=C(C2=C1C=CC=C2)C/3=C(C(=O)NC3=O)\C4=CC(=CC(=C4)Cl)Cl						SYN-1075	SynKinase	2017_MIPE5.0_01	-4.9295		SB-216763		1.3				49.215	59.244	2.121	0.112	0.669							96.67			109.933	60.719	441.034	440.633
s-sclc-HCT116-MIPE5.0-CTG48h-1	NCGC00346683-02	HCT116-viability	5.8954	-1.1	-88.13	12.744	NC1=CC=C(C=N1)C(=O)NC2=CC=CC(=C2)C3=NC(=C4OC5=NC=CC=C5C4=N3)N6CCOCC6						S1219	Selleck	2017_MIPE5.0_01	-5.2295		YM-201636		4			3.95	92.533	10.893	1.558	0	0.979							99.023			105.277	12.744	391.323	393.101
s-sclc-HCT116-MIPE5.0-CTG48h-1	NCGC00262228-03	HCT116-viability		4	0	100.533	COC1=CC=C(C=C1)[N]2C=NC3=CC(=CC=C23)C(=O)N4CCCCC4	20.9364	373.1	>50			DYD028-075	NCGCChem	2017_MIPE5.0_01			NCGC00262228		5				17.063	0										0			104.592	87.529	469.348
s-sclc-HCT116-MIPE5.0-CTG48h-1	NCGC00189075-02	HCT116-viability	0.166155	-1.2	-68.616	38.278	OCC(O)CONC(=O)C1=C(NC2=C(F)C=C(I)C=C2)C(=C(F)C=C1)F						CT-PD03	ChemieTek	2017_MIPE5.0_01	-6.7795		PD-0325901		1.1			7.457	62.169	35.114	0.5	0	0.986							103.73			100.447	38.278	329.47	329.178
s-sclc-HCT116-MIPE5.0-CTG48h-1	NCGC00163492-01	HCT116-viability	16.6155	-2.2	-80.17	22.369	[H][C@]1(O[C@]1([H])C(=O)CC\C=C\C\C=C\C)C(N)=O				CERULENIN;Oxiranecarboxamide, 3-(1-oxo-4,7-nonadienyl)-, (2R-(2alpha,3alpha(4E,7E)))-;(2R,3S,E,E)-2,3-Epoxy-4-oxo-7,10-dodecadienamide;NCGC00163492-01;0 Cerulenin;helicocerin;2,3-Epoxy-4-oxo-7,10-dodecadienoylamide;Cerulenin;LS-63388;CIPLUS_170974;		BIOMOL_G-237	BIOMOL	2017_MIPE5.0_01	-4.7795	0.41	Cerulenin	CERULENIN;Cerulenin	4		21.397	6.566	81.927	16.608	2.121	0	0.971							96.778			104.296	22.369	424.834	424.703
s-sclc-HCT116-MIPE5.0-CTG48h-1	NCGC00263108-02	HCT116-viability	29.547	-3	-40.582	61.881	CCOC(=O)N[C@@H]1CC[C@@H]2[C@@H](C1)C[C@@H]3[C@@H]([C@@H](C)OC3=O)[C@H]2\C=C\C4=CC=C(C=N4)C5=CC=CC(=C5)F						1755	Axon Medchem	2017_MIPE5.0_01	-4.5295		Vorapaxar		2.1			5.835	73.225	57.824	4.955	0.578	0.917							98.407			102.791	29.566	454.06	462.296
s-sclc-HCT116-MIPE5.0-CTG48h-1	NCGC00016925-21	HCT116-viability		4	-17.465	84.531	COC1=CC2=C([NH]C(=N2)[S+]([O-])CC3=C(C)C(=C(C)C=N3)OC)C=C1						HY-B0113	MedChem Express	2017_MIPE5.0_01			Omeprazole		1.1				18.214	82.787	1.479	0.001	0.927							100.252			102.745	84.531	468.323	468.68
s-sclc-HCT116-MIPE5.0-CTG48h-1	NCGC00018153-13	HCT116-viability	29.547	-3	-63.689	37.029	C\C=C(C1=CC=C(O)C=C1)\C(=C\C)C2=CC=C(O)C=C2						Prestw-798	Prestwick	2017_MIPE5.0_01	-4.5295		Dienestrol		2.1			11.167	62.404	29.486	4.504	0.002	0.921							93.175			99.433	37.029	430.988	430.994
s-sclc-HCT116-MIPE5.0-CTG48h-1	NCGC00475735-01	HCT116-viability	13.1982	-2.1	-122.88	4.602	COC1=CC(=CC(=C1)N(CCNC(C)C)C2=CC=C3N=CC(=NC3=C2)C4=C[N](C)N=C4)OC						A-1278	ActiveBioChem	2017_MIPE5.0_01	-4.8795		Erdafitinib		4			6.302	98.537	-24.678	0.9	0	0.973							98.202			103.139	4.602	383.27	384.479
s-sclc-HCT116-MIPE5.0-CTG48h-1	NCGC00378999-05	HCT116-viability	0.058954	-1.2	-70.189	6.347	CN1C/C=C/CCOC2=CC=CC(=C2)C3=CC=NC(=N3)NC4=CC=CC(=C4)C1	5.58879	1868.6	25.205			HY-15166	MedChem Express	2017_MIPE5.0_01	-7.2295		SB-1317		4			14.35	87.29	21.853	3.132	0	0.966							92.042			93.637	6.347	240.85	236.751
s-sclc-HCT116-MIPE5.0-CTG48h-1	NCGC00346696-07	HCT116-viability	9.34358	-3	-93.835	88.799	CC1=CC(=C(N=C1)C2=CC(=NC=C2Cl)N3CCN(CC3)C(=O)CC[S+](C)([O-])=O)C						PZ0217	SIGMA	2017_MIPE5.0_01	-5.0295		PF-5274857		4			6.018	88.962	8.173	4.095	0	0.98							102.008			108.116	19.154	425.117	421.514
s-sclc-HCT116-MIPE5.0-CTG48h-1	NCGC00346832-02	HCT116-viability	1.04837	-2.2	-51.528	59.324	COC1=C(OC)C=C(C[C@H](C)[C@H](C)CC2=CC(=C(OC)C=C2)OC)C=C1						T3455	SIGMA	2017_MIPE5.0_01	-5.9795		Terameprocol		1.1			16.152	44.705	53.398	0.4	0	0.957							104.926			104.029	59.324	411.359	410.037
s-sclc-HCT116-MIPE5.0-CTG48h-1	NCGC00345024-01	HCT116-viability	9.34358	-2.2	-85.708	25.258	O=C/1NC(=O)C(=C1C2=CN=C3C=CC=C[N]23)/C4=C[N]5CCN(CC6=C5C4=CC=C6)C(=O)N7CCOCC7	>30	82.9391	>73			DYD11-007	NCGCChem	2017_MIPE5.0_01	-5.0295	0.187	GSK3 Inhibitor		4		10.127	4.966	79.651	9.979	0.7	0.004	0.898							95.687			104.908	25.258	381.441	382.806
s-sclc-HCT116-MIPE5.0-CTG48h-1	NCGC00510481-01	HCT116-viability	23.47	-2.2	-85.097	25.8	ClC1=CC=C(C=C1)/C=C/C(=O)N2CCC3(CC2)CN(CC4=CC=C(Cl)C(=C4)Cl)C(=O)O3						HY-101192	MedChem Express	2017_MIPE5.0_01	-4.6295		GSK-682753A		4				80.956	19.057	4.095	0	0.982							104.153			106.756	25.8	472.574	472.55
s-sclc-HCT116-MIPE5.0-CTG48h-1	NCGC00021925-05	HCT116-viability		4	0	95.785	CC(=O)OCC(=O)[C@@]1(O)CC[C@H]2[C@@H]3CCC/4=C/C(=O)/C=C\[C@]4(C)[C@H]3[C@@H](O)C[C@]12C						S2570	Selleck	2017_MIPE5.0_01			Prednisolone acetate		5				20.777	0										0			102.132	81.355	458.436
s-sclc-HCT116-MIPE5.0-CTG48h-1	NCGC00387870-04	HCT116-viability	13.1982	-2.1	-116.839	3.422	C[N]1N=CC(=C1C2=C(Cl)OC(=C2)C(=O)NC(CN)CC3=CC(=C(F)C=C3)F)Cl						HY-15965	MedChem Express	2017_MIPE5.0_01	-4.8795		GSK2141795		4			5.662	98.492	-21.835	1.01	0	0.981							95.005			101.914	3.422	377.146	376.603
s-sclc-HCT116-MIPE5.0-CTG48h-1	NCGC00345834-05	HCT116-viability	26.3338	-2.2	-72.722	38.462	CCC1=NC(=C(S1)C2=CC(=NC=C2)NC(=O)C3=CC=CC=C3)C4=CC(=CC=C4)C						HY-10456	MedChem Express	2017_MIPE5.0_01	-4.5795		TAK-715		2.1			8.329	61.048	22.852	2.253	0.001	0.932							95.574			99.509	38.462	434.237	435.015
s-sclc-HCT116-MIPE5.0-CTG48h-1	NCGC00163470-28	HCT116-viability	23.47	-2.1	-91.219	9.508	CO[C@@H]1C[C@@H](CC[C@H]1O)/C=C(C)/[C@H]2OC(=O)[C@@H]3CCCCN3C(=O)C(=O)[C@]4(O)O[C@H]([C@H](C[C@@H](C)C\C(=C\[C@@H](CC=C)C(=O)C[C@H](O)[C@H]2C)C)OC)[C@H](C[C@H]4C)OC						1563	Bio Vision	2017_MIPE5.0_01	-4.6295		FK-506		4			2.594	95.437	2.934	4.095	0.001	0.935							94.154			104.945	9.508	424.024	422.46
s-sclc-HCT116-MIPE5.0-CTG48h-1	NCGC00356119-03	HCT116-viability		4	-30.111	74.089	CCCOC1=CC2=C(C=C([N]2C=C1)C(C)=O)C3=CC=CC=C3[S+](C)([O-])=O						5635	Tocris	2017_MIPE5.0_01			GSK-2801		2.3				37.937	72.654	4.504	0.053	0.755							102.765			112.027	74.089	484.962	484.236
s-sclc-HCT116-MIPE5.0-CTG48h-1	NCGC00345832-03	HCT116-viability		4	17.778	84.496	OCC(=O)N1CCC(CC1)C2=N[NH]C(=C2C3=NC=NC=C3)C4=CC=C(Cl)C=C4						SYN-1078	SynKinase	2017_MIPE5.0_01			SD-06		1.3				26.856	96.799	4.955	0.134	0.672							79.021			103.423	76.567	448.936	452.43
s-sclc-HCT116-MIPE5.0-CTG48h-1	NCGC00161641-05	HCT116-viability		4	-20.688	85.654	COC/1=C/[C@@H]2[C@@H]3CC4=C(C(=C(OC)C=C4)O)[C@]2(CCN3C)CC1=O						S2359	Selleck	2017_MIPE5.0_01			Sinomenine		1.3				22.24	81.746	0.7	0.054	0.754							102.433			99.433	77.194	423.583	423.71
s-sclc-HCT116-MIPE5.0-CTG48h-1	NCGC00346513-02	HCT116-viability	4.17363	-1.2	-72.8	22.372	CN(C)CCN1C(=O)C2=C3C(=CC=C2)C=C(N)C=C3C1=O						S1367	Selleck	2017_MIPE5.0_01	-5.3795		Amonafide		4			8.06	82.525	25.776	3.065	0	0.973							98.575			104.897	22.372	393.759	394.995
s-sclc-HCT116-MIPE5.0-CTG48h-1	NCGC00250374-02	HCT116-viability	0.026334	-1.4	-36.638	67.874	CC1(C)C[N]2C(=C(C3=CC=C(Cl)C=C3)C(=C2C1)C4=CC=CC=C4)CC(O)=O						S2121	Selleck	2017_MIPE5.0_01	-7.5795		Licofelone		1.3			17.906	33.454	68.691	0.3	0.175	0.594							105.329			101.329	67.874	397.022	396.832
s-sclc-HCT116-MIPE5.0-CTG48h-1	NCGC00378588-02	HCT116-viability	9.16647	-2.1	-114.066	14.685	CCOC1=CC(=CC=C1C/2=N/[C@@](C)(C3=CC=C(Cl)C=C3)[C@](C)(N2C(=O)N4CCN(CC4)CC(=O)N5CCOCC5)C6=CC=C(Cl)C=C6)C(C)(C)C						HY-70027	MedChem Express	2017_MIPE5.0_01	-5.0378		NCGC00378588		4			6.457	95.109	-8.545	1.01	0	0.983							105.521			109.793	14.685	432.776	433.417
s-sclc-HCT116-MIPE5.0-CTG48h-1	NCGC00238454-10	HCT116-viability	0.263338	-1.2	-37.087	73.814	COC1=CC=C2/C3=N/CCN3\C(=N/C2=C1OC)NC(=O)C4=CC=CN=C4						HY-12030	MedChem Express	2017_MIPE5.0_01	-6.5795		PIK-90		1.1			7.434	49.614	70.299	2.121	0.003	0.905							107.386			114.816	65.202	540.482	539.153
s-sclc-HCT116-MIPE5.0-CTG48h-1	NCGC00379071-02	HCT116-viability	0.002955	1.4	25	91.747	CC1=C(SC(=N1)C2=CC=CN=C2)C(=O)NC3=CC=CC=C3C4=C[N]5C(=CSC5=N4)CN6CCOCC6						HY-15262	MedChem Express	2017_MIPE5.0_01	-8.5295		SRT-2104		1.3			10.064	29.64	95.452	3.132	0.007	0.88							70.452			100.592	70.952	444.521	444.131
s-sclc-HCT116-MIPE5.0-CTG48h-1	NCGC00168774-04	HCT116-viability		4	-9.571	88.072	C#CCN[C@@H]1CCC2=C1C=CC=C2						S2102	Selleck	2017_MIPE5.0_01			Rasagiline mesylate		1.3				17.976	88.215	3.132	0.162	0.609							97.786			98.286	80.31	436.362	436.226
s-sclc-HCT116-MIPE5.0-CTG48h-1	NCGC00263128-02	HCT116-viability	23.47	-2.1	-97.674	4.055	CCN(CC)CCCCNC1=NC2=CC(=C(Cl)C=C2N=C1C3=CC=C(S3)C4=CC=CS4)Cl						1501	Axon Medchem	2017_MIPE5.0_01	-4.6295		PD-0220245		4			11.25	100.314	-3.366	4.095	0.001	0.942							94.308			104.369	4.055	420.166	421.072
s-sclc-HCT116-MIPE5.0-CTG48h-1	NCGC00015874-05	HCT116-viability	8.32748	-1.1	-90.49	16.28	Cl.Cl.O.O.CCN(CC)CCCC(C)Nc1c3cc(OC)ccc3nc2cc(Cl)ccc12						AT-084/J177276	Specs	2017_MIPE5.0_01	-5.0795	0.249	Quinacrine		4		12.697	12.718	90.205	9.033	1.885	0	0.974						Tox21_110762_1	99.523			106.485	16.28	407.587	407.011
s-sclc-HCT116-MIPE5.0-CTG48h-1	NCGC00079434-04	HCT116-viability		4	-21.777	73.527	C[S+]([O-])(=O)N(CC(O)C[N]1C2=CC=CC=C2C3=CC=CC=C13)CC4=CC=CO4						4685	Tocris	2017_MIPE5.0_01			KL001		2.3				31.095	73.398	4.449	0.164	0.606							95.175			104.622	73.527	446.791	447.223
s-sclc-HCT116-MIPE5.0-CTG48h-1	NCGC00379024-02	HCT116-viability	0.016616	-1.2	-60.282	48.445	C[C@H]1CCC\C(=C/C[C@H](OC(=O)C[C@H](O)C(C)(C)C(=O)[C@H](C)[C@H]1O)\C(C)=C\C2=CSC(=N2)C)C						HY-15278	MedChem Express	2017_MIPE5.0_01	-7.7795		Epothilone D		1.1			8.035	67.951	42.451	2.72	0	0.956							102.732			103.689	35.738	284.241	283.968
s-sclc-HCT116-MIPE5.0-CTG48h-1	NCGC00508901-01	HCT116-viability	0.104837	-1.4	-21.215	98.726	C[C@@]1(CCN1C(=O)C2=CSC3=C2C=CC=C3)C(=O)N(CCCC(O)=O)CC4=CC(=CC=C4)Cl						5621	Tocris	2017_MIPE5.0_01	-6.9795		GLPG-0974		1.1				28.929	78.326	1.885	0.002	0.938							99.541			102.041	73.112	421.704	421.659
s-sclc-HCT116-MIPE5.0-CTG48h-1	NCGC00183808-01	HCT116-viability	14.8086	-2.3	-86.369	5.272	CN(C)CCCNC(=O)C1=CC=C(C=C1)C2=CC3=CC=CN=C3C(=C2)O						GRB09-026-A4	NCGCChem	2017_MIPE5.0_01	-4.8295	0.255	ML324	NCGC00183808-01;NCGC00183808-01	4		13.817	7.234	88.138	0.222	2.248	0.234	0.965							86.592			93.41	5.272	369.952	368.999
s-sclc-HCT116-MIPE5.0-CTG48h-1	NCGC00379044-02	HCT116-viability	18.6429	-2.2	-53.978	39.345	C[C@H](\C=C\[C@H](C)C(C([2H])([2H])[2H])(C([2H])([2H])[2H])O)[C@H]1CC[C@H]2C(/CCC[C@]12C)=C/[CH]=[C]3C[C@@H](O)[CH2][C@H](O)C3						HY-76585	MedChem Express	2017_MIPE5.0_01	-4.7295		Paricalcitol-D6 (ABT-358)		2.1			7.78	56.395	38.244	2.72	0	0.959							92.222			95.74	39.345	419.293	419.313
s-sclc-HCT116-MIPE5.0-CTG48h-1	NCGC00263183-02	HCT116-viability	0.742187	-1.2	-73.775	23.726	CN1CCN(CC1)C2=CC=C(NC3=NC=C4C(=O)N(CC=C)N(C5=CC=CC(=N5)C(C)(C)O)C4=N3)C=C2						S1525	Selleck	2017_MIPE5.0_01	-6.1295		MK-1775		4			6.065	76.643	24.569	1.464	0	0.993							98.344			100.369	23.726	338.066	337.779
s-sclc-HCT116-MIPE5.0-CTG48h-1	NCGC00522008-01	HCT116-viability		4	9.239	101.441	OC1=CC=C2\C3=C(CNCC3)/C(=O)OC2=C1C4OCCCO4						6009	Tocris	2017_MIPE5.0_01			BI09		1.3				20.079	104.51	4.955	0.268	0.491							95.271			108.473	88.394	482.437	482.011
s-sclc-HCT116-MIPE5.0-CTG48h-1	NCGC00025018-11	HCT116-viability		4	-8.814	88.598	COC(=O)[C@H]1[C@@H](O)CC[C@H]2CN3CCC4=C([NH]C5=C4C=CC=C5)[C@@H]3C[C@H]12						S2373	Selleck	2017_MIPE5.0_01			Yohimbine		1.3				15.262	92.407	1.464	0.254	0.506							101.221			103.221	87.959	455.258	455.498
s-sclc-HCT116-MIPE5.0-CTG48h-1	NCGC00507875-01	HCT116-viability	18.6429	-2.1	-92.704	7.478	COC1=CC(=CC=C1NC2=NC3=C(NC(=O)C4=C(C=CC=C4)N3C)C=N2)N5CCN(C)CC5						S8272	Selleck	2017_MIPE5.0_01	-4.7295		XMD8-87		4				95.276	5.65	2.406	0	0.979							98.354			102.754	7.478	429.257	430.85
s-sclc-HCT116-MIPE5.0-CTG48h-1	NCGC00017254-05	HCT116-viability	0.2347	-1.1	-91.061	17.352	C[C@H]1CCC/C=C/C2C[C@H](O)C[C@H]2[C@H](O)\C=C\C(=O)O1						1231	Tocris	2017_MIPE5.0_01	-6.6295		Cyanein		4			9.915	97.355	18.91	2.253	0	0.991							109.971			114.707	17.352	315.32	316.647
s-sclc-HCT116-MIPE5.0-CTG48h-1	NCGC00386139-01	HCT116-viability	0.020918	-1.4	-22.717	93.746	CCC1=CC=CC2=C1[NH]C3=C2CCO[C@]3(CC)CC(O)=O						S1328	Selleck	2017_MIPE5.0_01	-7.6795		R-Etodolac		1.3			12.303	32.996	77.115	1.331	0.015	0.866							99.832			103.647	70.651	404.614	403.238
s-sclc-HCT116-MIPE5.0-CTG48h-1	NCGC00242479-03	HCT116-viability		4	0	101.089	COC1=C(N[S+]([O-])(=O)C2=C(N=CC=C2)C3=CC=C(C=C3)C4=NN=CO4)N=CC(=N1)C						S1456	Selleck	2017_MIPE5.0_01			Zibotentan		5				12.572	0										0			106.201	93.629	478.115
s-sclc-HCT116-MIPE5.0-CTG48h-1	NCGC00346542-12	HCT116-viability	0.2347	-1.1	-90.427	8.79	CC[S+]([O-])(=O)NC1=CC=C2NC(=O)C(=C(NC3=CC=C(CN4CCCCC4)C=C3)/C5=CC=CC=C5)/C2=C1						HY-12054	MedChem Express	2017_MIPE5.0_01	-6.6295		Hesperadin		4			6.861	99.8	12.183	0.9	0	0.982							102.61			108.59	8.79	281.569	282.578
s-sclc-HCT116-MIPE5.0-CTG48h-1	NCGC00263125-03	HCT116-viability		4	-22.044	76.891	COC1=CC=C(COC2=C(OC)C=C3C(=C2)OC(=O)C4=C3C=CC(=C4)C(C)O)C=C1						1718	Axon Medchem	2017_MIPE5.0_01			SG-00529		1.3				32.14	76.134	3.929	0.123	0.655							98.178			109.032	76.891	460.336	460.146
s-sclc-HCT116-MIPE5.0-CTG48h-1	NCGC00263097-03	HCT116-viability	14.8086	-2.1	-110.655	3.261	COC1=CC2=C(C=C1OCCCN3CCCC3)N=CN=C2OC4=C(F)C5=C([NH]C(=C5)C)C=C4						S1017	Selleck	2017_MIPE5.0_01	-4.8295		Cediranib		4			6.652	101.79	-10.203	1.539	0	0.991							100.453			105.051	3.261	420.23	419.014
s-sclc-HCT116-MIPE5.0-CTG48h-1	NCGC00496839-01	HCT116-viability	1.31982	-1.2	-77.08	31.258	CN1CCN(CC1)C2=CC=C(NC3=NC=C4\C=C(\C#N)C(=O)N(C5CCCC5)C4=N3)C=C2						S8161	Selleck	2017_MIPE5.0_01	-5.8795		ON-123300		1.1			6.644	84.339	30.583	1.1	0	0.963							107.664			115.598	31.258	393.838	395.246
s-sclc-HCT116-MIPE5.0-CTG48h-1	NCGC00378933-01	HCT116-viability		4	-15.939	103.424	OC(=O)C[C@H]1CC[C@@H](CC1)C2=CC=C(C=C2)C3=NC=C(NC4=CC=C(N=C4)C(F)(F)F)C=C3						HY-16278	MedChem Express	2017_MIPE5.0_01			Pradigastat		1.3				24.786	90.945	2.333	0.128	0.68							106.884			108.638	83.851	458.27	459.927
s-sclc-HCT116-MIPE5.0-CTG48h-1	NCGC00346506-05	HCT116-viability		4	0	89.007	NC/1=N/[C@]2(COC[C@H]2CS1)C3=CC(=CC=C3F)NC(=O)C4=NC=C(F)C=C4						HY-13240	MedChem Express	2017_MIPE5.0_01			LY-2886721		5				10.658	0										0			99.665	89.007	452.245
s-sclc-HCT116-MIPE5.0-CTG48h-1	NCGC00346488-03	HCT116-viability	0.331523	-1.2	-38.256	62.298	OC(=O)C1=CC=C(NC2=NC3=C(C\N=C(/C4=CC(=CC=C34)Cl)C5=C(F)C=CC=C5F)C=N2)C=C1						S1100	Selleck	2017_MIPE5.0_01	-6.4795		MLN-8054		1.1			7.399	39.699	62.24	0.9	0	0.973							100.496			101.996	62.298	399.601	399.601
s-sclc-HCT116-MIPE5.0-CTG48h-1	NCGC00189074-12	HCT116-viability	4.68288	-2.1	-126.107	8.858	FC1=C(F)C(=C(C=C1)C(=O)NOCC2CC2)NC3=CC=C(I)C=C3Cl						PZ0181	SIGMA	2017_MIPE5.0_01	-5.3295		PD-184352		4			10.562	101.848	-14.92	0.5	0	0.982							111.187			110.706	8.858	378.496	376.471
s-sclc-HCT116-MIPE5.0-CTG48h-1	NCGC00092310-14	HCT116-viability		4	-6.463	101.574	CCN1CCCC1CNC(=O)C2=C(OC)C=C(N)C(=C2)[S+]([O-])(=O)CC						HY-14545	MedChem Express	2017_MIPE5.0_01			Amisulpride		1.3				11.281	96.609	2.902	0.113	0.701							103.072			107.467	96.186	482.75	482.323
s-sclc-HCT116-MIPE5.0-CTG48h-1	NCGC00345818-01	HCT116-viability		4	0	98.072	CCOC(=O)CN[C@H](C1CCCCC1)C(=O)N2CC[C@H]2C(=O)N(C)C3=CC=C(C=C3)\C(N)=N\O						sc-208491	SantaCruz Bio	2017_MIPE5.0_01			Ximelagatran	Ximelagatran	5				30.88	0										0			106.869	75.988	458.933
s-sclc-HCT116-MIPE5.0-CTG48h-1	NCGC00510269-04	HCT116-viability	0.083275	-1.2	-68.587	23.818	COC1=NN=C2C=CC(=N[N]12)N3CCC(CC3)C4=CC=C(OCCN5CCN(C)C(=O)[C@H]5C)C=C4						S8344	Selleck	2017_MIPE5.0_01	-7.0795		AZD-5153 6-Hydroxy-2-naphthoic acid		4				73.182	29.473	1.21	0	0.991							98.06			97	23.818	282.473	280.884
s-sclc-HCT116-MIPE5.0-CTG48h-1	NCGC00015580-22	HCT116-viability	29.547	-3	-39.11	64.502	CN1CCC(CC1)=C2C3=C(CC(=O)C4=C2C=CS4)C=CC=C3						HY-B0157A	MedChem Express	2017_MIPE5.0_01	-4.5295		Ketotifen		2.3			22.192	46.609	59.74	4.504	0.223	0.539							98.849			111.111	64.502	464.735	464.788
s-sclc-HCT116-MIPE5.0-CTG48h-1	NCGC00371263-02	HCT116-viability	11.5399	-2.4	-23.205	78.143	CN1CCN(CC1)C2=C(NC(=O)C/3=C/NC(=O)/C=C3C(F)(F)F)C=C(C=C2)C4=CC(=CC=C4)CN5CCOCC5						5267	Tocris	2017_MIPE5.0_01	-4.9378		OICR-9429		2.3			6.392	25.723	75.442	1.928	0.015	0.843							98.647			103.866	78.143	477.253	476.223
s-sclc-HCT116-MIPE5.0-CTG48h-1	NCGC00162073-12	HCT116-viability	18.6429	-2.2	-88.221	21.71	[O-][S+](=O)(NCCNC\C=C\C1=CC=C(Br)C=C1)C2=CC=CC3=CN=CC=C23						HY-15979A	MedChem Express	2017_MIPE5.0_01	-4.7295		H-89		4			6.128	82.44	10.416	1.885	0	0.974							98.637			104.15	21.71	431.549	432.508
s-sclc-HCT116-MIPE5.0-CTG48h-1	NCGC00242501-03	HCT116-viability		4	-19.911	87.836	CC1=CC(=C(C)[N]1C2=CC=CC=C2)\C=C3\SC4=NC5=C(C=CC=C5)[N]4C3=O						I1411	SIGMA	2017_MIPE5.0_01			ITX3		1.3				51.452	80.788	4.955	0.279	0.478							100.699			121.495	70.043	426.045	426.901
s-sclc-HCT116-MIPE5.0-CTG48h-1	NCGC00481652-04	HCT116-viability	1.66155	-1.2	-65.13	35.235	CCC1=NC(C(N)=O)=C(NC2=CC(OC)=C(C=C2)N3CCC(CC3)N4CCN(C)CC4)N=C1NC5CCOCC5	>30	993.24	>82			HY-12432_cm1	MedChem Express	2017_MIPE5.0_01	-5.7795		Gilteritinib		1.1			4.768	70.865	34.923	1.788	0	0.986							100.053			106.1	35.235	384.085	384.597
s-sclc-HCT116-MIPE5.0-CTG48h-1	NCGC00510232-02	HCT116-viability	16.6155	-2.2	-70.082	31.102	CC1(N)CCN(CC1)C2=CC=CN=C2NC(=O)C3=NC(=CN=C3N)C4=NC=CC=C4C(F)(F)F						CT-LXS196	ChemieTek	2017_MIPE5.0_01	-4.7795		LXS-196		2.1				73.778	25.735	2.406	0	0.966							95.817			104.88	31.102	424.15	425.73
s-sclc-HCT116-MIPE5.0-CTG48h-1	NCGC00344549-05	HCT116-viability		4	-21.647	94.197	C[C@]1(O)CC[C@H]2[C@@H]3CC[C@H]4CC(=O)OC[C@]4(C)[C@H]3CC[C@]12C						HY-B0707	MedChem Express	2017_MIPE5.0_01			Oxandrolone		1.3				19.249	82.681	0.3	0.133	0.675							104.328			102.122	82.872	434.35	434.049
s-sclc-HCT116-MIPE5.0-CTG48h-1	NCGC00241101-10	HCT116-viability	2.347	-1.2	-72.46	37.506	CCOC1=CC2=C(C=C1NC(=O)\C=C\CN(C)C)C(=C(C=N2)C#N)NC3=CC=C(OCC4=CC=CC=N4)C(=C3)Cl	>30	<1	<1			A10638_CM1	Adooq	2017_MIPE5.0_01	-5.6295		Neratinib		1.1			5.004	70.055	30.864	0.9	0	0.976							103.324			107.562	37.506	398.677	398.109
s-sclc-HCT116-MIPE5.0-CTG48h-1	NCGC00263123-02	HCT116-viability		4	-17.235	87.739	COC1=C(C=C(CC2SC(=O)NC2=O)C=C1)C(=O)NCC3=CC=C(C=C3)C(F)(F)F						1567	Axon Medchem	2017_MIPE5.0_01			MK-767		1.3				13.956	86.283	0.3	0.032	0.798							103.518			101.695	87.739	460.089	459.388
s-sclc-HCT116-MIPE5.0-CTG48h-1	NCGC00015482-15	HCT116-viability		4	0	100.201	CC[N+](CC)(CC)CCOC1=CC=CC(=C1OCC[N+](CC)(CC)CC)OCC[N+](CC)(CC)CC						HY-B0416	MedChem Express	2017_MIPE5.0_01			Gallamine triethiodide		5				7.291	0										0			107.492	100.201	494.626
s-sclc-HCT116-MIPE5.0-CTG48h-1	NCGC00509886-03	HCT116-viability	0.417363	-1.2	-73.345	26.81	[O-][S+](=O)(N1CC2=CC(=CC=C2N(C[C@H]1CC3=CC=CC=C3)CC4=CN=C[NH]4)C#N)C5=CC=CS5						HY-16111	MedChem Express	2017_MIPE5.0_01	-6.3795		BMS-214662		4				79.808	26.306	3.132	0	0.996							99.651			103.916	24.109	327.553	326.173
s-sclc-HCT116-MIPE5.0-CTG48h-1	NCGC00263127-03	HCT116-viability		4	0	95.388	CC(C)[C@H](C[S+]([O-])(=O)C1=CC=C(C=C1)C2=CC=C(Br)C=C2)C(O)=O						1271	Axon Medchem	2017_MIPE5.0_01			PD-166793		5				11.91	0										0			107.297	95.388	482.868
s-sclc-HCT116-MIPE5.0-CTG48h-1	NCGC00347280-04	HCT116-viability	10.4837	-2.1	-89.224	6.613	NC1=C(C#N)C(=CC(=N1)C2=C(OCC3CC3)C=CC=C2O)C4CCNCC4						HY-13060	MedChem Express	2017_MIPE5.0_01	-4.9795		IKK-2 Inhibitor VIII		4			4.775	92.255	4.64	2.787	0	0.994							93.864			98.868	6.613	391.117	390.1
s-sclc-HCT116-MIPE5.0-CTG48h-1	NCGC00159521-16	HCT116-viability		4	0	96.993	OC(C[N]1C=CN=C1)([P](O)(O)=O)[P](O)(O)=O						HY-13777A	MedChem Express	2017_MIPE5.0_01			Zoledronic acid monohydrate		5				8.213	0										0			105.206	96.993	583.778
s-sclc-HCT116-MIPE5.0-CTG48h-1	NCGC00263221-03	HCT116-viability		4	-18.478	102.993	CCOC(=O)[C@@H](N)CCC(=O)N[C@@H](CSCC1=CC=CC=C1)C(=O)N[C@@H](C(=O)OCC)C2=CC=CC=C2						HY-13634A	MedChem Express	2017_MIPE5.0_01			Ezatiostat		1.3				14.232	87.632	0.3	0.183	0.617							106.111			104.111	89.879	456.42	456.05
s-sclc-HCT116-MIPE5.0-CTG48h-1	NCGC00509937-01	HCT116-viability	0.417363	-1.2	-69.557	24.539	CC(C)NCC[N]1C2=C(C=C(C=C2)C(C)=O)C3=C1C=CC(=C3)C(C)=O						C-1118	ChemGood	2017_MIPE5.0_01	-6.3795		CBL-0137		4				81.352	30.258	3.929	0	0.977							99.815			103.153	21.801	334.905	334.269
s-sclc-HCT116-MIPE5.0-CTG48h-1	NCGC00390558-02	HCT116-viability	1.86429	-1.1	-110.806	2.269	CCN1CCN(CC1)CC2=CC=C(NC(=O)C3=CC(=C(C)C=C3)NC(=O)C4=CC(=CN=C4)C5=CC=CS5)C=C2C(F)(F)F						HY-18007	MedChem Express	2017_MIPE5.0_01	-5.7295		ALW-II-41-27		4			7.377	106.136	-5.585	0.9	0	0.993							105.221			108.405	2.269	344.225	344.646
s-sclc-HCT116-MIPE5.0-CTG48h-1	NCGC00181336-01	HCT116-viability	9.34358	-1.2	-57.08	44.295	Nc3nc(F)nc2c3ncn2[C@@H]1O[C@H](CO)[C@@H](O)[C@@H]1O				2-fluoroadenosine;2-fluoroadenine arabinoside;FLUDARABINE;9-beta-D-Arabinofuranosyl-2-fluoroadenine;9-.BETA.-D-ARABINOFURANOSYL-2-FLUOROADENINE;2-FLUOROADENOSINE;Fludara;fludarabine;2-Fluoroadenosine;CIPLUS_152133;CIPLUS_172834;9h-purin-6-amine, 9-beta-d-arabinofuranosyl-2-fluoro- (9ci);Fludarabine Base;Fludarabine des-phosphate;F-ara-A;NSC-312887;2-FLUORO-ARA AMP;2-Fluoroadenine-9-beta-D-arabino…		F2773	SIGMA	2017_MIPE5.0_01	-5.0295	0.345	2-Fluoroadenosine	; Fludarabine des-phosphate; Fludarabine;fludarabine; F-ara-A;2-Fluoroadenosine; Fludara; Fludarabine Base	1.1		17.627	3.602	59.513	42.974	2.406	0	0.987						Tox21_112795	100.054			103.808	44.295	439.02	439.054
s-sclc-HCT116-MIPE5.0-CTG48h-1	NCGC00262641-04	HCT116-viability		4	-5.207	103.235	CC1=CC=C(C=C1)[S+]([O-])(=O)OCC(=O)NC2=CC=C(C(O)=O)C(=C2)O						S1155	Selleck	2017_MIPE5.0_01			S31-201		1.3				11.35	102.305	4.955	0.337	0.418							107.513			112.107	100.757	508.843	509.073
s-sclc-HCT116-MIPE5.0-CTG48h-1	NCGC00142423-05	HCT116-viability		4	-28.613	83.593	OC[C@H]1O[C@@H](OC2=C(C(=O)CCC3=CC=C(O)C=C3)C(=CC(=C2)O)O)[C@H](O)[C@@H](O)[C@@H]1O						S2343	Selleck	2017_MIPE5.0_01			Phlorizin		2.3				92.842	61.589	4.955	0.694	0.729							90.202			94.486	1.643	416.194	414.747
s-sclc-HCT116-MIPE5.0-CTG48h-1	NCGC00388364-06	HCT116-viability	29.547	-3	-58.639	48.687	O=C\1N(N\C=C1[N]2C=CN=N2)C3=NC=NC(=C3)N4CCOCC4						HY-12654	MedChem Express	2017_MIPE5.0_01	-4.5295		Molidustat		2.1			4.467	56.476	40.602	4.095	0	0.966							99.241			105.163	48.687	461.266	461.405
s-sclc-HCT116-MIPE5.0-CTG48h-1	NCGC00346697-02	HCT116-viability		4	0	75.447	FC(F)(F)C1=NC(=NC=C1C(=O)NCC2CCOCC2)NC3=CC=C(Cl)C=C3Cl						S2778	Selleck	2017_MIPE5.0_01			842166X		5				35.792	0										0			111.239	75.447	465.951
s-sclc-HCT116-MIPE5.0-CTG48h-1	NCGC00488967-01	HCT116-viability	13.1982	-2.2	-72.878	39.682	CN1CCN(CC1)C(=O)C2=CC3=CC=C(CCNC4=C5C=C(C=CC5=NC=N4)C#N)C=C3C=C2	8.10934	545.34	49.731			A8732	APExBIO	2017_MIPE5.0_01	-4.8795		Senexin-B		1.1			5.724	63.074	23.962	0.8	0.002	0.91							96.84			102.756	39.682	413.034	411.159
s-sclc-HCT116-MIPE5.0-CTG48h-1	NCGC00242478-04	HCT116-viability	0.371975	-1.1	-92.824	6.881	CO[C@H]1C[C@H](C)C\C2=C(/NCCN(C)C)C(=O)\C=C(\NC(=O)\C(=C/C=C\[C@H](OC)[C@@H](OC(N)=O)\C(=C/[C@H](C)[C@H]1O)C)C)C2=O		922.6	>91			S1142	Selleck	2017_MIPE5.0_01	-6.4295		Alvespimycin hydrochloride		4			3.791	91.76	5.236	0.8	0	0.95							98.06			98.641	6.881	274.827	273.122
s-sclc-HCT116-MIPE5.0-CTG48h-1	NCGC00510464-01	HCT116-viability	14.8086	-2.2	-86.175	18.203	FC1=C(NC2=NC(=C[N]3C(=CN=C23)C4=C[NH]N=C4)C5CC5)C=CC(=C1)C(=O)N6CCOCC6						6073	Tocris	2017_MIPE5.0_01	-4.8295		P21d hydrochloride		4				80.079	4.172	1.399	0.002	0.915							90.348			98.282	18.203	383.175	383.553
s-sclc-HCT116-MIPE5.0-CTG48h-1	NCGC00179034-15	HCT116-viability	20.9177	-2.2	-54.5	48.504	NC(=N)C1=CC=C(OCCCCCOC2=CC=C(C=C2)C(N)=N)C=C1						HY-B0537B	MedChem Express	2017_MIPE5.0_01	-4.6795		Pentamidine isethionate		2.1			3.956	51.639	41.361	1.826	0	0.957							95.861			100.142	48.504	435.9	437.124
s-sclc-HCT116-MIPE5.0-CTG48h-1	NCGC00164632-07	HCT116-viability		4	-7.377	97.332	C[C@@H]1C\C2=C(CCC(=O)C2)/[C@H]3CC[C@@]4(C)[C@@H](CC[C@@]4(O)C#C)[C@H]13						1502343	Microsource	2017_MIPE5.0_01			TIBOLONE		1.3				12.502	92.161	1.862	0.213	0.584							99.538			101.059	88.557	465.049	462.764
s-sclc-HCT116-MIPE5.0-CTG48h-1	NCGC00263553-13	HCT116-viability	18.6429	-2.1	-91.304	3.931	CC(C)[N]1C=NC2=C(NCCC3=CC=C(O)C=C3)N=C(N=C12)C4=CSC5=C4C=CC=C5						GLXC-04564	Glixx	2017_MIPE5.0_01	-4.7295		StemRegenin 1		4			6.226	99.033	2.19	2.72	0.003	0.905							93.494			102.964	3.931	409.498	408.84
s-sclc-HCT116-MIPE5.0-CTG48h-1	NCGC00510682-01	HCT116-viability	18.6429	-2.2	-65.065	35.701	CCC1=CC=C2N=C(NC3=NC(=NC(=C3)CC4=CC=CC=C4)N[C@H]5CC[C@H](O)CC5)SC2=C1						5401	Tocris	2017_MIPE5.0_01	-4.7295		GSK-2250665A		2.1				68.171	34.486	2.72	0	0.978							99.552			103.873	35.701	449.01	449.618
s-sclc-HCT116-MIPE5.0-CTG48h-1	NCGC00379254-06	HCT116-viability	13.1982	-2.1	-95.495	12.069	COC1=CC(=CC=C1NC2=NC(=C(Cl)C=N2)NC3=C(OC)C=C(C=C3)N4CCN(CC4)C(C)=O)N5CCN(CC5)C(C)=O						HY-12331	MedChem Express	2017_MIPE5.0_02	-4.8795		KRCA-0008		4			4.225	99.848	2.571	1.692	0	0.951							98.066			111.917	12.069	414.578	413.058
s-sclc-HCT116-MIPE5.0-CTG48h-1	NCGC00181785-01	HCT116-viability	16.6155	-2.1	-100.126	7.519	C[C@@H](O[C@H]2OCCN(CC1=NC(=O)N=N1)[C@H]2C3CCC(F)CC3)c4cc(cc(c4)C(F)(F)F)C(F)(F)F				aprepitantum;MK-0869;5-((2-(1-(3,5-BIS(TRIFLUOROMETHYL)PHENYL)ETHOXY)-3-(4-FLUOROPHENYL)-4-MORPHOLINYL)METHYL)-1,2-DIHYDRO-3-OXO-3H-1,2,4-TRIAZOL, 2R-(2AR*,3A);Merck brand of aprepitant;CIPLUS_728707;MK 0869;MK-869;MK 869;L-754030-000Z;HS_534;(2R)-(1R)-3,5-bis(trifluoromethylphenyl)ethoxy)-(3S)-(4-fluoro)phenyl-4-(3-(5-oxo-1H,4H-1,2,4-triazole)methyl-morpholine;aprepitant;APREPITANT;Emend;Aprepit…		A729800	Toronto Research	2017_MIPE5.0_02	-4.7795	0.177	Aprepitant	;Merck brand of aprepitant; Aprepitant; Emend;Aprepitant;L-754030 /MK-0869/ONO-7436	4		8.942	6.348	97.754	0.872	2.333	0	0.987						Tox21_113595	100.998			105.274	7.519	434.101	435.516
s-sclc-HCT116-MIPE5.0-CTG48h-1	NCGC00238624-07	HCT116-viability	18.6429	-2.2	-63.316	30.65	ClC1=C[NH]N=C1C\2NC(=N\C3=C2C(=O)CCC3)/NC4=NC5=CC=CC=C5O4	12	274.642	<1			LLI10-095	NCGCChem	2017_MIPE5.0_02	-4.7295	0.24	NCGC00238624	NCGC00238624; NCGC00238624	2.1		12.352	4.367	69.31	33.101	3.065	0	0.97							96.416			99.961	30.65	434.173	435.78
s-sclc-HCT116-MIPE5.0-CTG48h-1	NCGC00262598-03	HCT116-viability	23.47	-2.2	-77.837	27.21	COC1=CC2=C(C=C1OC)C(CC3=CC(OC)=C(OC)C=C3)[N+](C)(CCC(=O)OCCCCCOC(=O)CC[N+]4(C)CCC5=C(C=C(OC)C(OC)=C5)C4CC6=CC(OC)=C(OC)C=C6)CC2						S2113	Selleck	2017_MIPE5.0_02	-4.6295	0.095	Atracurium besylate	Atracurium besylate	4		4.982	3.659	76.07	21.299	4.095	0	0.983							99.137			103.28	27.21	450.547	450.833
s-sclc-HCT116-MIPE5.0-CTG48h-1	NCGC00346551-05	HCT116-viability		4	-14.097	94.409	NC1=C2C(=O)N(C3CCC(=O)NC3=O)C(=O)C2=CC=C1						HY-10984	MedChem Express	2017_MIPE5.0_02			Pomalidomide		2.3				21.154	93.976	3.512	0.393	0.35							108.073			115.562	94.409	515.233	512.718
s-sclc-HCT116-MIPE5.0-CTG48h-1	NCGC00390563-02	HCT116-viability		4	-21.188	87.245	CN1CCN(C)C(=O)C1C2=CC=C(N/C3=N/C(=C\N(C)C3=O)C4=C(C)C(=CC=C4)NC(=O)C5=CC6=C(CCCC6)S5)C=C2						HY-15427A	MedChem Express	2017_MIPE5.0_02			GDC-0834 racemate		2.3				25.051	84.881	2.72	0.13	0.647							106.069			112.296	87.245	503.137	501.381
s-sclc-HCT116-MIPE5.0-CTG48h-1	NCGC00015233-07	HCT116-viability	10.4837	-2.1	-100.438	4.453	ClC1=CC=C(C=C1)C(C2=CC=C(Cl)C=C2)[N+]3=C[N](CC(OCC4=C(Cl)C=C(Cl)C=C4)C5=C(Cl)C=C(Cl)C=C5)C=C3						GLXC-04254	Glixx	2017_MIPE5.0_02	-4.9795		Calmidazolium chloride		4			27.45	96.639	-3.289	1.885	0	0.992							97.149			101.092	4.453	397.784	397.215
s-sclc-HCT116-MIPE5.0-CTG48h-1	NCGC00015562-39	HCT116-viability		4	0	95.195	COC1=CC2=C(C=C1)[N](C(=C2CC(O)=O)C)C(=O)C3=CC=C(Cl)C=C3						HY-14397	MedChem Express	2017_MIPE5.0_02			Indomethacin		5				18.245	0										0			107.27	89.025	469.785
s-sclc-HCT116-MIPE5.0-CTG48h-1	NCGC00346635-10	HCT116-viability	1.17629	-2.1	-96.346	21.431	CNC(=O)NC1=CC=C(C=C1)C2=NC3=C(C=N[N]3C4CCC5(CC4)OCCO5)C(=N2)N6CC7CCC(C6)O7						HY-10044	MedChem Express	2017_MIPE5.0_02	-5.9295		WYE-125132		4			5.122	77.587	9.914	0.4	0	0.966							106.26			99.018	21.431	340.47	338.099
s-sclc-HCT116-MIPE5.0-CTG48h-1	NCGC00163547-01	HCT116-viability		4	-17.926	82.737	[H][C@]12CC[C@]3(C)C(CC[C@@]3(O)C1=CC(=O)[C@]4([H])C[C@@H](O)[C@@H](O)C[C@]24C)[C@H](C)[C@H](O)CCC(C)(C)O				Ecdysone;NCGC00163547-01;alpha-Ecdysone;Cholest-7-en-6-one, 2,3,14,22,25-pentahydroxy-, (2beta,3beta,5beta,22R)-;CIPLUS_774291;ECDYSONE;2 beta, 3 beta, 14, 22 S, 25-pentahydroxy-5 beta- cholest-7-en-6-one;CIPLUS_162150;2beta,3beta,14alpha,22(R),25-Pentahydroxy-7-cholesten-6-one;22-iso-ecdysone;		BIOMOL_NP-089	BIOMOL	2017_MIPE5.0_02			Ecdysone	ECDYSONE;Ecdysone	2.3				20.404	81.583	4.095	0.037	0.787							99.509			103.141	82.737	471.748	472.408
s-sclc-HCT116-MIPE5.0-CTG48h-1	NCGC00167578-04	HCT116-viability		4	0	94.401	O=C(C[C@H](CC1=CC=CC=C1)C(=O)O[Ca]OC(=O)[C@H](CC(=O)N2C[C@H]3CCCC[C@H]3C2)CC4=CC=CC=C4)N5C[C@H]6CCCC[C@H]6C5						HY-17398	MedChem Express	2017_MIPE5.0_02			Mitiglinide calcium		5				13.384	0										0			104.918	91.534	464.006
s-sclc-HCT116-MIPE5.0-CTG48h-1	NCGC00356417-05	HCT116-viability	26.3338	-2.1	-129.814	2.333	CC1=C[N](CCN2CCN(CC2)C3=C(C=CC=C3)C4=CC(=CC(=C4)C#N)C(=O)NCCCN5CCCC5)C6=C1C=CC=C6						5365	Tocris	2017_MIPE5.0_02	-4.5795		LLY-507		4			6.77	106.657	-27.283	2.188	0	0.991							102.531			108.989	2.333	449.98	448.945
s-sclc-HCT116-MIPE5.0-CTG48h-1	NCGC00510498-01	HCT116-viability	26.3338	-2.1	-115.421	6.639	CC1=C(C(=CC(=C1)O[C@@H](CCC(F)(F)F)C2=CC=C(C=C2)C(=O)NCCC(O)=O)C)C3=CC=C(C=C3)C(C)(C)C						HY-19904	MedChem Express	2017_MIPE5.0_02	-4.5795		Adomeglivant		4				95.669	-18.047	2.333	0	0.991							97.374			102.308	6.639	428.479	429.706
s-sclc-HCT116-MIPE5.0-CTG48h-1	NCGC00344510-06	HCT116-viability	9.34358	-1.1	-97.508	5.926	CC(C)(CC1=CC=C2C=CC=CC2=C1)NC[C@@H](O)COC3=C(C#N)C(=CC=C3)Cl						HY-10007	MedChem Express	2017_MIPE5.0_02	-5.0295		NPS-2143		4			7.693	104.388	3.767	4.955	0	0.984							101.275			110.314	5.926	415.603	414.988
s-sclc-HCT116-MIPE5.0-CTG48h-1	NCGC00378801-04	HCT116-viability	0.002347	1.2	66.514	37.99	CN(C)CC1=CC(=CC=C1)NC(\C2=CC=CC=C2)=C3/C(=O)NC4=C3C=CC(=C4)C(N)=O						HY-12055	MedChem Express	2017_MIPE5.0_02	-8.6295		BIX02188		1.1			9.856	70.47	94.891	3.065	0.005	0.91							28.378			101.894	31.425	418.826	423.739
s-sclc-HCT116-MIPE5.0-CTG48h-1	NCGC00032387-14	HCT116-viability	14.8086	-2.2	-41.432	57.276	CCN1\C(SC2=CC=C(OC)C=C12)=C\C(C)=O						HY-15338	MedChem Express	2017_MIPE5.0_02	-4.8295		TG-003		1.1			16.294	46.926	55.97	3.132	0.001	0.93							97.402			104.202	57.276	445.195	445.989
s-sclc-HCT116-MIPE5.0-CTG48h-1	NCGC00017338-03	HCT116-viability	0.002633	1.4	38.183	55.271	CCCCCC[C@@H]1[C@@H](OC(=O)CC(C)C)[C@H](C)OC(=O)[C@@H](NC(=O)C2=C(O)C(=CC=C2)NC=O)[C@@H](C)OC1=O				Antimycin- A from Streptomyces sp.;Antimycin A1;NCGC00016578-01;9 Antimycin A (A3+A4 >90%);ANTIMYCIN A;ANTIMYCIN A (A1 shown);NCGC00142516-03;NCGC_Prestw-222;NCGC00095884-01;ANTIMYCIN A1;Butanoic acid, 2(or 3)-methyl-, 3-((3-(formylamino)-2-hydroxybenzoyl)amino)-8-hexyl-2,6-dimethyl-4,9-dioxo-1,5-dioxonan-7-yl ester;LS-86460;CIPLUS_155874;Antimycin A;NCGC00142516-02;CIPLUS_158270;		NP-009	BIOMOL	2017_MIPE5.0_02	-8.5795	0.302	Antimycin A	Antimycin A;ANTIMYCIN A1	1.3		15.635	5.45	53.119	82.498	4.955	0.3	0.486							44.315			98.246	45.127	369.034	375.629
s-sclc-HCT116-MIPE5.0-CTG48h-1	NCGC00481107-02	HCT116-viability	2.77935	-1.1	-93.695	5.453	CCC[S+]([O-])(=O)C1=NC(=CC(=N1)C2=CC3=C(C=C2)[N](C=C3)C4CC(C)(C)NC(C)(C)C4)NC5CC5						NVS-CECR2-1	SGC	2017_MIPE5.0_02	-5.5561		NVS-CECR2-1		4				96.145	4.217	4.955	0	0.995							97.913			101.598	5.453	401.102	400.876
s-sclc-HCT116-MIPE5.0-CTG48h-1	NCGC00507838-01	HCT116-viability	3.23056	-2.1	-103.08	6.943	CCC1=NC(=C(NC2=CC=C(C=C2)N3CCC(CC3)N4CCN(C)CC4)N=C1O[C@@H]5CCN(C5)C(=O)C=C)C(N)=O						S8412	Selleck	2017_MIPE5.0_02	-5.4907		Naquotinib mesylate		4				104.789	1.814	1.464	0	0.954							104.894			111.732	6.943	418.839	413.008
s-sclc-HCT116-MIPE5.0-CTG48h-1	NCGC00181767-12	HCT116-viability	26.3338	-3	-83.066	26.705	CC1=CC=C(C=C1)C(=O)C2=CC(=C(O)C(=C2)[N+]([O-])=O)O						5864	Tocris	2017_MIPE5.0_02	-4.5795		Tolcapone		4			4.427	82.633	18.883	4.095	0	0.967							101.949			109.338	26.705	464.288	465.416
s-sclc-HCT116-MIPE5.0-CTG48h-1	NCGC00263878-01	HCT116-viability		4	9	92.242	CN1\C(=C([O-])/C2=CC=CC=C2[S+]1([O-])=O)C(=O)NC3=NC=C(C)S3						MS-01504150	Microsource	2017_MIPE5.0_02			MELOXICAM SODIUM		1.3				12.574	96.868	4.955	0.438	0.326							87.868			101.941	89.368	460.977	463.807
s-sclc-HCT116-MIPE5.0-CTG48h-1	NCGC00507840-01	HCT116-viability	26.3338	-3	-89.157	16.555	NCCCC[C@H](N)C(=O)N[C@@H](CCCCN)C(=O)N[C@@H](CC1=C[NH]C2=C1C=CC=C2)C(=O)N[C@@H](CC3=C[NH]C4=C3C=CC=C4)C(=O)N[C@@H](CCCCN)C(=O)N[C@@H](CCCCN)C(=O)N[C@@H](CC5=C[NH]C6=C5C=CC=C6)C(=O)N[C@@H](C(C7=CC=CC=C7)C8=CC=CC=C8)C(=O)N[C@@H](CCCCN)C(N)=O						S8199	Selleck	2017_MIPE5.0_02	-4.5795		LTX-315		4				86.557	10.04	4.504	0	0.99							99.197			103.112	16.555	450.131	450.754
s-sclc-HCT116-MIPE5.0-CTG48h-1	NCGC00522584-01	HCT116-viability		4	-13.897	86.84	CN1CCN(CC1)C(=O)C2=CC=C(S2)C3=CC4=C(C=C3)C(=C(O)C=C4)C=O						HY-19710	MedChem Express	2017_MIPE5.0_02			MKC-3946		1.3				17.223	85.774	0.7	0.021	0.827							99.671			104.062	86.84	459.626	459.678
s-sclc-HCT116-MIPE5.0-CTG48h-1	NCGC00247029-02	HCT116-viability		4	-11.87	93.278	OC[C@H]1OC(O)C[C@@H](O)[C@@H]1O						D3179	SIGMA	2017_MIPE5.0_02			2-Deoxyglucose	2-Deoxyglucose	1.3				15.441	92.452	0.9	0.041	0.778							104.322			107.538	92.097	479.201	479.057
s-sclc-HCT116-MIPE5.0-CTG48h-1	NCGC00183912-09	HCT116-viability	18.6429	-2.2	-41.292	59.165	NC1=N[NH]C2=NN=C(C=C12)C3=C4C=CC=C[N]4N=C3C5=CC=CC=C5						HY-12275	MedChem Express	2017_MIPE5.0_02	-4.7295		FR-180204		2.3			4.832	43.668	56.423	1.885	0.007	0.875							97.714			102.834	59.165	451.931	450.216
s-sclc-HCT116-MIPE5.0-CTG48h-1	NCGC00263210-04	HCT116-viability	2.63338	-1.2	-37.449	68.986	CCOC1=C(OCC)C(=CC(=C1)C(=O)NC2=CC(=C(Cl)C=C2)C3=NC4=C([NH]3)C=CC=C4)OCC						1976	Bio Vision	2017_MIPE5.0_02	-5.5795		SANT-2		1.3			6.52	52.659	63.448	4.955	0.005	0.889							100.896			104.416	51.757	436.188	437.767
s-sclc-HCT116-MIPE5.0-CTG48h-1	NCGC00475727-01	HCT116-viability	11.7629	-2.4	-32.115	72.232	C[C@H]([N]1N=NC2=C1N=C(C=N2)C3=C[N](C)N=C3)C4=C[N]5C=CN=C5C=C4	>30	40.71				A-1316	ActiveBioChem	2017_MIPE5.0_02	-4.9295		Savolitinib		1.3			5.375	35.978	66.213	1	0.019	0.829							98.328			108.21	72.232	449.474	449.3
s-sclc-HCT116-MIPE5.0-CTG48h-1	NCGC00263111-11	HCT116-viability		4	0	93.509	[O-][S+](=O)(CCNC(=O)C1=CC=C(Cl)C=C1)C2=NC=C(C=C2)C(F)(F)F						HY-15577	MedChem Express	2017_MIPE5.0_02			GSK-3787		5				14.114	0										0			107.623	93.509	475.272
s-sclc-HCT116-MIPE5.0-CTG48h-1	NCGC00167803-13	HCT116-viability		4	26	106.23	C[C@H](NC(=O)CC1=CC(=CC(=C1)F)F)C(=O)N[C@H](C(=O)OC(C)(C)C)C2=CC=CC=C2						HY-13027	MedChem Express	2017_MIPE5.0_02			GSI-IX		1.3				27.625	109.457	4.955	0.124	0.655							83.457			115.082	87.457	520.645	520.879
s-sclc-HCT116-MIPE5.0-CTG48h-1	NCGC00025035-05	HCT116-viability	18.6429	-2.2	-83.226	13.474	C[S+]([O-])C1=CC=C(C=C1)C2=NC(=C([NH]2)C3=CC=NC=C3)C4=CC=C(F)C=C4						EI-286	BIOMOL	2017_MIPE5.0_02	-4.7295	0.24	SB-203580	SB-203580;SB-203580	4		12.527	6.067	83.581	7.56	4.504	0	0.97							90.786			97.056	13.474	403.698	402.104
s-sclc-HCT116-MIPE5.0-CTG48h-1	NCGC00167520-05	HCT116-viability	0.001176	1.2	69.261	92.006	COC1=CC=C(C=C1OC2CCCC2)C3(CCC(CC3)C(O)=O)C#N						1592	Axon Medchem	2017_MIPE5.0_02	-8.9295		Cilomilast		1.3			11.211	72.27	102.25	4.955	0.004	0.896							32.989			112.485	40.216	477.21	475.823
s-sclc-HCT116-MIPE5.0-CTG48h-1	NCGC00379255-03	HCT116-viability	2.63338	-1.2	-32.617	68.275	CCN1C(=O)\C(=C/C2=C1N=C(NC3=CC=C(N4CCNCC4)C(=C3)F)N=C2)C5=CC=C(Cl)C=C5Cl						CT-F486	ChemieTek	2017_MIPE5.0_02	-5.5795		FRAX-486		1.1			7.592	35.215	67.756	1.479	0	0.956							100.373			103.49	68.275	440.871	440.629
s-sclc-HCT116-MIPE5.0-CTG48h-1	NCGC00505021-01	HCT116-viability	2.09177	-1.2	-88.053	9.422	COC1=C(OC)C=C2C(=C1)C(=O)N(CCCN3CCOCC3)\C4=C2\C(=O)C5=C4C=C6OCOC6=C5						NSC743400	NCI	2017_MIPE5.0_02	-5.6795		Indotecan hydrochloride (LMP-400)		4				81.309	-4.337	0.6	0	0.964							83.717			90.731	9.422	272.593	272.506
s-sclc-HCT116-MIPE5.0-CTG48h-1	NCGC00014925-06	HCT116-viability	0.58954	-1.3	-93.045	25.51	Cl.CN(C)Cc1c2cc3CN4C(=O)C=5COC(=O)[C@](O)(CC)C=5C=C4c3nc2ccc1O						Prestw-1196	Prestwick	2017_MIPE5.0_02	-6.2295	0.276	Topotecan hydrochloride	; Hycamtamine; Topotecane; Nogitecan hydrochloride;Nogitecan hydrochloride/NSC-609699;Topotecan hydrochloride; Topotecan hydrochloride;TOPOTECAN HYDROCHLORIDE; Nogitecan Hydrochloride; Hycamtin	4		14.778	5.961	81.115	14.373	0.5	0.107	0.968						Tox21_111478_1	107.418			102.319	21.204	281.28	331.356
s-sclc-HCT116-MIPE5.0-CTG48h-1	NCGC00522492-01	HCT116-viability	3.71975	-1.1	-88.964	5.753	FC(F)(F)C1=CC=C2C=CC(=NC2=C1)\C=C\C(=O)C3=CC=NC=C3						HY-12203	MedChem Express	2017_MIPE5.0_02	-5.4295		PFK-158		4				95.307	9.565	2.787	0	0.989							98.529			101.06	5.753	372.714	372.954
s-sclc-HCT116-MIPE5.0-CTG48h-1	NCGC00386332-03	HCT116-viability		4	-18.835	88.369	CC1=C(F)C=C(C=C1C2=CC=C(C=N2)C(=O)NCC(C)(C)C)C(=O)NC3CC3						HY-10402	MedChem Express	2017_MIPE5.0_02			Losmapimod		1.3				16.706	80.88	0.5	0.19	0.577							99.715			101.891	85.186	459.499	461.676
s-sclc-HCT116-MIPE5.0-CTG48h-1	NCGC00346688-04	HCT116-viability	0.006446	1.2	39.303	103.617	CCC1=CC2=C(C=C1N3CCC(CC3)N4CCOCC4)C(C)(C)C5=C(C2=O)C6=CC=C(C=C6[NH]5)C#N						CT-CH542	ChemieTek	2017_MIPE5.0_02	-8.1907		Alectinib (CH5424802)		1.3			11.304	42.104	96.49	0.7	0.03	0.8							57.187			103.617	61.513	441.637	441.69
s-sclc-HCT116-MIPE5.0-CTG48h-1	NCGC00253438-12	HCT116-viability	0.029547	-1.4	-71.632	6.274	CC[C@H]1N(C2CCCC2)C3=NC(=NC=C3N(C)C1=O)NC4=CC=C(C=C4OC)C(=O)NC5CCN(C)CC5						HY-50698	MedChem Express	2017_MIPE5.0_02	-7.5295		BI-2536		4			7.308	96.315	29.914	2.72	0.243	0.877							101.546			102.589	6.274	214.076	257.034
s-sclc-HCT116-MIPE5.0-CTG48h-1	NCGC00386210-03	HCT116-viability	14.8086	-2.1	-93.552	6.747	CN1CCN(CC1)C2CCN(CC2)C(=O)NC3=NC=CC(=C3)OC4=CC(=C(NC(=O)C5(CC5)C(=O)NC6=CC=C(F)C=C6)C=C4)F						B1439	APExBIO	2017_MIPE5.0_02	-4.8295		Golvatinib		4			4.05	97.806	3.791	3.512	0	0.984							97.343			104.553	6.747	416.761	417.883
s-sclc-HCT116-MIPE5.0-CTG48h-1	NCGC00159559-10	HCT116-viability		4	-6.148	93.561	COC(=O)[C@@H]1CC/2=C/C(=O)CC[C@]2(C)[C@@]34O[C@@H]3C[C@@]5(C)[C@@H](CC[C@@]56CCC(=O)O6)[C@H]14						HY-B0251	MedChem Express	2017_MIPE5.0_02			Eplerenone		1.3				14.795	91.401	3.132	0.236	0.528							97.549			102.637	87.842	452.999	452.159
s-sclc-HCT116-MIPE5.0-CTG48h-1	NCGC00263098-05	HCT116-viability		4	-10.85	41.241	COC1=CC=C(\C=C/C2=CC(=C(OC)C(=C2)OC)OC)C=C1O						1233	Axon Medchem	2017_MIPE5.0_02			Combretastatin A-4		1.4				63.112	44.85	2.406	0.496	0.389							55.699			104.353	41.241	234.649	231.635
s-sclc-HCT116-MIPE5.0-CTG48h-1	NCGC00346954-01	HCT116-viability	3.31523	-1.2	-77.084	18.646	OC1=CC=C(C(=C1)O)C2=CC=C(C=C2)C3=N[NH]C(=C3)NC4=CC=CC(=C4)CNC5CC5						3038	Tocris	2017_MIPE5.0_02	-5.4795	0.243	TCS-2312	TCS 2312	4		13.281	5.598	85.652	23.214	4.955	0	0.976							100.297			104.298	18.646	392.47	389.975
s-sclc-HCT116-MIPE5.0-CTG48h-1	NCGC00263165-02	HCT116-viability	16.6155	-2.2	-41.439	60.964	CNC(=O)C1=CC=C(C)C(=C1)N2C(=C/C(=C(/Br)C2=O)OCC3=C(F)C=C(F)C=C3)\C						S2726	Selleck	2017_MIPE5.0_02	-4.7795		PH-797804		2.1			8.137	44.929	56.804	2.188	0.001	0.937							98.242			105.893	60.964	453.251	451.392
s-sclc-HCT116-MIPE5.0-CTG48h-1	NCGC00510494-01	HCT116-viability	38.1724	-2.4	-23.73	76.944	[O-][N+](=O)C1(CN(C1)C(=O)CBr)[N+]([O-])=O						HY-16438	MedChem Express	2017_MIPE5.0_02	-4.4182		RRx-001		2.3				27.941	76.072	3.512	0.023	0.82							99.802			104.885	76.944	487.273	486.355
s-sclc-HCT116-MIPE5.0-CTG48h-1	NCGC00263140-03	HCT116-viability	23.47	-3	-32.838	64.538	C[C@H]1CN([C@H](C)CN1CC2=CC=C(F)C=C2)C(=O)C3=C(Cl)C=C4[N](C)C=C(C(=O)C(=O)N(C)C)C4=C3						1671	Axon Medchem	2017_MIPE5.0_02	-4.6295		Talmapimod		2.3			7.019	36.522	62.149	1.826	0.038	0.785							94.987			101.06	64.538	443.7	443.612
s-sclc-HCT116-MIPE5.0-CTG48h-1	NCGC00018294-13	HCT116-viability	20.9177	-2.1	-97.874	6.321	ClC1=CC=C(COC(C[N]2C=CN=C2)C3=CC=C(Cl)C=C3Cl)C(=C1)Cl						B1977	APExBIO	2017_MIPE5.0_02	-4.6795		Miconazole nitrate		4			17.236	100.137	-1.351	4.095	0	0.96							96.523			106.458	6.321	428.363	427.716
s-sclc-HCT116-MIPE5.0-CTG48h-1	NCGC00378853-02	HCT116-viability	0.002347	1.2	55.892	92.587	CCCCN(CCCC)C(=O)CN1C[C@@H]([C@H]([C@@H]1C2=CC=C(OC)C=C2)C(O)=O)C3=CC=C4OCOC4=C3						HY-15403A	MedChem Express	2017_MIPE5.0_02	-8.6295		Atrasentan		1.1			9.735	60.104	97.352	2.72	0	0.96							41.46			103.574	43.47	441.995	440.509
s-sclc-HCT116-MIPE5.0-CTG48h-1	NCGC00346821-04	HCT116-viability		4	-6.452	91.087	OC(=O)/C(S)=C/C1=CC=C(I)C=C1						13859	Cayman	2017_MIPE5.0_02			PD-150606		1.3				19.556	90.828	4.955	0.347	0.404							97.28			104.959	85.403	451.124	451.109
s-sclc-HCT116-MIPE5.0-CTG48h-1	NCGC00386313-08	HCT116-viability	10.4837	-2.2	-62.969	37.285	CNCC1=CC=C(C=C1)C2=NOC(=C2)C3=C(N)N=CC(=N3)C4=CC=C(C=C4)[S+]([O-])(=O)C(C)C						A-1613	ActiveBioChem	2017_MIPE5.0_02	-4.9795		Berzosertib		1.1			4.012	64.288	29.314	1.248	0.003	0.903							92.283			101.573	37.285	398.528	397.564
s-sclc-HCT116-MIPE5.0-CTG48h-1	NCGC00250389-02	HCT116-viability		4	0	90.346	CC1=C(CCOC2=CC=C(C=C2)C(O)=O)C3=CC(=CC=C3[N]1C(C4=CC=CC=C4)C5=CC=CC=C5)Cl						1609	Axon Medchem	2017_MIPE5.0_02			CDIBA		5				27.04	0										0			117.012	89.972	492.441
s-sclc-HCT116-MIPE5.0-CTG48h-1	NCGC00249611-05	HCT116-viability	0.083275	-1.1	-89.324	8.644	CC(C)C[C@H](NC(=O)CNC(=O)C1=C(Cl)C=CC(=C1)Cl)B(O)O						A10600	Adooq	2017_MIPE5.0_02	-7.0795		Ixazomib		4			7.168	96.454	10.481	2.121	0	0.989							99.805			105.098	8.644	234.174	231.622
s-sclc-HCT116-MIPE5.0-CTG48h-1	NCGC00485430-01	HCT116-viability	26.3338	-3	-38.143	65.97	NC(=O)C1=C(N)[N](N=C1C2=CC=C(OC3=CC=C(F)C=C3F)C=C2)[C@@H]4CCCN(C4)C#N						PZ0220	SIGMA	2017_MIPE5.0_02	-4.5795		PF-06250112		2.1			3.714	38.932	62.299	4.095	0.003	0.907							100.442			104.903	65.97	470.264	471.499
s-sclc-HCT116-MIPE5.0-CTG48h-1	NCGC00263162-08	HCT116-viability		4	-10.593	87.004	CC(C)(C(=O)NCC(F)(F)C(F)(F)F)C(=O)N[C@@H]1C(=O)NC2=CC=CC=C2C3=C1C=CC=C3						HY-11102	MedChem Express	2017_MIPE5.0_02			RO-4929097		1.3				15.451	86.739	2.72	0.093	0.696							97.332			102.455	87.004	462.226	461.632
s-sclc-HCT116-MIPE5.0-CTG48h-1	NCGC00345855-06	HCT116-viability	7.42187	-1.2	-70.073	35.409	[O-][S+]1(=O)CCN(CC1)CC2=CC=C(C=C2)C3=CC=CC4=NC(=N[N]34)NC(=O)C5CC5						CT-GLPG	ChemieTek	2017_MIPE5.0_02	-5.1295		Filgotinib		4			5.301	78.923	30.404	4.955	0	0.975							100.478			106.139	27.216	426.449	426.657
s-sclc-HCT116-MIPE5.0-CTG48h-1	NCGC00346455-02	HCT116-viability	1.86429	-1.1	-105.064	3.847	OC1(CN(C1)C(=O)C2=C(NC3=C(F)C=C(I)C=C3)C(=C(F)C=C2)F)[C@@H]4CCCCN4						HY-13064	MedChem Express	2017_MIPE5.0_02	-5.7295		Cobimetinib		4			8.855	97.267	-10.52	0.5	0.001	0.94							94.544			101.114	3.847	293.164	289.852
s-sclc-HCT116-MIPE5.0-CTG48h-1	NCGC00346460-05	HCT116-viability	6.61475	-2.1	-93.911	10.846	CC1=C2N=C([NH]C2=CC(=C1)N3CCOCC3)\C4=C(NC[C@@H](O)C5=CC=CC(=C5)Cl)\C=C/NC4=O						HY-10262	MedChem Express	2017_MIPE5.0_02	-5.1795		BMS-536924		4			5.048	90.83	-0.385	1	0	0.974							93.525			101.675	10.846	362.048	361.573
s-sclc-HCT116-MIPE5.0-CTG48h-1	NCGC00015917-09	HCT116-viability	20.9177	-2.4	-22.845	83.071	C[N]1C=CC2=CC3=C(CCN3C(=O)NC4=CC=CN=C4)C=C12						1661	Tocris	2017_MIPE5.0_02	-4.6795		SB-206553		2.3			9.311	26.51	82.43	4.504	0.011	0.857							105.275			109.581	83.071	497.841	497.761
s-sclc-HCT116-MIPE5.0-CTG48h-1	NCGC00168853-03	HCT116-viability		4	-15.581	90.127	CC(=C)[C@@H]1CC[C@]2(C)CC[C@]3(C)[C@H](CC[C@@H]4[C@@]5(C)CC[C@H](O)C(C)(C)[C@@H]5CC[C@@]34C)[C@@H]12						L5632	SIGMA	2017_MIPE5.0_02			Lupeol	Lupeol	1.3				17.203	87.947	0.6	0.119	0.661							103.528			107.33	90.127	480.705	480.406
s-sclc-HCT116-MIPE5.0-CTG48h-1	NCGC00016978-13	HCT116-viability	14.8086	-2.4	-23.026	71.95	CCOC1=C(C=CC(=C1)CC(=O)N[C@@H](CC(C)C)C2=C(C=CC=C2)N3CCCCC3)C(O)=O						HY-15209	MedChem Express	2017_MIPE5.0_02	-4.8295		Repaglinide		1.3			6.116	27.52	71.362	4.955	0.019	0.83							94.389			99.47	71.95	442.159	441.36
s-sclc-HCT116-MIPE5.0-CTG48h-1	NCGC00387306-01	HCT116-viability		4	-10.558	99.686	C[S+]([O-])(=O)C1=CC=C(OC2=CC(=CC(=C2)C#N)F)C3=C1[C@H](O)C(F)(F)C3		606.097	>57			PJM004-004	NCGCChem	2017_MIPE5.0_02			PT-2385		1.3				15.999	97.938	4.955	0.098	0.689							108.496			112.281	96.281	511.59	511.962
s-sclc-HCT116-MIPE5.0-CTG48h-1	NCGC00178377-07	HCT116-viability		4	29	94.663	OC[C@H]1O[C@@H](OC[C@H]2O[C@@H](OC(C#N)C3=CC=CC=C3)[C@H](O)[C@@H](O)[C@@H]2O)[C@H](O)[C@@H](O)[C@@H]1O						DCK-001	DC Chemicals	2017_MIPE5.0_02			Amygdalin		1.3				32.161	98.101	4.955	0.164	0.606							69.101			105.261	73.101	465.15	465.682
s-sclc-HCT116-MIPE5.0-CTG48h-1	NCGC00025000-22	HCT116-viability	0.001176	1.2	79.009	35.981	CC(=O)N1CCN(CC1)C2=CC=C(OC[C@H]3CO[C@@](C[N]4C=CN=C4)(O3)C5=CC=C(Cl)C=C5Cl)C=C2						HY-B0105	MedChem Express	2017_MIPE5.0_02	-8.9295		Ketoconazole		1.3			12.911	79.556	95.496	4.955	0.019	0.854							16.487			103.998	24.442	434.302	441.151
s-sclc-HCT116-MIPE5.0-CTG48h-1	NCGC00476170-03	HCT116-viability	20.9177	-2.4	-25.353	73.162	FC1=CN=CC(=C1)N([C@H](C(=O)NC2CC(F)(F)C2)C3=C(Cl)C=CC=C3)C(=O)[C@@H]4CCC(=O)N4C5=NC=CC(=C5)C#N	>30	248.67	46.7988			JMR014-047_1st_pos	NCGCChem	2017_MIPE5.0_02	-4.6795		Ivosidenib		2.3			3.919	30.104	70.353	2.333	0.026	0.812							95.706			103.267	73.162	448.062	449.613
s-sclc-HCT116-MIPE5.0-CTG48h-1	NCGC00016855-19	HCT116-viability	1.04837	-1.2	-79.655	13.585	COC(=O)NC1=NC2=C([NH]1)C=CC(=C2)SC3=CC=CC=C3						HY-B0413	MedChem Express	2017_MIPE5.0_02	-5.9795		Fenbendazole		4			8.91	85.77	16.941	0.9	0.001	0.939							96.596			99.355	13.585	332.726	329.428
s-sclc-HCT116-MIPE5.0-CTG48h-1	NCGC00188399-16	HCT116-viability	20.9177	-2.1	-105.409	4.471	CCCCCCCCC1=CC=C(CCC(N)(CO)CO)C=C1						HY-12005	MedChem Express	2017_MIPE5.0_02	-4.6795		Fingolimod hydrochloride		4			7.028	100.303	-3.638	4.095	0	0.992							101.771			104.774	4.471	451.48	450.151
s-sclc-HCT116-MIPE5.0-CTG48h-1	NCGC00346633-02	HCT116-viability	0.074219	-1.4	-53.758	35.91	CC1(C)CC(=O)C2=C(C1)[N](N=C2C(F)(F)F)C3=CC(=C(C=C3)C(N)=O)NC4CCC(O)CC4						A4068	APExBIO	2017_MIPE5.0_02	-7.1295		SNX-2112		1.1			6.461	63.784	44.601	3.512	0.212	0.983							98.359			99.694	35.91	275.81	321.163
s-sclc-HCT116-MIPE5.0-CTG48h-1	NCGC00351483-01	HCT116-viability	10.4837	-2.2	-65.492	45.661	CC1=C(F)C(=CC=C1C(=O)N2CCOC3=CC=C(C=C3C2)C4=CC=C(N)N=C4)[S+](C)([O-])=O						ARKS-00101	Arking Pharma	2017_MIPE5.0_02	-4.9795		XL-388		1.1			4.849	64.363	40.08	1.509	0	0.962							105.573			110.024	45.661	460.635	460.979
s-sclc-HCT116-MIPE5.0-CTG48h-1	NCGC00015418-11	HCT116-viability		4	-10.231	95.221	CCC1(C)CC(=O)NC1=O						1502196	Microsource	2017_MIPE5.0_02			Ethosuximide		1.3				18.408	91.805	0.9	0.274	0.485							102.036			107.251	88.843	485.319	485.714
s-sclc-HCT116-MIPE5.0-CTG48h-1	NCGC00263105-06	HCT116-viability		4	-17.944	87.079	CC(C)OC(=O)/C1=C/N(CC(C)(C)C2=C1[NH]C3=CC=CC=C23)C(=O)C4=CC=C(F)C(=C4)F						HY-50911	MedChem Express	2017_MIPE5.0_02			Turofexorate isopropyl		1.3				20.787	83.786	1	0.011	0.859							101.73			105.23	84.443	457.749	458.713
s-sclc-HCT116-MIPE5.0-CTG48h-1	NCGC00015889-21	HCT116-viability	20.9177	-2.1	-94.42	9.23	OC1=CC=C(C=C1)C2=C(C(=O)C3=CC=C(OCCN4CCCCC4)C=C3)C5=C(S2)C=C(O)C=C5						HY-13738A	MedChem Express	2017_MIPE5.0_02	-4.6795		Raloxifene hydrochloride		4			6.675	95.628	7.338	2.406	0	0.979							101.758			104.858	9.23	449.09	450.503
s-sclc-HCT116-MIPE5.0-CTG48h-1	NCGC00346598-02	HCT116-viability		4	0	100.789	O[C@@H]1C\C(=C/C(O)C1O)C(O)=O						S2356	Selleck	2017_MIPE5.0_02			Shikimic acid		5				9.391	0										0			100.789	91.398	461.145
s-sclc-HCT116-MIPE5.0-CTG48h-1	NCGC00386301-06	HCT116-viability	18.6429	-2.1	-94.796	7.045	CNCC1=CC(=C(C)C=C1)NC(=O)C2=CC=C(NC3=NC4=CC=CC=C4C(=N3)C5=CC=CC=C5)C=C2						GLXC-90164	Glixx	2017_MIPE5.0_02	-4.7295		BMS-833923		4			5.984	95.43	5.137	2.72	0	0.991							99.933			102.476	7.045	437.237	438.238
s-sclc-HCT116-MIPE5.0-CTG48h-1	NCGC00346943-03	HCT116-viability	4.17363	-2.1	-127.441	6.666	CC(C)OC1=CC=C(C=C1Cl)C(=O)N[C@H](CNC(=O)CN(C)C)CC2=CC=C(C=C2)C3=C[N]4C=CC=C([C@H](C)O)C4=N3						A11435	Adooq	2017_MIPE5.0_02	-5.3795		GSK-923295		4			4.967	104.175	-12.49	0.3	0.045	0.771							114.95			110.841	6.666	362.038	356.727
s-sclc-HCT116-MIPE5.0-CTG48h-1	NCGC00021336-14	HCT116-viability		4	-6.701	97.314	[O-]C(=O)CC1=CC=CC=C1NC2=C(Cl)C=CC=C2Cl						Prestw-594	Prestwick	2017_MIPE5.0_02			Diclofenac sodium		1.3				13.492	93.682	4.955	0.302	0.486							100.383			104.792	91.299	471.887	471.455
s-sclc-HCT116-MIPE5.0-CTG48h-1	NCGC00164588-06	HCT116-viability	26.3338	-2.4	-26.924	71.635	CC(C)OC(=O)C(C(=O)OC(C)C)=C1S\C=C/S1						A10552	Adooq	2017_MIPE5.0_02	-4.5795		Malotilate		2.3			8.69	28.818	69.647	4.504	0.013	0.851							96.571			100.453	71.635	456.417	456.333
s-sclc-HCT116-MIPE5.0-CTG48h-1	NCGC00015590-08	HCT116-viability		4	-12.05	83.412	O=C1N(C2=CC=CC=C2)C3=C(C=CC=C3)C1(CC4=CC=NC=C4)CC5=CC=NC=C5						1999	Tocris	2017_MIPE5.0_02			Linopirdine		2.3				18.571	82.904	4.095	0.252	0.509							94.954			101.983	83.412	453.243	451.967
s-sclc-HCT116-MIPE5.0-CTG48h-1	NCGC00387215-01	HCT116-viability	14.8086	-2.1	-84.737	10.957	C[C@@H](NC1=C2C=C([NH]C2=NC=N1)C3=CC=C(O)C=C3)C4=CC=CC=C4						4941	Tocris	2017_MIPE5.0_02	-4.8295		PKI-166		4			6.533	92.77	9.326	3.065	0	0.966							94.063			103.727	10.957	406.728	406.688
s-sclc-HCT116-MIPE5.0-CTG48h-1	NCGC00250404-06	HCT116-viability	20.9177	-3	-31.309	65.607	C[C@@]1(CCCN1)C2=NC3=C(C=CC=C3[NH]2)C(N)=O						HY-10130	MedChem Express	2017_MIPE5.0_02	-4.6795		Veliparib		2.1			5.577	34.693	64.472	4.095	0.001	0.939							95.781			100.3	65.607	448.826	448.808
s-sclc-HCT116-MIPE5.0-CTG48h-1	NCGC00273985-04	HCT116-viability	20.9177	-2.1	-98.45	5.992	CCN1CCC(CC1)[N]2C=C(CNC3=CC(=C4N=CC(=C(NC5=CC=C(F)C(=C5)Cl)C4=C3)C#N)Cl)N=N2						HY-32018	MedChem Express	2017_MIPE5.0_02	-4.6795		Wyeth Cot Inhibitor 2		4			4.937	95.033	-2.042	4.095	0	0.979							96.408			101.025	5.992	427.815	426.95
s-sclc-HCT116-MIPE5.0-CTG48h-1	NCGC00346575-02	HCT116-viability		4	-8.838	94.336	C[N]1C(=NC2=CC(=CC=C12)C(=O)N(CCC(O)=O)C3=NC=CC=C3)CNC4=CC=C(C=C4)C(N)=N						S2196	Selleck	2017_MIPE5.0_02			Dabigatran		1.3				16.048	93.838	2.248	0.36	0.389							102.676			107.192	91.144	671.804	671.759
s-sclc-HCT116-MIPE5.0-CTG48h-1	NCGC00346963-01	HCT116-viability	11.7629	-2.2	-80.455	25.665	CCN(CC)CCCCNC1=NC=C2CN(C(=O)N(C)C2=N1)C3=C(Cl)C(=CC(=C3Cl)OC)OC						HMSL10083	LINCS	2017_MIPE5.0_02	-4.9295	0.199	HMSL10083	HMSL10083	4		9.636	5.843	77.355	18.8	1.692	0	0.983							99.255			103.02	25.665	425.154	424.367
s-sclc-HCT116-MIPE5.0-CTG48h-1	NCGC00015300-11	HCT116-viability	11.7629	-2.1	-96.784	3.579	FC1=CC=C(C=C1)C(OCCN2CCN(CCCC3=CC=CC=C3)CC2)C4=CC=C(F)C=C4						421	Tocris	2017_MIPE5.0_01	-4.9295		Vanoxeamine		4			31.18	97.46	-2.727	2.121	0	0.982							94.058			101.038	3.579	389.445	389.934
s-sclc-HCT116-MIPE5.0-CTG48h-1	NCGC00263152-15	HCT116-viability	1.48086	-1.1	-100.335	4.602	CN1CCN(CC2=CC=C(NC(=O)C3=CC(C#CC4=CN=C5C=CC=NN45)=C(C)C=C3)C=C2C(F)(F)F)CC1	>30	698.44	<1			S1490_cm2	Selleck	2017_MIPE5.0_01	-5.8295		Ponatinib		4			8.85	101.225	-0.638	1	0	0.991							99.697			105.827	4.602	325.271	324.501
s-sclc-HCT116-MIPE5.0-CTG48h-1	NCGC00241114-02	HCT116-viability		4	-10.273	93.879	CC(=O)NC1=CC=C(C=C1)C(=O)NC(C)(C)C						44169	Astatech	2017_MIPE5.0_01			CPI-1189		1.3				20.725	85.352	4.955	0.416	0.351							95.626			102.706	81.981	444.884	441.991
s-sclc-HCT116-MIPE5.0-CTG48h-1	NCGC00263168-03	HCT116-viability	0.186429	-1.2	-68.661	43.155	CC(C)CC(=O)NC1=N[NH]C2=C1CN(C(=O)C3CCN(C)CC3)C2(C)C						S1487	Selleck	2017_MIPE5.0_01	-6.7295		PHA-793887		4			8.264	83.327	29.244	1.464	0	0.948							97.904			105.737	22.41	299.056	303.873
s-sclc-HCT116-MIPE5.0-CTG48h-1	NCGC00481403-01	HCT116-viability	26.3338	-3	-40.26	66.168	CC1=C(C(=NO1)C)C2=CC=C(C(=C2)O[C@H]3CCNC3)C4=CC(=C(NC(N)=O)S4)C(N)=O	>30	<1	38.5447			HY-19362	MedChem Express	2017_MIPE5.0_01	-4.5795		AZD-3264		2.1			3.145	34.198	56.542	1.885	0.001	0.936							96.802			100.366	66.168	451.234	451.062
s-sclc-HCT116-MIPE5.0-CTG48h-1	NCGC00163450-06	HCT116-viability		4	-7.388	92.516	CNC(=O)[C@H](CC1=C[NH]C2=C1C=CC=C2)NC(=O)[C@H](CC(C)C)CC(=O)NO						S7157	Selleck	2017_MIPE5.0_01			Ilomastat (GM6001, Galardin)		1.3				10.393	90.498	4.955	0.07	0.729							97.887			98.289	87.897	445.857	446.515
s-sclc-HCT116-MIPE5.0-CTG48h-1	NCGC00496841-01	HCT116-viability		4	-26.207	79.62	C[N]1C(=NN=C1C23CCC(CC2)(CC3)C4=NOC(=N4)C5CC(F)(F)C5)C6=CC=CC=C6C(F)(F)F						S8200	Selleck	2017_MIPE5.0_01			MK-4101		2.3				31.692	76.003	1.692	0.161	0.61							102.21			111.312	79.62	479.794	478.65
s-sclc-HCT116-MIPE5.0-CTG48h-1	NCGC00015529-22	HCT116-viability		4	0	103.685	CC(C)CC1=CC=C(C=C1)C(C)C(O)=O						A8446	APExBIO	2017_MIPE5.0_01			Ibuprofen lysine		5				13.201	0										0			113.004	99.803	501.212
s-sclc-HCT116-MIPE5.0-CTG48h-1	NCGC00186628-01	HCT116-viability		4	0	80.609	CCCC[N+]1(C)[C@H]2CC(C[C@@H]1[C@H]3O[C@@H]23)OC(=O)[C@H](CO)C4=CC=CC=C4				BUTYLSCOPOLAMMONIUM Br		AC216	BIOMOL	2017_MIPE5.0_01			Butylscopolamine bromide	Butylscopolammonium Br	5				35.692	0										0			116.301	80.609	462.15
s-sclc-HCT116-MIPE5.0-CTG48h-1	NCGC00521067-01	HCT116-viability		4	-6.342	101.284	CN1C(=O)N(C(=O)[C@]12CN(C[C@H]2C3=CC=C(C=C3)C#N)CC4=CC(=CS4)C(O)=O)C5=CC(=CC(=C5)Cl)Cl						HE-0001	Key Organics	2017_MIPE5.0_01			BMS-587101		1.3				11.552	100.577	2.044	0.245	0.519							106.919			111.77	100.217	506.476	506.779
s-sclc-HCT116-MIPE5.0-CTG48h-1	NCGC00094087-08	HCT116-viability		4	18	106.073	NC(=O)C1=C(O)[N](C=N1)[C@@H]2O[C@H](CO)[C@@H](O)[C@H]2O						HY-17470	MedChem Express	2017_MIPE5.0_01			Mizoribine		1.3				28.345	95.227	3.99	0.285	0.472							77.227			106.073	77.727	447.323	449.076
s-sclc-HCT116-MIPE5.0-CTG48h-1	NCGC00346610-02	HCT116-viability		4	0	82.882	CC(C)(CO)[C@@H](O)C(=O)NCCC(O)=O						S2498	Selleck	2017_MIPE5.0_01			Pantothenic acid		5				7.568	0										0			83.321	75.753	386.334
s-sclc-HCT116-MIPE5.0-CTG48h-1	NCGC00507860-01	HCT116-viability	16.6155	-2.2	-69.936	38.703	CCN(C)[S+]([O-])(=O)NC1=CC=C(F)C(=C1F)C(=O)C2=C[NH]C3=NC=C(C=C23)C4=CN=C(N=C4)C5CC5						S7964	Selleck	2017_MIPE5.0_01	-4.7795		PLX-7904		2.1				70.98	29.857	1.862	0.001	0.941							99.793			109.683	38.703	444.134	443.651
s-sclc-HCT116-MIPE5.0-CTG48h-1	NCGC00253737-09	HCT116-viability		4	-9.261	85.649	CCN1C(=O)N(CC)C2=C([N](C)C(=N2)\C=C\C3=CC=C(OC)C(=C3)OC)C1=O						HY-10888	MedChem Express	2017_MIPE5.0_01			Istradefylline		2.3				13.502	83.189	4.955	0.415	0.327							92.45			99.151	85.649	443.478	442.459
s-sclc-HCT116-MIPE5.0-CTG48h-1	NCGC00238451-09	HCT116-viability	2.63338	-2.4	-38.83	72.018	FC1=C(C=C(C/C2=N/NC(=O)C3=C2C=CC=C3)C=C1)C(=O)N4CCN(CC4)C(=O)C5CC5						CT-A2281	ChemieTek	2017_MIPE5.0_01	-5.5795		Olaparib		1.3			6.789	33.98	63.796	0.3	0.133	0.643							102.625			105.998	72.018	428.549	428.858
s-sclc-HCT116-MIPE5.0-CTG48h-1	NCGC00263175-02	HCT116-viability	4.17363	-2.2	-95.748	31.269	CC(C)C[C@H]([C@H](O)C(=O)NO)C(=O)N[C@H](C(=O)OC1CCCC1)C2=CC=CC=C2						3595	Tocris	2017_MIPE5.0_01	-5.3795		Tosedostat		1.1			4.302	73.639	9.347	0.4	0.001	0.924							105.094			104.908	31.269	373.659	372.189
s-sclc-HCT116-MIPE5.0-CTG48h-1	NCGC00025091-11	HCT116-viability		4	0	92.754	COC1=CC=C2[C@H]3CC[C@]4(C)[C@H](CC[C@H]4[C@@H]3CCC2=C1)NCCCCCCN5C(=O)\C=C/C5=O						HY-13419	MedChem Express	2017_MIPE5.0_01			U-73122		5				9.83	0										0			102.584	92.754	464.09
s-sclc-HCT116-MIPE5.0-CTG48h-1	NCGC00484069-01	HCT116-viability		4	0	99.528	OC(=O)C1=C[N](N=C1)C2=NC3=CC(=C(OC(F)(F)F)C=C3[NH]2)Cl						HY-12832	MedChem Express	2017_MIPE5.0_01			JNJ-42041935		5				24.315	0										0			113.942	89.627	471.958
s-sclc-HCT116-MIPE5.0-CTG48h-1	NCGC00379063-03	HCT116-viability	1.91315	-1.2	-59.759	38.087	CN[C@H]1CN(C[C@@H]1OC)C2=NC3=C(C=C2)C(=O)C(=C\N3C4=NC=CS4)/C(O)=O						HY-16518	MedChem Express	2017_MIPE5.0_01	-5.7183		Vosaroxin		1.1			5.295	62.366	36.368	2.406	0	0.969							96.127			100.453	38.087	443.912	445.151
s-sclc-HCT116-MIPE5.0-CTG48h-1	NCGC00379089-04	HCT116-viability	0.030321	-1.1	-80.931	17.578	CNCCN1C(=O)C2=CC(=C(OC)C=C2C3=C1C4=CC5=C(OCO5)C=C4N=C3)OC						HY-16228	MedChem Express	2017_MIPE5.0_01	-7.5183		Genz-644282		4			9.141	83.093	18.93	1.21	0	0.999							99.862			100.671	17.578	288.338	289.532
s-sclc-HCT116-MIPE5.0-CTG48h-1	NCGC00390575-03	HCT116-viability		4	-16.969	86.693	CN[C@@H](C)C(=O)N[C@@H](C1CCCCC1)C(=O)N2CCC[C@H]2C(=O)NC3=C(N=C(S3)C4=NC=CO4)C5=CC=CC=C5						HY-15835	MedChem Express	2017_MIPE5.0_01			CUDC-427		1.3				14.974	82.698	0.5	0.054	0.755							99.667			101.667	86.693	457.737	459.085
s-sclc-HCT116-MIPE5.0-CTG48h-1	NCGC00249612-02	HCT116-viability	0.148086	-1.1	-93.43	4.053	CC(C)C[C@H](NC(=O)CNC(=O)C1=C(Cl)C=CC(=C1)Cl)B2OC(=O)CC(CC(O)=O)(O2)C(O)=O						S2181	Selleck	2017_MIPE5.0_01	-6.8295		Ixazomib citrate		4			4.055	102.587	8.053	3.065	0	0.993							101.482			106.64	4.053	252.086	251.093
s-sclc-HCT116-MIPE5.0-CTG48h-1	NCGC00345173-01	HCT116-viability	14.8086	-2.2	-37.72	59.617	CCNC(=O)C[C@H]1/N=C(/C2=CC=C(Cl)C=C2)C3=CC(=CC=C3[N]4C(=NN=C14)C)OC						PRP01-073_2ND_NEG	NCGCChem	2017_MIPE5.0_01	-4.8295	0.221	GSK-525768		1.3		11.39	5.926	50.846	59.644	3.99	0.022	0.822							97.364			110.463	59.617	448.861	447.854
s-sclc-HCT116-MIPE5.0-CTG48h-1	NCGC00263151-07	HCT116-viability	1.66155	-1.2	-65.672	40.25	NC1=NC(=N[N]1C(=O)C2=C(F)C=CC=C2F)NC3=CC=C(C=C3)[S+](N)([O-])=O						HY-10329	MedChem Express	2017_MIPE5.0_01	-5.7795		JNJ-7706621		4			3.8	79.215	26.074	1.967	0.001	0.934							91.746			98.869	19.655	338.559	343.888
s-sclc-HCT116-MIPE5.0-CTG48h-1	NCGC00142615-10	HCT116-viability		4	-17.781	96.371	CNC[C@H](O)C1=CC=C(O)C(=C1)O						S2521	Selleck	2017_MIPE5.0_01			Epinephrine		1.3				26.039	82.969	2.406	0.024	0.841							100.75			103.221	77.182	425.567	426.908
s-sclc-HCT116-MIPE5.0-CTG48h-1	NCGC00343773-03	HCT116-viability	20.9177	-2.2	-56.169	46.436	CN(C)C1=CC=C2C=C(C=CC2=C1)C(=O)N[C@@H](CCCNC(=N)CCl)C(=O)NCC3=CC=CC=C3		<1	51.5225			JKJ27-003	NCGCChem	2017_MIPE5.0_01	-4.6795	0.184	YW3-56		2.1		9.47	4.719	58.282	41.831	4.095	0	0.95							98			104.719	46.436	450.878	450.263
s-sclc-HCT116-MIPE5.0-CTG48h-1	NCGC00188690-09	HCT116-viability		4	0	92.536	CC(=O)OC1=CC2=C(CCN(C2)C(C(=O)C3CC3)C4=CC=CC=C4F)S1						HY-15284	MedChem Express	2017_MIPE5.0_01			Prasugrel		5				15.98	0										0			103.526	87.546	460.285
s-sclc-HCT116-MIPE5.0-CTG48h-1	NCGC00163135-04	HCT116-viability	8.32748	-1.1	-98.122	5.933	COC(=O)C/1=C(C)/N/C(=C(\C1C2=CC(=CC=C2)[N+]([O-])=O)C(=O)OCCCN3CCC(CC3)(C4=CC=CC=C4)C5=CC=CC=C5)C				NIGULDIPINE		CA216	BIOMOL	2017_MIPE5.0_01	-5.0795	0.155	Niguldipine	Niguldipine;Niguldipine	4		8.33	4.417	101.003	4.009	2.72	0	0.989							102.131			106.936	5.933	414.883	414.433
s-sclc-HCT116-MIPE5.0-CTG48h-1	NCGC00025251-09	HCT116-viability		4	0	94.294	CN(CCOC1=CC=C(C[C@H](NC2=CC=CC=C2C(=O)C3=CC=CC=C3)C(O)=O)C=C1)C4=CC=CC=N4						2057	Bio Vision	2017_MIPE5.0_01			GW-1929		5				4.033	0										0			97.621	93.588	455.87
[truncated: 1,182 more rows]
[truncated: 66 more columns]
