# Supplementary material for: Targeting neddylation sensitizes colorectal cancer to topoisomerase I inhibitors by inactivating the DCAF13-CRL4 ubiquitin ligase complex
Source: Nat Commun. 2023 Jun 23;14:3762. doi: 10.1038/s41467-023-39374-9 (PMC10290057; doi:10.1038/s41467-023-39374-9)
Supplement: Supplementary file 14 — Supplementary Dataset 2 [file 41467_2023_39374_MOESM14_ESM.xlsx]

## Sheet: Pevonedistat 6X6 dataset
	Supplemental Table X
AssayId	BlockId	Size	RowName	RowTarget	ColName	ColTarget	MedianExcess	NumExcess	ExcessHSA	ExcessCRX	LS3x3	Beta	Gamma	DBSumPos	DBSumNeg
14971	1	6	Aloe-emodin	Caspase 3 Activator	MLN-4924	NEDD8-Activating Enzyme (NAE) Inhibitor	31.5846	8	0	0	0	1.06714	0.9627	1.91492	0
14971	2	6	Amygdalin	Nitric oxide synthase, inducible Inhibitor	MLN-4924	NEDD8-Activating Enzyme (NAE) Inhibitor	40.4319	15	-12.021	45278.1	-2.77219	1.18784	1.00349	1.69486	0
14971	3	6	Ivachtin	Caspase 3 Inhibitor	MLN-4924	NEDD8-Activating Enzyme (NAE) Inhibitor	45.1349	15	-62.8507	45814.6	-7.26103	1.15415	0.96011	1.349	-0.00533
14971	4	6	Betulinic acid	Caspase 3/8 Activator	MLN-4924	NEDD8-Activating Enzyme (NAE) Inhibitor	49.8735	7	0	0	0	1.46641	1.40664	0.56922	-0.002
14971	5	6	Emricasan	Caspase Inhibitor	MLN-4924	NEDD8-Activating Enzyme (NAE) Inhibitor	37.2561	13	55.3112	45382.1	-2.90827	1.20083	1.02395	2.53642	0
14971	6	6	VX-765	Caspase-1 Inhibitor	MLN-4924	NEDD8-Activating Enzyme (NAE) Inhibitor	38.626	17	-80.4369	44163	-8.56244	1.14238	0.95552	1.18394	-0.00706
14971	7	6	Pralnacasan	Caspase-1 Inhibitor	MLN-4924	NEDD8-Activating Enzyme (NAE) Inhibitor	47.2967	20	-110.822	44147.5	-7.50777	1.11191	0.93084	0.9181	0
14971	8	6	CA-074 Me	Cathepsin B Inhibitor	MLN-4924	NEDD8-Activating Enzyme (NAE) Inhibitor	42.6273	14	-43.2748	40039.3	-10.8577	1.05327	0.97769	1.17471	-0.54086
14971	9	6	Odanacatib	Cathepsin K Inhibitor	MLN-4924	NEDD8-Activating Enzyme (NAE) Inhibitor	36.0347	10	-0.6085	43640.9	-6.64727	1.09565	1.00906	1.18245	-0.03042
14971	10	6	CAA-0225	Cathepsin L Inhibitor	MLN-4924	NEDD8-Activating Enzyme (NAE) Inhibitor	30.2695	10	3.36431	43943.6	-2.40635	1.10908	1.01941	1.21535	-0.00205
14971	11	6	Cathepsin S Inhibitor	Cathepsin S Inhibitor	MLN-4924	NEDD8-Activating Enzyme (NAE) Inhibitor	56.355	15	34.9509	39685.7	-10.825	0.9919	0.95859	2.40525	-1.17525
14971	12	6	VBY-825	Cathepsin S Inhibitor	MLN-4924	NEDD8-Activating Enzyme (NAE) Inhibitor	28.8455	10	13.4387	42291	-3.73943	1.10022	1.0124	1.3848	-0.09139
14971	13	6	Telmisartan	Angiotensin AT1 Antagonist	MLN-4924	NEDD8-Activating Enzyme (NAE) Inhibitor	27.2049	9	21.7744	43067.9	-2.27695	1.12627	1.03484	1.41165	-0.00607
14971	14	6	Olmesartan	Angiotensin AT1 Antagonist	MLN-4924	NEDD8-Activating Enzyme (NAE) Inhibitor	33.7196	14	-26.8765	43205.9	-4.58702	1.14214	0.9876	1.32035	0
14971	15	6	M-024	Angiotensin AT2 Receptor Agonist	MLN-4924	NEDD8-Activating Enzyme (NAE) Inhibitor	56.4529	24	-146.272	35818.4	-14.931	0.93799	0.87402	0.00348	-0.52632
14971	16	6	Enalapril maleate	Angiotensin-I Converting Enzyme Inhibitor	MLN-4924	NEDD8-Activating Enzyme (NAE) Inhibitor	52.323	23	-130.471	38888.3	-8.98448	0.93506	0.88845	0.03304	-0.53017
14971	17	6	Perindopril	Angiotensin-I Converting Enzyme Inhibitor	MLN-4924	NEDD8-Activating Enzyme (NAE) Inhibitor	43.9475	20	-107.073	39140.7	-9.98847	0.98363	0.94011	0.20136	-0.36106
14971	18	6	Benazepril	Angiotensin-I Converting Enzyme Inhibitor	MLN-4924	NEDD8-Activating Enzyme (NAE) Inhibitor	47.566	22	-129.688	40561	-12.4133	0.9625	0.90991	0.20564	-0.42302
14971	19	6	Ramipril	Angiotensin-I Converting Enzyme Inhibitor	MLN-4924	NEDD8-Activating Enzyme (NAE) Inhibitor	51.1865	24	-157.043	41570	-13.089	0.93788	0.87656	0.09668	-0.54021
14971	20	6	Temocapril hydrochloride	Angiotensin-I Converting Enzyme Inhibitor	MLN-4924	NEDD8-Activating Enzyme (NAE) Inhibitor	46.1531	22	-3.20396	30730.5	-13.2293	1.21875	1.03379	2.01685	-0.34496
14971	21	6	Alacepril	Angiotensin-I Converting Enzyme Inhibitor	MLN-4924	NEDD8-Activating Enzyme (NAE) Inhibitor	52.3426	23	-178.402	42226.7	-15.3139	0.93398	0.86709	0.12411	-0.6945
14971	22	6	Episilvestrol	Unknown	MLN-4924	NEDD8-Activating Enzyme (NAE) Inhibitor	69.3223	6	8.22929	68211.8	0	1.00309	1.00309	0.15847	-0.07618
14971	23	6	BAM-7	BAX Activator	MLN-4924	NEDD8-Activating Enzyme (NAE) Inhibitor	65.2891	12	-40.2566	70460.9	-3.86448	0.98262	0.98262	0.10086	-0.50342
14971	24	6	HA-14-1	Bcl-2 Inhibitor	MLN-4924	NEDD8-Activating Enzyme (NAE) Inhibitor	53.7119	6	32.3918	68589.2	0	1.00676	1.00676	0.41276	-0.08884
14971	25	6	Cyclophosphamide	Bcl-2 Expression Inhibitor	MLN-4924	NEDD8-Activating Enzyme (NAE) Inhibitor	56.427	4	20.2653	68837.9	0	1.00313	1.00313	0.36628	-0.16362
14971	26	6	BCL6 Inhibitor	Bcl-6 Inhibitor	MLN-4924	NEDD8-Activating Enzyme (NAE) Inhibitor	60.6984	3	38.5213	67204.3	0	1.0167	1.0167	0.52334	-0.13813
14971	27	6	WEHI-539	Bcl-xl Inhibitor	MLN-4924	NEDD8-Activating Enzyme (NAE) Inhibitor	56.6088	12	-27.5602	68959.3	-6.14433	0.97373	0.9733	0.25234	-0.51506
14971	28	6	Venetoclax (ABT-199)	Bcl-2 Inhibitor	MLN-4924	NEDD8-Activating Enzyme (NAE) Inhibitor	73.5726	1	0	0	0	1.17481	1.17481	0.19058	-0.0215
14971	29	6	Navitoclax (ABT-263)	Bcl-xL Inhibitor	MLN-4924	NEDD8-Activating Enzyme (NAE) Inhibitor	25.1455	2	0	0	0	1.4707	1.42656	0.97426	0
14971	30	6	ABT-737	Bcl-xL Inhibitor	MLN-4924	NEDD8-Activating Enzyme (NAE) Inhibitor	46.9458	9	151.294	61138.1	-0.10166	1.14971	1.11875	1.99918	-0.094
14971	31	6	S63845	Mcl-1 Inhibitor	MLN-4924	NEDD8-Activating Enzyme (NAE) Inhibitor	73.0576	6	169.109	59040	0.47056	1.16846	1.14341	2.15597	-0.18309
14971	32	6	Obatoclax	Bcl-xL Inhibitor	MLN-4924	NEDD8-Activating Enzyme (NAE) Inhibitor	57.8134	19	-78.5038	51652.1	-12.3957	1.10015	1.00151	1.36645	-0.51103
14971	33	6	TW-37	Bcl-xL Inhibitor/Mcl-1 Inhibitor	MLN-4924	NEDD8-Activating Enzyme (NAE) Inhibitor	67.547	14	-20.1033	58990.8	-2.89592	1.06357	1.00098	1.63569	-1.0964
14971	34	6	A-1210477	Mcl-1 Inhibitor	MLN-4924	NEDD8-Activating Enzyme (NAE) Inhibitor	62.7491	15	79.8844	61014.2	-3.67989	1.12585	1.09236	1.68524	-0.47338
14971	35	6	VU0661013	Mcl-1 Inhibitor	MLN-4924	NEDD8-Activating Enzyme (NAE) Inhibitor	74.1906	11	-35.757	58685.7	-1.37912	1.09199	0.99688	1.97455	-1.27603
14971	36	6	(-)-Gossypol	Bcl-xl Inhibitor	MLN-4924	NEDD8-Activating Enzyme (NAE) Inhibitor	31.1801	14	-43.4467	61057	-5.84441	0.96646	0.96014	0.23279	-0.56156
14971	37	6	Nutlin-3	HDM2/HDMX Inhibitor	MLN-4924	NEDD8-Activating Enzyme (NAE) Inhibitor	0	0	357.736	50303.9	2.00426	1.06992	1.07568	3.73249	0
14971	38	6	Ac-SAH-p53-8	HDM2/HDMX Inhibitor	MLN-4924	NEDD8-Activating Enzyme (NAE) Inhibitor	69.022	10	-5.38567	60424.8	-2.63714	1.00118	1.00076	0.24482	-0.29105
14971	39	6	NCGC00378588	p53-MDM2 interaction Inhibitor	MLN-4924	NEDD8-Activating Enzyme (NAE) Inhibitor	27.9566	10	37.2743	57616	-1.0128	1.01248	0.98975	1.33482	-0.36402
14971	40	6	HLI-373989	MDM2 (hdm2) Inhibitor	MLN-4924	NEDD8-Activating Enzyme (NAE) Inhibitor	74.3308	20	-93.8117	60478	-3.5648	0.94749	0.94749	0.10183	-1.03994
14971	41	6	RITA	MDM2 (hdm2) Inhibitor	MLN-4924	NEDD8-Activating Enzyme (NAE) Inhibitor	69.0304	24	-337.13	54912.8	-23.2233	0.81104	0.77144	0.17575	-2.43422
14971	42	6	Serdemetan	MDM2 (hdm2) Inhibitor	MLN-4924	NEDD8-Activating Enzyme (NAE) Inhibitor	72.3472	22	-227.82	58960.3	-13.821	0.91646	0.87046	0.11562	-1.61734
14971	43	6	AMG-232	MDM2 (hdm2) Inhibitor	MLN-4924	NEDD8-Activating Enzyme (NAE) Inhibitor	41.361	14	19.6876	50573.8	-4.46564	1.11553	0.96065	2.31504	-0.18241
14971	44	6	MX-69	MDM2 (hdm2) Inhibitor	MLN-4924	NEDD8-Activating Enzyme (NAE) Inhibitor	59.594	15	-14.023	52772.2	-3.57923	1.09319	1.00986	1.043	-0.2324
14971	45	6	Milademetan	MDM2 (hdm2) Inhibitor	MLN-4924	NEDD8-Activating Enzyme (NAE) Inhibitor	40.0195	11	60.2968	46234.3	-6.06175	1.22949	0.98215	3.1808	-0.08913
14971	46	6	MI-773 (SAR405838)	MDM2 (hdm2) Inhibitor	MLN-4924	NEDD8-Activating Enzyme (NAE) Inhibitor	44.5262	12	-13.2202	49806.9	-5.97327	1.18145	0.97158	2.28596	-0.12362
14971	47	6	CGM-097	MDM2 (hdm2) Inhibitor	MLN-4924	NEDD8-Activating Enzyme (NAE) Inhibitor	54.3839	15	19.5431	50493.1	-1.02617	1.1501	0.97725	2.23316	-0.2054
14971	48	6	Idasanutlin	MDM2 (hdm2) Inhibitor	MLN-4924	NEDD8-Activating Enzyme (NAE) Inhibitor	32.5053	13	-13.9502	52064.9	-4.63205	1.05928	0.96987	1.28274	-0.10543
14971	49	6	NSC-207895	MDM4 (MDMX) Inhibitor	MLN-4924	NEDD8-Activating Enzyme (NAE) Inhibitor	55.973	15	-26.0308	52980.5	-4.52721	1.07029	0.98143	1.01771	-0.20804
14971	50	6	SJ-172550	MDM4 (MDMX) Inhibitor	MLN-4924	NEDD8-Activating Enzyme (NAE) Inhibitor	61.0556	19	-214.299	59296.1	-14.0053	0.87544	0.8418	0.25537	-1.61367
14971	51	6	RO8994	MDM2 (hdm2) Inhibitor	MLN-4924	NEDD8-Activating Enzyme (NAE) Inhibitor	26.4898	7	56.7402	52621	-0.25833	1.12256	1.02351	2.53024	-0.04465
14971	52	6	SM-164	IAP Inhibitor	MLN-4924	NEDD8-Activating Enzyme (NAE) Inhibitor	83.886	24	-415.94	57170.5	-22.3373	0.8283	0.76201	0	-2.97904
14971	53	6	CUDC-427	IAP Inhibitor	MLN-4924	NEDD8-Activating Enzyme (NAE) Inhibitor	94.0817	15	-20.5672	37423.6	-29.5413	0.55293	0.55254	5.40838	-4.64807
14971	54	6	LCL-161	IAP Inhibitor	MLN-4924	NEDD8-Activating Enzyme (NAE) Inhibitor	69.2794	23	-264.88	55726.7	-20.4951	0.90847	0.83198	0.01962	-1.43606
14971	55	6	GDC-0152	IAP Inhibitor	MLN-4924	NEDD8-Activating Enzyme (NAE) Inhibitor	74.1479	24	-281.042	56812.2	-16.4459	0.91228	0.84412	0.01609	-1.68185
14971	56	6	Embelin	IAP Inhibitor	MLN-4924	NEDD8-Activating Enzyme (NAE) Inhibitor	76.3308	15	279.77	32460.1	-16.2238	0.72402	0.73203	6.39007	-2.57316
14971	57	6	AT-IAP	IAP Inhibitor	MLN-4924	NEDD8-Activating Enzyme (NAE) Inhibitor	85.732	20	-168.67	62734.6	-10.7731	0.93355	0.93355	0	-1.6867
14971	58	6	Compound 36	IAP Inhibitor	MLN-4924	NEDD8-Activating Enzyme (NAE) Inhibitor	73.0646	17	-67.8394	63133.1	-6.3323	0.97125	0.97125	0.11454	-0.79293
14971	59	6	Birinapant	IAP Inhibitor	MLN-4924	NEDD8-Activating Enzyme (NAE) Inhibitor	99.4461	22	-313.516	61901.6	-17.7336	0.86514	0.86514	0.00675	-3.14192
14971	60	6	AT-406	IAP Inhibitor	MLN-4924	NEDD8-Activating Enzyme (NAE) Inhibitor	79.8369	21	-173.395	63106.7	-13.0399	0.93223	0.93223	0.06768	-1.80163
14971	61	6	Sepantronium bromide	Survivin Inhibitor	MLN-4924	NEDD8-Activating Enzyme (NAE) Inhibitor	80.8121	17	43.6228	4017.52	-1.53877	1.32656	1.08281	0.88423	-0.04811
14971	62	6	PAC-1	Procaspase 3 Activator	MLN-4924	NEDD8-Activating Enzyme (NAE) Inhibitor	59.8913	19	-78.8425	61359.8	-2.88615	0.96559	0.94736	0.09926	-0.57942
14971	63	6	R-Etodolac	Cyclooxygenase-2 Inhibitor	MLN-4924	NEDD8-Activating Enzyme (NAE) Inhibitor	61.3428	4	50.6477	59986	0.58384	1.03013	1.02858	0.57807	-0.04403
14971	64	6	Necrostatin 2	RIP1 Kinase Inhibitor	MLN-4924	NEDD8-Activating Enzyme (NAE) Inhibitor	41.3221	18	-125.868	62235.5	-4.27222	0.93027	0.92607	0.1916	-1.37269
14971	65	6	AIM-100	ACK1 Inhibitor	MLN-4924	NEDD8-Activating Enzyme (NAE) Inhibitor	49.2155	15	-52.057	61005.8	-2.75281	0.97544	0.94895	0.46526	-0.54873
14971	66	6	PRP003-032	ACK1 Inhibitor	MLN-4924	NEDD8-Activating Enzyme (NAE) Inhibitor	26.1928	13	4.32166	59183.7	-1.87387	1.0104	0.97061	1.35779	-0.48632
14971	67	6	ABT-702	Adenosine Kinase Inhibitor	MLN-4924	NEDD8-Activating Enzyme (NAE) Inhibitor	41.411	11	-2.31391	57042.6	-3.39804	1.01177	0.985	0.68252	-0.27841
14971	68	6	Metformin	AMPK Activator	MLN-4924	NEDD8-Activating Enzyme (NAE) Inhibitor	16.9862	8	42.3993	59296.8	1.32029	1.02761	1.00665	0.99106	-0.18735
14971	69	6	D-942	AMPK Activator	MLN-4924	NEDD8-Activating Enzyme (NAE) Inhibitor	29.1493	9	35.3673	57900.8	-0.39263	1.06367	1.01191	1.27103	-0.11121
14971	70	6	A-769662	AMPK Activator	MLN-4924	NEDD8-Activating Enzyme (NAE) Inhibitor	9.57813	4	73.8337	57610.5	1.54053	1.07031	1.02791	1.3164	-0.03425
14971	71	6	Imeglimin	AMPK Activator	MLN-4924	NEDD8-Activating Enzyme (NAE) Inhibitor	71.1011	15	-36.8387	68585.8	-1.55963	1.00147	0.99623	0.22866	-0.4701
14971	72	6	Acadesine	AMPK Activator	MLN-4924	NEDD8-Activating Enzyme (NAE) Inhibitor	69.8214	8	85.5781	65355.5	0	1.05416	1.05295	1.0098	-0.13247
14971	73	6	S-99	ASK1 Inhibitor	MLN-4924	NEDD8-Activating Enzyme (NAE) Inhibitor	82.2794	9	-137.059	67713.4	0	0.90684	0.90684	0.42137	-1.79196
14971	74	6	AKT Inhibitor VIII	AKT Inhibitor	MLN-4924	NEDD8-Activating Enzyme (NAE) Inhibitor	70.6275	11	-27.504	68646	-2.78052	0.99008	0.98892	0.2351	-0.48803
14971	75	6	Akt-I-1	AKT Inhibitor	MLN-4924	NEDD8-Activating Enzyme (NAE) Inhibitor	69.7142	10	-3.39416	67557.4	-1.83222	1.00581	1.00441	0.41106	-0.41747
14971	76	6	Merck-22-6	AKT Inhibitor	MLN-4924	NEDD8-Activating Enzyme (NAE) Inhibitor	66.9484	7	49.5307	66913.8	0.64205	1.0202	1.01766	0.76005	-0.18719
14971	77	6	M2698	AKT Inhibitor	MLN-4924	NEDD8-Activating Enzyme (NAE) Inhibitor	46.7733	13	-7.17936	64258.4	-2.6541	1.02405	0.99807	1.0075	-0.36427
14971	78	6	AZD-26	AKT Inhibitor	MLN-4924	NEDD8-Activating Enzyme (NAE) Inhibitor	68.8274	2	196.94	57423.5	4.17754	1.23887	1.14937	2.96125	-0.00518
14971	79	6	Akt-I-1,2	AKT Inhibitor	MLN-4924	NEDD8-Activating Enzyme (NAE) Inhibitor	96.5435	2	160.482	57705.5	2.65167	1.18648	1.12432	2.54617	-0.22737
14971	80	6	GSK-690693	AKT Inhibitor	MLN-4924	NEDD8-Activating Enzyme (NAE) Inhibitor	3.81146	1	143.325	57844.9	5.85611	1.20337	1.09356	2.72812	0
14971	81	6	AT-7867	AKT Inhibitor	MLN-4924	NEDD8-Activating Enzyme (NAE) Inhibitor	64.801	14	43.6349	58828.7	-2.67806	1.11047	1.05853	1.32505	-0.2335
14971	82	6	A-674563	AKT Inhibitor	MLN-4924	NEDD8-Activating Enzyme (NAE) Inhibitor	42.6083	13	7.95433	51442.8	-3.04857	1.16357	0.99985	2.35839	-0.03538
14971	83	6	A-443654	AKT Inhibitor	MLN-4924	NEDD8-Activating Enzyme (NAE) Inhibitor	25.6093	11	20.2605	49518	-3.06239	1.19175	1.01233	2.51712	0
14971	84	6	Ipatasertib	AKT Inhibitor	MLN-4924	NEDD8-Activating Enzyme (NAE) Inhibitor	61.4551	8	58.2775	59507.9	0.536	1.14675	1.0413	1.9059	0
14971	85	6	GSK2141795	Serine/threonine-protein kinase AKT3 Inhibitor	MLN-4924	NEDD8-Activating Enzyme (NAE) Inhibitor	44.0241	15	-36.0711	62259.1	-4.62045	1.02406	0.97972	1.00126	-0.2631
14971	86	6	Triciribine	AKT Inhibitor	MLN-4924	NEDD8-Activating Enzyme (NAE) Inhibitor	51.4389	15	-75.4853	59438.4	-11.4822	1.07427	0.9794	0.97744	-0.08485
14971	87	6	H-89	AKT Inhibitor	MLN-4924	NEDD8-Activating Enzyme (NAE) Inhibitor	50.9929	13	-37.5445	62935.4	-4.62974	1.02531	0.98064	0.98903	-0.34036
14971	88	6	BAY-1125976	AKT Inhibitor	MLN-4924	NEDD8-Activating Enzyme (NAE) Inhibitor	42.4754	18	-28.2272	57877.2	-4.83351	1.06818	0.99988	1.32009	-0.2358
14971	89	6	Miransertib	AKT Inhibitor	MLN-4924	NEDD8-Activating Enzyme (NAE) Inhibitor	44.9087	20	-64.0922	59187.3	-5.36106	1.03215	0.97332	0.84221	-0.18864
14971	90	6	MK-2206	AKT Inhibitor	MLN-4924	NEDD8-Activating Enzyme (NAE) Inhibitor	43.9573	11	-30.6604	59221.5	-3.9116	1.04482	0.9837	1.20107	-0.22726
14971	91	6	AZD-5363	AKT Inhibitor	MLN-4924	NEDD8-Activating Enzyme (NAE) Inhibitor	46.861	17	-57.0032	61056.1	-6.6401	1.02163	0.97322	0.86136	-0.27379
14971	92	6	Triciribine phosphate	AKT Inhibitor	MLN-4924	NEDD8-Activating Enzyme (NAE) Inhibitor	48.8096	12	-1.36856	65760.5	-3.96574	1.00652	0.9964	0.63366	-0.30475
14971	93	6	CCT-128930	AKT Inhibitor	MLN-4924	NEDD8-Activating Enzyme (NAE) Inhibitor	67.6218	14	-33.0583	68519.7	-1.85724	0.98024	0.98024	0.11718	-0.44777
14971	94	6	Afuresertib (GSK2110183)	AKT Inhibitor	MLN-4924	NEDD8-Activating Enzyme (NAE) Inhibitor	60.0857	9	-2.84604	66642.6	-0.07724	1.00291	0.99726	0.3838	-0.25644
14971	95	6	AT-13148	AKT Inhibitor	MLN-4924	NEDD8-Activating Enzyme (NAE) Inhibitor	73.3611	8	-8.15534	68017.2	-3.59543	0.99614	0.99544	0.30228	-0.35734
14971	96	6	OTS-514	PBK Inhibitor	MLN-4924	NEDD8-Activating Enzyme (NAE) Inhibitor	34.8151	12	18.261	40735.3	-1.69989	1.19522	1.01602	2.96666	-0.03122
14971	97	6	Ruboxistaurin mesylate	PKC Inhibitor	MLN-4924	NEDD8-Activating Enzyme (NAE) Inhibitor	59.2099	15	-33.6036	67033.5	-2.76195	0.99188	0.98118	0.32814	-0.42229
14971	98	6	LXS-196	PKC-alpha, PKC-theta Inhibitor	MLN-4924	NEDD8-Activating Enzyme (NAE) Inhibitor	9.70413	6	68.6205	67369.4	0	1.02546	1.02247	0.89296	-0.1292
14971	99	6	Thapsigargin	SERCA inhibitor	MLN-4924	NEDD8-Activating Enzyme (NAE) Inhibitor	78.5203	3	173.33	19111.1	0.61493	1.6625	1.22041	3.5032	-0.03171
14971	100	6	Ingenol mebutate	PKC Activator	MLN-4924	NEDD8-Activating Enzyme (NAE) Inhibitor	47.2982	7	53.9361	66563.2	-1.09752	1.06699	1.02944	1.15914	-0.05778
14971	101	6	Englerin A	PKC Activator	MLN-4924	NEDD8-Activating Enzyme (NAE) Inhibitor	69.2912	7	52.9784	78579.6	-3.09184	1.08555	1.05056	1.4922	-0.44174
14971	102	6	Go-6976	PKC Inhibitor	MLN-4924	NEDD8-Activating Enzyme (NAE) Inhibitor	66.475	12	14.3051	64284.7	-4.3714	1.07256	1.03364	1.24976	-0.52273
14971	103	6	Go-6983	PKC Inhibitor	MLN-4924	NEDD8-Activating Enzyme (NAE) Inhibitor	17.3049	6	138.478	57196.8	1.35522	1.19815	1.06826	3.33781	-0.032
14971	104	6	Ro-31-8425	PKC Inhibitor	MLN-4924	NEDD8-Activating Enzyme (NAE) Inhibitor	54.0848	3	279.589	65478.2	7.67366	1.2543	1.15762	3.96405	0
14971	105	6	MKC-1	PKC Inhibitor	MLN-4924	NEDD8-Activating Enzyme (NAE) Inhibitor	56.4555	12	15.5185	60848.8	-2.92616	1.17527	1.02539	2.14224	-0.1149
14971	106	6	Sotrastaurin	Protein kinase C theta Inhibitor	MLN-4924	NEDD8-Activating Enzyme (NAE) Inhibitor	21.8286	5	52.88	67276.2	0	0.99998	0.99834	1.03657	-0.43617
14971	107	6	Endoxifen	PKC Inhibitor	MLN-4924	NEDD8-Activating Enzyme (NAE) Inhibitor	69.3233	9	16.6726	68834.5	-0.20648	1.00877	1.00877	0.35857	-0.19184
14971	108	6	TAE-684	ALK Inhibitor	MLN-4924	NEDD8-Activating Enzyme (NAE) Inhibitor	48.9013	10	-28.7204	65264.7	-3.52255	1.00356	0.98274	0.53852	-0.35192
14971	109	6	ASP-3026	ALK Inhibitor	MLN-4924	NEDD8-Activating Enzyme (NAE) Inhibitor	70.5864	14	-56.0076	69341.2	-5.42097	0.98271	0.98016	0.14831	-0.6348
14971	110	6	Alectinib (CH5424802)	ALK Inhibitor	MLN-4924	NEDD8-Activating Enzyme (NAE) Inhibitor	31.6643	6	29.0283	67063.8	0	1.00435	1.00363	0.48349	-0.16988
14971	111	6	Vactosertib	ALK5 Inhibitor	MLN-4924	NEDD8-Activating Enzyme (NAE) Inhibitor	69.5662	12	-31.5971	67785.8	-1.92258	0.98029	0.97992	0.17603	-0.47893
14971	112	6	TPX-0005	ALK Inhibitor	MLN-4924	NEDD8-Activating Enzyme (NAE) Inhibitor	35.0902	15	-48.1369	63690.6	-4.85049	0.99624	0.96853	0.7283	-0.4477
14971	113	6	AZD-3463	ALK Inhibitor	MLN-4924	NEDD8-Activating Enzyme (NAE) Inhibitor	60.2283	7	43.1842	63651	-2.45157	1.10029	1.03767	1.55687	-0.13296
14971	114	6	Belizatinib	ALK Inhibitor	MLN-4924	NEDD8-Activating Enzyme (NAE) Inhibitor	59.799	7	70.7258	65819.5	-2.59134	1.06538	1.03857	1.33654	-0.22992
14971	115	6	AP-26113	ALK Inhibitor	MLN-4924	NEDD8-Activating Enzyme (NAE) Inhibitor	49.6242	8	6.73637	61949.5	-7.922	1.11489	1.01719	1.59877	-0.09731
14971	116	6	Ceritinib	ALK Inhibitor	MLN-4924	NEDD8-Activating Enzyme (NAE) Inhibitor	67.0686	4	0	63342.9	0	1.12769	1.06953	1.68273	-0.11174
14971	117	6	KRCA-0008	ALK Inhibitor	MLN-4924	NEDD8-Activating Enzyme (NAE) Inhibitor	68.0663	7	44.1079	63626	-3.22196	1.07974	1.03235	1.30125	-0.2117
14971	118	6	CEP-37440	ALK Inhibitor	MLN-4924	NEDD8-Activating Enzyme (NAE) Inhibitor	44.1992	6	66.9035	63403.7	1.06708	1.12046	1.0417	1.81827	-0.07438
14971	119	6	Lorlatinib	ALK Inhibitor	MLN-4924	NEDD8-Activating Enzyme (NAE) Inhibitor	63.0328	8	50.7222	64922.2	-1.37998	1.0718	1.03154	1.37491	-0.20603
14971	120	6	CEP28122	ALK Inhibitor	MLN-4924	NEDD8-Activating Enzyme (NAE) Inhibitor	39.2286	14	69.3329	60229	-2.69684	1.10606	1.04456	2.07074	-0.07192
14971	121	6	PF-06439015	ALK Inhibitor	MLN-4924	NEDD8-Activating Enzyme (NAE) Inhibitor	31.1702	5	66.7564	59975.2	2.10481	1.06863	1.0324	1.7004	-0.10236
14971	122	6	LDN-214117	ALK2 Inhibitor	MLN-4924	NEDD8-Activating Enzyme (NAE) Inhibitor	15.1143	4	79.5621	60196.6	3.11985	1.09536	1.04692	1.76604	-0.0078
14971	123	6	Ensartinib	ALK Inhibitor	MLN-4924	NEDD8-Activating Enzyme (NAE) Inhibitor	52.2242	9	25.9873	60083.1	0.2072	1.08289	1.02003	1.41274	-0.02947
14971	124	6	LDN-212854	ALK2 Inhibitor	MLN-4924	NEDD8-Activating Enzyme (NAE) Inhibitor	48.5108	10	41.0455	61558.1	-1.98966	1.06799	1.02756	1.47193	-0.11288
14971	125	6	ML-347	ALK1/2 Inhibitor	MLN-4924	NEDD8-Activating Enzyme (NAE) Inhibitor	41.7381	10	32.8099	61038.9	-0.52676	1.05544	1.02313	1.33997	-0.14556
14971	126	6	LDN-193189	ALK2 Inhibitor	MLN-4924	NEDD8-Activating Enzyme (NAE) Inhibitor	31.1237	10	26.1396	60309.8	-0.50645	1.04204	1.00194	1.47193	-0.15939
14971	127	6	KU-60019	ATM Kinase Inhibitor	MLN-4924	NEDD8-Activating Enzyme (NAE) Inhibitor	67.9779	5	59.5565	67231.4	0.83617	1.0231	1.0231	0.67117	-0.0756
14971	128	6	CP-466722	ATM Kinase Inhibitor	MLN-4924	NEDD8-Activating Enzyme (NAE) Inhibitor	57.5368	10	8.4428	67118.2	-0.76988	1.00735	1.00464	0.34486	-0.17719
14971	129	6	KU-0064	ATM Kinase Inhibitor	MLN-4924	NEDD8-Activating Enzyme (NAE) Inhibitor	67.1927	5	48.873	66535.3	0.58834	1.02264	1.02163	0.5764	-0.06976
14971	130	6	AZD-0156	ATM Kinase Inhibitor	MLN-4924	NEDD8-Activating Enzyme (NAE) Inhibitor	67.0248	5	66.3157	67533.7	0.71293	1.02153	1.02153	0.73202	-0.06886
14971	131	6	Oligomycin A	ATP synthase Inhibitor	MLN-4924	NEDD8-Activating Enzyme (NAE) Inhibitor	31.0997	6	90.6855	52070.1	1.13953	1.11948	1.04126	2.66334	-0.08956
14971	132	6	NU-6027	Unknown	MLN-4924	NEDD8-Activating Enzyme (NAE) Inhibitor	67.0531	15	-34.4864	67697.2	-4.58593	0.99382	0.98883	0.26902	-0.47257
14971	133	6	VE-821	ATR Kinase Inhibitor	MLN-4924	NEDD8-Activating Enzyme (NAE) Inhibitor	71.9226	16	-60.9757	67228.1	-5.22025	0.98123	0.97908	0.18353	-0.75271
14971	134	6	BAY-1895344	ATR Kinase Inhibitor	MLN-4924	NEDD8-Activating Enzyme (NAE) Inhibitor	59.6546	15	2.6276	62812.1	-9.52283	1.09907	1.03032	2.08548	-0.73847
14971	135	6	Berzosertib	ATR Kinase Inhibitor	MLN-4924	NEDD8-Activating Enzyme (NAE) Inhibitor	61.5911	12	14.1519	66586.8	-1.84527	1.06116	1.02667	1.11594	-0.43776
14971	136	6	AZD-6738	ATR Kinase Inhibitor	MLN-4924	NEDD8-Activating Enzyme (NAE) Inhibitor	65.9807	14	1.80772	66593.9	-6.78207	1.05264	1.02671	1.18711	-0.73789
14971	137	6	Selonsertib	ASK1 Inhibitor	MLN-4924	NEDD8-Activating Enzyme (NAE) Inhibitor	50.0429	12	2.79722	66310	-3.90954	1.0854	1.01614	1.30969	-0.22661
14971	138	6	Aurora A Inhibitor I	Aurora A Inhibitor	MLN-4924	NEDD8-Activating Enzyme (NAE) Inhibitor	51.7193	9	41.2099	63786.4	-2.08264	1.12927	1.03628	1.76485	-0.08942
14971	139	6	MK-5108	Aurora A Inhibitor	MLN-4924	NEDD8-Activating Enzyme (NAE) Inhibitor	45.651	11	45.5914	63542.3	-2.65158	1.12524	1.04128	1.79718	-0.08607
14971	140	6	JNJ-7706621	Aurora Kinase Inhibitor	MLN-4924	NEDD8-Activating Enzyme (NAE) Inhibitor	28.1449	5	121.63	61297.1	1.22666	1.24502	1.08108	3.41358	-0.01355
14971	141	6	CCT-129202	Aurora Kinase Inhibitor	MLN-4924	NEDD8-Activating Enzyme (NAE) Inhibitor	64.2245	20	-149.797	69667.3	-7.62772	0.91229	0.91229	0.02076	-1.51873
14971	142	6	Hesperadin	Aurora Kinase Inhibitor	MLN-4924	NEDD8-Activating Enzyme (NAE) Inhibitor	45.4178	7	105.503	55658.2	-1.17719	1.16338	1.09033	2.79046	-0.0244
14971	143	6	BI-847325	Aurora Kinase Inhibitor	MLN-4924	NEDD8-Activating Enzyme (NAE) Inhibitor	40.2317	7	212.475	55380.4	-1.12648	1.09263	1.07744	3.57497	-0.2679
14971	144	6	PF-03814735	Aurora Kinase Inhibitor	MLN-4924	NEDD8-Activating Enzyme (NAE) Inhibitor	11.813	7	126.493	63652.1	0	1.0377	1.03574	1.99598	-0.27347
14971	145	6	ENMD-981693	Aurora-A Inhibitor	MLN-4924	NEDD8-Activating Enzyme (NAE) Inhibitor	62.2653	11	15.165	63240.6	-2.96029	1.03049	1.00928	1.21679	-0.31248
14971	146	6	Alisertib	Aurora-A Inhibitor	MLN-4924	NEDD8-Activating Enzyme (NAE) Inhibitor	58.1522	18	-85.8332	67058.4	-9.28831	0.98746	0.95836	0.28413	-0.6203
14971	147	6	MLN-8054	Aurora-A Inhibitor	MLN-4924	NEDD8-Activating Enzyme (NAE) Inhibitor	47.5578	12	0.60086	63926.8	-3.21233	1.02629	1.0036	0.92462	-0.27454
14971	148	6	ZM-447439	Aurora-A/B Inhibitor	MLN-4924	NEDD8-Activating Enzyme (NAE) Inhibitor	50.6156	12	-7.2173	68585	-5.55561	1.02284	1.00584	0.65928	-0.41696
14971	149	6	AT-9283	Aurora-A/B Inhibitor	MLN-4924	NEDD8-Activating Enzyme (NAE) Inhibitor	62.2588	18	-180.384	67862.6	-14.1756	0.93633	0.91726	0.43476	-1.56748
14971	150	6	TAK-901	Aurora-A/B Inhibitor	MLN-4924	NEDD8-Activating Enzyme (NAE) Inhibitor	46.9053	10	95.1041	50593.7	-3.36447	1.05518	1.01582	2.52619	-0.32568
14971	151	6	PHA-680632	Aurora-A/B/c Inhibitor	MLN-4924	NEDD8-Activating Enzyme (NAE) Inhibitor	67.7846	11	54.92	66603	-7.05705	1.02776	1.01773	1.35605	-0.66758
14971	152	6	Tozasertib	Aurora-A/B/C Kinase Inhibitor	MLN-4924	NEDD8-Activating Enzyme (NAE) Inhibitor	59.6463	11	1.3246	67691.9	-2.61488	1.02683	1.01266	0.59002	-0.34499
14971	153	6	SNS-314	Aurora-A/B/C Kinase Inhibitor	MLN-4924	NEDD8-Activating Enzyme (NAE) Inhibitor	70.0902	11	-6.55587	65933.5	-5.37873	1.01469	1.00969	0.64662	-0.63405
14971	154	6	AMG-900	Aurora-A/B/C Kinase Inhibitor	MLN-4924	NEDD8-Activating Enzyme (NAE) Inhibitor	65.0265	19	-88.0526	70787	-7.1934	0.97138	0.96423	0.15599	-0.90406
14971	155	6	Danusertib	Aurora-A/B/C Kinase Inhibitor	MLN-4924	NEDD8-Activating Enzyme (NAE) Inhibitor	30.7101	9	50.9516	63691.5	-2.90907	1.0146	0.98745	1.67419	-0.52402
14971	156	6	CYC-116	Aurora-A/B/C Kinase Inhibitor	MLN-4924	NEDD8-Activating Enzyme (NAE) Inhibitor	21.8767	10	38.2528	67127.6	-3.20449	1.00591	0.9917	1.29641	-0.54324
14971	157	6	CCT-137690	Aurora-A/B/C Kinase Inhibitor	MLN-4924	NEDD8-Activating Enzyme (NAE) Inhibitor	21.974	12	17.9522	66392	-4.20989	0.99662	0.98442	1.06911	-0.48662
14971	158	6	Barasertib	Aurora-B/C Inhibitor	MLN-4924	NEDD8-Activating Enzyme (NAE) Inhibitor	19.2349	8	79.0619	64724.9	-5.9326	0.99768	0.98999	1.56308	-0.58591
14971	159	6	GSK-1070916A	Aurora-B/C Inhibitor	MLN-4924	NEDD8-Activating Enzyme (NAE) Inhibitor	18.0712	6	101.85	63366.6	0.53187	1.07061	1.03782	1.93975	-0.13357
14971	160	6	AZD1152	Unknown	MLN-4924	NEDD8-Activating Enzyme (NAE) Inhibitor	26.8191	7	56.5065	64993.1	-4.60897	0.99929	0.98923	1.40006	-0.53309
14971	161	6	Hydroxychloroquine sulfate	Autophagy Inhibitor	MLN-4924	NEDD8-Activating Enzyme (NAE) Inhibitor	23.5049	10	30.4804	76924.9	-6.96661	0.96504	0.96335	1.2892	-0.89731
14971	162	6	Gilteritinib	Unknown	MLN-4924	NEDD8-Activating Enzyme (NAE) Inhibitor	57.4394	9	23.1178	65367.8	-1.14654	1.017	1.00768	0.83654	-0.21386
14971	163	6	TP-0903	AXL Kinase Inhibitor	MLN-4924	NEDD8-Activating Enzyme (NAE) Inhibitor	28.526	15	-69.1672	54074.9	-6.36427	0.9894	0.93174	1.8134	-0.54718
14971	164	6	SGI-7079	AXL Kinase Inhibitor	MLN-4924	NEDD8-Activating Enzyme (NAE) Inhibitor	53.0058	14	0.44668	61482.3	-7.24604	0.94854	0.9438	1.35363	-0.81589
14971	165	6	Bemcentinib	AXL Kinase Inhibitor	MLN-4924	NEDD8-Activating Enzyme (NAE) Inhibitor	80.3681	9	-60.7192	67216.1	-6.91397	0.98877	0.98877	0.22385	-0.83104
14971	166	6	Flumatinib mesylate	Bcr-Abl Inhibitor	MLN-4924	NEDD8-Activating Enzyme (NAE) Inhibitor	65.2788	12	-42.2738	67034.3	-3.18606	0.97568	0.97568	0.23299	-0.65573
14971	167	6	Imatinib	Bcr-Abl Inhibitor	MLN-4924	NEDD8-Activating Enzyme (NAE) Inhibitor	71.7512	8	44.1041	64661.7	-0.9998	1.04102	1.04102	0.7755	-0.33446
14971	168	6	Dasatinib	Bcr-Abl Inhibitor	MLN-4924	NEDD8-Activating Enzyme (NAE) Inhibitor	67.187	14	-23.4586	67830.6	-1.4998	0.97655	0.97655	0.30396	-0.53855
14971	169	6	Bosutinib	Bcr-Abl Inhibitor	MLN-4924	NEDD8-Activating Enzyme (NAE) Inhibitor	66.036	12	9.51151	65304.6	-5.33371	1.02345	1.02345	0.68725	-0.59213
14971	170	6	DCC-2036	Bcr-Abl Inhibitor	MLN-4924	NEDD8-Activating Enzyme (NAE) Inhibitor	44.2698	13	35.9849	65727.5	-1.56182	1.04204	1.01657	1.1914	-0.22659
14971	171	6	KW-2449	Bcr-Abl Inhibitor	MLN-4924	NEDD8-Activating Enzyme (NAE) Inhibitor	56.7819	14	-21.1349	68596.4	-3.14043	1.00335	0.99329	0.46719	-0.50398
14971	172	6	GNF-2	Bcr-Abl Inhibitor	MLN-4924	NEDD8-Activating Enzyme (NAE) Inhibitor	65.6624	9	60.8005	65719.7	-1.57281	1.05352	1.05352	0.88795	-0.27994
14971	173	6	Nilotinib	Bcr-Abl Inhibitor	MLN-4924	NEDD8-Activating Enzyme (NAE) Inhibitor	68.2015	11	21.9442	65414	-5.22761	1.0417	1.03565	0.81642	-0.50689
14971	174	6	GNF-7	Bcr-Abl Inhibitor	MLN-4924	NEDD8-Activating Enzyme (NAE) Inhibitor	10.6455	10	110.172	53114	-0.96772	1.22266	1.07065	3.55053	-0.00477
14971	175	6	Bafetinib	Bcr-Abl Inhibitor	MLN-4924	NEDD8-Activating Enzyme (NAE) Inhibitor	67.4799	9	5.76166	63404.1	-3.65408	1.05913	1.02207	0.98238	-0.39046
14971	176	6	Asciminib	Bcr-Abl Inhibitor	MLN-4924	NEDD8-Activating Enzyme (NAE) Inhibitor	77.0596	15	-117.888	69132.7	-10.6315	0.96333	0.96333	0.30938	-1.48825
14971	177	6	GZD-824	Bcr-Abl Inhibitor	MLN-4924	NEDD8-Activating Enzyme (NAE) Inhibitor	44.4422	10	32.5278	58562.1	-10.5566	1.12446	1.02505	2.12021	-0.11005
14971	178	6	WS-3	beta Cell Proliferation Inducer	MLN-4924	NEDD8-Activating Enzyme (NAE) Inhibitor	47.8811	19	-87.5789	57519.7	-7.72087	1.02036	0.95573	1.09914	-0.22026
14971	179	6	ONO-4059 (GS-4059)	BTK Inhibitor	MLN-4924	NEDD8-Activating Enzyme (NAE) Inhibitor	73.1646	15	-93.2022	69655.1	-6.63485	0.97305	0.97305	0.31436	-1.24638
14971	180	6	Acalabrutinib	BTK Inhibitor	MLN-4924	NEDD8-Activating Enzyme (NAE) Inhibitor	73.1613	14	-37.5888	68300	-6.0221	0.9954	0.99534	0.42378	-0.79848
14971	181	6	BGB-3111	BTK Inhibitor	MLN-4924	NEDD8-Activating Enzyme (NAE) Inhibitor	71.4495	16	-122.619	69551.4	-10.4797	0.94863	0.94863	0.22479	-1.45099
14971	182	6	Evobrutinib	BTK Inhibitor	MLN-4924	NEDD8-Activating Enzyme (NAE) Inhibitor	68.7827	16	-94.4138	68168.2	-8.61223	0.95469	0.95469	0.19816	-1.14229
14971	183	6	ONO-4059 analog	BTK Inhibitor	MLN-4924	NEDD8-Activating Enzyme (NAE) Inhibitor	45.3089	2	189.087	65653.4	2.19757	1.06294	1.06294	1.94811	-0.05724
14971	184	6	RG-7845 (GDC-0853)	BTK Inhibitor	MLN-4924	NEDD8-Activating Enzyme (NAE) Inhibitor	48.2934	14	-15.568	70146.7	-4.47389	0.98804	0.98804	0.40911	-0.56479
14971	185	6	GDC-0834 racemate	BTK Inhibitor	MLN-4924	NEDD8-Activating Enzyme (NAE) Inhibitor	42.2244	12	-27.8572	70054.9	-2.60867	0.98181	0.98181	0.32282	-0.60139
14971	186	6	LFM-A13	BTK Inhibitor	MLN-4924	NEDD8-Activating Enzyme (NAE) Inhibitor	42.6689	15	-4.9471	70436.1	-1.55524	0.99322	0.99322	0.3268	-0.37627
14971	187	6	Spebrutinib (AVL-292)	BTK Inhibitor	MLN-4924	NEDD8-Activating Enzyme (NAE) Inhibitor	68.1471	7	26.3344	66419	1.08623	1.03086	1.02053	0.80875	-0.3889
14971	188	6	CGI-1746	BTK Inhibitor	MLN-4924	NEDD8-Activating Enzyme (NAE) Inhibitor	57.4226	10	54.1485	66705	-0.8064	1.03179	1.02712	0.88116	-0.2664
14971	189	6	HMSL10077	BTK Inhibitor	MLN-4924	NEDD8-Activating Enzyme (NAE) Inhibitor	60.4266	11	16.9161	64664.3	-0.38079	1.0476	1.01353	1.08568	-0.19249
14971	190	6	CNX-774	BTK Inhibitor	MLN-4924	NEDD8-Activating Enzyme (NAE) Inhibitor	19.7167	10	13.9363	67259	-4.82051	0.96719	0.96432	1.09289	-0.82912
14971	191	6	PF-06250112	BTK Inhibitor	MLN-4924	NEDD8-Activating Enzyme (NAE) Inhibitor	16.5971	8	52.9591	67040.8	-5.04049	0.98953	0.98223	1.32249	-0.64744
14971	192	6	Ibrutinib (PCI-32765)	BTK Inhibitor	MLN-4924	NEDD8-Activating Enzyme (NAE) Inhibitor	10.8827	9	79.6442	66891.1	-2.67453	1.00586	1.00306	1.40803	-0.48193
14971	193	6	Withaferin A	NF-kappaB (NFKB) Activation Inhibitor	MLN-4924	NEDD8-Activating Enzyme (NAE) Inhibitor	29.6958	9	33.0192	63469.6	-4.57933	0.99033	0.97705	1.97556	-0.80436
14971	194	6	Umbralisib	Casein Kinase 1 Inhibitor	MLN-4924	NEDD8-Activating Enzyme (NAE) Inhibitor	21.0055	5	151.023	60321.1	2.78765	1.09844	1.06616	2.52224	-0.18994
14971	195	6	D-4476	Casein Kinase 1 Inhibitor	MLN-4924	NEDD8-Activating Enzyme (NAE) Inhibitor	38.9688	14	-44.0387	65716.2	-4.8179	0.9794	0.9616	0.59776	-0.69715
14971	196	6	PF-670462	Casein Kinase 1 Inhibitor	MLN-4924	NEDD8-Activating Enzyme (NAE) Inhibitor	21.4076	8	34.6852	66250.8	-5.38323	0.997	0.98428	1.09545	-0.49526
14971	197	6	PF-4800567	Casein Kinase 1 Inhibitor	MLN-4924	NEDD8-Activating Enzyme (NAE) Inhibitor	69.7516	9	-33.1643	69939.7	-3.51459	0.99171	0.99171	0.20305	-0.53469
14971	198	6	Silmitasertib	Casein Kinase 2 Inhibitor	MLN-4924	NEDD8-Activating Enzyme (NAE) Inhibitor	55.6532	10	0.54506	69684.5	0	0.99468	0.99468	0.4513	-0.44584
14971	199	6	Emodin	Casein Kinase 2 Inhibitor	MLN-4924	NEDD8-Activating Enzyme (NAE) Inhibitor	70.3258	12	-75.4928	70886	-7.50358	0.97277	0.97277	0.28828	-1.0432
14971	200	6	PF-5006739	Casein Kinase 1 delta/epsilon Inhibitor	MLN-4924	NEDD8-Activating Enzyme (NAE) Inhibitor	60.0418	9	14.742	67788.6	-0.86599	1.02234	1.0142	0.51844	-0.20597
14971	201	6	BMS-595	Casein Kinase 2 Inhibitor	MLN-4924	NEDD8-Activating Enzyme (NAE) Inhibitor	68.2053	19	-256.768	63542.1	-20.3558	0.90166	0.86348	0.16301	-1.86605
14971	202	6	Trifluoperazine hydrochloride	CaMK-II Inhibitor	MLN-4924	NEDD8-Activating Enzyme (NAE) Inhibitor	65.407	14	-18.4688	67550.9	-4.95207	1.00271	1.00271	0.40656	-0.59125
14971	203	6	Calmidazolium chloride	CaMK-II Inhibitor	MLN-4924	NEDD8-Activating Enzyme (NAE) Inhibitor	47.3383	12	0.46556	65128.8	-2.57036	1.02153	1.00414	0.57414	-0.17427
14971	204	6	KN-62	CaMK-II Inhibitor	MLN-4924	NEDD8-Activating Enzyme (NAE) Inhibitor	57.136	9	57.1922	65704.2	-0.59176	1.04545	1.04413	0.88424	-0.29268
14971	205	6	KN-93	CaMKII inhibitor	MLN-4924	NEDD8-Activating Enzyme (NAE) Inhibitor	61.8654	6	114.235	62154.3	1.38165	1.06897	1.0585	2.13715	-0.32435
14971	206	6	CK-59	CaMK-II Inhibitor	MLN-4924	NEDD8-Activating Enzyme (NAE) Inhibitor	59.009	3	161.996	67101.9	2.54755	1.10059	1.08037	2.01822	-0.04156
14971	207	6	PHA-767491A	CDC 7 Inhibitor	MLN-4924	NEDD8-Activating Enzyme (NAE) Inhibitor	57.329	6	76.5038	61750.6	0.18163	1.0811	1.04619	1.9036	-0.24862
14971	208	6	Staurosporine	CDK1/2 Inhibitor	MLN-4924	NEDD8-Activating Enzyme (NAE) Inhibitor	39.7353	16	-61.7968	42681.9	-6.73753	1.12305	0.9334	1.84739	-0.24095
14971	209	6	NU-6102	CDK1/2 Inhibitor	MLN-4924	NEDD8-Activating Enzyme (NAE) Inhibitor	67.0315	8	40.7075	66238.4	-3.0577	1.05635	1.0437	1.01976	-0.4211
14971	210	6	CVT-313	CDK1/2 Inhibitor	MLN-4924	NEDD8-Activating Enzyme (NAE) Inhibitor	65.0062	11	36.298	64380.4	-4.6866	1.08164	1.04021	1.37679	-0.38338
14971	211	6	NVP-LCQ195	CDK1/2 Inhibitor	MLN-4924	NEDD8-Activating Enzyme (NAE) Inhibitor	25.0785	5	169.222	66090.4	0	1.0666	1.05991	2.49486	-0.21216
14971	212	6	Rigosertib (ON-01910)	Tubulin depolymerization Inhibitor	MLN-4924	NEDD8-Activating Enzyme (NAE) Inhibitor	41.568	11	182.463	60029	-6.15437	1.27188	1.14658	3.8023	-0.06794
14971	213	6	Seliciclib	CDK Inhibitor	MLN-4924	NEDD8-Activating Enzyme (NAE) Inhibitor	75.2437	15	-173.576	70439.2	-10.132	0.9333	0.9333	0.17486	-1.91062
14971	214	6	SB-1317	CDK Inhibitor	MLN-4924	NEDD8-Activating Enzyme (NAE) Inhibitor	61.1437	15	-44.3464	47059.6	-3.14685	0.91084	0.8877	1.58919	-0.77802
14971	215	6	CDK9 Inhibitor	CDK 9 Inhibitor	MLN-4924	NEDD8-Activating Enzyme (NAE) Inhibitor	71.62	12	-53.1912	68210.3	-4.89959	0.98684	0.98684	0.55701	-1.08892
14971	216	6	Fluorocyclopentenylcytosine	CDK Inhibitor	MLN-4924	NEDD8-Activating Enzyme (NAE) Inhibitor	70.5843	15	-221.837	65864.3	-27.274	0.93701	0.89512	0.22326	-1.60066
14971	217	6	PHA-793887	CDK Inhibitor	MLN-4924	NEDD8-Activating Enzyme (NAE) Inhibitor	54.4693	13	-9.51252	61193.8	-9.35592	0.99087	0.9626	1.58938	-0.59571
14971	218	6	BMS-265246	CDK1/2 Inhibitor	MLN-4924	NEDD8-Activating Enzyme (NAE) Inhibitor	36.3441	6	42.6923	70505.5	0.76683	1.01583	1.01583	0.61697	-0.19005
14971	219	6	CGP-60474	CDK1/2 Inhibitor	MLN-4924	NEDD8-Activating Enzyme (NAE) Inhibitor	32.2643	12	-15.4432	49490.1	-7.26335	1.0957	0.96065	2.27515	-0.1088
14971	220	6	Purvalanol A	CDK1/2/3/4/5 Inhibitor	MLN-4924	NEDD8-Activating Enzyme (NAE) Inhibitor	65.425	7	17.1356	69906.5	1.47756	1.01118	1.01118	0.69816	-0.52681
14971	221	6	Purvalanol B	CDK1/2/3/4/5 Inhibitor	MLN-4924	NEDD8-Activating Enzyme (NAE) Inhibitor	58.8531	12	-17.2671	69051.6	-7.91419	1.00051	0.99249	0.79856	-0.83725
14971	222	6	RGB-286147	CDK1/2/3/7/9 Inhibitor	MLN-4924	NEDD8-Activating Enzyme (NAE) Inhibitor	35.5947	15	40.342	45868.8	-8.72214	1.27007	1.01606	3.47798	0
14971	223	6	R-547	CDK1/2/4 Inhibitor	MLN-4924	NEDD8-Activating Enzyme (NAE) Inhibitor	40.8395	7	111.298	63735.5	2.865	1.15635	1.06819	3.17717	-0.26812
14971	224	6	Indirubin	CDK1/2/4/5 Inhibitor	MLN-4924	NEDD8-Activating Enzyme (NAE) Inhibitor	63.5793	13	-25.6611	67170.3	-3.69351	1.00263	1.00263	0.30825	-0.56486
14971	225	6	Milciclib	CDK1/2/4/5 Inhibitor	MLN-4924	NEDD8-Activating Enzyme (NAE) Inhibitor	30.8989	6	167.465	60305.2	-0.48327	1.07383	1.04299	3.19111	-0.27766
14971	226	6	7-Hydroxystaurosporine	CDK1/2/4/6	MLN-4924	NEDD8-Activating Enzyme (NAE) Inhibitor	47.0464	20	-139.258	62332.7	-8.02218	0.95735	0.90732	0.59629	-0.72998
14971	227	6	Flavopiridol	CDK1/2/4/6/7/9 Inhibitor	MLN-4924	NEDD8-Activating Enzyme (NAE) Inhibitor	26.2757	9	47.024	54401.9	0.21439	1.0648	1.00032	2.54736	-0.34442
14971	228	6	Voruciclib	CDK1/2/4/9 Inhibitor	MLN-4924	NEDD8-Activating Enzyme (NAE) Inhibitor	22.1465	10	37.0455	66592.8	-4.84688	0.99377	0.98267	1.16871	-0.54091
14971	229	6	BS-194	CDK1/2/5/9 Inhibitor	MLN-4924	NEDD8-Activating Enzyme (NAE) Inhibitor	21.9784	9	82.7954	50340.1	0.73519	1.09756	1.03494	3.04176	-0.20458
14971	230	6	Dinaciclib (SCH727965)	CDK1/2/5/9 Inhibitor	MLN-4924	NEDD8-Activating Enzyme (NAE) Inhibitor	19.575	15	-12.1545	42506	-4.61713	1.07734	0.95525	2.75511	-0.40426
14971	231	6	AT-7519	CDK1/2/9 Inhibitor	MLN-4924	NEDD8-Activating Enzyme (NAE) Inhibitor	39.8968	7	60.739	59165.4	1.88638	1.08848	1.03101	2.29897	-0.18044
14971	232	6	Riviciclib (P276-00)	CDK1/4/9 Inhibitor	MLN-4924	NEDD8-Activating Enzyme (NAE) Inhibitor	39.4513	16	-37.0564	63538.8	-4.03974	0.99727	0.96813	1.06661	-0.37333
14971	233	6	AZD-5438	CDK1/2 Inhibitor	MLN-4924	NEDD8-Activating Enzyme (NAE) Inhibitor	65.2183	13	-45.0758	66994.2	-7.46216	0.97935	0.96682	0.8209	-0.82409
14971	234	6	Pacritinib	Jak2 / FLT3 Inhibitor	MLN-4924	NEDD8-Activating Enzyme (NAE) Inhibitor	52.1756	10	3.78044	66220.7	-3.1774	1.02007	1.00132	1.06858	-0.35886
14971	235	6	SNS-032	CDK 2/7/9 Inhibitor	MLN-4924	NEDD8-Activating Enzyme (NAE) Inhibitor	23.9508	12	0.1586	55383.6	-2.37703	1.06773	0.99598	1.84936	-0.12325
14971	236	6	PHA-690509	CDK2 Inhibitor	MLN-4924	NEDD8-Activating Enzyme (NAE) Inhibitor	64.2006	9	5.28365	66376	0.40866	1.01646	1.00284	0.67217	-0.26809
14971	237	6	Bisindolylmaleimide	CDK4 Inhibitor	MLN-4924	NEDD8-Activating Enzyme (NAE) Inhibitor	67.341	13	-49.9014	68848.2	-2.88096	0.97655	0.97655	0.25459	-0.75361
14971	238	6	Palbociclib	CDK4/6 Inhibitor	MLN-4924	NEDD8-Activating Enzyme (NAE) Inhibitor	11.1516	3	277.617	68063.2	0.24149	1.10264	1.10249	2.82644	-0.04775
14971	239	6	Ribociclib (LEE011)	CDK4/6 Inhibitor	MLN-4924	NEDD8-Activating Enzyme (NAE) Inhibitor	0	0	272.263	65277.9	6.02248	1.12776	1.12776	2.72263	0
14971	240	6	Fascaplysin	CDK4/6 Inhibitor	MLN-4924	NEDD8-Activating Enzyme (NAE) Inhibitor	57.0699	13	-97.9653	56800.9	-9.21838	0.98044	0.93452	0.55881	-0.83563
14971	241	6	Cdk4/6 Inhibitor IV	CDK4/6 Inhibitor	MLN-4924	NEDD8-Activating Enzyme (NAE) Inhibitor	61.1706	7	70.9459	66220.2	1.55501	1.04536	1.04536	0.84464	-0.13518
14971	242	6	Abemaciclib	CDK4/6 Inhibitor	MLN-4924	NEDD8-Activating Enzyme (NAE) Inhibitor	0	0	323.392	59996.2	6.82753	1.24092	1.17588	4.5645	0
14971	243	6	AMG-925 (FLX925)	CDK4/6 Inhibitor	MLN-4924	NEDD8-Activating Enzyme (NAE) Inhibitor	43.6676	3	133.189	67454.4	1.90703	1.08967	1.07231	1.6109	-0.02839
14971	244	6	AM-5992	CDK4 Inhibitor	MLN-4924	NEDD8-Activating Enzyme (NAE) Inhibitor	12.6928	5	303.579	64820.5	3.0194	1.18491	1.12441	3.92851	-0.01171
14971	245	6	SR-3029	CDK6 Inhibitor	MLN-4924	NEDD8-Activating Enzyme (NAE) Inhibitor	35.9373	4	562.819	47429.7	3.58451	1.32227	1.26758	7.32892	-0.01181
14971	246	6	BS-181	CDK 7 Inhibitor	MLN-4924	NEDD8-Activating Enzyme (NAE) Inhibitor	72.9008	14	-86.7747	68638.7	-11.519	0.98562	0.97861	0.38724	-1.12949
14971	247	6	THZ1	CDK 7 Inhibitor	MLN-4924	NEDD8-Activating Enzyme (NAE) Inhibitor	32.0899	16	-72.722	48181.5	-8.93799	1.07539	0.93962	1.88719	-0.21424
14971	248	6	LY-2857785	CDK 7/8/9 Inhibitor	MLN-4924	NEDD8-Activating Enzyme (NAE) Inhibitor	36.0755	13	4.99368	52862.8	-4.71487	1.04683	0.99048	1.96828	-0.18536
14971	249	6	THZ-2	CDK 7 Inhibitor	MLN-4924	NEDD8-Activating Enzyme (NAE) Inhibitor	34.31	13	-47.8943	53258.2	-9.1744	1.0502	0.96897	1.7251	-0.26441
14971	250	6	Atuveciclib	CDK 9 Inhibitor	MLN-4924	NEDD8-Activating Enzyme (NAE) Inhibitor	52.6136	13	-79.8658	62145.6	-11.992	0.96101	0.93613	0.96497	-0.86859
14971	251	6	TAK-931	CDK 7 Inhibitor	MLN-4924	NEDD8-Activating Enzyme (NAE) Inhibitor	50.2805	15	-102.897	69813.5	-8.03885	0.94858	0.93201	0.27376	-0.89167
14971	252	6	XL 413 hydrochloride	Serine/threonine-protein kinase PIM1 Inhibitor	MLN-4924	NEDD8-Activating Enzyme (NAE) Inhibitor	68.7175	16	-94.5753	68064.1	-8.85229	0.96787	0.96639	0.23199	-1.15135
14971	253	6	LY-3177833	CDK 7 Inhibitor	MLN-4924	NEDD8-Activating Enzyme (NAE) Inhibitor	15.1882	8	77.8528	70054.6	-0.54209	1.02473	1.02412	0.94296	-0.15443
14971	254	6	MSC2530818	CDK8 Inhibitor	MLN-4924	NEDD8-Activating Enzyme (NAE) Inhibitor	61.7334	14	-4.703	70388	-2.39175	1.00178	1.00178	0.31675	-0.36378
14971	255	6	CDK8i-51	CDK 8/19 Inhibitor	MLN-4924	NEDD8-Activating Enzyme (NAE) Inhibitor	63.1763	12	-13.9816	69282.2	-3.48059	1.00392	1.00392	0.30991	-0.44973
14971	256	6	Senexin-B	CDK 8/19 Inhibitor	MLN-4924	NEDD8-Activating Enzyme (NAE) Inhibitor	60.86	16	-30.8582	69244.2	-2.46649	0.9885	0.9885	0.34345	-0.65203
14971	257	6	CCT-251545	CDK 8/19 Inhibitor	MLN-4924	NEDD8-Activating Enzyme (NAE) Inhibitor	68.6732	11	-9.20308	66913	-5.62362	1.01362	1.01362	0.50762	-0.59965
14971	258	6	CCT-251921	CDK 8/19 Inhibitor	MLN-4924	NEDD8-Activating Enzyme (NAE) Inhibitor	63.3629	12	-28.3532	69547.5	-3.76621	0.99077	0.99077	0.23294	-0.51647
14971	259	6	THZ531	CDK12/CDK13	MLN-4924	NEDD8-Activating Enzyme (NAE) Inhibitor	20.3834	10	59.6547	58679.5	-4.24483	1.09055	1.02217	2.22921	-0.10964
14971	260	6	RGB-286638	CDK/Cyclin Complex Inhibitor	MLN-4924	NEDD8-Activating Enzyme (NAE) Inhibitor	23.3638	12	85.7472	50688.3	-3.30455	1.09648	1.0209	3.5247	-0.47381
14971	261	6	DA-3003-1	CDC25 Phosphatase Inhibitor	MLN-4924	NEDD8-Activating Enzyme (NAE) Inhibitor	23.3493	13	-58.3517	67214.1	-7.95822	0.96104	0.94421	0.66234	-0.83196
14971	262	6	Menadione	CDC25 Phosphatase Inhibitor	MLN-4924	NEDD8-Activating Enzyme (NAE) Inhibitor	26.7939	10	-0.20914	67748.6	-3.16013	0.98044	0.97207	0.83487	-0.65708
14971	263	6	D-NMAPPD	Ceramidase Inhibitor	MLN-4924	NEDD8-Activating Enzyme (NAE) Inhibitor	19.1819	8	83.4995	65491.2	-5.54046	1.01301	1.00571	1.45557	-0.48174
14971	264	6	NVP-231	Ceramide kinase Inhibitor	MLN-4924	NEDD8-Activating Enzyme (NAE) Inhibitor	26.5357	11	-19.7949	67398	-4.10662	0.98438	0.9694	0.77586	-0.58534
14971	265	6	BML-277	Chk2 Inhibitor	MLN-4924	NEDD8-Activating Enzyme (NAE) Inhibitor	16.9042	7	64.6467	65286.2	0	1.04067	1.01333	1.44586	-0.2518
14971	266	6	CCT-241533	Chk2 Inhibitor	MLN-4924	NEDD8-Activating Enzyme (NAE) Inhibitor	31.643	12	-20.2548	66958.5	-6.63772	0.95808	0.94863	1.01147	-0.93604
14971	267	6	PF-477736	Chk1 Inhibitor	MLN-4924	NEDD8-Activating Enzyme (NAE) Inhibitor	64.9816	17	-79.2012	69429.1	-6.65333	0.98267	0.97271	0.18684	-0.78535
14971	268	6	Rabusertib	Chk1 Inhibitor	MLN-4924	NEDD8-Activating Enzyme (NAE) Inhibitor	65.0665	17	-83.3053	70558.5	-4.62804	0.96033	0.96033	0.03771	-0.87076
14971	269	6	CCT-244747	Chk1 Inhibitor	MLN-4924	NEDD8-Activating Enzyme (NAE) Inhibitor	64.0015	18	-152.537	70939.8	-10.8366	0.92451	0.92451	0.02785	-1.55323
14971	270	6	CHIR-124	Chk1 Inhibitor	MLN-4924	NEDD8-Activating Enzyme (NAE) Inhibitor	76.3917	20	-334.184	69050.8	-26.162	0.83167	0.81196	0.04108	-2.92965
14971	271	6	MK-8776	Chk1 Inhibitor	MLN-4924	NEDD8-Activating Enzyme (NAE) Inhibitor	70.739	18	-124.324	68428.8	-12.2631	0.9458	0.9458	0.13624	-1.37947
14971	272	6	SCH 900776	Unknown	MLN-4924	NEDD8-Activating Enzyme (NAE) Inhibitor	67.215	11	-8.00101	66532.7	-5.68586	1.02191	1.01344	0.55074	-0.48446
14971	273	6	TCS-2312	Chk1 Inhibitor	MLN-4924	NEDD8-Activating Enzyme (NAE) Inhibitor	58.124	21	-217.302	66260.7	-7.2253	0.91675	0.89453	0.0516	-1.6239
14971	274	6	SAR-020106	Chk1 Inhibitor	MLN-4924	NEDD8-Activating Enzyme (NAE) Inhibitor	66.9182	15	-51.7989	68417.4	-8.27888	0.99053	0.99053	0.35603	-0.87402
14971	275	6	Prexasertib	Chk1 Inhibitor	MLN-4924	NEDD8-Activating Enzyme (NAE) Inhibitor	62.494	14	-34.3489	66449.4	-6.19497	1.01714	0.99913	0.64076	-0.64842
14971	276	6	AZD-7762	Chk1/2 Inhibitor	MLN-4924	NEDD8-Activating Enzyme (NAE) Inhibitor	65.3936	14	31.3069	62365.8	-6.21874	1.06231	1.03826	1.71751	-0.57835
14971	277	6	Epiblastin A	CK1 Inhibitor	MLN-4924	NEDD8-Activating Enzyme (NAE) Inhibitor	63.8558	15	-23.9567	67911.5	-4.67838	1.0044	1.0044	0.51234	-0.75191
14971	278	6	PLX-647	cKit Inhibitor	MLN-4924	NEDD8-Activating Enzyme (NAE) Inhibitor	62.8303	11	36.0005	64879.8	-2.13457	1.03975	1.03975	0.64876	-0.28876
14971	279	6	Compound 22d	CKs1-SKp2 protein-protein Inhibitor	MLN-4924	NEDD8-Activating Enzyme (NAE) Inhibitor	51.4921	12	10.9129	64395.8	-3.16861	1.07203	1.01892	1.22386	-0.21346
14971	280	6	KUC107550N	Clk Inhibitor	MLN-4924	NEDD8-Activating Enzyme (NAE) Inhibitor	65.1038	9	59.5632	62233.8	-0.47944	1.07405	1.05331	1.01201	-0.13396
14971	281	6	TG-003	Clk1, Clk4 Inhibitor	MLN-4924	NEDD8-Activating Enzyme (NAE) Inhibitor	74.8092	15	-75.0162	68424.2	-7.65759	0.98003	0.98003	0.55654	-1.3067
14971	282	6	KH-CB19	Clk1, Clk4 Inhibitor	MLN-4924	NEDD8-Activating Enzyme (NAE) Inhibitor	71.0832	13	-49.1585	69145.7	-7.20922	0.99395	0.99395	0.35809	-0.84967
14971	283	6	GW-2580	CSF1R (c-FMS) Inhibitor	MLN-4924	NEDD8-Activating Enzyme (NAE) Inhibitor	66.4562	17	-91.0237	71444.9	-8.1764	0.97262	0.97262	0.13278	-1.04301
14971	284	6	KI-20227	CSF1R (c-FMS) Inhibitor	MLN-4924	NEDD8-Activating Enzyme (NAE) Inhibitor	78.7401	13	-77.2085	68337.7	-10.2411	0.98586	0.98586	0.58249	-1.35457
14971	285	6	JNJ-28312141	CSF1R (c-FMS) Inhibitor	MLN-4924	NEDD8-Activating Enzyme (NAE) Inhibitor	66.6718	15	-50.5678	68835.7	-7.52752	0.98828	0.98828	0.35914	-0.86482
14971	286	6	HMSL10083	CSF1R (c-FMS) Inhibitor	MLN-4924	NEDD8-Activating Enzyme (NAE) Inhibitor	70.878	13	-57.2104	77363	-6.55153	0.98876	0.98876	0.44888	-1.02098
14971	287	6	c-FMS Inhibitor	CSF1R (c-FMS) Inhibitor	MLN-4924	NEDD8-Activating Enzyme (NAE) Inhibitor	68.8171	15	-62.7825	67921.5	-6.92178	0.97819	0.97819	0.25531	-0.88314
14971	288	6	Lucitanib	CSF1R (c-FMS) Inhibitor	MLN-4924	NEDD8-Activating Enzyme (NAE) Inhibitor	63.73	14	-16.9624	69133.3	-5.81304	1.00189	1.00189	0.371	-0.54063
14971	289	6	BLZ-945	CSF1R (c-FMS) Inhibitor	MLN-4924	NEDD8-Activating Enzyme (NAE) Inhibitor	61.2441	6	80.5436	67547.3	1.73097	1.05596	1.05485	1.00104	-0.17913
14971	290	6	Pexidartinib	CSF1R (c-FMS) Inhibitor	MLN-4924	NEDD8-Activating Enzyme (NAE) Inhibitor	56.3574	9	109.162	53985.8	-1.42724	1.03857	1.03955	1.86886	-0.31775
14971	291	6	Saracatinib	cSRC Inhibitor	MLN-4924	NEDD8-Activating Enzyme (NAE) Inhibitor	62.3695	7	140.412	67606.2	1.86708	1.05767	1.05767	1.56803	-0.16391
14971	292	6	PD-166285	cSRC Inhibitor	MLN-4924	NEDD8-Activating Enzyme (NAE) Inhibitor	60.453	18	-110.103	61587.1	-7.08577	1.02795	0.95593	0.67917	-0.52789
14971	293	6	PD-173955	cSRC Inhibitor	MLN-4924	NEDD8-Activating Enzyme (NAE) Inhibitor	64.7797	13	3.65092	67006.4	-1.5758	1.01499	1.01499	0.47219	-0.43568
14971	294	6	PD-173955 Analogue 1	cSRC Inhibitor	MLN-4924	NEDD8-Activating Enzyme (NAE) Inhibitor	67.5241	5	70.8694	66060.6	2.02637	1.04801	1.04801	0.89392	-0.18522
14971	295	6	NU-7441	DNA-PK Inhibitor	MLN-4924	NEDD8-Activating Enzyme (NAE) Inhibitor	29.2849	11	28.3986	66522	-5.92412	1.00518	0.98479	1.44031	-0.61975
14971	296	6	KU-0060648	DNA-PK Inhibitor	MLN-4924	NEDD8-Activating Enzyme (NAE) Inhibitor	20.2918	7	71.4942	65085.2	-3.88807	1.03369	1.0071	1.87459	-0.33494
14971	297	6	CC-115	DNA-PK Inhibitor	MLN-4924	NEDD8-Activating Enzyme (NAE) Inhibitor	28.5386	12	-13.9991	63331.2	-6.99855	1.00762	0.97056	1.21391	-0.44214
14971	298	6	VX-984	DNA-PK Inhibitor	MLN-4924	NEDD8-Activating Enzyme (NAE) Inhibitor	20.3141	10	-2.75376	66952.5	-5.08298	0.9697	0.96052	0.7849	-0.63516
14971	299	6	GNE-3511	DLK Inhibitor	MLN-4924	NEDD8-Activating Enzyme (NAE) Inhibitor	19.6271	10	58.1191	62511.4	-2.83214	1.04531	0.99995	1.62794	-0.14743
14971	300	6	Pluripotin	Dual RASGAP/Erk Inhibitor	MLN-4924	NEDD8-Activating Enzyme (NAE) Inhibitor	27.8714	9	38.2261	52064.1	1.12944	1.09048	1.01265	2.60298	-0.40559
14971	301	6	PRP003-013	DDR1 Inhibitor	MLN-4924	NEDD8-Activating Enzyme (NAE) Inhibitor	60.7267	11	82.5265	58746	-5.06765	0.98965	0.97222	2.43709	-0.93262
14971	302	6	BAY-1161909	MPS1 Inhibitor	MLN-4924	NEDD8-Activating Enzyme (NAE) Inhibitor	56.3093	13	-15.1882	69549	-2.34362	0.99443	0.99443	0.24075	-0.39263
14971	303	6	CFI-402257	MPS1 Inhibitor	MLN-4924	NEDD8-Activating Enzyme (NAE) Inhibitor	70.2142	11	-45.4525	78676.7	-6.77705	0.93711	0.92788	1.77102	-1.94908
14971	304	6	BAY-1217389	MPS1 Inhibitor	MLN-4924	NEDD8-Activating Enzyme (NAE) Inhibitor	64.6235	14	-11.2639	67585.7	-2.39998	0.9981	0.99501	0.35091	-0.40277
14971	305	6	AZ-191	DYRK1B Inhibitor	MLN-4924	NEDD8-Activating Enzyme (NAE) Inhibitor	52.2092	17	-49.7916	68493.1	-3.31837	0.97927	0.97849	0.16084	-0.64551
14971	306	6	ID-8	DYRK Inhibitor	MLN-4924	NEDD8-Activating Enzyme (NAE) Inhibitor	53.3863	19	-45.1443	67884.5	-3.19061	0.97617	0.97617	0.17549	-0.62694
14971	307	6	FX-9847	DYRK Inhibitor	MLN-4924	NEDD8-Activating Enzyme (NAE) Inhibitor	63.3277	9	10.066	66307	-1.78713	1.02022	1.00784	0.52534	-0.2035
14971	308	6	PD-153035	EGFR Inhibitor	MLN-4924	NEDD8-Activating Enzyme (NAE) Inhibitor	65.0495	14	9.86777	65801.3	-2.14196	1.01057	1.01057	0.50907	-0.4104
14971	309	6	Gefitinib	EGFR Inhibitor	MLN-4924	NEDD8-Activating Enzyme (NAE) Inhibitor	52.8164	8	75.3728	64573	-1.24197	1.05615	1.05615	1.00046	-0.24674
14971	310	6	Erlotinib	EGFR Inhibitor	MLN-4924	NEDD8-Activating Enzyme (NAE) Inhibitor	67.2186	8	47.5042	66166	1.35362	1.03901	1.03901	0.79196	-0.31692
14971	311	6	Lapatinib	EGFR Inhibitor	MLN-4924	NEDD8-Activating Enzyme (NAE) Inhibitor	65.8095	8	46.0575	64842.9	-2.76352	1.03303	1.03303	1.23475	-0.77418
14971	312	6	Vandetanib	EGFR Inhibitor	MLN-4924	NEDD8-Activating Enzyme (NAE) Inhibitor	73.4196	1	119.698	64299	2.19381	1.07898	1.06715	1.4069	-0.04499
14971	313	6	Canertinib	EGFR Inhibitor	MLN-4924	NEDD8-Activating Enzyme (NAE) Inhibitor	66.2569	8	86.0887	61596.7	-1.7857	1.07708	1.06626	1.21338	-0.20859
14971	314	6	Afatinib	EGFR Inhibitor	MLN-4924	NEDD8-Activating Enzyme (NAE) Inhibitor	60.0128	4	60.8694	62210	2.08608	1.10322	1.04157	1.51461	-0.04661
14971	315	6	Neratinib	EGFR Inhibitor	MLN-4924	NEDD8-Activating Enzyme (NAE) Inhibitor	65.5575	1	178.195	60557.2	4.50647	1.18999	1.09622	3.06705	-0.00492
14971	316	6	Pelitinib	EGFR Inhibitor	MLN-4924	NEDD8-Activating Enzyme (NAE) Inhibitor	67.3476	13	-217.116	65652.2	-15.9988	0.86636	0.84424	0.5213	-2.0914
14971	317	6	WZ-4002	EGFR Inhibitor	MLN-4924	NEDD8-Activating Enzyme (NAE) Inhibitor	65.989	9	105.302	60574.4	-4.05876	1.05596	1.04644	2.10104	-0.39951
14971	318	6	AEE-788	EGFR Inhibitor	MLN-4924	NEDD8-Activating Enzyme (NAE) Inhibitor	71.6444	13	-2.5525	68339.9	-5.69425	1.00342	1.00342	1.00539	-1.03092
14971	319	6	CUDC-101	EGFR Inhibitor	MLN-4924	NEDD8-Activating Enzyme (NAE) Inhibitor	23.0867	11	65.1235	56933.7	-3.49062	1.05566	1.01475	2.09234	-0.25932
14971	320	6	Dacomitinib	EGFR Inhibitor	MLN-4924	NEDD8-Activating Enzyme (NAE) Inhibitor	50.5649	15	-33.4092	68992.8	-3.13337	0.99189	0.98409	0.38749	-0.53598
14971	321	6	AV-412	EGFR Inhibitor	MLN-4924	NEDD8-Activating Enzyme (NAE) Inhibitor	71.4485	20	-176.108	68689.5	-9.07475	0.91631	0.9113	0.11984	-1.80451
14971	322	6	AC-480	EGFR Inhibitor	MLN-4924	NEDD8-Activating Enzyme (NAE) Inhibitor	65.6804	16	-81.4145	67787.1	-4.40371	0.95881	0.95881	0.15162	-0.96577
14971	323	6	WZ-3146	EGFR Inhibitor	MLN-4924	NEDD8-Activating Enzyme (NAE) Inhibitor	15.3025	8	64.6241	69167.8	-0.30946	1.04139	1.02717	1.14149	-0.13225
14971	324	6	WZ-8040	EGFR Inhibitor	MLN-4924	NEDD8-Activating Enzyme (NAE) Inhibitor	50.8746	12	-23.9181	71114.3	-3.00412	0.99371	0.98707	0.41183	-0.53491
14971	325	6	OSI-420	EGFR Inhibitor	MLN-4924	NEDD8-Activating Enzyme (NAE) Inhibitor	62.4657	12	-17.7991	68773.9	-3.39282	1.00352	1.00352	0.47271	-0.6507
14971	326	6	AG-1024	EGFR Inhibitor	MLN-4924	NEDD8-Activating Enzyme (NAE) Inhibitor	50.1435	11	-32.2698	69133.4	-3.00018	0.9895	0.98906	0.3231	-0.63837
14971	327	6	TAK-285	EGFR Inhibitor	MLN-4924	NEDD8-Activating Enzyme (NAE) Inhibitor	67.0913	11	-12.1964	66523	-8.19244	1.01199	1.00764	0.57745	-0.631
14971	328	6	Varlitinib tosylate	EGFR Inhibitor	MLN-4924	NEDD8-Activating Enzyme (NAE) Inhibitor	61.0478	10	2.63531	67698.9	-4.08588	1.01015	1.01015	0.37533	-0.34897
14971	329	6	4-Quinazolinamine	EGFR Inhibitor	MLN-4924	NEDD8-Activating Enzyme (NAE) Inhibitor	68.2475	12	-8.03068	67757.2	-4.14637	1.01338	1.01338	0.58074	-0.66105
14971	330	6	Avitinib	EGFR Inhibitor	MLN-4924	NEDD8-Activating Enzyme (NAE) Inhibitor	28.4061	13	-34.3392	68054.8	-7.44499	0.97236	0.95917	0.67063	-0.73575
14971	331	6	WHI-P97	EGFR Inhibitor	MLN-4924	NEDD8-Activating Enzyme (NAE) Inhibitor	27.332	13	-43.0374	69112.3	-4.61994	0.95205	0.9499	0.44511	-0.80057
14971	332	6	XL647	Unknown	MLN-4924	NEDD8-Activating Enzyme (NAE) Inhibitor	19.6185	8	56.9439	65112.3	-5.37498	1.00928	0.98867	1.42001	-0.45047
14971	333	6	JNJ-28871063 hydrochloride	EGFR Inhibitor	MLN-4924	NEDD8-Activating Enzyme (NAE) Inhibitor	19.7711	10	22.6151	65152.6	-3.67478	1.00773	0.98881	0.85216	-0.27506
14971	334	6	Tesevatinib	EGFR Inhibitor	MLN-4924	NEDD8-Activating Enzyme (NAE) Inhibitor	19.7819	8	45.0978	63505.9	-6.08786	1.01345	0.98071	1.38088	-0.37713
14971	335	6	Icotinib hydrochloride	EGFR Inhibitor	MLN-4924	NEDD8-Activating Enzyme (NAE) Inhibitor	56.9563	11	44.211	64346.9	2.7234	1.04961	1.02009	1.1375	-0.15852
14971	336	6	CEP-32496	EGFR Inhibitor	MLN-4924	NEDD8-Activating Enzyme (NAE) Inhibitor	22.7865	12	-10.07	66734	-5.80191	0.98919	0.97244	0.73339	-0.51953
14971	337	6	PD-168393	EGFR Inhibitor	MLN-4924	NEDD8-Activating Enzyme (NAE) Inhibitor	56.1068	14	-37.8425	68563.8	-5.42989	0.9778	0.9778	0.17407	-0.55249
14971	338	6	CNX-2006	EGFR Inhibitor	MLN-4924	NEDD8-Activating Enzyme (NAE) Inhibitor	32.9352	12	-5.63748	69360.4	-1.71954	0.99087	0.99072	0.33496	-0.38862
14971	339	6	Poziotinib	EGFR Inhibitor	MLN-4924	NEDD8-Activating Enzyme (NAE) Inhibitor	61.0966	4	61.874	67904.3	0.47439	1.03677	1.03677	0.68698	-0.06824
14971	340	6	PKI-166	EGFR Inhibitor	MLN-4924	NEDD8-Activating Enzyme (NAE) Inhibitor	64.5373	11	16.8098	66722.2	-3.30338	1.02449	1.02449	0.59097	-0.42287
14971	341	6	BMS-599626	EGFR Inhibitor	MLN-4924	NEDD8-Activating Enzyme (NAE) Inhibitor	66.7851	9	23.0592	66482.9	-2.71446	1.01753	1.01753	0.4744	-0.24381
14971	342	6	AZD-3759	EGFR Inhibitor	MLN-4924	NEDD8-Activating Enzyme (NAE) Inhibitor	66.4935	11	-31.6615	68317.8	-1.35824	0.9908	0.9908	0.20221	-0.51882
14971	343	6	AG-1478	EGFR Inhibitor	MLN-4924	NEDD8-Activating Enzyme (NAE) Inhibitor	59.5525	14	-33.0851	68040.7	-2.53483	0.98728	0.98728	0.18445	-0.5153
14971	344	6	Osimertinib mesylate	EGFR (Thr790Met Mutant) Inhibitor	MLN-4924	NEDD8-Activating Enzyme (NAE) Inhibitor	122.226	6	165.853	54379.8	18.0233	0.88574	0.8749	4.67009	-2.85322
14971	345	6	Rociletinib	EGFR (Thr790Met Mutant) Inhibitor	MLN-4924	NEDD8-Activating Enzyme (NAE) Inhibitor	31.2264	12	5.92526	67250.9	-1.08388	1.01831	1.00061	0.53918	-0.16765
14971	346	6	Naquotinib mesylate	EGFR (Thr790Met Mutant) Inhibitor	MLN-4924	NEDD8-Activating Enzyme (NAE) Inhibitor	49.6168	11	1.40219	64118.9	-3.72814	1.04453	1.00576	0.82022	-0.21137
14971	347	6	PF-06747775	EGFR (Thr790Met Mutant) Inhibitor	MLN-4924	NEDD8-Activating Enzyme (NAE) Inhibitor	0	0	108.889	62599.9	2.25249	1.07383	1.07347	1.09372	0
14971	348	6	EAI045	Allosteric EGFR Inhibitor (L858R/T790M-specific)	MLN-4924	NEDD8-Activating Enzyme (NAE) Inhibitor	77.932	4	105.143	61219	2.08246	1.08154	1.0731	1.5527	-0.39484
14971	349	6	WHI-P154	EGFR Inhibitor	MLN-4924	NEDD8-Activating Enzyme (NAE) Inhibitor	65.6692	8	62.594	62656	-0.49218	1.07148	1.0583	0.92847	-0.11875
14971	350	6	CP-724714	HER2 Inhibitor	MLN-4924	NEDD8-Activating Enzyme (NAE) Inhibitor	65.488	8	66.5941	61960.5	-0.81654	1.0895	1.06084	1.20051	-0.14858
14971	351	6	Mubritinib	HER2 Inhibitor	MLN-4924	NEDD8-Activating Enzyme (NAE) Inhibitor	45.0819	17	-128.009	67184	-8.66675	0.92842	0.89273	0.57301	-1.14314
14971	352	6	ARRY-380	HER2 Inhibitor	MLN-4924	NEDD8-Activating Enzyme (NAE) Inhibitor	65.7069	9	37.4487	67864.1	-1.76637	1.03115	1.03115	0.60505	-0.23056
14971	353	6	Tucatinib	HER2 Inhibitor	MLN-4924	NEDD8-Activating Enzyme (NAE) Inhibitor	66.3174	10	-41.1171	69497.5	-9.50625	0.99163	0.99163	0.40989	-0.82106
14971	354	6	Sapitinib	HER2/3 Inhibitor	MLN-4924	NEDD8-Activating Enzyme (NAE) Inhibitor	63.2915	12	5.5083	68200.9	-3.05101	1.01575	1.01575	0.53994	-0.48485
14971	355	6	AST-1306	HER2/4 Inhibitor	MLN-4924	NEDD8-Activating Enzyme (NAE) Inhibitor	70.1594	14	-46.3996	65314	-7.83357	0.98989	0.98919	0.54689	-1.00072
14971	356	6	PF-956980	FGFR 1 Inhibitor	MLN-4924	NEDD8-Activating Enzyme (NAE) Inhibitor	66.3806	16	-50.7549	68708.9	-4.90265	0.98989	0.98989	0.27012	-0.77767
14971	357	6	MK-2461	VEGFR-1 (Flt-1) Inhibitors	MLN-4924	NEDD8-Activating Enzyme (NAE) Inhibitor	67.9814	13	-19.5687	66761	-4.12716	1.01465	1.00841	0.57547	-0.66929
14971	358	6	CH-5183284	FGFR 1/2/3 Inhibitor	MLN-4924	NEDD8-Activating Enzyme (NAE) Inhibitor	57.8756	6	50.7602	68532.7	1.8988	1.03043	1.02803	0.78082	-0.23564
14971	359	6	Erdafitinib	FGFR 1/2/3/4 Inhibitor	MLN-4924	NEDD8-Activating Enzyme (NAE) Inhibitor	57.9232	5	78.9218	67321.7	-0.72564	1.0561	1.04968	0.95476	-0.07003
14971	360	6	PD-173074	FGFR 1/3 Inhibitor	MLN-4924	NEDD8-Activating Enzyme (NAE) Inhibitor	64.9055	11	13.4011	66500.3	-2.78013	1.02258	1.01851	0.54012	-0.34358
14971	361	6	SU-5402	FGFR 1/3 Inhibitor	MLN-4924	NEDD8-Activating Enzyme (NAE) Inhibitor	52.4933	16	-39.5417	70113.6	-5.22038	0.97606	0.97462	0.33072	-0.70127
14971	362	6	Brivanib	FGFR 1/3 Inhibitor	MLN-4924	NEDD8-Activating Enzyme (NAE) Inhibitor	0	0	328.516	56791.9	6.09007	1.1332	1.12793	3.34423	0
14971	363	6	Masitinib	FGFR 3 Inhibitor	MLN-4924	NEDD8-Activating Enzyme (NAE) Inhibitor	51.8928	15	-12.4003	68202.8	-2.8337	1.03064	1.00386	0.68764	-0.37896
14971	364	6	AZD-4547	FGFR 3 Inhibitor	MLN-4924	NEDD8-Activating Enzyme (NAE) Inhibitor	62.0651	6	63.1671	65942.3	0.18018	1.04402	1.04402	0.7273	-0.09563
14971	365	6	BLU-9931	FGFR 4 Inhibitor	MLN-4924	NEDD8-Activating Enzyme (NAE) Inhibitor	53.3227	19	-109.152	69761.3	-6.35242	0.93958	0.93008	0.17127	-1.06339
14971	366	6	Dovitinib	FGFR Inhibitor	MLN-4924	NEDD8-Activating Enzyme (NAE) Inhibitor	22.9913	8	18.0496	68517.5	-2.5842	1.01388	0.99094	1.05563	-0.3951
14971	367	6	Derazantinib	FGFR Inhibitor	MLN-4924	NEDD8-Activating Enzyme (NAE) Inhibitor	91.3829	10	408.711	42369.2	-9.9878	0.86367	0.86172	7.48521	-3.17091
14971	368	6	Ponatinib	Unknown	MLN-4924	NEDD8-Activating Enzyme (NAE) Inhibitor	32.8122	10	37.7857	62108.6	-8.81383	0.98135	0.96694	1.72569	-0.55803
14971	369	6	LY-2874455	FGFR Inhibitor	MLN-4924	NEDD8-Activating Enzyme (NAE) Inhibitor	63.9784	11	-64.654	60272.7	-4.8569	0.97559	0.93132	1.39869	-0.82188
14971	370	6	ACTB-1003	FGFR Inhibitor	MLN-4924	NEDD8-Activating Enzyme (NAE) Inhibitor	43.5354	23	-141.391	67525.9	-13.7371	0.94932	0.91895	0.35257	-1.01953
14971	371	6	Infigratinib	FGFR3 Inhibitor	MLN-4924	NEDD8-Activating Enzyme (NAE) Inhibitor	24.1913	9	-14.3866	67071.3	-6.84745	0.97764	0.96451	0.6787	-0.555
14971	372	6	BLU-554	FGFR4 Inhibitor	MLN-4924	NEDD8-Activating Enzyme (NAE) Inhibitor	63.1235	8	20.917	69131.5	-1.18591	1.01515	1.01515	0.44751	-0.23835
14971	373	6	NVP-FGF-401	FGFR4 Inhibitor	MLN-4924	NEDD8-Activating Enzyme (NAE) Inhibitor	48.9624	7	47.1478	71696.2	0	1.03077	1.03077	0.66613	-0.19465
14971	374	6	Suramin sodium	Fibroblast Growth Factor (FGF) Inhibitor	MLN-4924	NEDD8-Activating Enzyme (NAE) Inhibitor	60.9618	14	-32.8943	69154.6	-4.97489	0.99506	0.99506	0.27818	-0.60712
14971	375	6	Semaxanib	Flt3 Inhibitor	MLN-4924	NEDD8-Activating Enzyme (NAE) Inhibitor	61.8452	11	-1.67496	67778.7	-1.56102	1.00344	1.00344	0.24716	-0.26391
14971	376	6	AST-487	Flt3 Inhibitor	MLN-4924	NEDD8-Activating Enzyme (NAE) Inhibitor	48.5725	20	-72.5215	66392.4	-3.9814	0.98848	0.96233	0.34354	-0.33312
14971	377	6	SKLB4771	Flt3 Inhibitor	MLN-4924	NEDD8-Activating Enzyme (NAE) Inhibitor	65.824	10	18.8171	66744.2	-1.6158	1.02018	1.01946	0.50113	-0.30195
14971	378	6	UNC-2025	Flt3 Inhibitor	MLN-4924	NEDD8-Activating Enzyme (NAE) Inhibitor	28.9139	11	11.4509	64024.1	-3.6092	1.02603	1.00461	1.02387	-0.2777
14971	379	6	Quizartinib	Flt3 Inhibitor	MLN-4924	NEDD8-Activating Enzyme (NAE) Inhibitor	60.6792	4	112.539	63963.3	3.25446	1.0688	1.06868	1.22167	-0.09466
14971	380	6	NCGC00262376	Flt3/IRAK Inhibitor	MLN-4924	NEDD8-Activating Enzyme (NAE) Inhibitor	55.8134	1	102.482	64994.7	1.91866	1.06947	1.06854	1.10811	-0.06972
14971	381	6	HMSL10087	FLT4	MLN-4924	NEDD8-Activating Enzyme (NAE) Inhibitor	65.7682	7	55.4921	65172	0.33508	1.04963	1.04963	0.9591	-0.40418
14971	382	6	PF-562271	Unknown	MLN-4924	NEDD8-Activating Enzyme (NAE) Inhibitor	20.8118	3	114.864	65302.6	1.03784	1.0729	1.05681	1.4363	-0.02051
14971	383	6	PF-573228	Focal Adhesion Kinase (FAK) Inhibitor	MLN-4924	NEDD8-Activating Enzyme (NAE) Inhibitor	54.7176	9	18.6719	65394.5	0.10283	1.03726	1.01727	0.60585	-0.11984
14971	384	6	NVP-TAE226	Focal Adhesion Kinase (FAK) Inhibitor	MLN-4924	NEDD8-Activating Enzyme (NAE) Inhibitor	41.2063	12	34.7163	60137.1	-5.9765	1.13565	1.0375	2.07978	-0.12306
14971	385	6	GSK-2256098	Focal Adhesion Kinase (FAK) Inhibitor	MLN-4924	NEDD8-Activating Enzyme (NAE) Inhibitor	61.0174	10	54.1066	61996.2	-1.25062	1.06526	1.05363	0.94926	-0.24896
14971	386	6	Defactinib	Focal Adhesion Kinase (FAK) Inhibitor	MLN-4924	NEDD8-Activating Enzyme (NAE) Inhibitor	62.8606	13	-32.1837	69808.5	-2.79992	0.98723	0.98723	0.43355	-0.75538
14971	387	6	P21d hydrochloride	BRK/PTK6 Inhibitor	MLN-4924	NEDD8-Activating Enzyme (NAE) Inhibitor	62.8957	16	-88.1973	71610	-10.4433	0.98153	0.97197	0.30343	-0.98133
14971	388	6	SB-415286	GSK-3 beta Inhibitor	MLN-4924	NEDD8-Activating Enzyme (NAE) Inhibitor	65.2245	11	-18.9684	68875	-5.35429	0.99895	0.99895	0.3823	-0.57198
14971	389	6	AR-A014418	GSK-3 alpha Inhibitor	MLN-4924	NEDD8-Activating Enzyme (NAE) Inhibitor	74.1185	17	-125.079	71495.8	-10.4855	0.95418	0.95418	0.41897	-1.66976
14971	390	6	Cycloheximide	GSK-3 beta Inhibitor	MLN-4924	NEDD8-Activating Enzyme (NAE) Inhibitor	62.2444	17	-151.078	65713.9	-10.8291	0.96218	0.92085	0.86024	-1.14464
14971	391	6	TWS-119	GSK-3 beta Inhibitor	MLN-4924	NEDD8-Activating Enzyme (NAE) Inhibitor	61.5622	16	-115.534	70248.9	-10.0526	0.95852	0.95586	0.15701	-1.25716
14971	392	6	LY-2090314	GSK-3 beta Inhibitor	MLN-4924	NEDD8-Activating Enzyme (NAE) Inhibitor	78.8033	20	-273.309	68732.2	-20.4878	0.90549	0.88467	0.30718	-2.63872
14971	393	6	BIO	GSK-3 Inhibitor	MLN-4924	NEDD8-Activating Enzyme (NAE) Inhibitor	61.788	16	-78.6962	69996.4	-7.66159	0.97213	0.97213	0.32757	-1.11453
14971	394	6	Valproic acid sodium salt	GSK-3 Inhibitor	MLN-4924	NEDD8-Activating Enzyme (NAE) Inhibitor	61.7045	8	64.9339	67254.6	-0.04426	1.04833	1.04833	0.78005	-0.13071
14971	395	6	CT-99021	GSK-3 Inhibitor	MLN-4924	NEDD8-Activating Enzyme (NAE) Inhibitor	63.2995	10	-7.6444	68991.6	-3.64964	1.00629	1.00254	0.52304	-0.5376
14971	396	6	SB-216763	GSK-3 Inhibitor	MLN-4924	NEDD8-Activating Enzyme (NAE) Inhibitor	61.0971	11	51.6414	65923.2	-1.61217	1.05657	1.04428	0.88133	-0.17896
14971	397	6	GSK3 Inhibitor	GSK-3 Inhibitor	MLN-4924	NEDD8-Activating Enzyme (NAE) Inhibitor	70.9421	15	-107.302	66506.1	-13.2102	0.99014	0.97402	0.72677	-1.5414
14971	398	6	CT-98014	GSK-3 Inhibitor	MLN-4924	NEDD8-Activating Enzyme (NAE) Inhibitor	59.4891	12	29.3367	67620	-3.8535	1.03315	1.02677	0.71273	-0.32061
14971	399	6	6-Bromoindirubin-3'-acetoxime	GSK-3 Inhibitor	MLN-4924	NEDD8-Activating Enzyme (NAE) Inhibitor	65.8455	14	-44.4549	66771.2	-8.58471	0.99275	0.99275	0.41675	-0.8613
14971	400	6	Tideglusib	GSK-3 Inhibitor	MLN-4924	NEDD8-Activating Enzyme (NAE) Inhibitor	28.8251	11	-51.6103	69788.7	-9.68903	0.9436	0.93994	0.55849	-1.0017
14971	401	6	PF-04217903	HGFR Inhibitor	MLN-4924	NEDD8-Activating Enzyme (NAE) Inhibitor	28.6892	15	-24.5365	69159.5	-6.01191	0.97972	0.96499	0.58363	-0.54834
14971	402	6	AMG-337	HGFR Inhibitor	MLN-4924	NEDD8-Activating Enzyme (NAE) Inhibitor	50.107	18	-159.335	70771.5	-7.53854	0.91895	0.90972	0.25234	-1.64313
14971	403	6	Savolitinib	HGFR Inhibitor	MLN-4924	NEDD8-Activating Enzyme (NAE) Inhibitor	25.301	13	-5.2071	67836.3	-2.00371	1.00715	0.98705	0.70498	-0.37341
14971	404	6	SU-MI-2	HGFR Inhibitor	MLN-4924	NEDD8-Activating Enzyme (NAE) Inhibitor	23.3547	12	6.16084	64961.2	-4.79967	1.00701	0.98322	0.8205	-0.31512
14971	405	6	Crizotinib	HGFR Inhibitor	MLN-4924	NEDD8-Activating Enzyme (NAE) Inhibitor	47.8049	21	-35.8798	67108.2	-3.17351	1.01187	0.98037	0.62836	-0.35248
14971	406	6	BMS-777607	HGFR Inhibitor	MLN-4924	NEDD8-Activating Enzyme (NAE) Inhibitor	23.9521	14	-45.3886	67972.2	-6.27046	0.97017	0.95801	0.4229	-0.64238
14971	407	6	SGX-523	HGFR Inhibitor	MLN-4924	NEDD8-Activating Enzyme (NAE) Inhibitor	60.3319	15	-36.5698	70419.1	-4.81626	0.98635	0.98635	0.21663	-0.58233
14971	408	6	JNJ-38877605	HGFR Inhibitor	MLN-4924	NEDD8-Activating Enzyme (NAE) Inhibitor	58.2592	15	-55.5	71711.5	-5.23075	0.98093	0.98093	0.18114	-0.73614
14971	409	6	AMG-51	HGFR Inhibitor	MLN-4924	NEDD8-Activating Enzyme (NAE) Inhibitor	63.1487	12	-19.7381	70601	-2.46218	0.99307	0.99254	0.2618	-0.44873
14971	410	6	EMD-1214063	HGFR Inhibitor	MLN-4924	NEDD8-Activating Enzyme (NAE) Inhibitor	63.0555	11	-4.103	70324.9	-2.50317	1.00072	1.00072	0.28422	-0.32525
14971	411	6	BMS-2	HGFR Inhibitor	MLN-4924	NEDD8-Activating Enzyme (NAE) Inhibitor	63.4149	14	-32.5301	68700.5	-6.03158	0.99185	0.99185	0.27173	-0.59704
14971	412	6	AMG-1	HGFR Inhibitor	MLN-4924	NEDD8-Activating Enzyme (NAE) Inhibitor	65.835	13	-28.8495	68779.1	-8.46233	1.01011	0.99804	0.73534	-0.74885
14971	413	6	AMG-208	HGFR Inhibitor	MLN-4924	NEDD8-Activating Enzyme (NAE) Inhibitor	64.0388	10	10.8834	67927.5	-2.19486	1.01554	1.01554	0.39913	-0.2903
14971	414	6	MGCD-265	HGFR Inhibitor	MLN-4924	NEDD8-Activating Enzyme (NAE) Inhibitor	66.0211	6	68.8101	64629.6	0.07388	1.05161	1.05083	0.86507	-0.16541
14971	415	6	PHA-665752	HGFR Inhibitor	MLN-4924	NEDD8-Activating Enzyme (NAE) Inhibitor	60.3516	7	65.9444	65356.7	-2.00795	1.05028	1.05028	0.92431	-0.26487
14971	416	6	AMG-458	HGFR Inhibitor	MLN-4924	NEDD8-Activating Enzyme (NAE) Inhibitor	64.1141	5	75.5494	66186.8	0.58365	1.05754	1.05754	0.93202	-0.17653
14971	417	6	Tivantinib	HGFR Inhibitor	MLN-4924	NEDD8-Activating Enzyme (NAE) Inhibitor	49.9505	9	55.8313	64639.5	0.50091	1.08655	1.04305	1.34658	-0.06543
14971	418	6	NVP-BVU-972	HGFR Inhibitor	MLN-4924	NEDD8-Activating Enzyme (NAE) Inhibitor	63.1615	8	49.5947	64722	-0.99265	1.04177	1.04177	0.78291	-0.28697
14971	419	6	Capmatinib	HGFR Inhibitor	MLN-4924	NEDD8-Activating Enzyme (NAE) Inhibitor	61.5465	14	7.60539	65682.7	-2.589	1.01895	1.01083	0.55894	-0.35455
14971	420	6	MK-8033	HGFR Inhibitor	MLN-4924	NEDD8-Activating Enzyme (NAE) Inhibitor	59.0604	3	102.542	62621.7	1.41544	1.08242	1.06953	1.21359	-0.01199
14971	421	6	Altiratinib	HGFR Inhibitor	MLN-4924	NEDD8-Activating Enzyme (NAE) Inhibitor	69.837	11	-6.73167	66674.1	-2.57254	1.0077	1.0077	0.41324	-0.48056
14971	422	6	NPS-1034	HGFR Inhibitor	MLN-4924	NEDD8-Activating Enzyme (NAE) Inhibitor	65.6172	10	8.3888	66250.6	-4.41971	1.01019	1.01019	0.68769	-0.6038
14971	423	6	GNE-495	MAP4K4 Inhibitor	MLN-4924	NEDD8-Activating Enzyme (NAE) Inhibitor	68.5595	15	-104.273	68557.6	-12.4353	0.96934	0.96375	0.43042	-1.37848
14971	424	6	MKC-3946	IRE1 Inhibitor	MLN-4924	NEDD8-Activating Enzyme (NAE) Inhibitor	65.955	7	55.1922	65132.6	-1.26493	1.03987	1.03987	0.73013	-0.17821
14971	425	6	APY29	IRE1 Inhibitor	MLN-4924	NEDD8-Activating Enzyme (NAE) Inhibitor	25.4665	14	30.8665	59211.7	-5.54996	1.07366	1.01431	1.9296	-0.15436
14971	426	6	BI09	IRE1 Inhibitor	MLN-4924	NEDD8-Activating Enzyme (NAE) Inhibitor	66.8124	14	-21.5978	66679.8	-4.946	1.00493	1.00493	0.40117	-0.61715
14971	427	6	OSU-T315	ILK Inhibitor	MLN-4924	NEDD8-Activating Enzyme (NAE) Inhibitor	62.5243	10	-9.54376	64893.7	-0.73779	1.01928	0.99862	0.65713	-0.33193
14971	428	6	GSK-1904529A	IGF-1R Inhibitor	MLN-4924	NEDD8-Activating Enzyme (NAE) Inhibitor	58.2015	13	-9.73146	66278.3	-1.99162	1.00199	0.99878	0.31516	-0.36146
14971	429	6	BMS-754807	IGF-1R Inhibitor	MLN-4924	NEDD8-Activating Enzyme (NAE) Inhibitor	39.6897	13	-8.09081	65752.9	-2.94546	1.0688	0.99553	1.19598	-0.10889
14971	430	6	BMS-536924	IGF-1R Inhibitor	MLN-4924	NEDD8-Activating Enzyme (NAE) Inhibitor	52.5756	16	0	67374.2	0	1.00653	0.96936	0.34624	-0.58585
14971	431	6	NVP-AEW541	Unknown	MLN-4924	NEDD8-Activating Enzyme (NAE) Inhibitor	49.4427	22	-98.3811	68214.7	-5.3414	0.96132	0.94332	0.07055	-0.75131
14971	432	6	ADW-742	IGF-1R Inhibitor	MLN-4924	NEDD8-Activating Enzyme (NAE) Inhibitor	0	0	363.96	54256.7	7.05389	1.15684	1.13125	3.90541	0
14971	433	6	GSK-1838705A	IGF-1R Inhibitor	MLN-4924	NEDD8-Activating Enzyme (NAE) Inhibitor	48.6207	14	-39.5683	66129.5	-2.02605	1.03715	0.98126	0.68416	-0.20186
14971	434	6	Brigatinib	IGF-1R Inhibitor	MLN-4924	NEDD8-Activating Enzyme (NAE) Inhibitor	35.9254	12	-14.7036	59730.4	-5.36681	1.04222	0.9875	1.11817	-0.15996
14971	435	6	XL-228	IGF-1R Inhibitor	MLN-4924	NEDD8-Activating Enzyme (NAE) Inhibitor	25.0562	14	-16.3856	59888.8	-3.77781	1.0303	0.97621	1.28415	-0.22095
14971	436	6	Entrectinib	TrkA/B/C,ROS1,ALK Inhibitor	MLN-4924	NEDD8-Activating Enzyme (NAE) Inhibitor	45.4937	16	-99.9349	68425.9	-8.13739	0.94614	0.9252	0.33633	-0.89681
14971	437	6	Picropodophyllin	IGF-1R Inhibitor	MLN-4924	NEDD8-Activating Enzyme (NAE) Inhibitor	22.1441	6	84.3251	62854.4	-1.40729	1.05781	1.02075	2.13945	-0.30548
14971	438	6	Linsitinib	IGF-1R Inhibitor	MLN-4924	NEDD8-Activating Enzyme (NAE) Inhibitor	35.4277	14	-39.2447	64548	-5.02462	1.00324	0.96918	0.55451	-0.31608
14971	439	6	SPC-839	IKK beta Inhibitor	MLN-4924	NEDD8-Activating Enzyme (NAE) Inhibitor	42.1796	18	-150.624	61404.6	-13.106	0.98409	0.90718	0.6158	-0.57749
14971	440	6	BMS-345541	IKK beta Inhibitor	MLN-4924	NEDD8-Activating Enzyme (NAE) Inhibitor	20.172	9	112.134	61274	-5.3873	1.05564	1.01509	2.01075	-0.18738
14971	441	6	IKK-16	IKK beta Inhibitor	MLN-4924	NEDD8-Activating Enzyme (NAE) Inhibitor	46.6534	17	-70.471	65800.7	-6.70886	0.96469	0.94458	0.43248	-0.63704
14971	442	6	TPCA-1	IKK beta Inhibitor	MLN-4924	NEDD8-Activating Enzyme (NAE) Inhibitor	55.8778	8	24.1623	67643.5	-0.11647	1.0089	1.00883	0.39852	-0.15542
14971	443	6	MLN-120B	IKK beta Inhibitor	MLN-4924	NEDD8-Activating Enzyme (NAE) Inhibitor	62.8722	16	-56.944	69424	-3.8829	0.97408	0.97408	0.12598	-0.69542
14971	444	6	GMX-1778	IKK beta Inhibitor	MLN-4924	NEDD8-Activating Enzyme (NAE) Inhibitor	56.087	25	-110.355	7864.98	-4.68281	0.63076	0.42129	0.00644	-0.41807
14971	445	6	PS-1145	IKK beta Inhibitor	MLN-4924	NEDD8-Activating Enzyme (NAE) Inhibitor	58.64	13	-5.95632	66001.2	-2.52094	1.0012	1.0012	0.26689	-0.32645
14971	446	6	IKK-2 Inhibitor VIII	IKK beta Inhibitor	MLN-4924	NEDD8-Activating Enzyme (NAE) Inhibitor	60.2055	11	7.42067	65950.6	-1.61537	1.01168	1.01168	0.33631	-0.2621
14971	447	6	IMD-0354	IKK beta Inhibitor	MLN-4924	NEDD8-Activating Enzyme (NAE) Inhibitor	42.8052	15	-25.2396	61280.9	-5.52615	1.03853	0.98259	1.07168	-0.14129
14971	448	6	AZD-3264	IKK beta Inhibitor	MLN-4924	NEDD8-Activating Enzyme (NAE) Inhibitor	62.5583	12	-5.50043	65726	-4.20204	1.00107	1.00107	0.45652	-0.51153
14971	449	6	LY-2409881	IKK beta Inhibitor	MLN-4924	NEDD8-Activating Enzyme (NAE) Inhibitor	55.6521	7	65.7887	62868.2	-0.04306	1.05424	1.05424	0.95498	-0.2971
14971	450	6	PHA-408	IKK-beta Inhibitor	MLN-4924	NEDD8-Activating Enzyme (NAE) Inhibitor	64.5507	7	44.105	63116.5	-1.14884	1.04209	1.03394	0.73905	-0.18149
14971	451	6	IKK-3 Inhibitor IX	IKK-epsilon Inhibitor	MLN-4924	NEDD8-Activating Enzyme (NAE) Inhibitor	56.8062	6	34.6341	64253.7	0.40935	1.02654	1.02654	0.46848	-0.12214
14971	452	6	BX-795	IKK-epsilon Inhibitor	MLN-4924	NEDD8-Activating Enzyme (NAE) Inhibitor	65.9569	5	53.2145	62979.2	-0.29344	1.06204	1.04442	0.99358	-0.21782
14971	453	6	MRT-68601 hydrochloride	IKK-epsilon Inhibitor	MLN-4924	NEDD8-Activating Enzyme (NAE) Inhibitor	63.1342	16	-27.4952	62973	-3.57067	1.00974	0.9946	0.37382	-0.43029
14971	454	6	IRAK-1-4 Inhibitor I	IRAK Inhibitor	MLN-4924	NEDD8-Activating Enzyme (NAE) Inhibitor	60.8413	11	38.2571	63378.4	-2.10031	1.04487	1.03639	0.69835	-0.19178
14971	455	6	NCGC00241410	IRAK Inhibitor	MLN-4924	NEDD8-Activating Enzyme (NAE) Inhibitor	0	0	95.6171	60715.6	2.82947	1.06847	1.06106	1.05392	0
14971	456	6	NCGC00241411	IRAK Inhibitor	MLN-4924	NEDD8-Activating Enzyme (NAE) Inhibitor	61.5265	12	0	0	0	1.08198	1.08198	0.29706	-0.32452
14971	457	6	BMS-509744	ITK Inhibitor	MLN-4924	NEDD8-Activating Enzyme (NAE) Inhibitor	63.0745	13	-44.2265	69809.6	-5.26365	0.9853	0.9853	0.16453	-0.6068
14971	458	6	ITK Inhibitor	ITK Inhibitor	MLN-4924	NEDD8-Activating Enzyme (NAE) Inhibitor	67.2035	12	-57.1632	68262.4	-8.37528	0.98359	0.98359	0.43369	-1.00532
14971	459	6	GSK-2250665A	ITK Inhibitor	MLN-4924	NEDD8-Activating Enzyme (NAE) Inhibitor	67.4422	12	-17.9895	67066.5	-5.64164	1.00931	1.00931	0.62122	-0.80111
14971	460	6	Pyridone 6	Jak Inhibitor	MLN-4924	NEDD8-Activating Enzyme (NAE) Inhibitor	71.385	11	-1.22112	66379.5	-5.01368	1.02239	1.02239	0.86879	-0.881
14971	461	6	Cerdulatinib	TYK2 Inhibitor	MLN-4924	NEDD8-Activating Enzyme (NAE) Inhibitor	70.4496	14	-72.1705	64845.1	-8.88069	0.98594	0.9792	0.57806	-1.20557
14971	462	6	Lestaurtinib	Jak/Tyk/Flt Inhibitor	MLN-4924	NEDD8-Activating Enzyme (NAE) Inhibitor	57.6269	21	-178.337	59301.9	-15.8589	1.04207	0.91094	0.94405	-0.63102
14971	463	6	Solcitinib	Jak1 Inhibitor	MLN-4924	NEDD8-Activating Enzyme (NAE) Inhibitor	55.7862	10	33.249	66421	-0.34316	1.01958	1.01885	0.61196	-0.26827
14971	464	6	Itacitinib	Jak1 Inhibitor	MLN-4924	NEDD8-Activating Enzyme (NAE) Inhibitor	61.6327	9	25.3886	67122.2	-0.02203	1.02628	1.02178	0.64655	-0.32228
14971	465	6	AZD-1480	Jak1/2 Inhibitor	MLN-4924	NEDD8-Activating Enzyme (NAE) Inhibitor	60.994	14	-38.6507	68361.3	-5.50252	1.01711	0.99176	0.5671	-0.5273
14971	466	6	Ruxolitinib	Jak1/2 Inhibitor	MLN-4924	NEDD8-Activating Enzyme (NAE) Inhibitor	58.9156	8	23.4735	65931.7	0.38097	1.02378	1.01851	0.66589	-0.35087
14971	467	6	Momelotinib	Jak1/2 Inhibitor	MLN-4924	NEDD8-Activating Enzyme (NAE) Inhibitor	57.5299	7	52.1617	64159.5	-1.06241	1.07205	1.04003	1.19563	-0.19301
14971	468	6	Filgotinib	Jak1/2 Inhibitor	MLN-4924	NEDD8-Activating Enzyme (NAE) Inhibitor	50.397	8	27.6097	67043.8	-0.59343	1.02554	1.02195	0.5257	-0.19449
14971	469	6	Tofacitinib	Jak1/2/3 Inhibitor	MLN-4924	NEDD8-Activating Enzyme (NAE) Inhibitor	57.9664	13	-5.44784	66682.9	-2.22327	1.00498	1.00498	0.46937	-0.52385
14971	470	6	ZM-39923	Jak1/3 Inhibitor	MLN-4924	NEDD8-Activating Enzyme (NAE) Inhibitor	25.1335	15	-25.4825	67326.1	-5.33024	0.98388	0.975	0.44743	-0.53133
14971	471	6	TG-101348	Jak2 Inhibitor	MLN-4924	NEDD8-Activating Enzyme (NAE) Inhibitor	26.201	9	-12.6047	68219.9	-5.91097	0.97524	0.96248	1.06862	-0.68533
14971	472	6	TG-101209	Jak2 Inhibitor	MLN-4924	NEDD8-Activating Enzyme (NAE) Inhibitor	16.9647	5	63.37	64928.4	1.15252	1.06846	1.02329	1.72101	-0.15336
14971	473	6	Degrasyn	Jak2 Inhibitor	MLN-4924	NEDD8-Activating Enzyme (NAE) Inhibitor	47.7856	19	-61.9935	68576.5	-4.79139	0.96632	0.95695	0.26175	-0.69056
14971	474	6	CHZ868	Jak2 Inhibitor	MLN-4924	NEDD8-Activating Enzyme (NAE) Inhibitor	29.2972	3	121.483	61797.8	1.03026	1.10278	1.04331	2.86917	-0.19978
14971	475	6	NVP-BSK805	Jak2 Inhibitor	MLN-4924	NEDD8-Activating Enzyme (NAE) Inhibitor	24.3026	13	-17.1933	65860.4	-5.01984	1.00178	0.9762	0.71707	-0.40908
14971	476	6	Gandotinib	Jak2 Inhibitor	MLN-4924	NEDD8-Activating Enzyme (NAE) Inhibitor	22.3226	11	-10.4663	66817.8	-5.28499	1.01847	0.98146	0.86972	-0.25481
14971	477	6	BMS-911543	Jak2 Inhibitor	MLN-4924	NEDD8-Activating Enzyme (NAE) Inhibitor	55.0659	15	-9.47748	67650	-3.40974	0.99412	0.99412	0.36985	-0.46462
14971	478	6	Baricitinib	Jak2 Inhibitor	MLN-4924	NEDD8-Activating Enzyme (NAE) Inhibitor	50.5624	11	-11.5413	69388.4	-3.3106	0.99624	0.99624	0.27694	-0.39235
14971	479	6	TG-89	Jak2 Inhibitor	MLN-4924	NEDD8-Activating Enzyme (NAE) Inhibitor	60.1063	13	0	0	0	1.05767	1.04614	0.11648	-0.44302
14971	480	6	TG-46	Jak2 Inhibitor	MLN-4924	NEDD8-Activating Enzyme (NAE) Inhibitor	43.2521	8	21.2416	66745.8	-0.66448	1.02888	1.00936	0.96668	-0.32119
14971	481	6	CEP-33779	Jak2 Inhibitor	MLN-4924	NEDD8-Activating Enzyme (NAE) Inhibitor	60.7279	16	-30.6832	66942.7	-2.96367	0.98857	0.9875	0.28749	-0.57748
14971	482	6	XL-019	Jak2 Inhibitor	MLN-4924	NEDD8-Activating Enzyme (NAE) Inhibitor	63.7116	17	-42.0342	67054.2	-5.65435	1.00347	0.98663	0.47478	-0.57348
14971	483	6	AZ-960	Jak2/3 Inhibitor	MLN-4924	NEDD8-Activating Enzyme (NAE) Inhibitor	51.6932	10	27.2309	63939.7	-0.32966	1.07363	1.0235	1.23713	-0.07661
14971	484	6	Roniciclib	Jak2/3 Inhibitor	MLN-4924	NEDD8-Activating Enzyme (NAE) Inhibitor	35.3217	2	276.885	63347.6	6.16908	1.14636	1.13467	2.95407	-0.02343
14971	485	6	Decernotinib	Jak2/3 Inhibitor	MLN-4924	NEDD8-Activating Enzyme (NAE) Inhibitor	60.8135	10	59.6237	64707.9	-2.7908	1.03594	1.03594	0.84511	-0.24887
14971	486	6	JAK3i	Jak3	MLN-4924	NEDD8-Activating Enzyme (NAE) Inhibitor	79.2042	7	200.769	57412.9	8.32725	1.05581	1.05225	3.29091	-1.24628
14971	487	6	Peficitinib	Jak3	MLN-4924	NEDD8-Activating Enzyme (NAE) Inhibitor	65.427	11	19.9556	65126.5	-2.69147	1.03407	1.03269	0.70957	-0.48909
14971	488	6	PF-06651600	Jak3	MLN-4924	NEDD8-Activating Enzyme (NAE) Inhibitor	51.217	6	46.8691	63826.4	0.05061	1.03649	1.03356	0.62712	-0.11492
14971	489	6	Olmutinib	Jak3 Inhibitor	MLN-4924	NEDD8-Activating Enzyme (NAE) Inhibitor	61.0776	4	89.8354	62415	2.21385	1.07512	1.06288	1.10123	-0.03253
14971	490	6	Cucurbitacin I	STAT-3 Inhibitor	MLN-4924	NEDD8-Activating Enzyme (NAE) Inhibitor	40.5624	13	-82.2903	52710.5	-9.76885	1.04631	0.91948	1.35073	-0.21973
14971	491	6	Tyrphostin B42	STAT-3 Inhibitor	MLN-4924	NEDD8-Activating Enzyme (NAE) Inhibitor	64.7046	15	-102.962	70029.8	-9.52875	0.9583	0.9583	0.17283	-1.20245
14971	492	6	Napabucasin	STAT-3 Inhibitor	MLN-4924	NEDD8-Activating Enzyme (NAE) Inhibitor	49.8588	10	16.2919	59650.9	-0.02308	1.02056	0.99963	0.77737	-0.20564
14971	493	6	C-188-9	STAT3 Expression Inhibitor	MLN-4924	NEDD8-Activating Enzyme (NAE) Inhibitor	64.1581	19	-138.708	64568.8	-12.7672	0.95684	0.92822	1.27655	-1.73846
14971	494	6	Ursolic acid	STAT-3 Inhibitor	MLN-4924	NEDD8-Activating Enzyme (NAE) Inhibitor	68.0556	5	0	0	0	1.20615	1.20615	0.03987	-0.43118
14971	495	6	Cryptotanshinone	STAT-3 Inhibitor	MLN-4924	NEDD8-Activating Enzyme (NAE) Inhibitor	55.3393	10	13.6083	66004.3	-1.22924	1.01971	1.01246	0.44489	-0.20164
14971	496	6	S31-201	STAT-3 Inhibitor	MLN-4924	NEDD8-Activating Enzyme (NAE) Inhibitor	67.269	11	-14.4385	66626	-2.28786	0.9999	0.9999	0.34675	-0.49114
14971	497	6	STX-0119	STAT-3 Inhibitor	MLN-4924	NEDD8-Activating Enzyme (NAE) Inhibitor	66.6161	16	-64.6886	66101.2	-8.28816	0.99601	0.9843	0.44305	-0.90299
14971	498	6	BP-1-102	STAT-3 Inhibitor	MLN-4924	NEDD8-Activating Enzyme (NAE) Inhibitor	59.7445	8	29.8977	68048.4	0.36557	1.03801	1.02374	0.75829	-0.20715
14971	499	6	LLL-12	STAT-3 Inhibitor	MLN-4924	NEDD8-Activating Enzyme (NAE) Inhibitor	61.8378	7	32.504	67112.4	-0.3598	1.02491	1.02491	0.50733	-0.18229
14971	500	6	WP-1066	STAT-3/5 Inhibitor	MLN-4924	NEDD8-Activating Enzyme (NAE) Inhibitor	47.7005	8	27.0784	67326	-0.57004	1.00808	1.00808	0.75022	-0.47943
14971	501	6	SR-3306	JNK 1/2/3 Inhibitor	MLN-4924	NEDD8-Activating Enzyme (NAE) Inhibitor	44.9531	14	-66.7531	69077.3	-8.06475	0.95415	0.94992	0.27491	-0.87062
14971	502	6	TCS-JNK-5a	JNK 2/3 Inhibitor	MLN-4924	NEDD8-Activating Enzyme (NAE) Inhibitor	7.1073	2	408.824	54173.8	7.26339	1.20684	1.14878	4.87154	-0.00733
14971	503	6	CC-401	JNK Inhibitor	MLN-4924	NEDD8-Activating Enzyme (NAE) Inhibitor	61.598	9	-107.725	65525.1	-1.31364	0.92891	0.91357	0.64592	-1.54171
14971	504	6	AS-602801	JNK Inhibitor	MLN-4924	NEDD8-Activating Enzyme (NAE) Inhibitor	26.599	14	-26.0878	67611.2	-6.31047	0.97197	0.97197	0.39851	-0.65939
14971	505	6	JNK Inhibitor V	JNK Inhibitor	MLN-4924	NEDD8-Activating Enzyme (NAE) Inhibitor	49.1512	16	-78.8867	67515.2	-5.94221	0.93848	0.93643	0.3917	-1.13565
14971	506	6	HMSL10058	JNK Inhibitor	MLN-4924	NEDD8-Activating Enzyme (NAE) Inhibitor	49.7345	20	-86.9934	69966.8	-5.4318	0.95577	0.94585	0.12658	-0.80373
14971	507	6	Tandutinib	KIT Inhibitor	MLN-4924	NEDD8-Activating Enzyme (NAE) Inhibitor	14.9453	9	29.0147	66348	-2.90551	1.00974	1.00057	0.67409	-0.20735
14971	508	6	AMG-25	KIT Inhibitor	MLN-4924	NEDD8-Activating Enzyme (NAE) Inhibitor	19.7842	12	8.14834	66982.1	-3.44612	0.998	0.99258	0.51505	-0.34837
14971	509	6	ARS-853	KRAS (G12C) Inhibitor	MLN-4924	NEDD8-Activating Enzyme (NAE) Inhibitor	17.3462	11	-10.4595	66908.2	-1.97308	1.00502	0.98396	0.46637	-0.22967
14971	510	6	Deltarasin	Prenyl-Binding Protein (PrBP)/delta Inhibitor	MLN-4924	NEDD8-Activating Enzyme (NAE) Inhibitor	18.3415	14	-20.6554	67079.1	-3.24473	0.99408	0.98098	0.37874	-0.356
14971	511	6	AMG-47a	Lck Kinase Inhibitor	MLN-4924	NEDD8-Activating Enzyme (NAE) Inhibitor	34.0232	20	-111.753	67661.9	-6.2795	0.9652	0.93142	0.37731	-0.74472
14971	512	6	A-770041	Lck Kinase Inhibitor	MLN-4924	NEDD8-Activating Enzyme (NAE) Inhibitor	60.6579	9	6.83925	67512.3	-0.87742	0.99304	0.99038	0.65445	-0.53951
14971	513	6	HMSL10038	Lck Kinase Inhibitor	MLN-4924	NEDD8-Activating Enzyme (NAE) Inhibitor	58.3226	8	73.2702	67791.2	-0.71065	1.03386	1.03386	0.97276	-0.24006
14971	514	6	LRRK2-IN-1	LRRK2 Inhibitor	MLN-4924	NEDD8-Activating Enzyme (NAE) Inhibitor	55.7903	6	88.3725	61040.2	0.01769	1.08706	1.04531	2.10056	-0.10663
14971	515	6	Hg-10-102-01	LRRK2 Inhibitor	MLN-4924	NEDD8-Activating Enzyme (NAE) Inhibitor	57.7655	6	143.186	64782.4	1.25905	1.06592	1.06592	1.50268	-0.07083
14971	516	6	GSK-2578215A	LRRK2 Inhibitor	MLN-4924	NEDD8-Activating Enzyme (NAE) Inhibitor	54.9743	19	-97.8609	66437.6	-3.23588	0.95469	0.95469	0.08056	-1.05916
14971	517	6	GNE-9605	LRRK2 Inhibitor	MLN-4924	NEDD8-Activating Enzyme (NAE) Inhibitor	46.7168	13	3.01099	66340.2	-2.3371	1.00136	0.99866	0.39168	-0.32054
14971	518	6	PF-06447475	LRRK2 Inhibitor	MLN-4924	NEDD8-Activating Enzyme (NAE) Inhibitor	63.3788	8	31.1617	65086.8	-0.03934	1.02585	1.02585	0.48832	-0.1767
14971	519	6	PF-06454589	LRRK2 Inhibitor	MLN-4924	NEDD8-Activating Enzyme (NAE) Inhibitor	65.4543	10	46.481	64192.2	-2.3598	1.05476	1.04611	0.85968	-0.26664
14971	520	6	CGP-74588 (N-Desmethyl imatinib)	LRRK2 Inhibitor	MLN-4924	NEDD8-Activating Enzyme (NAE) Inhibitor	64.1335	10	25.1041	66063.2	-1.79563	1.0257	1.0257	0.6234	-0.37236
14971	521	6	Compound 2	LIMK Inhibitor	MLN-4924	NEDD8-Activating Enzyme (NAE) Inhibitor	63.2935	5	69.1734	64688.9	1.21684	1.04695	1.04695	0.82105	-0.12932
14971	522	6	BMS-3	LIMK Inhibitor	MLN-4924	NEDD8-Activating Enzyme (NAE) Inhibitor	60.9201	11	300.949	57122.9	-1.78765	1.125	1.09912	4.16693	-0.2344
14971	523	6	BMS-5	LIMK1/LIMK2 Inhibitor	MLN-4924	NEDD8-Activating Enzyme (NAE) Inhibitor	66.6561	13	-43.2993	63630.8	-7.17808	0.99866	0.99714	0.51589	-0.92673
14971	524	6	BMS-4	LIMK1/LIMK2 Inhibitor	MLN-4924	NEDD8-Activating Enzyme (NAE) Inhibitor	64.5383	7	60.6352	63400	0.59649	1.04935	1.04287	0.76914	-0.0693
14971	525	6	LX-7101	LIMK1/LIMK2 Inhibitor	MLN-4924	NEDD8-Activating Enzyme (NAE) Inhibitor	62.0853	10	33.2474	62362.7	-1.43872	1.04092	1.03364	0.65347	-0.21436
14971	526	6	Tolimidone	Lyn Kinase Activator	MLN-4924	NEDD8-Activating Enzyme (NAE) Inhibitor	70.5229	11	-25.2848	69066.7	-3.43962	0.99613	0.99613	0.37142	-0.62427
14971	527	6	SU-6656	Lyn Kinase Inhibitor	MLN-4924	NEDD8-Activating Enzyme (NAE) Inhibitor	60.2617	13	-1.55665	68386.9	-2.70767	1.01189	1.01189	0.43411	-0.44968
14971	528	6	Merestinib	MET Inhibitor	MLN-4924	NEDD8-Activating Enzyme (NAE) Inhibitor	70.3768	16	-98.3241	68895.7	-10.3814	0.96738	0.96738	0.37695	-1.36019
14971	529	6	BI-D1870	RSK Inhibitor	MLN-4924	NEDD8-Activating Enzyme (NAE) Inhibitor	62.2485	12	-9.82084	67903.7	-2.96536	1.00414	1.00414	0.50829	-0.6065
14971	530	6	FMK	RSK Inhibitor	MLN-4924	NEDD8-Activating Enzyme (NAE) Inhibitor	70.0743	15	-129.965	66951.8	-6.92774	0.9312	0.9312	0.31899	-1.61864
14971	531	6	SL-0101-1	RSK Inhibitor	MLN-4924	NEDD8-Activating Enzyme (NAE) Inhibitor	51.2061	13	23.5914	66776.9	-1.68411	1.01121	1.01121	0.67313	-0.43722
14971	532	6	PF-3644022	MAPKAP-K2 (MK2) Inhibitor	MLN-4924	NEDD8-Activating Enzyme (NAE) Inhibitor	51.2078	15	-39.3475	65220	-4.69691	0.98449	0.97732	0.31845	-0.60108
14971	533	6	SL-327	Mek 1/2 Inhibitor	MLN-4924	NEDD8-Activating Enzyme (NAE) Inhibitor	68.9971	6	38.4644	67512.4	0.24868	1.02781	1.02666	0.8377	-0.4352
14971	534	6	Hypothemycin	Mek 1/2 Inhibitor	MLN-4924	NEDD8-Activating Enzyme (NAE) Inhibitor	45.1217	14	-33.1199	68064.5	-2.71505	1.00314	0.97886	0.4507	-0.30064
14971	535	6	Refametinib	Mek 1/2 Inhibitor	MLN-4924	NEDD8-Activating Enzyme (NAE) Inhibitor	38.7803	3	144.934	64067.5	0.88825	1.1624	1.07759	3.0132	-0.00684
14971	536	6	Trametinib	Mek 1/2 Inhibitor	MLN-4924	NEDD8-Activating Enzyme (NAE) Inhibitor	19.9158	10	77.7642	58485	-0.81743	1.29961	1.05762	3.80353	0
14971	537	6	ARRY-162	Mek 1/2 Inhibitor	MLN-4924	NEDD8-Activating Enzyme (NAE) Inhibitor	43.2055	8	33.5507	64732	0.02903	1.12727	1.02546	1.91288	-0.02504
14971	538	6	Pimasertib	Mek 1/2 Inhibitor	MLN-4924	NEDD8-Activating Enzyme (NAE) Inhibitor	27.7573	8	69.3972	62524.2	1.23036	1.18711	1.04706	2.85068	-0.01354
14971	539	6	PD-318088	Mek 1/2 Inhibitor	MLN-4924	NEDD8-Activating Enzyme (NAE) Inhibitor	24.575	11	35.1032	65590.5	-1.2638	1.12803	1.02113	2.04131	-0.03091
14971	540	6	BIX-02189	Mek 5 Inhibitor	MLN-4924	NEDD8-Activating Enzyme (NAE) Inhibitor	24.1311	11	19.7414	67294.7	-5.05254	1.00297	0.99581	0.70479	-0.36713
14971	541	6	PD-184352	MEK Inhibitor	MLN-4924	NEDD8-Activating Enzyme (NAE) Inhibitor	44.0065	14	-31.7947	66917.5	-1.14402	1.01348	0.9562	1.72051	-0.91255
14971	542	6	PD-0325901	MEK Inhibitor	MLN-4924	NEDD8-Activating Enzyme (NAE) Inhibitor	24.6139	8	80.2503	59683.8	2.59345	1.1938	1.05581	3.04847	0
14971	543	6	NCGC00346543	MEK Inhibitor	MLN-4924	NEDD8-Activating Enzyme (NAE) Inhibitor	42.6163	17	-65.6773	68496.5	-4.13113	0.96201	0.94678	0.22784	-0.62043
14971	544	6	TAK-733	MEK Inhibitor	MLN-4924	NEDD8-Activating Enzyme (NAE) Inhibitor	13.6999	2	159.228	55814.2	3.25803	1.29487	1.11108	4.16784	0
14971	545	6	Cobimetinib	Mek Inhibitor	MLN-4924	NEDD8-Activating Enzyme (NAE) Inhibitor	12.198	7	108.681	59040.3	1.72973	1.17651	1.06362	3.13498	-0.02559
14971	546	6	RO-4987655	MEK Inhibitor	MLN-4924	NEDD8-Activating Enzyme (NAE) Inhibitor	5.89066	1	161.701	59199.8	5.74587	1.22598	1.10283	3.6541	0
14971	547	6	AZD-8330	MEK Inhibitor	MLN-4924	NEDD8-Activating Enzyme (NAE) Inhibitor	17.6766	8	125.009	59240.2	0.61197	1.25986	1.08867	3.76621	0
14971	548	6	GDC-0623	MEK Inhibitor	MLN-4924	NEDD8-Activating Enzyme (NAE) Inhibitor	5.81113	3	165.056	58308.8	2.1373	1.29658	1.11655	4.12182	0
14971	549	6	Selumetinib	Mek1/2 inibitor	MLN-4924	NEDD8-Activating Enzyme (NAE) Inhibitor	53.0226	8	38.4416	66821.6	0.14279	1.08848	1.02669	1.49606	-0.04251
14971	550	6	PD-098059	Mek 2 inibitor	MLN-4924	NEDD8-Activating Enzyme (NAE) Inhibitor	53.596	9	20.9814	67655.5	0.3012	1.01499	1.01499	0.44509	-0.23528
14971	551	6	FR-180204	ERK1/2 Inhibitor	MLN-4924	NEDD8-Activating Enzyme (NAE) Inhibitor	31.6369	16	-24.3566	68532.5	-2.69838	0.98912	0.98549	0.19859	-0.38164
14971	552	6	NCGC00242487	ERK Inhibitor	MLN-4924	NEDD8-Activating Enzyme (NAE) Inhibitor	27.0587	13	7.20564	65947.4	-2.92166	1.0668	1.00884	1.38171	-0.15789
14971	553	6	Ravoxertinib	ERK1 Inhibitor	MLN-4924	NEDD8-Activating Enzyme (NAE) Inhibitor	55.2817	13	-8.40184	67782.5	-1.06888	1.02795	1.00399	0.57088	-0.27659
14971	554	6	PD-198306	ERK1/2 Inhibitor	MLN-4924	NEDD8-Activating Enzyme (NAE) Inhibitor	21.5429	2	122.583	60351.4	3.6721	1.15107	1.08096	2.12802	0
14971	555	6	SCH-772984	ERK1/2 Inhibitor	MLN-4924	NEDD8-Activating Enzyme (NAE) Inhibitor	35.5932	10	71.4207	61172.5	-1.08393	1.17773	1.04807	2.83644	-0.05205
14971	556	6	Ulixertinib	ERK1/2 Inhibitor	MLN-4924	NEDD8-Activating Enzyme (NAE) Inhibitor	8.37592	3	158.438	62302.1	3.82677	1.15625	1.08984	2.92509	-0.02473
14971	557	6	LY-3214996	ERK1/2 Inhibitor	MLN-4924	NEDD8-Activating Enzyme (NAE) Inhibitor	59.7747	1	74.5648	64112.5	1.46792	1.10173	1.04785	1.6628	0
14971	558	6	VS-4718	ERK2 Inhibitor	MLN-4924	NEDD8-Activating Enzyme (NAE) Inhibitor	51.2652	16	-51.2665	64554.4	-3.94839	1.01196	0.97507	0.53171	-0.41948
14971	559	6	TIC-10	ERK Inhibitor	MLN-4924	NEDD8-Activating Enzyme (NAE) Inhibitor	54.439	11	13.5193	63304.6	-0.51777	1.03962	1.01301	0.68208	-0.17406
14971	560	6	XMD17-109	ERK5 Inhibitor	MLN-4924	NEDD8-Activating Enzyme (NAE) Inhibitor	60.0239	6	75.764	63188.3	1.77199	1.08696	1.04524	1.44508	-0.0502
14971	561	6	XMD17-109 (ERK5-IN-1)	ERK5 Inhibitor	MLN-4924	NEDD8-Activating Enzyme (NAE) Inhibitor	35.8318	6	53.6985	65691.9	0.95788	1.03615	1.02605	0.81947	-0.11731
14971	562	6	BIX02188	Mitogen-activated protein kinase 7 Inhibitor	MLN-4924	NEDD8-Activating Enzyme (NAE) Inhibitor	63.9603	11	12.2664	68381.1	-4.68131	1.0158	1.0158	0.54499	-0.42232
14971	563	6	XMD8-92	ERK5/BMK1 Inhibitor	MLN-4924	NEDD8-Activating Enzyme (NAE) Inhibitor	59.6688	12	9.79896	63403.6	-3.91102	1.0293	1.01084	1.25302	-0.47743
14971	564	6	OTS-167	MELK Inhibitor	MLN-4924	NEDD8-Activating Enzyme (NAE) Inhibitor	33.4511	16	30.9298	47770.4	-3.12242	1.04395	0.95088	2.96825	-0.72639
14971	565	6	UNC-569	Mer Receptor Inhibitor	MLN-4924	NEDD8-Activating Enzyme (NAE) Inhibitor	61.0782	17	-40.5107	68205.3	-3.27801	0.99605	0.98494	0.52004	-0.72399
14971	566	6	UNC2250	Tyrosine-protein kinase Mer Inhibitor	MLN-4924	NEDD8-Activating Enzyme (NAE) Inhibitor	62.5777	8	52.9813	66710.3	0.71193	1.02998	1.02998	0.86295	-0.33314
14971	567	6	AZ-3146	MPS1 Inhibitor	MLN-4924	NEDD8-Activating Enzyme (NAE) Inhibitor	61.1232	12	3.35502	65708.3	-4.64666	1.05068	1.02068	0.81154	-0.30295
14971	568	6	MPS1-IN-1	MPS1 Inhibitor	MLN-4924	NEDD8-Activating Enzyme (NAE) Inhibitor	47.7628	15	-13.5592	68684.2	-3.00845	0.99847	0.9929	0.41737	-0.46295
14971	569	6	MPI-0479605	MPS1 Inhibitor	MLN-4924	NEDD8-Activating Enzyme (NAE) Inhibitor	48.2832	11	0.23506	69555.1	0.41719	0.99927	0.99927	0.35681	-0.35446
14971	570	6	SB-747651-A	MSK1/2 Inhibitor	MLN-4924	NEDD8-Activating Enzyme (NAE) Inhibitor	62.2635	12	-8.59668	67045.8	-3.88001	1.02754	1.00837	0.73665	-0.42992
14971	571	6	XMU-MP-1	MST1/2	MLN-4924	NEDD8-Activating Enzyme (NAE) Inhibitor	65.21	10	8.64251	67725.3	-4.89339	1.03193	1.01401	1.54404	-1.13207
14971	572	6	ML-7	MLCK Inhibitor	MLN-4924	NEDD8-Activating Enzyme (NAE) Inhibitor	62.0568	15	-51.3105	67949.6	-7.54361	0.99033	0.98958	0.53309	-1.03414
14971	573	6	CC-223	mTOR Inhibitor	MLN-4924	NEDD8-Activating Enzyme (NAE) Inhibitor	59.8624	13	-8.73652	68435.3	-4.7999	1.02112	1.00165	0.70555	-0.45241
14971	574	6	Salirasib	mTOR Inhibitor	MLN-4924	NEDD8-Activating Enzyme (NAE) Inhibitor	57.9379	11	14.1076	66996.2	-1.03484	1.01283	1.01283	0.4112	-0.27013
14971	575	6	FK-506	mTOR Inhibitor	MLN-4924	NEDD8-Activating Enzyme (NAE) Inhibitor	25.4468	12	33.0027	67387.9	-5.99899	0.99609	0.99194	0.90702	-0.49727
14971	576	6	Sirolimus	mTOR Inhibitor	MLN-4924	NEDD8-Activating Enzyme (NAE) Inhibitor	34.9748	16	-68.6866	69453.5	-5.7622	0.95675	0.94038	0.46511	-0.82862
14971	577	6	Temsirolimus	mTOR Inhibitor	MLN-4924	NEDD8-Activating Enzyme (NAE) Inhibitor	30.4176	12	-51.3093	68200.2	-7.77892	0.96663	0.93921	0.70426	-0.73249
14971	578	6	BEZ-235	mTOR Inhibitor	MLN-4924	NEDD8-Activating Enzyme (NAE) Inhibitor	22.1149	14	-37.6333	67646.9	-6.30988	1.01356	0.957	0.9042	-0.26885
14971	579	6	Everolimus	mTOR inhibitor	MLN-4924	NEDD8-Activating Enzyme (NAE) Inhibitor	21.9231	13	4.41884	65168.5	-5.7558	1.01316	0.97557	0.91778	-0.27855
14971	580	6	PF-05212384	mTOR Inhibitor	MLN-4924	NEDD8-Activating Enzyme (NAE) Inhibitor	27.6219	18	-38.2658	59971	-3.70917	1.09565	0.97835	1.90886	-0.10154
14971	581	6	GDC-0980	mTOR Inhibitor	MLN-4924	NEDD8-Activating Enzyme (NAE) Inhibitor	34.3564	17	-76.1401	64657.9	-6.47089	1.01107	0.94727	0.69299	-0.25402
14971	582	6	Torin-1	mTOR Inhibitor	MLN-4924	NEDD8-Activating Enzyme (NAE) Inhibitor	40.4145	17	-38.3992	65461.4	-4.20823	1.03608	0.97173	1.24998	-0.34674
14971	583	6	Ridaforolimus	mTOR Inhibitor	MLN-4924	NEDD8-Activating Enzyme (NAE) Inhibitor	69.615	17	-73.0833	63688.7	-23.3492	0.83481	0.83481	3.10661	-3.83744
14971	584	6	WAY-600	mTOR Inhibitor	MLN-4924	NEDD8-Activating Enzyme (NAE) Inhibitor	17.1756	9	51.6307	65629.5	-1.31847	1.0332	1.01531	0.89943	-0.0678
14971	585	6	WYE-687	mTOR Inhibitor	MLN-4924	NEDD8-Activating Enzyme (NAE) Inhibitor	27.4175	8	15.9141	66400.8	0.17144	1.02072	1.00087	0.73726	-0.17661
14971	586	6	PF-04979064	mTOR Inhibitor	MLN-4924	NEDD8-Activating Enzyme (NAE) Inhibitor	34.2469	11	8.9157	58317.2	-4.91298	1.08403	0.99492	1.96757	-0.13742
14971	587	6	Torkinib	mTOR Inhibitor	MLN-4924	NEDD8-Activating Enzyme (NAE) Inhibitor	50.4601	22	-95.1213	66391.9	-6.73631	0.97722	0.94879	0.22216	-0.62432
14971	588	6	GNE-317	mTOR Inhibitor	MLN-4924	NEDD8-Activating Enzyme (NAE) Inhibitor	43.3694	22	-106.389	65078.2	-8.02545	0.99789	0.9345	0.48042	-0.38058
14971	589	6	Torin-2	mTOR Inhibitor	MLN-4924	NEDD8-Activating Enzyme (NAE) Inhibitor	30.2076	18	-109.787	59174.6	-9.49882	1.03335	0.92041	1.55972	-0.59248
14971	590	6	WYE-354	mTORC1/2 Inhibitor	MLN-4924	NEDD8-Activating Enzyme (NAE) Inhibitor	55.4587	16	-52.7901	67412.8	-5.71329	1.00243	0.98355	0.38712	-0.6157
14971	591	6	OSI-027	mTORC1/2 Inhibitor	MLN-4924	NEDD8-Activating Enzyme (NAE) Inhibitor	60.3854	10	23.9456	66682.9	-1.55565	1.04019	1.01982	0.82359	-0.25713
14971	592	6	KU-0063794	mTORC1/2 Inhibitor	MLN-4924	NEDD8-Activating Enzyme (NAE) Inhibitor	51.1548	16	-39.6444	67353.3	-2.50732	1.01237	0.98672	0.36725	-0.32581
14971	593	6	AZD-8055	mTORC1/2 Inhibitor	MLN-4924	NEDD8-Activating Enzyme (NAE) Inhibitor	32.4462	15	-53.0619	64553.1	-6.04318	1.04866	0.96074	1.25585	-0.31138
14971	594	6	SG-00529	mTORC1/2 Inhibitor	MLN-4924	NEDD8-Activating Enzyme (NAE) Inhibitor	62.2274	10	30.8102	65823.6	-3.08827	1.03027	1.03027	0.66226	-0.35416
14971	595	6	XL-765	mTORC1/2 Inhibitor	MLN-4924	NEDD8-Activating Enzyme (NAE) Inhibitor	61.9467	6	116.922	60694.1	-0.47859	1.11406	1.08599	2.02182	-0.14275
14971	596	6	WYE-125132	mTORC1/2 Inhibitor	MLN-4924	NEDD8-Activating Enzyme (NAE) Inhibitor	45.7861	15	-82.1583	66028.5	-11.0494	0.99182	0.94033	0.68791	-0.52411
14971	597	6	INK-128	mTORC1/2 Inhibitor	MLN-4924	NEDD8-Activating Enzyme (NAE) Inhibitor	29.0511	11	2.95674	62779.1	-1.36636	1.07476	0.99584	1.85006	-0.20257
14971	598	6	Vistusertib	mTORC1/2 Inhibitor	MLN-4924	NEDD8-Activating Enzyme (NAE) Inhibitor	42.7826	16	-55.78	68220.6	-6.1532	1.00432	0.97102	0.6936	-0.51824
14971	599	6	XL-388	mTORC1/2 Inhibitor	MLN-4924	NEDD8-Activating Enzyme (NAE) Inhibitor	62.0293	6	16.4492	65121.2	0.6198	1.01027	1.01027	0.74279	-0.57829
14971	600	6	Voxtalisib	mTORC1/2 Inhibitor	MLN-4924	NEDD8-Activating Enzyme (NAE) Inhibitor	66.1552	13	-51.9452	68046.3	-7.55667	0.99646	0.98358	0.48227	-0.76038
14971	601	6	OXA-01	Serine/threonine-protein kinase mTOR Inhibitor	MLN-4924	NEDD8-Activating Enzyme (NAE) Inhibitor	59.0047	14	-58.8477	68749.1	-4.25727	0.96964	0.96964	0.21522	-0.8037
14971	602	6	AZD-3147	mTORC1/2 Inhibitor	MLN-4924	NEDD8-Activating Enzyme (NAE) Inhibitor	37.9287	17	-61.5854	64382	-7.20485	1.04822	0.96846	1.01649	-0.18168
14971	603	6	eFT508	MNK1/2 Inhibitor	MLN-4924	NEDD8-Activating Enzyme (NAE) Inhibitor	15.1114	8	45.9603	68790.6	0.05116	1.01848	1.01326	0.71977	-0.17377
14971	604	6	CP-346086	ApoB Secretion Inhibitor	MLN-4924	NEDD8-Activating Enzyme (NAE) Inhibitor	61.3417	10	32.5724	67388.4	-1.06216	1.02687	1.02687	0.82366	-0.49793
14971	605	6	Iguratimod	NF-kappaB (NFKB) Activation Inhibitor	MLN-4924	NEDD8-Activating Enzyme (NAE) Inhibitor	59.9871	13	-19.3911	69784.3	-2.39985	0.99302	0.99302	0.27139	-0.4653
14971	606	6	(Â±)-Taxifolin	Unknown	MLN-4924	NEDD8-Activating Enzyme (NAE) Inhibitor	64.4862	5	59.1336	66345	0.1687	1.04628	1.04237	0.83993	-0.19026
14971	607	6	Curcumin	NF-kappaB Activation Inhibitor	MLN-4924	NEDD8-Activating Enzyme (NAE) Inhibitor	56.0535	11	7.4983	66897.2	0.1464	1.00631	1.00503	0.31252	-0.21732
14971	608	6	Capsaicin	Unknown	MLN-4924	NEDD8-Activating Enzyme (NAE) Inhibitor	66.3277	10	15.5819	66760.7	-2.94551	1.02631	1.02505	0.69727	-0.52275
14971	609	6	Gabexate mesilate	NF-kappaB Activation Inhibitor	MLN-4924	NEDD8-Activating Enzyme (NAE) Inhibitor	39.1054	4	87.2081	65602.2	1.23194	1.04629	1.04629	0.927	-0.05492
14971	610	6	Xanthatin	NF-kappaB Activation Inhibitor	MLN-4924	NEDD8-Activating Enzyme (NAE) Inhibitor	16.7518	11	-6.48527	68546.7	-2.97929	0.99165	0.98117	0.51677	-0.37587
14971	611	6	WAY-204688	NF-kappaB Activation Inhibitor	MLN-4924	NEDD8-Activating Enzyme (NAE) Inhibitor	62.2485	16	-58.8248	69317.2	-7.66047	0.93765	0.93198	1.63601	-2.12221
14971	612	6	Erythromycin	Bacterial 70S ribosome Binding Agent	MLN-4924	NEDD8-Activating Enzyme (NAE) Inhibitor	15.6824	7	-61.1475	65713	-6.92628	0.92144	0.91148	1.11869	-1.5121
14971	613	6	Acetylcysteine	NF-kappaB Activation Inhibitor	MLN-4924	NEDD8-Activating Enzyme (NAE) Inhibitor	33.07	10	17.6705	67575.2	-1.83445	1.00938	1.00013	0.65066	-0.31431
14971	614	6	Parthenolide	NF-kappaB Activation Modulator	MLN-4924	NEDD8-Activating Enzyme (NAE) Inhibitor	50.6941	14	-19.0853	66005.6	-1.25649	1.00148	0.98518	0.38216	-0.29263
14971	615	6	CBL-0137	NF-kappaB Activation Inhibitor	MLN-4924	NEDD8-Activating Enzyme (NAE) Inhibitor	42.73	21	-152.931	62241.8	-9.17559	0.98713	0.90801	0.63078	-0.51991
14971	616	6	Bardoxolone methyl	NF-kappaB signaling Inhibitor	MLN-4924	NEDD8-Activating Enzyme (NAE) Inhibitor	18.4343	8	106.098	61017.2	-0.87323	1.05732	1.03023	2.26928	-0.1236
14971	617	6	NCGC00263020	NFkappaB-inducing kinase Inhibitor	MLN-4924	NEDD8-Activating Enzyme (NAE) Inhibitor	42.2373	16	-69.9428	69068.4	-5.37374	0.96611	0.9499	0.43784	-0.76809
14971	618	6	Dimethyl fumarate	NFkappaB-inducing kinase Inhibitor	MLN-4924	NEDD8-Activating Enzyme (NAE) Inhibitor	50.9047	8	38.9017	68367.9	-0.85074	1.01385	1.01385	0.52437	-0.13535
14971	619	6	NCGC00346747	NFkappaB-inducing kinase Inhibitor	MLN-4924	NEDD8-Activating Enzyme (NAE) Inhibitor	60.2677	9	35.3417	67570.3	-0.05313	1.01854	1.01854	0.55557	-0.20215
14971	620	6	Sulfasalazine	NFKB Activation Inhibitor	MLN-4924	NEDD8-Activating Enzyme (NAE) Inhibitor	50.2081	3	110.747	64076.6	1.52681	1.07481	1.07481	1.13431	-0.02683
14971	621	6	WZ-4003	NUAK kinase Inhibitor	MLN-4924	NEDD8-Activating Enzyme (NAE) Inhibitor	61.8132	9	27.4896	65859.3	-1.48969	1.02271	1.02271	0.47067	-0.19577
14971	622	6	IPA-3	p21-Activated Kinase 1 (PAK1) Inhibitor	MLN-4924	NEDD8-Activating Enzyme (NAE) Inhibitor	63.5386	11	3.05688	64658.3	-1.60291	1.01381	1.01171	0.34415	-0.28192
14971	623	6	FRAX-486	p21-Activated Kinase 1 (PAK1) Inhibitor	MLN-4924	NEDD8-Activating Enzyme (NAE) Inhibitor	61.4552	12	-16.4551	66494.1	-5.11372	1.01001	1.0053	0.39259	-0.48277
14971	624	6	FRAX-597	p21-Activated Kinase 1/2 (PAK1/2) Inhibitor	MLN-4924	NEDD8-Activating Enzyme (NAE) Inhibitor	59.1605	6	80.2811	63637.7	0.18244	1.05487	1.05487	0.89934	-0.09653
14971	625	6	FRAX-1036	p21-Activated Kinase 1/2 (PAK1/2) Inhibitor	MLN-4924	NEDD8-Activating Enzyme (NAE) Inhibitor	60.9033	8	69.0261	75426.2	-3.21034	1.05151	1.05151	0.97969	-0.28942
14971	626	6	NVS-PAK1-1	p21-Activated Kinase 1 (PAK1) Inhibitor	MLN-4924	NEDD8-Activating Enzyme (NAE) Inhibitor	62.2646	6	75.5982	64608.4	0.62864	1.06063	1.06063	0.89741	-0.14143
14971	627	6	PF-3758309	p21-Activated Kinase 4 (PAK4) Inhibitor	MLN-4924	NEDD8-Activating Enzyme (NAE) Inhibitor	33.87	19	-144.339	47161.4	-10.2645	1.0939	0.85471	2.1332	-0.35298
14971	628	6	SB-203580	p38 MAPK Inhibitor	MLN-4924	NEDD8-Activating Enzyme (NAE) Inhibitor	50.8767	12	22.822	64804.6	-1.79664	1.01679	1.01541	0.45673	-0.20725
14971	629	6	CPI-1189	p38 MAPK Inhibitor	MLN-4924	NEDD8-Activating Enzyme (NAE) Inhibitor	60.4735	9	41.4997	65547.1	-1.41241	1.03492	1.03492	0.65074	-0.23574
14971	630	6	SB-239063	p38 MAPK Inhibitor	MLN-4924	NEDD8-Activating Enzyme (NAE) Inhibitor	62.7682	11	-5.29913	64979	-4.99226	1.01969	1.01361	0.51976	-0.47901
14971	631	6	PD-169316	p38 MAPK Inhibitor	MLN-4924	NEDD8-Activating Enzyme (NAE) Inhibitor	62.5282	23	-230.885	73360.1	-13.8062	0.89531	0.89307	0.00861	-2.26962
14971	632	6	SD-169	p38 MAPK Inhibitor	MLN-4924	NEDD8-Activating Enzyme (NAE) Inhibitor	68.276	13	-69.6625	70474.8	-7.77806	0.97603	0.97603	0.19577	-0.89239
14971	633	6	JX-401	p38 MAPK Inhibitor	MLN-4924	NEDD8-Activating Enzyme (NAE) Inhibitor	63.2843	19	-101.159	71689.4	-4.30687	0.9585	0.9585	0.08879	-1.10039
14971	634	6	Doramapimod	p38 MAPK Inhibitor	MLN-4924	NEDD8-Activating Enzyme (NAE) Inhibitor	56.1874	21	-116.028	71256.2	-7.34259	0.94497	0.94497	0.04029	-1.20056
14971	635	6	VX-745	p38 MAPK Inhibitor	MLN-4924	NEDD8-Activating Enzyme (NAE) Inhibitor	56.3672	11	-13.8345	67821	-1.77975	1.00507	0.99326	0.42399	-0.32881
14971	636	6	RWJ-67657	p38 MAPK Inhibitor	MLN-4924	NEDD8-Activating Enzyme (NAE) Inhibitor	67.6223	12	-15.9201	64695.9	-3.34998	0.97686	0.95273	1.57281	-1.36565
14971	637	6	VX-702	p38 MAPK Inhibitor	MLN-4924	NEDD8-Activating Enzyme (NAE) Inhibitor	63.2008	17	-41.0726	65922.6	-5.6625	0.99402	0.9835	0.40247	-0.6417
14971	638	6	R-1487	p38 MAPK Inhibitor	MLN-4924	NEDD8-Activating Enzyme (NAE) Inhibitor	43.7332	20	-136.125	74767	-9.38984	0.93308	0.93308	0.09447	-1.45572
14971	639	6	Talmapimod	p38 MAPK Inhibitor	MLN-4924	NEDD8-Activating Enzyme (NAE) Inhibitor	48.9277	20	-136.154	77630.1	-11.6048	0.94458	0.94458	0.06119	-1.42273
14971	640	6	PH-797804	p38 MAPK Inhibitor	MLN-4924	NEDD8-Activating Enzyme (NAE) Inhibitor	22.5463	10	47.1848	70973.6	-2.2016	1.01084	1.01084	0.87192	-0.40007
14971	641	6	SB-242235	p38 MAPK Inhibitor	MLN-4924	NEDD8-Activating Enzyme (NAE) Inhibitor	51.6414	12	37.7314	69406.5	-2.5483	1.02585	1.02585	0.93024	-0.55292
14971	642	6	TA02	p38 MAPK Inhibitor	MLN-4924	NEDD8-Activating Enzyme (NAE) Inhibitor	61.8907	10	50.6854	67988	-3.80094	1.03599	1.03599	0.95408	-0.44722
14971	643	6	SD-06	p38 MAPK Inhibitor	MLN-4924	NEDD8-Activating Enzyme (NAE) Inhibitor	47.8996	7	45.8489	69255.7	1.36905	1.0196	1.0196	0.60511	-0.14662
14971	644	6	TAK-715	p38 MAPK Inhibitor	MLN-4924	NEDD8-Activating Enzyme (NAE) Inhibitor	56.6824	7	137.984	68199.6	0.98796	1.07461	1.07144	1.6542	-0.22986
14971	645	6	LY-2228820	p38 MAPK Inhibitor	MLN-4924	NEDD8-Activating Enzyme (NAE) Inhibitor	19.7004	13	-7.64774	68358.6	-5.14245	0.97231	0.96762	0.72244	-0.71093
14971	646	6	EO-1428	p38 MAPK Inhibitor	MLN-4924	NEDD8-Activating Enzyme (NAE) Inhibitor	25.3673	13	-18.0004	68425.7	-2.87197	1.00693	0.97642	0.79727	-0.44838
14971	647	6	AMG-548	p38 MAPK Inhibitor	MLN-4924	NEDD8-Activating Enzyme (NAE) Inhibitor	23.2718	9	48.3213	66139.5	-5.58989	1.01631	0.99998	1.15707	-0.39315
14971	648	6	AL-8697	p38 MAPK Inhibitor	MLN-4924	NEDD8-Activating Enzyme (NAE) Inhibitor	17.8013	10	-1.68821	66269.2	-1.84157	0.9838	0.97319	0.66337	-0.46742
14971	649	6	AS-1940477	p38 MAPK Inhibitor	MLN-4924	NEDD8-Activating Enzyme (NAE) Inhibitor	22.3853	13	-36.2421	66825.6	-3.05218	0.99661	0.97046	0.43867	-0.38243
14971	650	6	Losmapimod	MAP kinase p38 beta Inhibitor	MLN-4924	NEDD8-Activating Enzyme (NAE) Inhibitor	21.1293	13	-5.12691	66894.3	-2.60827	1.01132	0.99036	0.54469	-0.27144
14971	651	6	Pexmetinib	p38 MAPK Inhibitor	MLN-4924	NEDD8-Activating Enzyme (NAE) Inhibitor	74.0334	12	106.469	53023	-16.4014	0.90215	0.88809	4.20497	-2.67498
14971	652	6	BMS-582949	p38 MAPK Inhibitor	MLN-4924	NEDD8-Activating Enzyme (NAE) Inhibitor	19.3466	11	17.4784	66711.2	-1.73623	1.0053	1.0053	0.38684	-0.21206
14971	653	6	PF-4708671	p70 ribosomal S6 kinase (S6K1) Inhibitor	MLN-4924	NEDD8-Activating Enzyme (NAE) Inhibitor	61.8241	9	29.7549	66809.2	-0.21539	1.02229	1.02229	0.6109	-0.31336
14971	654	6	S6K-18	p70 ribosomal S6 kinase (S6K1) Inhibitor	MLN-4924	NEDD8-Activating Enzyme (NAE) Inhibitor	55.562	8	23.4567	66383.6	-0.93779	1.01543	1.01543	0.48522	-0.25066
14971	655	6	BIX-02565	p70 ribosomal S6 kinase (S6K1) Inhibitor	MLN-4924	NEDD8-Activating Enzyme (NAE) Inhibitor	54.6951	18	-42.7867	68685.9	-3.79143	0.98217	0.98217	0.13307	-0.56094
14971	656	6	Amuvatinib	PDGFR alpha Inhibitor	MLN-4924	NEDD8-Activating Enzyme (NAE) Inhibitor	44.1512	12	-21.1855	65118.9	-0.04948	0.99609	0.97764	0.45863	-0.38625
14971	657	6	OSI-930	PDGFR beta Inhibitor	MLN-4924	NEDD8-Activating Enzyme (NAE) Inhibitor	60.39	7	70.5168	63271.4	2.22953	1.0499	1.04414	0.85303	-0.06769
14971	658	6	Crenolanib	PDGFR beta Inhibitor	MLN-4924	NEDD8-Activating Enzyme (NAE) Inhibitor	63.7464	8	41.4621	64149.5	-2.16456	1.05637	1.0277	1.24036	-0.2294
14971	659	6	CP-673451	PDGFR beta Inhibitor	MLN-4924	NEDD8-Activating Enzyme (NAE) Inhibitor	52.3971	15	-14.2613	65408.5	-3.38565	1.0377	0.99504	0.89609	-0.34655
14971	660	6	PP-121	PDGFR Inhibitor	MLN-4924	NEDD8-Activating Enzyme (NAE) Inhibitor	49.9609	16	-6.58165	63543	-5.04456	1.06067	1.01277	1.21787	-0.29589
14971	661	6	TAK-593	PDGFR Inhibitor	MLN-4924	NEDD8-Activating Enzyme (NAE) Inhibitor	65.3176	12	-4.05975	66124	-2.7779	1.01401	1.01401	0.50083	-0.54143
14971	662	6	DCC-2618	PDGFR alpha Inhibitor	MLN-4924	NEDD8-Activating Enzyme (NAE) Inhibitor	62.6123	13	-17.8898	67462.2	-4.69874	1.00603	1.00603	0.45115	-0.63005
14971	663	6	Amcasertib	PDGFR alpha Inhibitor	MLN-4924	NEDD8-Activating Enzyme (NAE) Inhibitor	67.3425	6	56.086	63611.1	0.28222	1.04586	1.04586	0.78013	-0.21927
14971	664	6	OTS964	PDZ-binding kinase Inhibitor	MLN-4924	NEDD8-Activating Enzyme (NAE) Inhibitor	43.0997	14	-57.4883	50292.8	-3.29108	1.10303	0.94048	2.41042	-0.26142
14971	665	6	GSK-2656157	PERK Inhibitor	MLN-4924	NEDD8-Activating Enzyme (NAE) Inhibitor	51.136	3	66.2606	62842.7	0.41951	1.04817	1.04342	0.7844	-0.05357
14971	666	6	AMG PERK 44	PERK Inhibitor	MLN-4924	NEDD8-Activating Enzyme (NAE) Inhibitor	65.1004	12	-52.33	66982.3	-0.76312	0.96426	0.96426	0.48923	-1.01253
14971	667	6	GSK-2606414	PERK Inhibitor	MLN-4924	NEDD8-Activating Enzyme (NAE) Inhibitor	45.4235	10	56.6522	69012.9	-0.73535	1.02496	1.02496	0.69731	-0.13078
14971	668	6	AZD-7545	Pyruvate Dehydrogenase Kinase 2 Inhibitor	MLN-4924	NEDD8-Activating Enzyme (NAE) Inhibitor	60.9464	15	-34.0532	67962	-2.02686	0.98889	0.98889	0.27842	-0.61895
14971	669	6	PDHK RIKEN	Pyruvate Dehydrogenase Kinase 2 Inhibitor	MLN-4924	NEDD8-Activating Enzyme (NAE) Inhibitor	59.0467	11	38.2696	65953.6	-0.6952	1.0295	1.0295	0.65189	-0.2692
14971	670	6	OSU-03012	Phosphoinositide Dependent Kinase Inhibitor	MLN-4924	NEDD8-Activating Enzyme (NAE) Inhibitor	31.3472	8	52.0881	63732.6	3.54797	1.04999	1.02564	1.15	-0.17044
14971	671	6	PHT-427	Phosphoinositide Dependent Kinase Inhibitor	MLN-4924	NEDD8-Activating Enzyme (NAE) Inhibitor	58.7258	12	4.41953	66987.9	-2.34057	1.01244	1.01244	0.39013	-0.34593
14971	672	6	BX-912	Phosphoinositide Dependent Kinase Inhibitor	MLN-4924	NEDD8-Activating Enzyme (NAE) Inhibitor	50.8851	14	-8.77292	64814.1	-2.52719	1.03278	1.00208	0.585	-0.20651
14971	673	6	GSK-2334470	Phosphoinositide Dependent Kinase Inhibitor	MLN-4924	NEDD8-Activating Enzyme (NAE) Inhibitor	39.917	12	23.8362	66839.7	-1.29112	1.01406	1.0044	0.68428	-0.303
14971	674	6	PDPK1 Inhibitor	Phosphoinositide Dependent Kinase Inhibitor	MLN-4924	NEDD8-Activating Enzyme (NAE) Inhibitor	36.8971	8	49.7881	67626.5	1.55217	1.02322	1.02322	0.6048	-0.10692
14971	675	6	LY-294002	PI3K Inhibitor	MLN-4924	NEDD8-Activating Enzyme (NAE) Inhibitor	52.4974	10	28.5603	68314.6	0.9486	1.01332	1.01276	0.57687	-0.28242
14971	676	6	Serabelisib	PI3K alpha Inhibitor	MLN-4924	NEDD8-Activating Enzyme (NAE) Inhibitor	59.2623	12	184.777	56707.1	-4.69724	1.03926	1.03872	2.81516	-0.455
14971	677	6	Gedatolisib	PI3K alpha Inhibitor	MLN-4924	NEDD8-Activating Enzyme (NAE) Inhibitor	29.4936	16	-113.79	63881.2	-6.9542	1.00603	0.93923	1.03349	-0.88294
14971	678	6	AMG-511	PI3K alpha Inhibitor	MLN-4924	NEDD8-Activating Enzyme (NAE) Inhibitor	25.374	15	-36.5382	67978.2	-5.68726	0.98669	0.96777	0.37431	-0.43694
14971	679	6	PI-3065	PI3K alpha Inhibitor	MLN-4924	NEDD8-Activating Enzyme (NAE) Inhibitor	27.2024	9	28.0693	65929.1	-1.22368	0.99349	0.99349	0.76669	-0.486
14971	680	6	GDC-0326	PI3K alpha Inhibitor	MLN-4924	NEDD8-Activating Enzyme (NAE) Inhibitor	73.405	12	-37.7327	63357.4	-16.8334	0.97925	0.92822	2.98335	-2.47717
14971	681	6	SF-2523	PI3K beta Inhibitor	MLN-4924	NEDD8-Activating Enzyme (NAE) Inhibitor	20.127	11	2.7327	68093.5	-6.53234	0.996	0.97184	1.17152	-0.57412
14971	682	6	Seletalisib	PI3K delta Inhibitor	MLN-4924	NEDD8-Activating Enzyme (NAE) Inhibitor	14.4305	11	15.1899	68261.5	-2.90173	0.99834	0.9884	0.64027	-0.3301
14971	683	6	Alpelisib	PI3K alpha Inhibitor	MLN-4924	NEDD8-Activating Enzyme (NAE) Inhibitor	38.6575	16	-24.8971	65696.5	-4.86579	1.0169	0.97141	0.7403	-0.26068
14971	684	6	Copanlisib	PI3K alpha/delta Inhibitor	MLN-4924	NEDD8-Activating Enzyme (NAE) Inhibitor	29.1711	11	11.248	64892	0.45466	1.0875	0.99152	2.1306	-0.3148
14971	685	6	Tenalisib	PI3Kdelta/gamma Inhibitor	MLN-4924	NEDD8-Activating Enzyme (NAE) Inhibitor	18.1517	12	18.8311	67050.7	-2.59608	1.01345	1.00059	0.61486	-0.22194
14971	686	6	AS-252424	PI3K gamma Inhibitor	MLN-4924	NEDD8-Activating Enzyme (NAE) Inhibitor	18.0345	11	43.8158	65942.5	-3.12446	1.02227	1.00524	0.82426	-0.11777
14971	687	6	AS-604850	PI3K gamma Inhibitor	MLN-4924	NEDD8-Activating Enzyme (NAE) Inhibitor	16.3742	6	46.2684	68140.3	0.37377	1.01619	1.01619	0.57947	-0.11678
14971	688	6	AS-605240	PI3K gamma Inhibitor	MLN-4924	NEDD8-Activating Enzyme (NAE) Inhibitor	49.968	7	65.1549	67021.6	0.4326	1.03008	1.03008	0.76838	-0.11683
14971	689	6	CAY10505	PI3K gamma Inhibitor	MLN-4924	NEDD8-Activating Enzyme (NAE) Inhibitor	52.5882	10	40.9101	68181.2	-0.33188	1.02747	1.02419	0.62076	-0.15674
14971	690	6	IPI-549	PI3Kgamma Inhibitor	MLN-4924	NEDD8-Activating Enzyme (NAE) Inhibitor	52.4943	17	-62.7618	68554.7	-4.82893	0.97236	0.96759	0.17936	-0.73111
14971	691	6	Deguelin	PI3K Inhibitor	MLN-4924	NEDD8-Activating Enzyme (NAE) Inhibitor	48.447	20	-172.009	67273.6	-16.8657	0.94092	0.87918	0.52608	-1.16507
14971	692	6	17_-hydroxy Wortmannin	PI3K Inhibitor	MLN-4924	NEDD8-Activating Enzyme (NAE) Inhibitor	60.4134	15	-40.6513	66326.4	-4.94485	0.99386	0.98904	0.32212	-0.65288
14971	693	6	LY-3023414	PI3K Inhibitor	MLN-4924	NEDD8-Activating Enzyme (NAE) Inhibitor	45.9458	17	-78.6381	64798.7	-8.00942	1.02168	0.96433	0.7531	-0.40345
14971	694	6	IC-87114	PI3K Inhibitor	MLN-4924	NEDD8-Activating Enzyme (NAE) Inhibitor	48.9035	7	30.5862	66922.5	0.01432	1.01609	1.01609	0.65108	-0.34522
14971	695	6	Pictilisib	PI3K Inhibitor	MLN-4924	NEDD8-Activating Enzyme (NAE) Inhibitor	51.9622	17	-79.2052	66958.5	-8.01039	0.98897	0.9594	0.4545	-0.69171
14971	696	6	PIK-90	PI3K Inhibitor	MLN-4924	NEDD8-Activating Enzyme (NAE) Inhibitor	66.8562	15	-28.38	76523.3	-5.81402	1.0148	1.00786	0.72249	-0.89907
14971	697	6	3-Methyladenine	PI3K Inhibitor	MLN-4924	NEDD8-Activating Enzyme (NAE) Inhibitor	60.5374	10	18.3702	66888.1	-3.00014	1.0272	1.0272	0.55886	-0.37515
14971	698	6	17-hydroxy Wortmannin	PI3K Inhibitor	MLN-4924	NEDD8-Activating Enzyme (NAE) Inhibitor	49.5384	5	96.7704	63622.6	1.91927	1.06968	1.06968	1.07559	-0.10789
14971	699	6	GNE-490	PI3K Inhibitor	MLN-4924	NEDD8-Activating Enzyme (NAE) Inhibitor	53.7161	15	-60.3374	66756.6	-8.98589	1.00676	0.96738	0.54486	-0.48341
14971	700	6	GNE-493	PI3K Inhibitor	MLN-4924	NEDD8-Activating Enzyme (NAE) Inhibitor	33.5875	8	285.306	46829.3	-4.12328	1.16953	1.03281	4.55071	-0.03066
14971	701	6	NIBR-17	PI3K Inhibitor	MLN-4924	NEDD8-Activating Enzyme (NAE) Inhibitor	40.2501	12	21.3162	63399.1	-0.43374	1.02953	1.00378	0.90284	-0.20092
14971	702	6	GNE-477	PI3K Inhibitor	MLN-4924	NEDD8-Activating Enzyme (NAE) Inhibitor	40.2449	4	160.289	57177	4.91365	1.11094	1.0728	2.66157	-0.17027
14971	703	6	ZSTK-474	PI3K Inhibitor	MLN-4924	NEDD8-Activating Enzyme (NAE) Inhibitor	62.991	5	66.5239	61940.8	0	1.03162	1.03162	0.81153	-0.14629
14971	704	6	XL-147	PI3K Inhibitor	MLN-4924	NEDD8-Activating Enzyme (NAE) Inhibitor	60.6408	3	205.564	58268.6	7.65447	1.12656	1.12656	2.08611	-0.03046
14971	705	6	PIK-75	PI3K Inhibitor	MLN-4924	NEDD8-Activating Enzyme (NAE) Inhibitor	25.7885	19	-51.5779	40818.4	-6.79342	1.22061	0.94866	2.68773	-0.04474
14971	706	6	Bimiralisib	PI3K Inhibitor	MLN-4924	NEDD8-Activating Enzyme (NAE) Inhibitor	42.6694	2	180.955	58030.2	6.6734	1.16773	1.11289	2.74588	-0.05191
14971	707	6	TG-100115	PI3K Inhibitor	MLN-4924	NEDD8-Activating Enzyme (NAE) Inhibitor	69.3506	4	181.434	58524.6	8.45647	1.11497	1.11497	1.904	-0.08966
14971	708	6	PIK-93	PI3K Inhibitor	MLN-4924	NEDD8-Activating Enzyme (NAE) Inhibitor	58.4462	17	-39.3745	61251	-4.97015	0.9829	0.97389	0.34366	-0.60478
14971	709	6	PIK-293	PI3K Inhibitor	MLN-4924	NEDD8-Activating Enzyme (NAE) Inhibitor	72.7462	10	14.9481	60575.1	-3.11657	1.04039	1.0276	0.69051	-0.35886
14971	710	6	PIK-294	PI3K Inhibitor	MLN-4924	NEDD8-Activating Enzyme (NAE) Inhibitor	67.7018	16	-14.6072	62068.3	-3.26036	1.00924	1.00253	0.40628	-0.45743
14971	711	6	PKI-402	PI3K Inhibitor	MLN-4924	NEDD8-Activating Enzyme (NAE) Inhibitor	24.0849	11	2.20831	53509.1	-2.71447	1.10195	0.98298	1.93194	-0.07535
14971	712	6	PF-04691502	Unknown	MLN-4924	NEDD8-Activating Enzyme (NAE) Inhibitor	57.6863	11	46.4124	54962.7	-2.28905	1.14712	1.0228	2.46093	-0.16203
14971	713	6	GDC-0084	PI3K Inhibitor	MLN-4924	NEDD8-Activating Enzyme (NAE) Inhibitor	62.8888	9	22.6418	57689.6	0.97757	1.08091	1.01365	1.30203	-0.10809
14971	714	6	NVP-BGT226	PI3K Inhibitor	MLN-4924	NEDD8-Activating Enzyme (NAE) Inhibitor	28.8381	9	12.3345	45725.4	-0.1973	1.10625	0.97915	2.03799	-0.05794
14971	715	6	CUDC-907	PI3K Inhibitor	MLN-4924	NEDD8-Activating Enzyme (NAE) Inhibitor	34.007	17	-34.1082	23232.2	-2.20432	1.35293	0.95772	1.66074	-0.01227
14971	716	6	PX-866	Unknown	MLN-4924	NEDD8-Activating Enzyme (NAE) Inhibitor	50.1336	12	-7.24899	64141.2	-2.96456	0.99308	0.98164	0.5769	-0.47572
14971	717	6	Perifosine	PI3K kinase Activator	MLN-4924	NEDD8-Activating Enzyme (NAE) Inhibitor	61.376	12	36.2017	60793.2	0.22842	1.05054	1.02545	0.85868	-0.16374
14971	718	6	BAG-956	PI3K/PDK1 Inhibitor	MLN-4924	NEDD8-Activating Enzyme (NAE) Inhibitor	36.8034	12	-11.499	57336.7	-6.38484	1.04404	0.97942	1.14217	-0.14352
14971	719	6	VS-5584	PI3K/mTOR Inhibitor	MLN-4924	NEDD8-Activating Enzyme (NAE) Inhibitor	27.4259	6	62.2628	55427.5	0.0758	1.14858	1.02498	2.47079	-0.04611
14971	720	6	AZD-8186	Unknown	MLN-4924	NEDD8-Activating Enzyme (NAE) Inhibitor	18.7084	10	24.2212	59831.1	0.25102	1.04658	1.00073	0.93646	-0.08874
14971	721	6	AZD-8835	PI3Ka/d Inhibitor	MLN-4924	NEDD8-Activating Enzyme (NAE) Inhibitor	18.6476	11	6.86346	59608.6	-1.6614	1.0584	0.9988	1.07417	-0.14011
14971	722	6	BKM-120	PI3Kalpha Inhibitor	MLN-4924	NEDD8-Activating Enzyme (NAE) Inhibitor	63.1111	14	77.6809	56068	-3.73334	0.98403	0.97825	1.45017	-0.37293
14971	723	6	GDC-0077	PARP inhibitor	MLN-4924	NEDD8-Activating Enzyme (NAE) Inhibitor	64.1806	8	141.402	60433.2	-0.58657	1.05952	1.05952	1.63453	-0.22051
14971	724	6	CAY-10626	PI3Kalpha Inhibitor	MLN-4924	NEDD8-Activating Enzyme (NAE) Inhibitor	30.4347	6	48.0438	49880.8	-3.03687	1.16231	1.01636	2.72661	0
14971	725	6	GSK-615	PI3Kalpha Inhibitor	MLN-4924	NEDD8-Activating Enzyme (NAE) Inhibitor	26.5798	16	-38.6969	60261.9	-4.35092	0.99728	0.9642	0.37452	-0.28184
14971	726	6	A-66	PI3Kalpha Inhibitor	MLN-4924	NEDD8-Activating Enzyme (NAE) Inhibitor	28.6436	15	-1.97178	56518.1	-1.76884	1.0301	0.98885	0.69561	-0.18116
14971	727	6	AMG-511	PI3Kalpha Inhibitor	MLN-4924	NEDD8-Activating Enzyme (NAE) Inhibitor	27.7865	7	60.5463	55552.2	-2.06515	1.10957	1.03012	1.5579	-0.01812
14971	728	6	Pilaralisib	PI3Kalpha Inhibitor	MLN-4924	NEDD8-Activating Enzyme (NAE) Inhibitor	22.3417	7	38.1053	57984.9	0.95457	1.02094	1.01192	0.56526	-0.06869
14971	729	6	PF-4989216	PI3Kalpha Inhibitor	MLN-4924	NEDD8-Activating Enzyme (NAE) Inhibitor	53.4071	12	-4.44004	61719.3	-0.75994	1.03434	1.00419	0.62335	-0.1372
14971	730	6	PI-103	PI3Kalpha, beta, gamma Inhibitor	MLN-4924	NEDD8-Activating Enzyme (NAE) Inhibitor	60.7832	11	31.6402	63394	-0.66668	1.04868	1.02933	0.7101	-0.11541
14971	731	6	CH-5132799	PI3Kalpha, beta, gamma Inhibitor	MLN-4924	NEDD8-Activating Enzyme (NAE) Inhibitor	67.4045	16	-155.012	62493.8	-4.31928	0.88608	0.87744	0.35662	-1.74342
14971	732	6	GSK-2126458	PI3Kalpha/beta/delta/gamma Inhibitor	MLN-4924	NEDD8-Activating Enzyme (NAE) Inhibitor	24.8	5	130.575	54368.1	1.42066	1.24004	1.06211	3.80702	-0.00523
14971	733	6	AZD-6482	PI3Kb/d Inhibitor	MLN-4924	NEDD8-Activating Enzyme (NAE) Inhibitor	70.0475	7	41.6472	61371.4	0.47667	1.04633	1.03384	0.73067	-0.14434
14971	734	6	GSK-2636771	PI3Kbeta Inhibitor	MLN-4924	NEDD8-Activating Enzyme (NAE) Inhibitor	65.7511	8	66.7226	60885.9	-0.89469	1.08374	1.06045	1.15214	-0.12549
14971	735	6	TGX-221	PI3Kbeta Inhibitor	MLN-4924	NEDD8-Activating Enzyme (NAE) Inhibitor	62.1303	12	35.7606	61194.2	-0.7015	1.03377	1.03377	0.57599	-0.21839
14971	736	6	SAR-260301	PI3Kbeta Inhibitor	MLN-4924	NEDD8-Activating Enzyme (NAE) Inhibitor	76.55	4	153.439	58528.4	3.13368	1.1002	1.1002	1.65615	-0.12177
14971	737	6	Duvelisib	PI3Kd/g Inhibitor	MLN-4924	NEDD8-Activating Enzyme (NAE) Inhibitor	86.9788	6	-13.7233	59958.9	-0.00568	0.94551	0.94551	1.36852	-1.50575
14971	738	6	Idelalisib	PI3Kdelta Inhibitor	MLN-4924	NEDD8-Activating Enzyme (NAE) Inhibitor	48.9553	4	124.956	60880	3.49735	1.09636	1.06387	1.87062	-0.15045
14971	739	6	GS-9901	PI3Kdelta Inhibitor	MLN-4924	NEDD8-Activating Enzyme (NAE) Inhibitor	63.3355	3	169.911	58108.8	4.38959	1.10759	1.10759	1.71578	-0.01668
14971	740	6	Acalisib	PI3Kdelta Inhibitor	MLN-4924	NEDD8-Activating Enzyme (NAE) Inhibitor	66.7989	4	145.507	58861.6	2.6759	1.07781	1.07285	1.62332	-0.1066
14971	741	6	AMG-319	PI3Kdelta Inhibitor	MLN-4924	NEDD8-Activating Enzyme (NAE) Inhibitor	35.0981	3	156.485	56981	5.09117	1.13027	1.09539	2.18735	-0.16214
14971	742	6	T-00127-HEV1	PI4Kbeta Inhibitor	MLN-4924	NEDD8-Activating Enzyme (NAE) Inhibitor	72.2166	3	101.807	57766.8	1.88102	1.08438	1.07373	1.18788	-0.03867
14971	743	6	Apilimod	PIKFyve Inhibitor	MLN-4924	NEDD8-Activating Enzyme (NAE) Inhibitor	27.7147	19	-67.609	56271.3	-5.59094	1.05232	0.939	1.32028	-0.22265
14971	744	6	YM-201636	PIKfyve Inhibitor	MLN-4924	NEDD8-Activating Enzyme (NAE) Inhibitor	65.3709	20	-71.9658	61144.2	-3.03612	0.98066	0.95681	0.19124	-0.55451
14971	745	6	VPS34 Inhibitor 1 (Compound 19, PIK-III analogue)	VPS34 Inhibitor	MLN-4924	NEDD8-Activating Enzyme (NAE) Inhibitor	69.5954	19	-196.156	61949.5	-14.1179	0.87236	0.85264	0.2133	-1.85879
14971	746	6	SAR-405	VPS34 Inhibitor	MLN-4924	NEDD8-Activating Enzyme (NAE) Inhibitor	59.6594	17	17.868	60170.8	-1.04162	1.0406	0.99941	1.16885	-0.39634
14971	747	6	CX-6258	Pim 1/2/3 Kinase Inhibitor	MLN-4924	NEDD8-Activating Enzyme (NAE) Inhibitor	57.5513	15	-86.9832	59254.2	-6.04081	0.97173	0.89756	1.44989	-1.17302
14971	748	6	SMI-4a	Pim-1 Kinase Inhibitor	MLN-4924	NEDD8-Activating Enzyme (NAE) Inhibitor	51.6109	13	17.2809	58148.9	0.90025	1.04849	1.00551	1.07887	-0.18869
14971	749	6	Pim 1 Inhibitor 2	Pim-1 Kinase Inhibitor	MLN-4924	NEDD8-Activating Enzyme (NAE) Inhibitor	70.9191	16	-29.7081	59987.9	-3.8312	1.0127	0.99375	0.29252	-0.33354
14971	750	6	LGH-447	Pim-1 Kinase Inhibitor	MLN-4924	NEDD8-Activating Enzyme (NAE) Inhibitor	29.4735	15	-44.0021	63095.3	-5.45119	0.97727	0.9515	0.47799	-0.51107
14971	751	6	TP-3654	Pim-1/3 kinase Inhibitor	MLN-4924	NEDD8-Activating Enzyme (NAE) Inhibitor	25.5985	13	46.6727	60079.6	-1.64462	1.03613	1.01145	1.76309	-0.49644
14971	752	6	AZD-1208	Pim-1/2/3 kinase Inhibitor	MLN-4924	NEDD8-Activating Enzyme (NAE) Inhibitor	58.6496	21	-123.077	63076.5	-8.67361	0.98226	0.92261	0.27677	-0.57292
14971	753	6	SGI-1776	Pim-1/Flt3 Inhibitor	MLN-4924	NEDD8-Activating Enzyme (NAE) Inhibitor	59.2748	13	-12.8353	60672.3	-0.08944	1.01394	0.97734	0.75373	-0.31685
14971	754	6	GDC-0349	Pim-3 Kinase Inhibitor, mTOR	MLN-4924	NEDD8-Activating Enzyme (NAE) Inhibitor	26.487	11	9.7711	60698.1	-1.04385	1.05288	0.9957	1.10997	-0.12141
14971	755	6	GDC-0339	Pim-1/2/3 Kinase Inhibitor	MLN-4924	NEDD8-Activating Enzyme (NAE) Inhibitor	56.7469	19	-59.3671	60671.3	-2.82701	1.05073	0.97145	0.71409	-0.20146
14971	756	6	Midostaurin	PKC/flt3 Inhibitor	MLN-4924	NEDD8-Activating Enzyme (NAE) Inhibitor	68.9526	19	-101.483	60792.6	-7.81281	0.99619	0.94907	0.3631	-0.60394
14971	757	6	Enzastaurin	PKCa, PKCb, PKCg inhbitor	MLN-4924	NEDD8-Activating Enzyme (NAE) Inhibitor	45.1925	10	89.5776	56642.2	-7.43859	1.04927	1.048	1.64877	-0.73743
14971	758	6	GW-843682X	Polo-like Kinase-1 (Plk-1) Inhibitor	MLN-4924	NEDD8-Activating Enzyme (NAE) Inhibitor	38.8755	10	52.8121	57913.2	-0.92996	1.06521	1.03992	1.28021	-0.15427
14971	759	6	BI-2536	Polo-like Kinase-1 (Plk-1) Inhibitor	MLN-4924	NEDD8-Activating Enzyme (NAE) Inhibitor	31.1734	7	99.8528	50490.2	0.72318	1.18828	1.07295	3.18934	-0.252
14971	760	6	TAK-960	Polo-like Kinase-1 (Plk-1) Inhibitor	MLN-4924	NEDD8-Activating Enzyme (NAE) Inhibitor	32.9601	8	158.736	51015.6	-0.94882	1.2834	1.13076	3.71126	-0.05298
14971	761	6	Volasertib	Polo-like Kinase-1 (Plk-1) Inhibitor	MLN-4924	NEDD8-Activating Enzyme (NAE) Inhibitor	35.2376	15	44.1831	48459.7	-1.07214	1.2561	1.0416	3.13317	-0.14883
14971	762	6	Briciclib	Polo-like Kinase-1 (Plk-1) Inhibitor	MLN-4924	NEDD8-Activating Enzyme (NAE) Inhibitor	29.7559	6	210.988	46129.2	-2.25858	1.52891	1.20859	4.88856	0
14971	763	6	GSK-461364A	Polo-like Kinase-1 (Plk-1) Inhibitor	MLN-4924	NEDD8-Activating Enzyme (NAE) Inhibitor	31.3602	9	133.053	49546.1	-1.97128	1.3332	1.12339	3.76322	-0.01151
14971	764	6	IVX-214	Polo-like Kinase-1 (Plk-1) Inhibitor	MLN-4924	NEDD8-Activating Enzyme (NAE) Inhibitor	55.728	13	36.5827	61075.8	-1.4779	1.09229	1.04043	1.65885	-0.24919
14971	765	6	NMS-P937	Polo-like Kinase-1 (Plk-1) Inhibitor	MLN-4924	NEDD8-Activating Enzyme (NAE) Inhibitor	39.6858	5	210.51	54120.4	1.22832	1.32383	1.17344	4.25129	-0.05554
14971	766	6	CFI-400945	Polo-like Kinase-4 (Plk-4) Inhibitor	MLN-4924	NEDD8-Activating Enzyme (NAE) Inhibitor	71.476	16	-37.3097	63065.4	-3.90636	0.99758	0.99247	0.26929	-0.56832
14971	767	6	ON-123300	RET Inhibitor	MLN-4924	NEDD8-Activating Enzyme (NAE) Inhibitor	68.9901	1	281.257	61477.2	5.08783	1.15762	1.12642	3.25386	-0.00685
14971	768	6	ALW-II-41-27	RET Inhibitor	MLN-4924	NEDD8-Activating Enzyme (NAE) Inhibitor	33.7405	7	84.4115	57490.2	2.16265	1.11484	1.05822	2.27286	-0.1685
14971	769	6	PLX-4720	Raf kinase B Inhibitor	MLN-4924	NEDD8-Activating Enzyme (NAE) Inhibitor	65.5535	7	25.6686	61329.8	0.51691	1.02362	1.02346	0.56452	-0.30556
14971	770	6	SB-590885	Raf kinase B Inhibitor	MLN-4924	NEDD8-Activating Enzyme (NAE) Inhibitor	64.3081	8	37.7136	59153.4	-1.16494	1.09009	1.03936	1.32026	-0.15223
14971	771	6	Vemurafenib	Raf kinase B Inhibitor	MLN-4924	NEDD8-Activating Enzyme (NAE) Inhibitor	75.3003	1	173.409	60206.9	4.23119	1.11145	1.09829	1.93177	-0.0242
14971	772	6	HG-6-64-1	Raf kinase B Inhibitor	MLN-4924	NEDD8-Activating Enzyme (NAE) Inhibitor	44.4851	2	189.34	59329.5	4.55948	1.12676	1.10283	2.35063	-0.03854
14971	773	6	AR-00341677	Raf kinase B Inhibitor	MLN-4924	NEDD8-Activating Enzyme (NAE) Inhibitor	70.9638	7	125.614	60878	2.91097	1.05884	1.05776	1.57639	-0.30678
14971	774	6	Dabrafenib	Raf kinase B Inhibitor	MLN-4924	NEDD8-Activating Enzyme (NAE) Inhibitor	47.2316	4	224.713	57545.6	9.55649	1.16065	1.12969	2.70803	-0.0269
14971	775	6	PLX-8394	Raf kinase B Inhibitor	MLN-4924	NEDD8-Activating Enzyme (NAE) Inhibitor	64.4071	2	233.652	57873.8	8.71085	1.15981	1.14238	2.56387	-0.01881
14971	776	6	PLX-7904	Raf kinase B Inhibitor	MLN-4924	NEDD8-Activating Enzyme (NAE) Inhibitor	60.3022	1	216.81	56252.5	3.30086	1.19912	1.15259	2.7531	-0.01875
14971	777	6	NVP-BHG712	Raf kinase B/C Inhibitor	MLN-4924	NEDD8-Activating Enzyme (NAE) Inhibitor	58.8721	8	60.5118	58893.6	2.05566	1.0876	1.04038	1.50112	-0.19521
14971	778	6	RO-5126766	Raf kinase B/C Inhibitor	MLN-4924	NEDD8-Activating Enzyme (NAE) Inhibitor	21.4901	11	30.7671	62757.2	-0.36377	1.04629	1.00219	1.2543	-0.1024
14971	779	6	AZ-628	Raf kinase B/C Inhibitor	MLN-4924	NEDD8-Activating Enzyme (NAE) Inhibitor	33.3786	15	-8.59847	58124.5	-4.06169	1.11738	0.99919	1.92002	-0.07654
14971	780	6	CHIR-265	Raf kinase B/C Inhibitor	MLN-4924	NEDD8-Activating Enzyme (NAE) Inhibitor	46.1655	11	66.6717	61058.9	-3.66337	1.10259	1.04989	1.91607	-0.09782
14971	781	6	RAF-265 derivative	Raf kinase B/C Inhibitor	MLN-4924	NEDD8-Activating Enzyme (NAE) Inhibitor	63.9265	18	-57.3478	63703.6	-4.77632	0.96476	0.96476	0.18522	-0.7587
14971	782	6	RAF-709	Raf A/B/C kinase Inhibitor	MLN-4924	NEDD8-Activating Enzyme (NAE) Inhibitor	18.1448	13	52.8666	58294.1	-1.34966	1.11419	1.0217	2.15308	-0.00454
14971	783	6	L-779450	Raf kinase C Inhibitor	MLN-4924	NEDD8-Activating Enzyme (NAE) Inhibitor	68.3562	16	-7.71266	59629.7	-6.66227	1.06846	1.01875	1.07547	-0.34849
14971	784	6	GW-5074	Raf Kinase C Inhibitor	MLN-4924	NEDD8-Activating Enzyme (NAE) Inhibitor	60.1507	13	-19.2778	62037.8	-4.19945	1.00271	0.99334	0.40596	-0.46632
14971	785	6	ZM-336372	Raf Kinase Inhibitor	MLN-4924	NEDD8-Activating Enzyme (NAE) Inhibitor	26.1886	10	36.968	64172	1.10098	1.00862	1.00005	0.90375	-0.40387
14971	786	6	MLN 2480	Unknown	MLN-4924	NEDD8-Activating Enzyme (NAE) Inhibitor	26.1864	12	21.4098	64369.7	-2.80691	1.01843	0.99485	0.91537	-0.30001
14971	787	6	LY-3009120	Raf Kinase Inhibitor	MLN-4924	NEDD8-Activating Enzyme (NAE) Inhibitor	21.6975	9	60.9635	60410.8	-4.44408	1.09316	1.0167	1.99927	-0.12429
14971	788	6	Encorafenib	Raf Kinase Inhibitor B (V600E Mutant)	MLN-4924	NEDD8-Activating Enzyme (NAE) Inhibitor	16.5952	8	59.0307	61703.4	-0.43181	1.03806	1.00794	1.29293	-0.16822
14971	789	6	LY-2584702	Ribosomal Protein S6 Kinase beta (p70S6K) Inhibitor	MLN-4924	NEDD8-Activating Enzyme (NAE) Inhibitor	66.9312	5	108.71	60521	2.15514	1.07387	1.05515	1.36469	-0.03596
14971	790	6	GSK-583	RIP2 kinase Inhibitor	MLN-4924	NEDD8-Activating Enzyme (NAE) Inhibitor	59.9795	11	25.2571	60903.4	-2.38488	1.06113	1.02789	0.91399	-0.1791
14971	791	6	WEHI-345	RIP2 kinase Inhibitor	MLN-4924	NEDD8-Activating Enzyme (NAE) Inhibitor	70.471	11	21.8911	62195.5	-1.85838	1.05076	1.02472	0.81805	-0.22652
14971	792	6	GSK-2982772	RIP1 kinase Inhibitor	MLN-4924	NEDD8-Activating Enzyme (NAE) Inhibitor	14.9951	7	45.5839	63127.9	-1.14187	1.01744	1.01744	0.57877	-0.12293
14971	793	6	GSK-963	RIP1 kinase Inhibitor	MLN-4924	NEDD8-Activating Enzyme (NAE) Inhibitor	69.6452	10	12.6604	64004.4	-0.46096	1.0122	1.0122	0.40689	-0.28029
14971	794	6	Necrostatin-1	RIP1 Kinase Inhibitor	MLN-4924	NEDD8-Activating Enzyme (NAE) Inhibitor	60.9704	13	2.29333	62315.2	-1.50137	1.00903	1.00552	0.38168	-0.30926
14971	795	6	GSK-481	RIP1 kinase Inhibitor	MLN-4924	NEDD8-Activating Enzyme (NAE) Inhibitor	71.1808	5	53.4747	60994.6	1.51375	1.032	1.032	0.58295	-0.0482
14971	796	6	GSK-872	RIP3 kinase Inhibitor	MLN-4924	NEDD8-Activating Enzyme (NAE) Inhibitor	62.813	9	39.2587	59981.2	-1.14562	1.0363	1.03613	0.6325	-0.23737
14971	797	6	NCGC00092276-11	Unknown	MLN-4924	NEDD8-Activating Enzyme (NAE) Inhibitor	57.7626	7	27.6868	59951.1	0.12133	1.0374	1.02299	0.56378	-0.09517
14971	798	6	GSK-269962A	ROCK 1, ROCK 2 Inhibitor	MLN-4924	NEDD8-Activating Enzyme (NAE) Inhibitor	67.6346	12	10.5604	59742.9	-3.01616	1.05879	1.00772	0.95091	-0.1766
14971	799	6	GSK-429286A	ROCK 1, ROCK 2 Inhibitor	MLN-4924	NEDD8-Activating Enzyme (NAE) Inhibitor	70.6739	14	-38.5038	64278.3	-7.28534	1.00433	1.00219	0.53441	-0.88885
14971	800	6	KD-025	ROCK 2 Inhibitor	MLN-4924	NEDD8-Activating Enzyme (NAE) Inhibitor	47.8781	13	27.1803	64076.6	-2.85812	1.02354	0.9988	0.89515	-0.18625
14971	801	6	SR-3677	ROCK II Inhibitor	MLN-4924	NEDD8-Activating Enzyme (NAE) Inhibitor	75.0126	13	-35.6434	64238.5	-9.65284	0.99465	0.99465	0.36958	-0.72601
14971	802	6	Glycyl-H-1152	ROCK II Inhibitor	MLN-4924	NEDD8-Activating Enzyme (NAE) Inhibitor	69.2709	6	83.0351	60659.9	-0.76947	1.07754	1.05796	1.682	-0.22367
14971	803	6	Fasudil hydrochloride	ROCK Inhibitor	MLN-4924	NEDD8-Activating Enzyme (NAE) Inhibitor	68.5874	13	58.0266	61633.2	-1.39077	1.0553	1.04697	0.94542	-0.25165
14971	804	6	Thiazovivin	ROCK Inhibitor	MLN-4924	NEDD8-Activating Enzyme (NAE) Inhibitor	71.9782	7	15.0873	61293.6	-2.37302	1.03225	1.0249	0.59094	-0.33873
14971	805	6	GSK-25	ROCK Inhibitor	MLN-4924	NEDD8-Activating Enzyme (NAE) Inhibitor	72.3136	13	-12.1524	61011	-5.63361	1.03126	1.01714	0.58743	-0.51119
14971	806	6	Y-39983	ROCK Inhibitor	MLN-4924	NEDD8-Activating Enzyme (NAE) Inhibitor	68.4818	4	113.266	60004.4	0.81293	1.08147	1.07712	1.2517	-0.06528
14971	807	6	RKI-1447	ROCK1/ROCK2 Inhibitor	MLN-4924	NEDD8-Activating Enzyme (NAE) Inhibitor	63.9271	1	143.033	60477.9	6.00842	1.08411	1.08411	1.46143	-0.0311
14971	808	6	Ripasudil	ROCK1/ROCK2 Inhibitor	MLN-4924	NEDD8-Activating Enzyme (NAE) Inhibitor	65.1398	1	175.531	59095.7	3.05351	1.1249	1.1249	1.80964	-0.05433
14971	809	6	Netarsudil	ROCK Inhibitor	MLN-4924	NEDD8-Activating Enzyme (NAE) Inhibitor	74.5443	4	111.815	59514.8	2.19175	1.07852	1.07852	1.19396	-0.07581
14971	810	6	Lorlatinib	ROS1/ALK Inhibitor	MLN-4924	NEDD8-Activating Enzyme (NAE) Inhibitor	4.90568	4	139.862	58917.7	4.9857	1.07524	1.06937	1.50113	-0.02536
14971	811	6	KRP-203	S1P1/3/4 Agonist	MLN-4924	NEDD8-Activating Enzyme (NAE) Inhibitor	4.95595	1	128.734	60285.9	3.47485	1.0562	1.05551	1.30302	-0.00661
14971	812	6	YKL-05-099	Salt-inducible Kinase (SIK) Inhibitor	MLN-4924	NEDD8-Activating Enzyme (NAE) Inhibitor	61.0734	4	98.8514	58223.5	0.86218	1.10591	1.06021	1.69387	-0.04854
14971	813	6	BI-78D3	SAPK1 (JNK) Inhibitor	MLN-4924	NEDD8-Activating Enzyme (NAE) Inhibitor	65.0392	17	-57.3004	67668.2	-7.90092	0.97749	0.97396	0.30208	-0.81316
14971	814	6	DB-07268	SAPK1 (JNK) Inhibitor	MLN-4924	NEDD8-Activating Enzyme (NAE) Inhibitor	73.948	15	127.844	51831.1	-18.5502	0.9166	0.90313	4.78451	-3.0487
14971	815	6	SB-202190	SAPK1 (JNK) Inhibitor	MLN-4924	NEDD8-Activating Enzyme (NAE) Inhibitor	51.7589	12	17.7935	64121.5	-3.81411	1.0033	1.00112	0.81879	-0.60885
14971	816	6	SP-600125	SAPK1 (JNK) Inhibitor	MLN-4924	NEDD8-Activating Enzyme (NAE) Inhibitor	63.7907	20	-114.804	67060.2	-8.52857	0.94973	0.94143	0.13595	-1.1555
14971	817	6	MRT-67307	ULK1 Inhibitor	MLN-4924	NEDD8-Activating Enzyme (NAE) Inhibitor	60.4258	17	-83.3309	65251.8	-9.51006	0.97754	0.95806	0.33171	-0.87355
14971	818	6	EMD-638683	SGK1 Inhibitor	MLN-4924	NEDD8-Activating Enzyme (NAE) Inhibitor	64.3455	14	-49.2806	65208.9	-6.47932	0.98804	0.98189	0.37309	-0.77699
14971	819	6	GSK-650394	SGK1 Inhibitor	MLN-4924	NEDD8-Activating Enzyme (NAE) Inhibitor	63.9736	14	-18.2729	64254.2	-5.75011	1.001	0.99624	0.49278	-0.60936
14971	820	6	Fingolimod hydrochloride	Sphingosine Kinase 1 (SphK1) Inhibitor	MLN-4924	NEDD8-Activating Enzyme (NAE) Inhibitor	35.997	12	-43.0692	66044.1	-4.54569	0.96462	0.9574	0.8437	-1.13251
14971	821	6	Idronoxil	Sphingosine Kinase 1 (SphK1) Inhibitor	MLN-4924	NEDD8-Activating Enzyme (NAE) Inhibitor	26.5342	14	-36.7982	66712.2	-3.24033	0.99324	0.976	0.48156	-0.45854
14971	822	6	PF-543	Sphingosine Kinase 1 (SphK1) Inhibitor	MLN-4924	NEDD8-Activating Enzyme (NAE) Inhibitor	20.1518	9	30.4113	64377.1	-3.96011	1.02363	0.99819	0.87144	-0.20294
14971	823	6	ABC-294640	Sphingosine Kinase 1 (SphK1) Inhibitor	MLN-4924	NEDD8-Activating Enzyme (NAE) Inhibitor	54.0018	18	-47.0367	65321.3	-3.42992	0.9788	0.97022	0.24641	-0.58016
14971	824	6	NCGC00510708	Sphingosine Kinase 1 (SphK1) Inhibitor	MLN-4924	NEDD8-Activating Enzyme (NAE) Inhibitor	59.9025	5	39.836	62480	0.4832	1.04887	1.02231	0.78926	-0.02272
14971	825	6	SKI-II	Sphingosine Kinase Inhibitor	MLN-4924	NEDD8-Activating Enzyme (NAE) Inhibitor	19.6172	15	-9.2384	64546.3	-1.70096	1.01408	0.98677	0.47387	-0.1571
14971	826	6	STK16-IN-1	STK16 kinase Inhibitor	MLN-4924	NEDD8-Activating Enzyme (NAE) Inhibitor	51.9177	18	-55.817	66441.5	-3.99642	0.98258	0.97293	0.17351	-0.58257
14971	827	6	M-475271	Src Kinase Inhibitor	MLN-4924	NEDD8-Activating Enzyme (NAE) Inhibitor	17.702	12	158.746	60955.4	-3.04079	0.99712	0.99712	1.93331	-0.34586
14971	828	6	TG-100801	Src Kinase Inhibitor	MLN-4924	NEDD8-Activating Enzyme (NAE) Inhibitor	56.6755	8	31.1135	63100.9	-2.25433	1.01428	1.01428	0.60678	-0.29565
14971	829	6	KX-01	Src Kinase Inhibitor	MLN-4924	NEDD8-Activating Enzyme (NAE) Inhibitor	37.0006	14	4.63718	58001.2	-6.51358	1.09854	0.99844	2.99531	-0.99447
14971	830	6	Piceatannol	Syk Kinase Inhibitor	MLN-4924	NEDD8-Activating Enzyme (NAE) Inhibitor	57.7229	14	-15.7816	64002.8	-3.81556	0.99275	0.99275	0.28252	-0.44033
14971	831	6	R-406	Syk Kinase Inhibitor	MLN-4924	NEDD8-Activating Enzyme (NAE) Inhibitor	58.8011	11	1.12945	60735.6	-3.15487	1.01489	1.00426	0.47653	-0.31468
14971	832	6	PRT-060318	Syk Kinase Inhibitor	MLN-4924	NEDD8-Activating Enzyme (NAE) Inhibitor	56.8657	7	24.7162	59930.3	-0.11275	1.03492	1.01466	0.60882	-0.09227
14971	833	6	RO-9021	Syk Kinase Inhibitor	MLN-4924	NEDD8-Activating Enzyme (NAE) Inhibitor	58.3085	10	19.4107	60869.1	-1.41134	1.02667	1.01827	0.43799	-0.12934
14971	834	6	Fostamatinib	Syk Kinase Inhibitor	MLN-4924	NEDD8-Activating Enzyme (NAE) Inhibitor	64.4861	14	10.6621	63662.5	-2.11644	1.0231	1.0221	0.45477	-0.33431
14971	835	6	BAY61-3606	Syk Kinase Inhibitor	MLN-4924	NEDD8-Activating Enzyme (NAE) Inhibitor	60.8864	15	-60.7362	65589.7	-4.05469	0.98496	0.96543	0.47874	-0.64508
14971	836	6	Entospletinib	Syk Kinase Inhibitor	MLN-4924	NEDD8-Activating Enzyme (NAE) Inhibitor	60.1277	12	9.14733	65105.3	-1.15722	1.01349	1.01349	0.31242	-0.22094
14971	837	6	PRT-062607	Syk Kinase Inhibitor	MLN-4924	NEDD8-Activating Enzyme (NAE) Inhibitor	42.2821	10	29.6447	64831.8	-1.23714	1.01934	1.01934	0.54981	-0.25336
14971	838	6	TAK-659	Syk Kinase Inhibitor	MLN-4924	NEDD8-Activating Enzyme (NAE) Inhibitor	71.1824	10	29.8879	72590.8	-4.26562	1.04054	1.0402	0.70321	-0.39974
14971	839	6	ITD-1	TGF-bR1 (ALK5) Inhibitor	MLN-4924	NEDD8-Activating Enzyme (NAE) Inhibitor	70.1113	7	71.9167	62205.8	-0.60046	1.05098	1.05098	0.96394	-0.24477
14971	840	6	AZ-TAK1 Inhibitor	TGF-bR1 (ALK5) Inhibitor	MLN-4924	NEDD8-Activating Enzyme (NAE) Inhibitor	66.9762	14	4.64367	62362.1	-4.41335	1.04999	1.02285	0.78965	-0.36366
14971	841	6	R-268712	TGF-bR1 (ALK5) Inhibitor	MLN-4924	NEDD8-Activating Enzyme (NAE) Inhibitor	48.1796	4	78.9166	63995.1	1.76838	1.05017	1.05017	0.91009	-0.12093
14971	842	6	SB-505124	TGF-bR1 (ALK5) Inhibitor	MLN-4924	NEDD8-Activating Enzyme (NAE) Inhibitor	71.4599	9	60.278	64366.6	1.58705	1.03335	1.03098	0.83058	-0.1897
14971	843	6	LY-2109761	TGF-bR1 (ALK5) Inhibitor	MLN-4924	NEDD8-Activating Enzyme (NAE) Inhibitor	72.439	4	74.5154	64501.6	1.19309	1.04932	1.04932	0.8391	-0.09395
14971	844	6	Galunisertib	TGF-bR1 (ALK5) Inhibitor	MLN-4924	NEDD8-Activating Enzyme (NAE) Inhibitor	65.8278	12	15.2537	65757.7	-1.01303	1.01381	1.01381	0.36594	-0.21341
14971	845	6	SB-431542	TGF-bR1 (ALK5) Inhibitor	MLN-4924	NEDD8-Activating Enzyme (NAE) Inhibitor	66.0523	5	67.5298	63164.9	0.68837	1.04807	1.04807	0.73577	-0.06047
14971	846	6	A-83-01	TGF-bR1 (ALK5) Inhibitor	MLN-4924	NEDD8-Activating Enzyme (NAE) Inhibitor	27.4017	4	100.711	62616	2.85032	1.05381	1.0519	1.07918	-0.0461
14971	847	6	Dorsomorphin	TGF-bR1 (ALK5) Inhibitor	MLN-4924	NEDD8-Activating Enzyme (NAE) Inhibitor	31.2728	5	89.2838	60694.5	0.45446	1.09421	1.04023	1.72275	-0.01161
14971	848	6	VU-0364849	TGF-bR1 (ALK5) Inhibitor	MLN-4924	NEDD8-Activating Enzyme (NAE) Inhibitor	58.6805	14	-86.3102	68100.1	-8.52031	0.96603	0.9502	0.25621	-0.82292
14971	849	6	SD-208	TGF-bR1 (ALK5) Inhibitor	MLN-4924	NEDD8-Activating Enzyme (NAE) Inhibitor	58.3646	13	-37.5939	67720.6	-4.14577	0.98236	0.98236	0.29562	-0.67156
14971	850	6	SB-525334	TGF-bR1 (ALK5) Inhibitor	MLN-4924	NEDD8-Activating Enzyme (NAE) Inhibitor	64.588	16	-56.9439	67581.8	-7.20331	0.98323	0.97988	0.32154	-0.83521
14971	851	6	SJN-2511	TGF-bR1 (ALK5) Inhibitor	MLN-4924	NEDD8-Activating Enzyme (NAE) Inhibitor	62.3784	15	-37.8973	66179.1	-4.52001	0.99518	0.98958	0.36141	-0.65571
14971	852	6	GW-788388	TGF-bR1 (ALK5) Inhibitor	MLN-4924	NEDD8-Activating Enzyme (NAE) Inhibitor	73.4156	12	-21.0474	65195.8	-8.18753	1.01138	1.00693	0.75495	-0.90008
14971	853	6	GW-768505A	Tie-2 kinase Inhibitor	MLN-4924	NEDD8-Activating Enzyme (NAE) Inhibitor	63.0173	15	-31.3152	66710	-2.47095	0.99528	0.98803	0.42518	-0.62047
14971	854	6	AMG-Tie2-1	Tie-2 kinase Inhibitor	MLN-4924	NEDD8-Activating Enzyme (NAE) Inhibitor	51.9889	15	-73.8973	64597	-8.15428	0.98359	0.95125	0.52987	-0.72313
14971	855	6	Tie-2 kinase Inhibitor	Tie-2 kinase Inhibitor	MLN-4924	NEDD8-Activating Enzyme (NAE) Inhibitor	20.7926	12	-0.95464	63551.5	-2.76101	0.99912	0.98252	0.54355	-0.29095
14971	856	6	XMD8-87	TNK2 Inhibitor	MLN-4924	NEDD8-Activating Enzyme (NAE) Inhibitor	15.9217	9	23.9202	63686	-0.99215	1.05599	1.01163	0.96277	-0.05763
14971	857	6	Wyeth Cot Inhibitor 2	Tpl-2/Cot (MAP3K8) Kinase Inhibitor	MLN-4924	NEDD8-Activating Enzyme (NAE) Inhibitor	40.1842	14	-39.3862	63776.2	-7.11196	0.98865	0.9603	0.60992	-0.56171
14971	858	6	NCB-1026	TRAF2 and NCK-Interacting Protein Kinase (TNIK) Inhibitor;Wnt Signaling Inhibitor	MLN-4924	NEDD8-Activating Enzyme (NAE) Inhibitor	19.1833	7	105.296	56616.1	3.62847	1.15352	1.06084	2.87961	0
14971	859	6	GW-441756	Trk A Inhibitor	MLN-4924	NEDD8-Activating Enzyme (NAE) Inhibitor	52.4253	10	4.85426	62664.6	-4.6442	1.01785	0.9974	0.60971	-0.27654
14971	860	6	Larotrectinib	TRK B Inhibitor	MLN-4924	NEDD8-Activating Enzyme (NAE) Inhibitor	64.5349	11	11.3198	62603.8	-0.38458	1.04916	1.0107	0.74611	-0.09405
14971	861	6	GNF-5837	Trk A/B/C Inhibitor	MLN-4924	NEDD8-Activating Enzyme (NAE) Inhibitor	47.4607	16	-29.6309	64175	-3.28574	1.00694	0.97799	0.38543	-0.25057
14971	862	6	PF-06273340	Trk A/B/C Inhibitor	MLN-4924	NEDD8-Activating Enzyme (NAE) Inhibitor	62.9036	10	53.6666	62941.2	1.02868	1.03262	1.03262	1.15609	-0.61942
14971	863	6	AZ-23	Trk Inhibitor	MLN-4924	NEDD8-Activating Enzyme (NAE) Inhibitor	16.7437	7	86.7366	60257.8	0.468	1.06787	1.05088	1.247	-0.1339
14971	864	6	NCGC00244250	Tyk 2 Inhibitor	MLN-4924	NEDD8-Activating Enzyme (NAE) Inhibitor	69.1723	1	120.187	60064.2	2.78208	1.06929	1.0666	1.23945	-0.00223
14971	865	6	RO495	Tyk 2 Inhibitor	MLN-4924	NEDD8-Activating Enzyme (NAE) Inhibitor	54.0341	16	-34.1182	58028.2	-4.12817	1.0301	0.9802	0.99629	-0.258
14971	866	6	Bayer-18	Tyk 2 Inhibitor	MLN-4924	NEDD8-Activating Enzyme (NAE) Inhibitor	20.7819	5	60.4644	59546.8	-0.01972	1.03146	1.02384	0.77841	-0.06991
14971	867	6	GDC-046	Tyk 2 Inhibitor	MLN-4924	NEDD8-Activating Enzyme (NAE) Inhibitor	43.5413	6	31.5274	58585.1	0.68392	1.07444	1.00916	1.26524	-0.07327
14971	868	6	CEP-40783	TYRO3 Inhibitor	MLN-4924	NEDD8-Activating Enzyme (NAE) Inhibitor	63.2846	4	148.196	51008.6	0.62902	1.11401	1.09768	2.24369	-0.04669
14971	869	6	UK-371804	Urokinase (u-PA) Inhibitor	MLN-4924	NEDD8-Activating Enzyme (NAE) Inhibitor	63.6023	12	44.6499	65648.6	-0.24811	1.0313	1.0313	0.72874	-0.28224
14971	870	6	Toceranib	VEGFR Inhibitor	MLN-4924	NEDD8-Activating Enzyme (NAE) Inhibitor	59.6249	8	61.6611	67534.3	-1.04135	1.04773	1.03262	1.06362	-0.15075
14971	871	6	Motesanib	VEGFR-1,2,3 Inhibitor	MLN-4924	NEDD8-Activating Enzyme (NAE) Inhibitor	66.7499	15	-55.3832	67838.8	-5.08697	0.98016	0.98016	0.30063	-0.85446
14971	872	6	Chrysophanol	VEGFR-1/2 Inhibitor	MLN-4924	NEDD8-Activating Enzyme (NAE) Inhibitor	59.0238	14	16.0669	63039.7	-4.49169	1.04973	1.02695	1.23947	-0.49132
14971	873	6	Sunitinib malate	VEGFR-1/2/3 Inhibitor	MLN-4924	NEDD8-Activating Enzyme (NAE) Inhibitor	51.291	11	54.0556	66006.6	-3.28642	1.0541	1.03042	1.54795	-0.53042
14971	874	6	Sorafenib	VEGFR-1/2/3 Inhibitor	MLN-4924	NEDD8-Activating Enzyme (NAE) Inhibitor	66.8665	11	15.6154	64508.7	-2.95808	1.03774	1.02163	0.71841	-0.32621
14971	875	6	Pazopanib	VEGFR-1/2/3 Inhibitor	MLN-4924	NEDD8-Activating Enzyme (NAE) Inhibitor	69.5329	13	-8.77463	63467.8	-4.05994	1.00974	1.00891	0.57328	-0.64853
14971	876	6	Axitinib	VEGFR-1/2/3 Inhibitor	MLN-4924	NEDD8-Activating Enzyme (NAE) Inhibitor	67.6791	8	28.4847	62702.2	-0.42736	1.03931	1.02741	0.6566	-0.20625
14971	877	6	Tivozanib (AV-951)	Unknown	MLN-4924	NEDD8-Activating Enzyme (NAE) Inhibitor	75.6348	8	53.2768	61788.8	-2.16542	1.05231	1.05231	0.86568	-0.33291
14971	878	6	Cediranib	VEGFR-1/2/3 Inhibitor	MLN-4924	NEDD8-Activating Enzyme (NAE) Inhibitor	71.766	5	91.9959	62846.2	-1.93509	1.07389	1.05828	1.33471	-0.17921
14971	879	6	Lenvatinib	VEGFR-1/2/3 Inhibitor	MLN-4924	NEDD8-Activating Enzyme (NAE) Inhibitor	71.8232	16	231.869	47806	-7.16999	0.93818	0.93818	4.01908	-1.70039
14971	880	6	Fruquintinib	VEGFR-1/2/3 Inhibitor	MLN-4924	NEDD8-Activating Enzyme (NAE) Inhibitor	19.2464	5	114.404	59795	1.09429	1.03054	1.03054	1.26709	-0.12305
14971	881	6	Glesatinib	VEGFR-1/2/3 Inhibitor	MLN-4924	NEDD8-Activating Enzyme (NAE) Inhibitor	69.9362	7	41.7999	61613.3	1.59142	1.06498	1.03596	1.01271	-0.17017
14971	882	6	Sitravatinib	VEGFR-1/2/3 Inhibitor	MLN-4924	NEDD8-Activating Enzyme (NAE) Inhibitor	66.5784	17	-67.4644	61373.8	-5.68113	1.01034	0.97065	0.50789	-0.6199
14971	883	6	Vatalanib	VEGFR-2 Inhibitor	MLN-4924	NEDD8-Activating Enzyme (NAE) Inhibitor	63.8625	14	2.57783	64983.7	-2.20434	1.0064	1.0064	0.3886	-0.36282
14971	884	6	BFH-772	VEGFR-2 Inhibitor	MLN-4924	NEDD8-Activating Enzyme (NAE) Inhibitor	58.1296	21	-81.2611	67321.8	-5.59696	0.96335	0.96335	0.06786	-0.88047
14971	885	6	Sulfatinib	VEGFR-2 Inhibitor	MLN-4924	NEDD8-Activating Enzyme (NAE) Inhibitor	55.4272	13	12.4245	64642.5	-1.31789	1.00077	1.00039	0.55916	-0.42947
14971	886	6	Oglufanide	VEGF Inhibitor	MLN-4924	NEDD8-Activating Enzyme (NAE) Inhibitor	70.5541	14	-36.8272	65206.9	-7.56484	1.0104	1.00378	0.60979	-0.87586
14971	887	6	Golvatinib	VEGFR-2 Inhibitor	MLN-4924	NEDD8-Activating Enzyme (NAE) Inhibitor	50.5997	10	48.3608	62178.4	-2.06529	1.05054	1.01722	1.13294	-0.15257
14971	888	6	JNJ-38158471	VEGFR-2 Inhibitor	MLN-4924	NEDD8-Activating Enzyme (NAE) Inhibitor	70.0182	14	-39.8261	63679.1	-4.64454	0.99441	0.99304	0.57511	-0.95322
14971	889	6	SU-014813	VEGFR-2 Inhibitor	MLN-4924	NEDD8-Activating Enzyme (NAE) Inhibitor	68.1079	12	20.2878	61943.9	-1.79867	1.03279	1.02001	0.66041	-0.27104
14971	890	6	Takeda-6d	VEGFR-2 Inhibitor	MLN-4924	NEDD8-Activating Enzyme (NAE) Inhibitor	18.565	3	307.41	51423.8	0.58811	1.23652	1.10508	5.03693	0
14971	891	6	AG-13958	VEGFR-2 Inhibitor	MLN-4924	NEDD8-Activating Enzyme (NAE) Inhibitor	39.6802	14	-39.977	64448.9	-4.44555	0.99802	0.97839	0.54946	-0.65237
14971	892	6	KI-8751	VEGFR-2 Inhibitor	MLN-4924	NEDD8-Activating Enzyme (NAE) Inhibitor	21.1417	11	36.1322	62805.3	-2.43261	1.04474	1.01101	1.04884	-0.1253
14971	893	6	Orantinib	VEGFR-2 Inhibitor	MLN-4924	NEDD8-Activating Enzyme (NAE) Inhibitor	59.0477	6	43.1951	61346.9	0.09059	1.05001	1.02703	0.80812	-0.06236
14971	894	6	Apatinib	VEGFR-2 Inhibitor	MLN-4924	NEDD8-Activating Enzyme (NAE) Inhibitor	38.1297	8	37.6484	61501.4	-0.14012	1.0557	1.01378	1.04974	-0.10336
14971	895	6	Linifanib	VEGFR-2 Inhibitor	MLN-4924	NEDD8-Activating Enzyme (NAE) Inhibitor	68.2668	3	131.588	60595.2	3.47942	1.10554	1.07344	1.7341	-0.01374
14971	896	6	OSI-632	VEGFR-2 Inhibitor	MLN-4924	NEDD8-Activating Enzyme (NAE) Inhibitor	17.5123	5	65.2009	60101.5	0.0614	1.06635	1.02803	1.16285	-0.0014
14971	897	6	Foretinib	VEGFR-2 Inhibitor	MLN-4924	NEDD8-Activating Enzyme (NAE) Inhibitor	52.2831	12	-6.36558	63517.5	-2.53722	1.03848	1.00348	0.72438	-0.14931
14971	898	6	Regorafenib	VEGFR-2 Inhibitor	MLN-4924	NEDD8-Activating Enzyme (NAE) Inhibitor	54.2973	15	-40.4333	65084.9	-3.05955	1.00506	0.97794	0.36974	-0.30923
14971	899	6	Cabozantinib	VEGFR-2 Inhibitor	MLN-4924	NEDD8-Activating Enzyme (NAE) Inhibitor	68.7584	8	1.85238	63001.2	-4.87846	1.01055	1.01055	0.72597	-0.70745
14971	900	6	BMS-794833	VEGFR-2 Inhibitor	MLN-4924	NEDD8-Activating Enzyme (NAE) Inhibitor	66.4743	13	-31.8943	62940.8	-4.23985	0.99663	0.99495	0.48878	-0.78536
14971	901	6	KRN-633	VEGFR-2 Inhibitor	MLN-4924	NEDD8-Activating Enzyme (NAE) Inhibitor	61.3827	13	2.04817	61876.9	-1.14888	1.02656	1.0006	0.58811	-0.20109
14971	902	6	Telatinib	VEGFR-2,3 Inhibitor	MLN-4924	NEDD8-Activating Enzyme (NAE) Inhibitor	62.3369	5	46.0271	59639.2	0.41276	1.04514	1.02739	0.81721	-0.11794
14971	903	6	Brivanib	VEGFR-2,3/FGFR1,2,3 Inhibitor	MLN-4924	NEDD8-Activating Enzyme (NAE) Inhibitor	51.4214	11	6.03413	61464.1	-1.06889	1.02176	1.00764	0.45234	-0.19837
14971	904	6	ACC-789	VEGFR-2 Inhibitor	MLN-4924	NEDD8-Activating Enzyme (NAE) Inhibitor	66.0907	11	28.8281	65115.8	-1.53293	1.02068	1.02068	0.73694	-0.44866
14971	905	6	Anlotinib	VEGFR-3 Inhibitor	MLN-4924	NEDD8-Activating Enzyme (NAE) Inhibitor	61.8447	12	-21.4127	68131.2	-4.02851	0.99439	0.99439	0.30622	-0.52034
14971	906	6	R-1530	VEGFR-3 Inhibitor	MLN-4924	NEDD8-Activating Enzyme (NAE) Inhibitor	60.056	17	-90.0277	69977.5	-7.82202	0.97987	0.96185	0.39076	-0.92346
14971	907	6	BMS-690514	VEGFR-3 Inhibitor	MLN-4924	NEDD8-Activating Enzyme (NAE) Inhibitor	66.8831	14	-7.48528	66495.7	-5.31867	1.03463	1.02463	0.86519	-0.79294
14971	908	6	SAR-131675	VEGFR-3 Inhibitor	MLN-4924	NEDD8-Activating Enzyme (NAE) Inhibitor	62.7817	17	-45.1832	66554.3	-5.46657	0.99002	0.99002	0.3548	-0.80664
14971	909	6	MK-1775	Wee1 Kinase Inhibitor	MLN-4924	NEDD8-Activating Enzyme (NAE) Inhibitor	55.9411	16	-36.6001	62513.2	-4.91165	1.05361	0.99446	1.22832	-0.39006
14971	910	6	WNK-463	WNK kinase Inhibitor	MLN-4924	NEDD8-Activating Enzyme (NAE) Inhibitor	51.3913	14	-33.3689	64898.8	-4.97791	1.02786	0.99133	0.66428	-0.44362
14971	911	6	PRP01-012	Yes1 Kinase Inhibitor	MLN-4924	NEDD8-Activating Enzyme (NAE) Inhibitor	14.2901	2	290.326	55418.2	5.37596	1.10132	1.08799	3.06432	-0.01542
14971	912	6	Vorinostat (SAHA)	HDAC Inhibitor	MLN-4924	NEDD8-Activating Enzyme (NAE) Inhibitor	28.4247	10	22.3184	60685	-4.73136	1.06272	1.00855	1.51067	-0.02865
14971	913	6	Panobinostat	HDAC Inhibitor	MLN-4924	NEDD8-Activating Enzyme (NAE) Inhibitor	31.5589	17	-17.1116	34514.9	-3.97455	1.11343	0.96411	1.81194	-0.15598
14971	914	6	Dacinostat	HDAC Inhibitor	MLN-4924	NEDD8-Activating Enzyme (NAE) Inhibitor	24.6218	12	16.7757	42188.1	-3.56108	1.14722	1.0189	2.16832	-0.0759
14971	915	6	TMP-195	HDAC Inhibitor	MLN-4924	NEDD8-Activating Enzyme (NAE) Inhibitor	0	0	122.422	62017.8	2.89844	1.07664	1.07664	1.22422	0
14971	916	6	Abexinostat	HDAC Inhibitor	MLN-4924	NEDD8-Activating Enzyme (NAE) Inhibitor	21.9046	12	46.6628	50573.3	-2.80164	1.10474	1.02053	2.19841	-0.05943
14971	917	6	HDACi-02	HDAC Inhibitor	MLN-4924	NEDD8-Activating Enzyme (NAE) Inhibitor	37.9856	9	41.8199	58832.9	0.27905	1.0866	1.0238	1.78814	-0.09424
14971	918	6	HDACi-01	HDAC Inhibitor	MLN-4924	NEDD8-Activating Enzyme (NAE) Inhibitor	39.5867	14	-67.5254	62244.3	-1.32224	1.02109	0.9728	1.4739	-1.0465
14971	919	6	Trichostatin A	HDAC Inhibitor	MLN-4924	NEDD8-Activating Enzyme (NAE) Inhibitor	18.7025	7	114.926	54184.7	0.33137	1.08955	1.05176	2.33897	-0.10414
14971	920	6	4SC-202	HDAC Inhibitor	MLN-4924	NEDD8-Activating Enzyme (NAE) Inhibitor	43.8286	5	72.6119	64313.9	2.1243	1.08394	1.03994	1.67853	-0.08153
14971	921	6	Entinostat	HDAC Inhibitor	MLN-4924	NEDD8-Activating Enzyme (NAE) Inhibitor	35.4573	13	-10.6904	63565.2	-3.64995	1.02532	0.9833	0.91862	-0.16241
14971	922	6	Quisinostat	HDAC Inhibitor	MLN-4924	NEDD8-Activating Enzyme (NAE) Inhibitor	24.797	13	-9.50532	39426.2	-3.54903	1.19463	0.97664	2.15439	0
14971	923	6	Martinostat	HDAC Inhibitor	MLN-4924	NEDD8-Activating Enzyme (NAE) Inhibitor	22.6113	9	115.719	43626	-3.86874	1.26523	1.08731	3.28828	0
14971	924	6	ACY-775	HDAC Inhibitor	MLN-4924	NEDD8-Activating Enzyme (NAE) Inhibitor	64.5791	8	71.1373	62998.8	-1.5718	1.05624	1.04498	1.02312	-0.15722
14971	925	6	ACY-738	HDAC Inhibitor	MLN-4924	NEDD8-Activating Enzyme (NAE) Inhibitor	17.9427	9	47.9223	63704.1	-3.49093	1.05088	1.00828	1.63919	-0.13501
14971	926	6	Mocetinostat	HDAC Inhibitor	MLN-4924	NEDD8-Activating Enzyme (NAE) Inhibitor	67.6935	15	257.809	41213.3	-17.2922	0.94512	0.90332	5.55812	-1.74679
14971	927	6	Pracinostat	HDAC Inhibitor	MLN-4924	NEDD8-Activating Enzyme (NAE) Inhibitor	27.3026	11	60.8212	51895.9	-0.97304	1.0709	1.00742	2.31468	-0.12071
14971	928	6	Tacedinaline	HDAC Inhibitor	MLN-4924	NEDD8-Activating Enzyme (NAE) Inhibitor	28.5772	14	-20.1992	64109.2	-2.94939	1.01304	0.97141	0.85454	-0.23278
14971	929	6	AR-42	HDAC Inhibitor	MLN-4924	NEDD8-Activating Enzyme (NAE) Inhibitor	23.204	11	38.6616	52191.2	-1.79166	1.12842	1.01648	2.3297	-0.00044
14971	930	6	Belinostat	HDAC Inhibitor	MLN-4924	NEDD8-Activating Enzyme (NAE) Inhibitor	18.1883	10	17.1965	56194.4	-3.18063	1.08245	0.99314	2.04349	-0.07676
14971	931	6	Droxinostat	HDAC Inhibitor	MLN-4924	NEDD8-Activating Enzyme (NAE) Inhibitor	62.1531	18	-42.4262	66110.6	-3.02023	1.0008	0.97678	0.28039	-0.30663
14971	932	6	ISOX	HDAC Inhibitor	MLN-4924	NEDD8-Activating Enzyme (NAE) Inhibitor	34.0615	13	-3.77758	64619.1	-2.8571	1.02727	0.98887	1.18096	-0.27572
14971	933	6	Tubastatin A	HDAC Inhibitor	MLN-4924	NEDD8-Activating Enzyme (NAE) Inhibitor	66.7794	8	120.139	68272.3	0.2912	1.04666	1.04666	1.60342	-0.40203
14971	934	6	Compound 7	HDAC Inhibitor	MLN-4924	NEDD8-Activating Enzyme (NAE) Inhibitor	34.7774	4	152.405	65578.6	2.62243	1.06677	1.06677	1.60694	-0.08289
14971	935	6	ACY-1215	HDAC Inhibitor	MLN-4924	NEDD8-Activating Enzyme (NAE) Inhibitor	57.1862	8	65.6691	64884.5	-0.38986	1.05154	1.03173	1.19394	-0.11176
14971	936	6	Tubacin	HDAC Inhibitor	MLN-4924	NEDD8-Activating Enzyme (NAE) Inhibitor	18.824	11	7.56445	67993.2	-1.3826	1.00187	0.99716	0.37981	-0.23303
14971	937	6	Romidepsin	HDAC Inhibitor	MLN-4924	NEDD8-Activating Enzyme (NAE) Inhibitor	31.3852	10	-20.2162	20049.9	-8.15526	1.36367	0.87105	1.58175	0
14971	938	6	M-344	HDAC Inhibitor	MLN-4924	NEDD8-Activating Enzyme (NAE) Inhibitor	26.8808	11	99.9135	58193.1	-2.21562	1.11929	1.04717	2.62248	-0.09521
14971	939	6	Givinostat hydrochloride	HDAC Inhibitor	MLN-4924	NEDD8-Activating Enzyme (NAE) Inhibitor	40.4743	14	109.807	60456.4	-3.81034	1.07031	1.0311	3.12759	-0.62266
14971	940	6	Pyroxamide	HDAC Inhibitor	MLN-4924	NEDD8-Activating Enzyme (NAE) Inhibitor	45.4382	6	139.325	64110.4	4.57517	1.09338	1.06939	1.9087	-0.04127
14971	941	6	Oxamflatin	Histone Deacetylase (HDAC) Inhibitor	MLN-4924	NEDD8-Activating Enzyme (NAE) Inhibitor	26.6548	4	253.774	57714.2	5.23046	1.17861	1.13301	3.69012	-0.01009
14971	942	6	Resminostat	HDAC Inhibitor	MLN-4924	NEDD8-Activating Enzyme (NAE) Inhibitor	18.6499	5	186.856	61286.6	3.20091	1.1272	1.09565	2.65323	-0.0671
14971	943	6	Chidamide	Histone deacetylase 8 Inhibitor	MLN-4924	NEDD8-Activating Enzyme (NAE) Inhibitor	39.3849	3	168.575	59958.8	6.27483	1.17471	1.10293	2.7535	-0.00177
14971	944	6	MC-1568	HDAC Inhibitor	MLN-4924	NEDD8-Activating Enzyme (NAE) Inhibitor	4.31111	1	186.455	61429.3	6.02762	1.12109	1.11331	1.95908	0
14971	945	6	WT-161	HDAC Inhibitor	MLN-4924	NEDD8-Activating Enzyme (NAE) Inhibitor	77.1827	19	-254.027	60391.4	-22.0959	0.94561	0.8749	0.47905	-1.97992
14971	946	6	ACY-241	Unknown	MLN-4924	NEDD8-Activating Enzyme (NAE) Inhibitor	58.443	14	-19.6178	67502.3	-4.09797	0.99829	0.98403	0.7802	-0.50186
14971	947	6	PCI-34051	HDAC Inhibitor	MLN-4924	NEDD8-Activating Enzyme (NAE) Inhibitor	67.7836	7	68.3291	65977.2	-0.87757	1.0429	1.0429	0.90378	-0.22049
14971	948	6	Selisistat	Histone Deacetylase SIRT1 Inhibitor	MLN-4924	NEDD8-Activating Enzyme (NAE) Inhibitor	56.4009	8	24.5399	66964.5	-2.02041	1.01808	1.01808	0.50045	-0.25505
14971	949	6	Ak-7	Histone Deacetylase SIRT2 Inhibitor	MLN-4924	NEDD8-Activating Enzyme (NAE) Inhibitor	70.1364	19	201.691	53316.3	-7.89599	0.92568	0.92568	4.06525	-2.04834
14971	950	6	Fisetin	Histone Deacetylase/SIRT1 Activator	MLN-4924	NEDD8-Activating Enzyme (NAE) Inhibitor	57.1133	3	131.059	62587.8	2.72406	1.05403	1.05403	1.47573	-0.16513
14971	951	6	Isoliquiritigenin	Histone Deacetylase/SIRT1 Activator	MLN-4924	NEDD8-Activating Enzyme (NAE) Inhibitor	60.8927	13	-8.1773	65729.7	-4.12231	1.0283	1.01071	0.67217	-0.34284
14971	952	6	SRT-1720	Histone Deacetylase/SIRT1 Activator	MLN-4924	NEDD8-Activating Enzyme (NAE) Inhibitor	65.4298	12	21.9276	64754	-2.42279	1.0377	1.0377	0.99479	-0.77552
14971	953	6	SRT-3025	SIRT1 Activator	MLN-4924	NEDD8-Activating Enzyme (NAE) Inhibitor	45.8113	13	-16.3418	69204	-2.8526	0.98916	0.98916	0.30803	-0.47145
14971	954	6	SRT-2104	SIRT1 Activator	MLN-4924	NEDD8-Activating Enzyme (NAE) Inhibitor	70.2516	3	84.7282	65610.6	2.24012	1.04685	1.04685	0.86788	-0.0206
14971	955	6	Methylstat	Lysine-specific demethylase 4E Inhibitor	MLN-4924	NEDD8-Activating Enzyme (NAE) Inhibitor	67.4003	7	8.28089	66205.2	0.02566	0.98604	0.96997	1.50875	-1.21081
14971	956	6	PFI-3	SMARCA2 Inhibitor	MLN-4924	NEDD8-Activating Enzyme (NAE) Inhibitor	66.6581	9	23.8273	65702.6	0.65102	1.02097	1.02097	0.59785	-0.35958
14971	957	6	EED-226	Polycomb protein EED (PRC2/EED-EZH2 non-catalytic subunit) Inhibitor	MLN-4924	NEDD8-Activating Enzyme (NAE) Inhibitor	60.5229	5	63.7028	63841.7	1.8369	1.05103	1.04331	0.8789	-0.12897
14971	958	6	GSK-J1	H3K27 Histone Demethylases UTX and JMJD3 Inhibitor	MLN-4924	NEDD8-Activating Enzyme (NAE) Inhibitor	62.7534	10	44.789	64341.6	-2.39207	1.0644	1.04229	0.94904	-0.14362
14971	959	6	GSK-J2	Inhibitor of H3K27me3/me2-demethylases JMJD3/KDM6B and UTX/KDM6A	MLN-4924	NEDD8-Activating Enzyme (NAE) Inhibitor	67.7669	11	32.435	64745.2	-2.46282	1.0282	1.0282	0.70694	-0.38259
14971	960	6	PTC-691	Polycomb Complex Protein BMI-1 Inhibitor	MLN-4924	NEDD8-Activating Enzyme (NAE) Inhibitor	32.0985	17	-42.8471	60724.5	-3.85675	1.05215	0.98508	1.41847	-0.3625
14971	961	6	CPI-4203	Selective Inhibitor of KDM5 demethylases (H3K4 specific)	MLN-4924	NEDD8-Activating Enzyme (NAE) Inhibitor	35.056	16	-5.52421	67915	-5.13144	0.99285	0.97466	0.84618	-0.59001
14971	962	6	Daminozide	KDM2/7 Histone Demethylases Inhibitor	MLN-4924	NEDD8-Activating Enzyme (NAE) Inhibitor	41.7233	16	-30.1453	65403.5	-3.75517	0.98157	0.96956	0.47236	-0.57253
14971	963	6	MG-149	Histone acetyltransferase Inhibitor	MLN-4924	NEDD8-Activating Enzyme (NAE) Inhibitor	35.0097	13	-16.4605	65419.6	-3.10989	0.99435	0.96902	0.67308	-0.38249
14971	964	6	C-646	Histone N-Acetyltransferase (HAT) Inhibitor	MLN-4924	NEDD8-Activating Enzyme (NAE) Inhibitor	33.242	18	-51.5087	65959.1	-5.24655	0.97446	0.95905	0.34109	-0.55627
14971	965	6	UNC-1215	L3MBTL3 methyllysine (Kme) reader domain Inhibitor	MLN-4924	NEDD8-Activating Enzyme (NAE) Inhibitor	27.1777	16	-39.7595	66484.9	-2.95738	1.00858	0.97206	0.41762	-0.22437
14971	966	6	UNC-669	L3MBTL3 methyllysine (Kme) reader domain Inhibitor	MLN-4924	NEDD8-Activating Enzyme (NAE) Inhibitor	57.1607	17	-19.7524	65184.7	-2.63074	0.99657	0.98442	0.29512	-0.30194
14971	967	6	LSD1-C76	Lysine Specific Demethylase 1 (LSD1) Inhibitor	MLN-4924	NEDD8-Activating Enzyme (NAE) Inhibitor	21.7962	11	8.80675	66159.1	-1.95097	0.99674	0.99674	0.4275	-0.33943
14971	968	6	IOX-1	Lysine-Specific Demethylase 4A (KDM4A; JMJD2A) Inhibitor	MLN-4924	NEDD8-Activating Enzyme (NAE) Inhibitor	66.8272	11	34.5738	65888.2	-0.52359	1.0223	1.0223	0.52855	-0.18281
14971	969	6	CPI-455	Lysine-Specific Demethylase 5B (KDM5B; JARID1B) Inhibitor	MLN-4924	NEDD8-Activating Enzyme (NAE) Inhibitor	71.3485	6	34.727	66365.5	0.4533	1.03916	1.03118	0.74355	-0.25525
14971	970	6	GSK-J4	Lysine-Specific Demethylase 6A (UTX) Inhibitor	MLN-4924	NEDD8-Activating Enzyme (NAE) Inhibitor	67.0861	12	-52.7967	63656	-0.74573	1.0028	0.97649	0.46008	-0.32977
14971	971	6	ORY-1001	Lysine-Specific Histone Demethylase 1A (KDM1A; LSD1) Inhibitor	MLN-4924	NEDD8-Activating Enzyme (NAE) Inhibitor	63.9328	20	174.784	53026.7	-9.48294	0.99746	0.99453	3.22394	-1.43792
14971	972	6	SP-2509	Lysine-Specific Histone Demethylase 1A (KDM1A; LSD1) Inhibitor	MLN-4924	NEDD8-Activating Enzyme (NAE) Inhibitor	28.8573	10	-4.70228	59125.3	-7.44645	1.03398	0.98246	1.09328	-0.10701
14971	973	6	GSK-2879552	Lysine-Specific Histone Demethylase 1A (KDM1A; LSD1) Inhibitor	MLN-4924	NEDD8-Activating Enzyme (NAE) Inhibitor	55.209	15	-90.8106	65366.3	-4.38485	0.93691	0.93691	0.3052	-1.2133
14971	974	6	KDM5-C70	KDM5A/KDM5B Inhibitor	MLN-4924	NEDD8-Activating Enzyme (NAE) Inhibitor	49.7498	3	138.562	63706.4	2.19238	1.1106	1.08914	1.69212	-0.01926
14971	975	6	MI-503	Histone methyl transferase Inhibitor	MLN-4924	NEDD8-Activating Enzyme (NAE) Inhibitor	10.6745	1	209.229	64660.9	4.49245	1.09514	1.09514	2.12515	-0.03287
14971	976	6	A-366	G9a/EHMT2; decrease H3K9me2	MLN-4924	NEDD8-Activating Enzyme (NAE) Inhibitor	68.4157	2	169.521	63478.5	3.94678	1.10747	1.1023	1.83139	-0.07067
14971	977	6	NCGC00505117	CBP/p300 Inhibitor	MLN-4924	NEDD8-Activating Enzyme (NAE) Inhibitor	60.528	15	-40.3157	61793.7	-5.34831	1.0269	0.98616	0.71844	-0.51936
14971	978	6	PF-CBP1	CBP/p300 Inhibitor	MLN-4924	NEDD8-Activating Enzyme (NAE) Inhibitor	60.0285	6	115.834	62543.9	2.01966	1.08479	1.07573	1.55067	-0.27812
14971	979	6	CPI-703	CBP/p300 Inhibitor	MLN-4924	NEDD8-Activating Enzyme (NAE) Inhibitor	76.1136	5	91.1019	62198.6	2.66072	1.07302	1.07285	1.19418	-0.28087
14971	980	6	NCGC00505118	CBP/p300 Inhibitor	MLN-4924	NEDD8-Activating Enzyme (NAE) Inhibitor	0	0	191.484	60503.7	6.30821	1.13027	1.12234	2.00968	0
14971	981	6	TPOP-146	CBP/p300 Inhibitor	MLN-4924	NEDD8-Activating Enzyme (NAE) Inhibitor	69.6202	18	-90.4445	68072.5	-7.40404	0.96379	0.96293	0.12855	-1.01942
14971	982	6	CPI-637	CBP/p300 Inhibitor	MLN-4924	NEDD8-Activating Enzyme (NAE) Inhibitor	76.9172	20	-181.993	68028.9	-13.355	0.91289	0.91289	0.09104	-1.91097
14971	983	6	UNC-3866	Peptidic Inhibitor of CDYL/CBX4/CBX7	MLN-4924	NEDD8-Activating Enzyme (NAE) Inhibitor	56.4301	18	-66.4988	71107.7	-4.61635	0.96941	0.96941	0.02209	-0.68708
14971	984	6	UNC-0224	EHMT2 Inhibitor	MLN-4924	NEDD8-Activating Enzyme (NAE) Inhibitor	69.2384	6	18.2447	67551.1	0.73729	1.01072	1.01072	0.36724	-0.1848
14971	985	6	UNC-0646	EHMT2 Inhibitor	MLN-4924	NEDD8-Activating Enzyme (NAE) Inhibitor	66.9862	11	0	0	0	1.06377	1.06377	0.20259	-0.42734
14971	986	6	UNC-0631	EHMT2 Inhibitor	MLN-4924	NEDD8-Activating Enzyme (NAE) Inhibitor	67.8895	10	0	0	0	1.08042	1.08042	0.36621	-0.26753
14971	987	6	BIX-01294	EHMT2 Inhibitor	MLN-4924	NEDD8-Activating Enzyme (NAE) Inhibitor	53.4822	14	-19.5954	68299.2	-1.15743	0.99072	0.99072	0.34693	-0.54288
14971	988	6	UNC-0638	EHMT2 Inhibitor	MLN-4924	NEDD8-Activating Enzyme (NAE) Inhibitor	20.0845	8	36.6516	68820.8	0	1.0137	1.0137	0.56057	-0.19405
14971	989	6	UNC-1999	EZH1 Inhibitor	MLN-4924	NEDD8-Activating Enzyme (NAE) Inhibitor	42.7771	5	53.7205	69041.2	0.85111	1.02409	1.02409	0.63317	-0.09597
14971	990	6	EPZ011989	Histone-lysine N-methyltransferase EZH2 Inhibitor	MLN-4924	NEDD8-Activating Enzyme (NAE) Inhibitor	73.9195	5	45.5247	68261	1.60242	1.03052	1.03052	0.7972	-0.34196
14971	991	6	CPI-1205	EZH2 Inhibitor	MLN-4924	NEDD8-Activating Enzyme (NAE) Inhibitor	68.1522	11	12.8041	67613.5	-2.5081	1.021	1.021	0.49083	-0.36279
14971	992	6	Tazemetostat	EZH2 Inhibitor	MLN-4924	NEDD8-Activating Enzyme (NAE) Inhibitor	68.3827	8	70.8623	66231.9	-0.91316	1.05327	1.05316	0.89627	-0.18603
14971	993	6	PF-06821497	EZH2 Inhibitor	MLN-4924	NEDD8-Activating Enzyme (NAE) Inhibitor	38.4621	4	149.887	57405.5	1.37105	1.08242	1.07285	2.1823	-0.02884
14971	994	6	GSK-343	EZH2 Inhibitor	MLN-4924	NEDD8-Activating Enzyme (NAE) Inhibitor	22.2384	9	74.085	68459.9	0	1.02671	1.02671	1.18922	-0.44837
14971	995	6	CPI-169 racemate	EZH2 Inhibitor	MLN-4924	NEDD8-Activating Enzyme (NAE) Inhibitor	59.8097	14	-21.6527	67191.3	-1.65419	1.00272	0.98743	0.52554	-0.45913
14971	996	6	GSK-126	EZH2 Inhibitor	MLN-4924	NEDD8-Activating Enzyme (NAE) Inhibitor	29.6907	14	-47.6916	69224.6	-7.51123	0.96314	0.95454	0.39632	-0.71163
14971	997	6	GSK-503	EZH2 Inhibitor	MLN-4924	NEDD8-Activating Enzyme (NAE) Inhibitor	38.9917	17	-7.32938	64088	-3.00066	1.04019	0.9948	1.21056	-0.32539
14971	998	6	CPI-360	EZH2 Inhibitor	MLN-4924	NEDD8-Activating Enzyme (NAE) Inhibitor	40.0716	12	54.6338	66337.1	-2.34766	1.01055	1.00059	1.47438	-0.77091
14971	999	6	3-Deazaneplanocin A	EZH2 Inhibitor	MLN-4924	NEDD8-Activating Enzyme (NAE) Inhibitor	40.128	18	-91.982	64292.7	-9.34941	0.99653	0.92998	0.69714	-0.41964
14971	1000	6	EPZ-005687	EZH2 Inhibitor	MLN-4924	NEDD8-Activating Enzyme (NAE) Inhibitor	35.4575	14	-11.2909	67104.9	-2.85283	0.99268	0.98145	0.36723	-0.29932
14971	1001	6	EPZ-031686	SMYD3 Inhibitor	MLN-4924	NEDD8-Activating Enzyme (NAE) Inhibitor	19.7418	14	-25.9232	68024.5	-3.63936	0.9799	0.96926	0.31445	-0.38906
14971	1002	6	LLY-507	SMYD2 Inhibitor	MLN-4924	NEDD8-Activating Enzyme (NAE) Inhibitor	15.5956	6	21.5485	68179.1	0	1.003	1.003	0.3755	-0.16001
14971	1003	6	EPZ004777	DOT1L Inhibitor	MLN-4924	NEDD8-Activating Enzyme (NAE) Inhibitor	65.6419	11	-19.8529	68909.6	-1.7225	0.99977	0.99977	0.25078	-0.44931
14971	1004	6	SGC-0946	DOT1L Inhibitor	MLN-4924	NEDD8-Activating Enzyme (NAE) Inhibitor	67.6914	12	3.37866	65863.4	-2.57847	1.01311	1.01311	0.4382	-0.40441
14971	1005	6	EPZ-5676	DOT1L Inhibitor	MLN-4924	NEDD8-Activating Enzyme (NAE) Inhibitor	54.7606	13	-32.1853	68689.7	-5.49811	0.98372	0.98372	0.37756	-0.69942
14971	1006	6	SGC-707	PRMT3 Inhibitor	MLN-4924	NEDD8-Activating Enzyme (NAE) Inhibitor	65.3279	10	38.379	64762.9	-0.31071	1.02031	1.02031	0.59456	-0.21077
14971	1007	6	EPZ-015666	PRMT5 Inhibitor	MLN-4924	NEDD8-Activating Enzyme (NAE) Inhibitor	10.9195	6	51.2054	64827.1	2.46464	1.02283	1.02178	0.6423	-0.115
14971	1008	6	EPZ-015866	PRMT5 Inhibitor	MLN-4924	NEDD8-Activating Enzyme (NAE) Inhibitor	43.2445	15	-12.4499	66529.7	-1.29227	0.99371	0.99119	0.21317	-0.2979
14971	1009	6	GSK-3326595	PRMT5 Inhibitor	MLN-4924	NEDD8-Activating Enzyme (NAE) Inhibitor	37.8582	4	178.485	65451.1	4.27901	1.07886	1.07886	1.95815	-0.17329
14971	1010	6	EPZ-020411	PRMT6 Inhibitor	MLN-4924	NEDD8-Activating Enzyme (NAE) Inhibitor	57.4632	3	91.6782	66957.8	1.62653	1.0667	1.05453	1.13028	0
14971	1011	6	ML324	JMJ Inhibitor	MLN-4924	NEDD8-Activating Enzyme (NAE) Inhibitor	69.2663	2	173.165	64193.5	7.40638	1.10542	1.10542	1.7722	-0.04055
14971	1012	6	NCGC00241036	JMJ Inhibitor	MLN-4924	NEDD8-Activating Enzyme (NAE) Inhibitor	0	0	143.817	65468.8	5.13488	1.08389	1.08389	1.43817	0
14971	1013	6	NCGC00189393	BLM Inhibitor	MLN-4924	NEDD8-Activating Enzyme (NAE) Inhibitor	52.615	2	159.368	63210.1	6.76935	1.11003	1.09973	1.72982	0
14971	1014	6	NCGC00247866	BLM Inhibitor	MLN-4924	NEDD8-Activating Enzyme (NAE) Inhibitor	83.1809	5	29.8156	63061.2	5.33719	1.01035	1.00342	1.73541	-1.37158
14971	1015	6	PFI-4	BRPF1 bromodomain Inhibitor	MLN-4924	NEDD8-Activating Enzyme (NAE) Inhibitor	69.2812	3	152.962	61686.6	6.13672	1.10855	1.10449	1.67354	-0.0927
14971	1016	6	GSK-5959	BRPF1 bromodomain Inhibitor	MLN-4924	NEDD8-Activating Enzyme (NAE) Inhibitor	116.16	5	58.3051	61592.1	11.5811	0.93291	0.93291	2.9701	-2.38705
14971	1017	6	GSK-6853	BRPF1 bromodomain Inhibitor	MLN-4924	NEDD8-Activating Enzyme (NAE) Inhibitor	64.4254	15	-25.2366	68347	-4.60434	0.99634	0.99634	0.32876	-0.58113
14971	1018	6	GSK9311	BRPF1 bromodomain Inhibitor	MLN-4924	NEDD8-Activating Enzyme (NAE) Inhibitor	54.6184	13	-38.2098	70129.1	-3.8749	0.98044	0.98044	0.23294	-0.61503
14971	1019	6	GSK-2801	BAZ2B Inhibitor	MLN-4924	NEDD8-Activating Enzyme (NAE) Inhibitor	59.7452	7	57.0731	64448.5	-1.91078	1.0396	1.0396	0.92232	-0.35159
14971	1020	6	(R)-PFI-2	Potent and selective SETD7 Inhibitor. Inhibits YAP nuclear translocation and function following activation of the Hippo signaling pathway in MCF7 cells.	MLN-4924	NEDD8-Activating Enzyme (NAE) Inhibitor	69.2462	9	16.6715	66096	-2.15898	1.01857	1.01857	0.39016	-0.22345
14971	1021	6	MI-538	In vivo active Menin-MLL Inhibitor	MLN-4924	NEDD8-Activating Enzyme (NAE) Inhibitor	37.6076	11	-13.4473	66352.9	-6.30117	0.99535	0.97791	0.68173	-0.53083
14971	1022	6	A-196	Inhibitor of SUV420H1 and SUV420H2	MLN-4924	NEDD8-Activating Enzyme (NAE) Inhibitor	66.4992	19	-55.6533	65654.7	-4.89319	0.97852	0.97814	0.29434	-0.84523
14971	1023	6	Birabresib	Brd2 Inhibitor	MLN-4924	NEDD8-Activating Enzyme (NAE) Inhibitor	57.174	17	-176.306	64219.6	-14.2461	0.94844	0.87947	0.48145	-1.05757
14971	1024	6	JQ1	Brd4 Inhibitor	MLN-4924	NEDD8-Activating Enzyme (NAE) Inhibitor	55.5673	19	-238.533	62340	-23.3358	0.93467	0.84839	0.45396	-1.29246
14971	1025	6	I-BET762	Brd4 Inhibitor	MLN-4924	NEDD8-Activating Enzyme (NAE) Inhibitor	42.5411	15	-44.7959	68143.6	-6.85357	1.00337	0.96006	0.83596	-0.48901
14971	1026	6	I-BET151	Brd4 Inhibitor	MLN-4924	NEDD8-Activating Enzyme (NAE) Inhibitor	47.8137	15	-76.9243	65235	-8.77211	0.98389	0.93679	0.83205	-0.72078
14971	1027	6	GSK-525768	Brd4 Inhibitor	MLN-4924	NEDD8-Activating Enzyme (NAE) Inhibitor	51.9381	9	14.8675	67022.1	-2.70727	1.01324	1.01266	0.42378	-0.26637
14971	1028	6	Mivebresib (ABBV-075)	Brd4 Inhibitor	MLN-4924	NEDD8-Activating Enzyme (NAE) Inhibitor	56.3036	25	-457.655	57207.8	-31.4288	0.80845	0.68442	0.25856	-2.41835
14971	1029	6	BMS-986158	Brd4 Inhibitor	MLN-4924	NEDD8-Activating Enzyme (NAE) Inhibitor	43.3423	16	-94.5159	51601.5	-17.4617	1.01611	0.84404	2.17295	-0.63244
14971	1030	6	RVX-208	Brd4 Inhibitor	MLN-4924	NEDD8-Activating Enzyme (NAE) Inhibitor	14.8143	9	8.04172	64593	-0.17412	1.03702	0.99531	0.96867	-0.13656
14971	1031	6	BAY-356	Brd4 Inhibitor	MLN-4924	NEDD8-Activating Enzyme (NAE) Inhibitor	42.478	15	-91.5	63057.1	-11.472	0.99338	0.92769	1.12219	-0.71314
14971	1032	6	CPI-0610	Bromodomain-containing protein 4 Inhibitor	MLN-4924	NEDD8-Activating Enzyme (NAE) Inhibitor	46.5147	12	-39.8738	63841.1	-3.34398	1.03855	0.9688	1.38094	-0.48084
14971	1033	6	AZD-5153 6-Hydroxy-2-naphthoic acid	Brd4 Inhibitor	MLN-4924	NEDD8-Activating Enzyme (NAE) Inhibitor	54.965	21	-316.298	56479.1	-24.7109	0.8853	0.76016	0.62027	-1.52533
14971	1034	6	GSK1324726A (I-BET726)	Bromodomain-containing protein 4 Inhibitor	MLN-4924	NEDD8-Activating Enzyme (NAE) Inhibitor	42.1819	15	-61.2419	58602.4	-6.04722	1.06567	0.95708	1.71757	-0.42515
14971	1035	6	BI-7273	Brd7 Inhibitor	MLN-4924	NEDD8-Activating Enzyme (NAE) Inhibitor	50.4188	14	-115.835	63663.6	-3.2877	0.92969	0.90879	0.57796	-1.34921
14971	1036	6	BI-9564	Brd9 Inhibitor	MLN-4924	NEDD8-Activating Enzyme (NAE) Inhibitor	41.3073	16	-22.7727	64511.7	-3.20421	1.04502	0.98877	0.95602	-0.15073
14971	1037	6	ARV-771	Brd4 Inhibitor	MLN-4924	NEDD8-Activating Enzyme (NAE) Inhibitor	42.041	7	331.257	52422.3	-0.61972	1.22344	1.15254	5.11768	-0.11163
14971	1038	6	ARV-825	Brd4 Inhibitor	MLN-4924	NEDD8-Activating Enzyme (NAE) Inhibitor	46.359	13	-106.711	60236.2	-12.4203	1.04136	0.94229	1.326	-0.78186
14971	1039	6	INO-1001	PARP Inhibitor	MLN-4924	NEDD8-Activating Enzyme (NAE) Inhibitor	47.644	11	14.3671	66997.6	-0.20225	1.00784	1.00784	0.35196	-0.20829
14971	1040	6	AG-14361	PARP Inhibitor	MLN-4924	NEDD8-Activating Enzyme (NAE) Inhibitor	65.416	7	63.4413	64782.6	-0.91515	1.04137	1.04137	0.86214	-0.22772
14971	1041	6	Iniparib	PARP Inhibitor	MLN-4924	NEDD8-Activating Enzyme (NAE) Inhibitor	47.7872	11	11.8821	65505.7	-1.00147	1.01499	1.00674	0.4267	-0.17413
14971	1042	6	A-966492	PARP Inhibitor	MLN-4924	NEDD8-Activating Enzyme (NAE) Inhibitor	67.045	10	-3.42376	65843.1	0.38668	1.00432	1.00137	0.29954	-0.28914
14971	1043	6	BMN-673	PARP Inhibitor	MLN-4924	NEDD8-Activating Enzyme (NAE) Inhibitor	14.4461	15	-19.2127	63790.8	-1.7131	1.05549	0.98549	0.91444	-0.06821
14971	1044	6	E-7449	PARP Inhibitor	MLN-4924	NEDD8-Activating Enzyme (NAE) Inhibitor	70.8901	5	120.722	63110.9	2.88887	1.08926	1.08455	1.41539	-0.1502
14971	1045	6	AZD-2461	PARP Inhibitor	MLN-4924	NEDD8-Activating Enzyme (NAE) Inhibitor	63.4902	3	155.846	66012.8	5.06612	1.09949	1.08707	1.74288	-0.01047
14971	1046	6	AZ-9482	PARP Inhibitor	MLN-4924	NEDD8-Activating Enzyme (NAE) Inhibitor	27.1185	9	46.1422	65664.7	-1.27772	1.08247	1.01477	1.71147	-0.17449
14971	1047	6	Olaparib	PARP Inhibitor	MLN-4924	NEDD8-Activating Enzyme (NAE) Inhibitor	50.5872	3	181.324	62958.3	7.62182	1.10796	1.10166	1.94578	-0.05468
14971	1048	6	NMS-P118	PARP Inhibitor	MLN-4924	NEDD8-Activating Enzyme (NAE) Inhibitor	0	0	190.453	61008.6	8.32093	1.12041	1.12041	1.90453	0
14971	1049	6	Veliparib	PARP Inhibitor	MLN-4924	NEDD8-Activating Enzyme (NAE) Inhibitor	70.9088	3	166.561	62878.3	6.67388	1.10554	1.10554	1.75446	-0.08885
14971	1050	6	Rucaparib	PARP Inhibitor	MLN-4924	NEDD8-Activating Enzyme (NAE) Inhibitor	66.9108	1	155.819	61513.1	5.76824	1.11663	1.10005	1.77708	0
14971	1051	6	Niraparib	PARP Inhibitor	MLN-4924	NEDD8-Activating Enzyme (NAE) Inhibitor	60.4105	18	-91.0785	68053.2	-6.58363	0.9488	0.94795	0.25264	-1.14769
14971	1052	6	OICR-9429	Inhibitor of WDR5-MLL interaction.	MLN-4924	NEDD8-Activating Enzyme (NAE) Inhibitor	71.3517	9	23.051	67294.4	-3.82701	1.02647	1.02647	0.63472	-0.40421
14971	1053	6	WDR5-C47	Inhibitor of WDR5-MLL interaction. Not the mest WDR5-MLL Inhibitor available but this one offers a different chemotype.	MLN-4924	NEDD8-Activating Enzyme (NAE) Inhibitor	62.5025	6	91.4882	64255.2	0.38685	1.08355	1.06555	1.58607	-0.22947
14971	1054	6	YU-238259	homology-dependent DNA repair Inhibitor	MLN-4924	NEDD8-Activating Enzyme (NAE) Inhibitor	77.7702	5	-11.0886	66574.4	0.96227	1.00962	1.00962	0.59628	-0.70716
14971	1055	6	G-007-LK	Tachykinin NK1 Antagonist	MLN-4924	NEDD8-Activating Enzyme (NAE) Inhibitor	52.1422	16	-15.426	66131	-3.2165	0.99957	0.99957	0.30154	-0.4558
14971	1056	6	Aprepitant	Tachykinin NK1 Antagonist	MLN-4924	NEDD8-Activating Enzyme (NAE) Inhibitor	56.2527	8	27.933	65727.8	-0.86588	1.02145	1.02145	0.61499	-0.33566
14971	1057	6	Rolapitant	Tachykinin NK1 Antagonist	MLN-4924	NEDD8-Activating Enzyme (NAE) Inhibitor	64.5083	14	-37.9307	66126.6	-3.75847	0.99257	0.9895	0.23927	-0.57303
14971	1058	6	GR-159897	Tachykinin NK2 Antagonist	MLN-4924	NEDD8-Activating Enzyme (NAE) Inhibitor	43.6849	18	-40.5021	69309.6	-3.92432	0.97452	0.97452	0.13588	-0.5409
14971	1059	6	Osanetant	Tachykinin NK3 Antagonist	MLN-4924	NEDD8-Activating Enzyme (NAE) Inhibitor	50.7037	18	-27.2082	69240.1	-1.60422	0.98461	0.98295	0.12009	-0.36141
14971	1060	6	WIKI4	Tachykinin NK1 Antagonist	MLN-4924	NEDD8-Activating Enzyme (NAE) Inhibitor	57.8192	9	7.52207	68481.8	0.30943	1.00156	0.99922	0.42694	-0.30969
14971	1061	6	TNKS-656	Tachykinin NK2 Antagonist	MLN-4924	NEDD8-Activating Enzyme (NAE) Inhibitor	59.9942	12	12.5192	65744	-1.50783	1.01572	1.01496	0.39729	-0.26101
14971	1062	6	NVP-XAV-939	TNKS1/TNKS2 Inhibitor	MLN-4924	NEDD8-Activating Enzyme (NAE) Inhibitor	63.4395	11	-18.8543	65109.8	-4.02951	0.9752	0.95703	1.17504	-1.12386
14971	1063	6	YK-4-279	EWS-FLI1 Inhibitor	MLN-4924	NEDD8-Activating Enzyme (NAE) Inhibitor	66.1808	4	71.2419	65059.6	0.61033	1.06709	1.04746	1.24505	-0.1195
14971	1064	6	8-Cl-Ado	Telomerase Inhibitor	MLN-4924	NEDD8-Activating Enzyme (NAE) Inhibitor	62.0881	17	-51.5544	67873.8	-6.36885	0.98944	0.98823	0.36353	-0.8591
14971	1065	6	Costunolide	Telomerase Inhibitor	MLN-4924	NEDD8-Activating Enzyme (NAE) Inhibitor	37.6927	16	-74.4921	66731.7	-6.22106	0.95278	0.93842	0.37341	-0.85016
14971	1066	6	BIBR-1532	Telomerase Inhibitor	MLN-4924	NEDD8-Activating Enzyme (NAE) Inhibitor	18.7611	9	-9.90712	66912.2	-2.40751	1.00115	0.97603	0.72381	-0.34826
14971	1067	6	Methacycline hydrochloride	Tetracycline Antibiotic	MLN-4924	NEDD8-Activating Enzyme (NAE) Inhibitor	29.1309	14	-16.4068	66179.9	-1.74881	0.99734	0.977	0.53642	-0.33576
14971	1068	6	Oxytetracycline	Tetracycline Antibiotic	MLN-4924	NEDD8-Activating Enzyme (NAE) Inhibitor	21.2978	14	-23.2705	66283.1	-5.19226	0.98269	0.96654	0.51278	-0.44477
14971	1069	6	Minocycline	Tetracycline Antibiotic	MLN-4924	NEDD8-Activating Enzyme (NAE) Inhibitor	23.381	14	-37.5166	65933.5	-4.47939	0.99519	0.96075	0.60536	-0.34933
14971	1070	6	Zebularine	Cytidine Deaminase Inhibitor	MLN-4924	NEDD8-Activating Enzyme (NAE) Inhibitor	61.9007	17	-137.447	65957.8	-3.25984	0.92656	0.91265	0.36208	-1.48176
14971	1071	6	Tetrahydrouridine	Cytidine Deaminase Inhibitor	MLN-4924	NEDD8-Activating Enzyme (NAE) Inhibitor	22.6961	9	-1.4721	65823.8	-5.08643	0.98774	0.98117	0.45247	-0.34488
14971	1072	6	Cytidine	Cytidine Deaminase Inhibitor	MLN-4924	NEDD8-Activating Enzyme (NAE) Inhibitor	63.2795	16	-35.1281	68101.5	-3.07181	0.9989	0.9905	0.32161	-0.50922
14971	1073	6	MT-DADMe-ImmA	Inhibitor of MTAP	MLN-4924	NEDD8-Activating Enzyme (NAE) Inhibitor	18.932	17	-17.8324	67547.9	-1.83649	0.98496	0.98496	0.25849	-0.43681
14971	1074	6	Triptolide	Inhibition of RNA polymerase II mediated transcription	MLN-4924	NEDD8-Activating Enzyme (NAE) Inhibitor	58.6656	24	-286.815	37638.8	-12.8229	0.77544	0.64492	0.96239	-1.23868
14971	1075	6	Lomeguatrib	MGMT Inhibitor	MLN-4924	NEDD8-Activating Enzyme (NAE) Inhibitor	67.3366	5	76.0361	64440.7	0.16896	1.05095	1.04624	0.89282	-0.06524
14971	1076	6	O6-Benzylguanine	MGMT Inhibitor	MLN-4924	NEDD8-Activating Enzyme (NAE) Inhibitor	51.0641	8	44.9719	63485.3	-0.74731	1.02013	1.01968	0.69401	-0.23813
14971	1077	6	Triapine	Ribonucleoside-Diphosphate Reductase Inhibitor	MLN-4924	NEDD8-Activating Enzyme (NAE) Inhibitor	65.0109	6	50.122	59654.8	1.21058	1.06177	1.01978	2.13385	-0.62871
14971	1078	6	Hydroxyurea	Ribonucleoside-Diphosphate Reductase Inhibitor	MLN-4924	NEDD8-Activating Enzyme (NAE) Inhibitor	68.0192	5	50.6829	64303.5	1.21599	1.0343	1.0343	0.64308	-0.13626
14971	1079	6	Imexon	Ribonucleoside-Diphosphate Reductase Inhibitor	MLN-4924	NEDD8-Activating Enzyme (NAE) Inhibitor	35.962	2	263.263	60495.6	6.14125	1.12678	1.11868	2.78678	-0.06404
14971	1080	6	Gemcitabine	Ribonucleotide reductase Inhibitor	MLN-4924	NEDD8-Activating Enzyme (NAE) Inhibitor	58.9749	13	-183.635	61632.4	-15.8169	0.97068	0.85005	1.2316	-1.13004
14971	1081	6	LY-2334737	Ribonucleotide reductase Inhibitor	MLN-4924	NEDD8-Activating Enzyme (NAE) Inhibitor	53.0596	4	101.976	63402.9	2.63997	1.09224	1.06375	1.59402	-0.20017
14971	1082	6	Cordycepin	Purine Antagonist	MLN-4924	NEDD8-Activating Enzyme (NAE) Inhibitor	67.0314	7	95.8429	66029.7	2.69605	1.06946	1.06736	1.21275	-0.22577
14971	1083	6	6-mercaptopurine	Purine Antagonist	MLN-4924	NEDD8-Activating Enzyme (NAE) Inhibitor	54.9612	9	14.1244	62942.4	-4.16741	1.04758	1.00288	1.05773	-0.3015
14971	1084	6	Tioguanine	Purine Antagonist	MLN-4924	NEDD8-Activating Enzyme (NAE) Inhibitor	66.8299	3	309.38	52267.2	4.52704	1.16973	1.13408	4.2968	-0.02971
14971	1085	6	Fludarabine	Purine Antagonist	MLN-4924	NEDD8-Activating Enzyme (NAE) Inhibitor	82.4858	3	141.883	62248.6	4.72157	1.11516	1.10662	1.80307	-0.2771
14971	1086	6	Fludarabine phosphate	Purine Antagonist	MLN-4924	NEDD8-Activating Enzyme (NAE) Inhibitor	68.8341	13	-24.4101	66922.3	-5.57323	1.00665	1.00665	0.41416	-0.65827
14971	1087	6	Nelarabine	Purine Antagonist	MLN-4924	NEDD8-Activating Enzyme (NAE) Inhibitor	69.1136	14	-46.0199	69302.5	-5.68304	0.99428	0.99428	0.30814	-0.76833
14971	1088	6	Azathioprine	Purine Antagonist	MLN-4924	NEDD8-Activating Enzyme (NAE) Inhibitor	54.5006	18	-115.932	63860.6	-10.2574	0.97119	0.93882	0.28659	-0.67643
14971	1089	6	2-Fluoroadenosine	Purine-Nucleoside Phosphorylase Inhibitor	MLN-4924	NEDD8-Activating Enzyme (NAE) Inhibitor	70.3372	12	-16.1714	67148.7	-3.87632	1.00631	1.00631	0.36044	-0.52215
14971	1090	6	Fluorouracil	Pyrimidine Antagonist	MLN-4924	NEDD8-Activating Enzyme (NAE) Inhibitor	64.6553	19	-114.949	68444.7	-8.57319	0.94873	0.94628	0.10927	-1.22085
14971	1091	6	Flucytosine	Pyrimidine Antagonist	MLN-4924	NEDD8-Activating Enzyme (NAE) Inhibitor	67.3186	12	-31.4103	65981.4	-4.74073	1.00127	0.99755	0.3805	-0.63445
14971	1092	6	Floxuridine	Pyrimidine Antagonist	MLN-4924	NEDD8-Activating Enzyme (NAE) Inhibitor	68.3626	22	-267.564	61847.2	-20.658	0.89941	0.83438	0.3021	-1.66848
14971	1093	6	Carmofur	Pyrimidine Antagonist	MLN-4924	NEDD8-Activating Enzyme (NAE) Inhibitor	52.8328	17	-65.8411	69113.5	-4.58726	0.96823	0.96304	0.2225	-0.79631
14971	1094	6	Tegafur	Pyrimidine Antagonist	MLN-4924	NEDD8-Activating Enzyme (NAE) Inhibitor	68.8043	7	57.181	67602.6	-0.39623	1.04052	1.04052	0.79603	-0.22422
14971	1095	6	Capecitabine	Pyrimidine Antagonist	MLN-4924	NEDD8-Activating Enzyme (NAE) Inhibitor	42.4923	7	32.9556	68409.1	0.0355	1.01737	1.01737	0.43868	-0.10912
14971	1096	6	Uridine triacetate	Pyrimidine Antagonist	MLN-4924	NEDD8-Activating Enzyme (NAE) Inhibitor	50.8116	14	-26.8655	67860.6	-2.73166	1.00596	0.99078	0.45428	-0.41721
14971	1097	6	RG-108	DNA Methyltransferase (DNMT) Inhibitor	MLN-4924	NEDD8-Activating Enzyme (NAE) Inhibitor	63.4257	9	24.9959	66201.7	-0.19778	1.02783	1.02783	1.04738	-0.79742
14971	1098	6	5-Azacitidine	DNA Methyltransferase (DNMT) Inhibitor	MLN-4924	NEDD8-Activating Enzyme (NAE) Inhibitor	67.1242	13	-69.6971	67900.2	-5.88974	0.98374	0.96163	0.54322	-0.79185
14971	1099	6	Decitabine	DNA Methyltransferase (DNMT) Inhibitor	MLN-4924	NEDD8-Activating Enzyme (NAE) Inhibitor	64.1178	14	-28.7705	66609.1	-5.4565	1.00745	1.00029	0.41246	-0.58684
14971	1100	6	NSC-48006	DNA Methyltransferase (DNMT) Inhibitor	MLN-4924	NEDD8-Activating Enzyme (NAE) Inhibitor	53.7808	21	-196.721	61972.5	-16.4115	0.90669	0.85127	0.63416	-1.3267
14971	1101	6	Aciclovir	DNA Polymerase Inhibitor	MLN-4924	NEDD8-Activating Enzyme (NAE) Inhibitor	19.862	14	-16.2016	67000.6	-4.21267	1.00679	0.97907	0.60764	-0.24859
14971	1102	6	Ganciclovir	DNA Polymerase Inhibitor	MLN-4924	NEDD8-Activating Enzyme (NAE) Inhibitor	57.5987	16	-43.4535	66557.6	-6.32745	1.01981	0.977	0.79736	-0.48827
14971	1103	6	Oxibendazole	DNA Polymerase Inhibitor	MLN-4924	NEDD8-Activating Enzyme (NAE) Inhibitor	44.6124	13	-29.0767	66427.1	-2.8932	1.01495	0.97789	0.60008	-0.2066
14971	1104	6	Cymeval	DNA Polymerase Inhibitor	MLN-4924	NEDD8-Activating Enzyme (NAE) Inhibitor	15.8355	12	15.1347	64042.5	-0.39101	1.05291	1.00369	0.8995	-0.00947
14971	1105	6	Brincidofovir	DNA polymerase Inhibitor	MLN-4924	NEDD8-Activating Enzyme (NAE) Inhibitor	19.5125	13	-9.10731	64849	-1.87903	1.01796	0.98499	0.80024	-0.25078
14971	1106	6	Cytarabine	DNA Polymerase Inhibitor	MLN-4924	NEDD8-Activating Enzyme (NAE) Inhibitor	42.6009	17	-87.0345	62404.5	-6.87439	1.0196	0.93679	0.87062	-0.29753
14971	1107	6	Clofarabine	DNA Polymerase Inhibitor	MLN-4924	NEDD8-Activating Enzyme (NAE) Inhibitor	49.0728	13	-103.891	62783.1	-13.0671	0.98633	0.92188	0.92496	-0.68456
14971	1108	6	Adefovir dipivoxil	DNA Polymerase Inhibitor	MLN-4924	NEDD8-Activating Enzyme (NAE) Inhibitor	51.1145	11	-21.2225	67491.2	-2.56596	0.99174	0.98623	0.21326	-0.32805
14971	1109	6	Valaciclovir	DNA Polymerase Inhibitor	MLN-4924	NEDD8-Activating Enzyme (NAE) Inhibitor	60.8183	6	59.2294	65511.3	-1.63219	1.0444	1.0444	0.76984	-0.17754
14971	1110	6	Troxacitabine	DNA Polymerase Inhibitor	MLN-4924	NEDD8-Activating Enzyme (NAE) Inhibitor	68.0837	8	51.0282	64911.7	0.50262	1.02752	1.02752	0.63848	-0.1282
14971	1111	6	Cidofovir	DNA Polymerase Inhibitor	MLN-4924	NEDD8-Activating Enzyme (NAE) Inhibitor	61.0448	14	4.46005	67944.7	-1.78518	1.01143	1.01143	0.40628	-0.36168
14971	1112	6	Telbivudine	DNA Polymerase Inhibitor	MLN-4924	NEDD8-Activating Enzyme (NAE) Inhibitor	62.2624	12	-4.66215	65740.7	-3.45219	1.0103	1.00768	0.40727	-0.41501
14971	1113	6	Entecavir	DNA Polymerase Inhibitors	MLN-4924	NEDD8-Activating Enzyme (NAE) Inhibitor	63.4148	12	0.72926	66103.6	-2.13604	1.00761	1.00737	0.33173	-0.32088
14971	1114	6	Doxifluridine	thymidylate synthase Inhibitor	MLN-4924	NEDD8-Activating Enzyme (NAE) Inhibitor	21.8815	2	201.024	62757.8	6.59783	1.10544	1.10544	2.10728	-0.09704
14971	1115	6	Trifluridine	thymidylate synthase Inhibitor	MLN-4924	NEDD8-Activating Enzyme (NAE) Inhibitor	47.6695	5	123.282	65268.3	6.06067	1.09158	1.07022	1.64712	-0.11229
14971	1116	6	Raltitrexed	thymidylate synthase Inhibitor	MLN-4924	NEDD8-Activating Enzyme (NAE) Inhibitor	42.4084	13	-89.6448	61765.9	-12.1464	0.99048	0.90811	1.36154	-0.84857
14971	1117	6	Pemetrexed	Thymidylate synthase Inhibitor	MLN-4924	NEDD8-Activating Enzyme (NAE) Inhibitor	80.4881	10	177.227	54018.7	-3.88591	1.01494	0.9669	4.62189	-2.1781
14971	1118	6	Tipiracil	Thymidine Phosphorylase Inhibitor	MLN-4924	NEDD8-Activating Enzyme (NAE) Inhibitor	64.1031	1	178.406	63277.9	6.38818	1.1114	1.1093	1.82362	-0.01325
14971	1119	6	Methotrexate	Dihydrofolate Reductase (DHFR) Inhibitor	MLN-4924	NEDD8-Activating Enzyme (NAE) Inhibitor	67.5705	2	225.855	31081.9	3.62577	1.19277	1.17852	3.87262	-0.02487
14971	1120	6	Aminopterin	Dihydrofolate Reductase (DHFR) Inhibitor	MLN-4924	NEDD8-Activating Enzyme (NAE) Inhibitor	52.0342	1	169.386	62232.6	5.91758	1.11163	1.11163	1.73025	-0.03639
14971	1121	6	Pyrimethamine	Dihydrofolate Reductase (DHFR) Inhibitor	MLN-4924	NEDD8-Activating Enzyme (NAE) Inhibitor	54.8792	19	-22.4015	63477	-4.81551	1.03069	1.00271	1.26757	-0.80808
14971	1122	6	Trimetrexate	Dihydrofolate Reductase (DHFR) Inhibitor	MLN-4924	NEDD8-Activating Enzyme (NAE) Inhibitor	65.3924	7	81.4488	61977.4	0.84311	1.02476	1.0271	1.17059	-0.13435
14971	1123	6	Pralatrexate	Dihydrofolate Reductase (DHFR) Inhibitors	MLN-4924	NEDD8-Activating Enzyme (NAE) Inhibitor	83.2896	4	118.496	16321.9	2.14985	1.61211	1.26387	2.88529	-0.03693
14971	1124	6	Modufolin	Antimetabolite	MLN-4924	NEDD8-Activating Enzyme (NAE) Inhibitor	70.1113	17	-113.398	67909.2	-11.2118	0.95112	0.95112	0.0835	-1.21749
14971	1125	6	Chlorambucil	DNA Alkylating Agent	MLN-4924	NEDD8-Activating Enzyme (NAE) Inhibitor	69.1186	13	-18.1793	68313.3	-5.4275	1.00279	1.00279	0.33833	-0.52013
14971	1126	6	Carmustine	DNA Alkylating Agent	MLN-4924	NEDD8-Activating Enzyme (NAE) Inhibitor	50.2543	17	-34.9436	69182	-3.04175	0.98736	0.98668	0.06244	-0.39932
14971	1127	6	Streptozocin	Unknown	MLN-4924	NEDD8-Activating Enzyme (NAE) Inhibitor	58.581	11	-13.2019	66679.3	-3.56378	0.99662	0.99662	0.4837	-0.61572
14971	1128	6	Melphalan	DNA Alkylating Agent	MLN-4924	NEDD8-Activating Enzyme (NAE) Inhibitor	44.6563	16	-51.552	70563.3	-4.62699	0.97179	0.97179	0.23272	-0.74824
14971	1129	6	Cisplatin	DNA Alkylating Agent	MLN-4924	NEDD8-Activating Enzyme (NAE) Inhibitor	65.1039	9	41.9987	68791.9	-1.40218	1.03273	1.03273	0.64092	-0.22094
14971	1130	6	Busulfan	DNA Alkylating Agent	MLN-4924	NEDD8-Activating Enzyme (NAE) Inhibitor	61.8072	13	-9.43501	68709.7	-2.33009	1.00569	1.00569	0.44041	-0.53476
14971	1131	6	Chlormethine	DNA Alkylating Agent	MLN-4924	NEDD8-Activating Enzyme (NAE) Inhibitor	64.8028	12	-3.35662	68154.7	-1.80901	1.00255	1.00255	0.29292	-0.32649
14971	1132	6	Dacarbazine	DNA Alkylating Agent	MLN-4924	NEDD8-Activating Enzyme (NAE) Inhibitor	64.9279	13	-7.4605	66942.7	-3.22755	1.00657	1.00657	0.44364	-0.51825
14971	1133	6	Mitomycin C	DNA Alkylating Agent	MLN-4924	NEDD8-Activating Enzyme (NAE) Inhibitor	72.1816	19	-215.55	67815.6	-13.4121	0.93486	0.8957	0.36715	-1.90754
14971	1134	6	Lomustine	DNA Alkylating Agent	MLN-4924	NEDD8-Activating Enzyme (NAE) Inhibitor	64.1349	10	21.2882	66852.4	-0.09205	1.02424	1.02058	0.45992	-0.19111
14971	1135	6	Oxaliplatin	DNA Alkylating Agent	MLN-4924	NEDD8-Activating Enzyme (NAE) Inhibitor	22.9928	12	-7.91444	65986	-5.91022	1.00183	0.98137	0.65284	-0.37147
14971	1136	6	Ifomide	DNA Alkylating Agent	MLN-4924	NEDD8-Activating Enzyme (NAE) Inhibitor	51.2836	15	-26.611	66762.9	-3.10118	0.99114	0.97598	0.57502	-0.5414
14971	1137	6	Nedaplatin	DNA Crosslinking Agent	MLN-4924	NEDD8-Activating Enzyme (NAE) Inhibitor	21.0257	11	20.2711	66023.3	-1.14727	1.01545	0.98889	1.04526	-0.36117
14971	1138	6	Estramustine	DNA Alkylating Agent	MLN-4924	NEDD8-Activating Enzyme (NAE) Inhibitor	60.1141	13	9.79304	63863.2	-0.37929	1.04501	1.00815	0.76136	-0.12683
14971	1139	6	Carboplatin	DNA Alkylating Agent	MLN-4924	NEDD8-Activating Enzyme (NAE) Inhibitor	23.0423	13	-11.9581	65015.2	-3.31461	0.99078	0.97981	0.52697	-0.46933
14971	1140	6	Fotemustine	DNA Alkylating Agent	MLN-4924	NEDD8-Activating Enzyme (NAE) Inhibitor	41.8569	16	-32.9164	65490.3	-1.23839	0.99502	0.97755	0.39816	-0.43475
14971	1141	6	Picoplatin	DNA Alkylating Agent	MLN-4924	NEDD8-Activating Enzyme (NAE) Inhibitor	64.1865	11	31.7322	64959.6	0.22472	1.02781	1.01069	0.64766	-0.08026
14971	1142	6	Altretamine	DNA Alkylating Drugs	MLN-4924	NEDD8-Activating Enzyme (NAE) Inhibitor	66.0669	11	19.704	65339.6	-1.00126	1.01507	1.01507	0.37114	-0.1741
14971	1143	6	Bendamustine	DNA Alkylating Drugs	MLN-4924	NEDD8-Activating Enzyme (NAE) Inhibitor	62.0675	14	-12.0081	68224	-3.22219	1.00631	1.00631	0.3618	-0.48188
14971	1144	6	Procarbazine hydrochloride	DNA Alkylating Drugs	MLN-4924	NEDD8-Activating Enzyme (NAE) Inhibitor	50.8183	7	66.3136	64733.6	-0.94287	1.05026	1.05026	0.75934	-0.0962
14971	1145	6	Tinostamustine	DNA Alkylating Drugs	MLN-4924	NEDD8-Activating Enzyme (NAE) Inhibitor	30.6236	6	42.0348	64582	0.23675	1.02791	1.0054	1.04419	-0.22713
14971	1146	6	Apaziquone	DNA Alkylating Drugs	MLN-4924	NEDD8-Activating Enzyme (NAE) Inhibitor	50.4244	7	39.9989	64038.2	0.25274	1.02914	1.02343	0.63924	-0.1581
14971	1147	6	Evofosfamide	DNA Alkylating Drugs	MLN-4924	NEDD8-Activating Enzyme (NAE) Inhibitor	62.4472	9	49.4007	62857.9	-0.86708	1.04873	1.04103	0.83429	-0.23283
14971	1148	6	Trabectedin	DNA-Damaging Drug	MLN-4924	NEDD8-Activating Enzyme (NAE) Inhibitor	42.9594	20	-180.209	24822.5	-8.05189	1.03223	0.71729	1.46375	-0.49688
14971	1149	6	Porfiromycin	DNA-Damaging Drugs	MLN-4924	NEDD8-Activating Enzyme (NAE) Inhibitor	69.8178	8	61.4502	63404.7	-0.64096	1.05182	1.05182	1.09185	-0.47735
14971	1150	6	Tirapazamine	DNA-Damaging Drugs	MLN-4924	NEDD8-Activating Enzyme (NAE) Inhibitor	65.6066	7	53.5443	65709.3	1.5606	1.0252	1.01035	1.72749	-0.99739
14971	1151	6	NSC-678515	DNA-Intercalating Drugs	MLN-4924	NEDD8-Activating Enzyme (NAE) Inhibitor	66.0832	10	91.3822	64648.6	-4.12904	1.06382	1.06382	1.45703	-0.54321
14971	1152	6	Aldoxorubicin hydrochlorid	DNA-Intercalating Drugs	MLN-4924	NEDD8-Activating Enzyme (NAE) Inhibitor	49.2634	4	102.927	64204	2.10528	1.06794	1.06794	1.10157	-0.0723
14971	1153	6	SJG-136	DNA-Intercalating Drugs	MLN-4924	NEDD8-Activating Enzyme (NAE) Inhibitor	74.6124	19	-175.729	44943.3	-6.24956	0.91807	0.86003	0.54626	-1.36153
14971	1154	6	Topotecan hydrochloride	DNA Topoisomerase I Inhibitor	MLN-4924	NEDD8-Activating Enzyme (NAE) Inhibitor	49.3899	13	-49.7827	59092	-7.28861	1.08794	0.98389	1.19636	-0.10382
14971	1155	6	Camptothecin	DNA Topoisomerase I Inhibitor	MLN-4924	NEDD8-Activating Enzyme (NAE) Inhibitor	48.3588	22	-232.537	52333.7	-15.9821	1.12102	0.84961	1.06785	-0.22083
14971	1156	6	10-hydroxycamptothecin	DNA Topoisomerase I Inhibitor	MLN-4924	NEDD8-Activating Enzyme (NAE) Inhibitor	63.4926	24	-326.242	51523.3	-21.0276	0.90151	0.7584	0.20191	-1.40755
14971	1157	6	SN-38	DNA Topoisomerase I Inhibitor	MLN-4924	NEDD8-Activating Enzyme (NAE) Inhibitor	52.4552	19	-211.966	49683.9	-17.7359	0.98672	0.8169	0.86831	-0.66317
14971	1158	6	Irinotecan	DNA Topoisomerase I Inhibitor	MLN-4924	NEDD8-Activating Enzyme (NAE) Inhibitor	59.9557	21	-204.453	65401.3	-14.6465	0.94675	0.89285	0.12585	-1.09987
14971	1159	6	Exatecan	DNA Topoisomerase I Inhibitor	MLN-4924	NEDD8-Activating Enzyme (NAE) Inhibitor	64.8853	15	-151.956	34249.3	-29.5574	0.79414	0.67607	2.34046	-1.61415
14971	1160	6	Rebeccamycin	DNA Topoisomerase I Inhibitor	MLN-4924	NEDD8-Activating Enzyme (NAE) Inhibitor	62.2514	17	-266.801	56254.6	-24.4272	0.96177	0.85859	0.42764	-1.38872
14971	1161	6	Genz-644282	DNA Topoisomerase I Inhibitor	MLN-4924	NEDD8-Activating Enzyme (NAE) Inhibitor	60.3567	22	-185.052	36985.4	-15.4982	0.94609	0.76875	0.75394	-0.79272
14971	1162	6	Amrubicin	DNA Topoisomerase II Inhibitor	MLN-4924	NEDD8-Activating Enzyme (NAE) Inhibitor	68.8212	11	15.8242	62567	-2.75287	1.02352	1.02352	0.67134	-0.5131
14971	1163	6	Belotecan	DNA Topoisomerase I Inhibitor	MLN-4924	NEDD8-Activating Enzyme (NAE) Inhibitor	51.9961	23	-239.177	62560.1	-16.1526	1.00039	0.8523	0.39861	-0.58044
14971	1164	6	Amsacrine	DNA Topoisomerase II Inhibitor	MLN-4924	NEDD8-Activating Enzyme (NAE) Inhibitor	21.0404	6	83.3794	64322.6	0.95443	1.07687	1.04468	1.44199	-0.05702
14971	1165	6	LMP-744	DNA Topoisomerase I Inhibitor	MLN-4924	NEDD8-Activating Enzyme (NAE) Inhibitor	58.0531	24	-275.721	49348.1	-17.7287	0.86211	0.75835	0.18212	-1.2974
14971	1166	6	Indimitecan hydrochloride (LMP-776)	DNA Topoisomerase I Inhibitor	MLN-4924	NEDD8-Activating Enzyme (NAE) Inhibitor	70.7683	22	-339.422	64751.7	-22.4625	0.84805	0.79834	0.10064	-2.68503
14971	1167	6	Indotecan hydrochloride (LMP-400)	DNA Topoisomerase I Inhibitor	MLN-4924	NEDD8-Activating Enzyme (NAE) Inhibitor	64.8594	14	0	54640.8	0	1.01436	0.94941	1.12996	-0.85134
14971	1168	6	Genistein	DNA Topoisomerase II Inhibitor	MLN-4924	NEDD8-Activating Enzyme (NAE) Inhibitor	67.7863	10	41.4074	66443.6	-0.5037	1.04893	1.04893	1.53493	-1.12081
14971	1169	6	Mitoxantrone	DNA Topoisomerase II Inhibitor	MLN-4924	NEDD8-Activating Enzyme (NAE) Inhibitor	44.8768	12	-40.5886	56566.5	-3.7413	1.05181	0.95835	1.18753	-0.15756
14971	1170	6	Vosaroxin	DNA Topoisomerase II Inhibitor	MLN-4924	NEDD8-Activating Enzyme (NAE) Inhibitor	44.2102	16	-103.716	67316.2	-8.82974	0.95762	0.92673	0.38653	-0.75297
14971	1171	6	Pinorubicin	DNA Topoisomerase II Inhibitor	MLN-4924	NEDD8-Activating Enzyme (NAE) Inhibitor	34.4696	13	-26.5703	55140.8	-2.90008	1.05598	0.98142	1.40019	-0.09627
14971	1172	6	Nemorubicin	DNA Topoisomerase II Inhibitor	MLN-4924	NEDD8-Activating Enzyme (NAE) Inhibitor	70.2582	17	-228.778	30197.3	-6.20046	0.66987	0.57022	1.28911	-1.37274
14971	1173	6	Doxorubicin	DNA Topoisomerase II Inhibitor	MLN-4924	NEDD8-Activating Enzyme (NAE) Inhibitor	43.1084	17	-67.3539	55406.5	-7.6102	1.05073	0.96865	1.02619	-0.17958
14971	1174	6	Valrubicin	DNA Topoisomerase II Inhibitor	MLN-4924	NEDD8-Activating Enzyme (NAE) Inhibitor	47.8489	14	-81.1979	58459.9	-7.55527	1.01909	0.94199	1.15481	-0.40512
14971	1175	6	Daunorubicin	DNA Topoisomerase II Inhibitor	MLN-4924	NEDD8-Activating Enzyme (NAE) Inhibitor	36.9319	13	2.97459	54045.3	-7.38721	1.12642	1.03096	2.24801	-0.32148
14971	1176	6	Idarubicin hydrochloride	DNA Topoisomerase II Inhibitor	MLN-4924	NEDD8-Activating Enzyme (NAE) Inhibitor	42.2664	8	12.6566	55252.3	-0.9066	1.09683	1.00536	1.70553	-0.05642
14971	1177	6	Temozolomide	DNA Topoisomerase II Inhibitor	MLN-4924	NEDD8-Activating Enzyme (NAE) Inhibitor	65.4493	15	-42.1003	68121.7	-4.27227	0.98762	0.98762	0.14945	-0.57046
14971	1178	6	Aclarubicin	DNA Topoisomerase II Inhibitor	MLN-4924	NEDD8-Activating Enzyme (NAE) Inhibitor	50.9426	17	-75.303	64645.5	-5.24445	0.97771	0.9557	0.40001	-0.62634
14971	1179	6	Pirarubicin	DNA Topoisomerase II Inhibitor	MLN-4924	NEDD8-Activating Enzyme (NAE) Inhibitor	49.6475	17	-68.851	64133.7	-5.40008	0.97848	0.95579	0.38244	-0.55843
14971	1180	6	Etoposide	DNA Topoisomerase II Inhibitor	MLN-4924	NEDD8-Activating Enzyme (NAE) Inhibitor	69.0142	8	18.4439	64715.5	-1.7082	1.0158	1.01426	0.48299	-0.27697
14971	1181	6	Dexrazoxane hydrochloride	DNA Topoisomerase II Inhibitor	MLN-4924	NEDD8-Activating Enzyme (NAE) Inhibitor	22.5482	8	108.835	53657.8	-2.27672	1.0999	1.0554	2.63936	-0.15093
14971	1182	6	Lucanthone	DNA Topoisomerase II Inhibitor	MLN-4924	NEDD8-Activating Enzyme (NAE) Inhibitor	51.3915	12	105.594	65619.3	-1.03038	1.05581	1.05581	1.71099	-0.65504
14971	1183	6	Epirubicin hydrochloride	DNA Topoisomerase II Inhibitor	MLN-4924	NEDD8-Activating Enzyme (NAE) Inhibitor	36.1721	10	9.61685	56801.8	-1.2768	1.10928	1.01912	1.65185	-0.03931
14971	1184	6	Vosaroxin	DNA Topoisomerase II Inhibitor	MLN-4924	NEDD8-Activating Enzyme (NAE) Inhibitor	64.8008	13	15.9062	62054.2	-1.98498	1.06693	1.02883	0.91389	-0.25245
14971	1185	6	Amonafide	DNA Topoisomerase II Inhibitor	MLN-4924	NEDD8-Activating Enzyme (NAE) Inhibitor	67.525	11	26.9362	63238.6	-3.26366	1.04536	1.03395	0.73804	-0.3144
14971	1186	6	Teniposide	DNA Topoisomerase II Inhibitor	MLN-4924	NEDD8-Activating Enzyme (NAE) Inhibitor	58.9366	10	47.9203	64013.5	-1.52744	1.06576	1.02492	1.33395	-0.18558
14971	1187	6	Banoxantrone	DNA Topoisomerase II Inhibitor	MLN-4924	NEDD8-Activating Enzyme (NAE) Inhibitor	65.8723	7	75.752	63019.9	-0.36282	1.05981	1.05981	0.98251	-0.22499
14971	1188	6	ICRF-193	DNA Topoisomerase II Inhibitor	MLN-4924	NEDD8-Activating Enzyme (NAE) Inhibitor	67.1453	6	153.166	56553.3	0.09809	1.14946	1.11841	2.4126	-0.08514
14971	1189	6	Norfloxacin	DNA Topoisomerase IV Inhibitor	MLN-4924	NEDD8-Activating Enzyme (NAE) Inhibitor	68.924	4	202.803	60392.2	3.71523	1.12461	1.12295	2.36842	-0.32102
14971	1190	6	Ciprofloxacin	DNA Topoisomerase IV Inhibitor	MLN-4924	NEDD8-Activating Enzyme (NAE) Inhibitor	66.4852	9	62.0691	63947.2	-0.25475	1.05332	1.04531	1.09887	-0.38066
14971	1191	6	Gatifloxacin	DNA Topoisomerase IV Inhibitor	MLN-4924	NEDD8-Activating Enzyme (NAE) Inhibitor	70.1351	14	-121.663	69240.1	-8.78446	0.93005	0.93005	0.60812	-1.82475
14971	1192	6	Sparfloxacin	DNA Topoisomerase IV Inhibitor	MLN-4924	NEDD8-Activating Enzyme (NAE) Inhibitor	65.3185	18	-88.0282	71527.6	-8.9185	0.96465	0.96465	0.06883	-0.94912
14971	1193	6	Levofloxacin	DNA Topoisomerase IV Inhibitor	MLN-4924	NEDD8-Activating Enzyme (NAE) Inhibitor	70.4771	15	-36.7993	69169	-8.64646	0.99929	0.99929	0.51521	-0.88321
14971	1194	6	Sitafloxacin hydrate	DNA Topoisomerase IV Inhibitor	MLN-4924	NEDD8-Activating Enzyme (NAE) Inhibitor	66.2404	16	-52.017	68911	-6.43296	0.98423	0.98423	0.25767	-0.77784
14971	1195	6	Moxifloxacin hydrochloride	DNA Topoisomerase IV Inhibitor	MLN-4924	NEDD8-Activating Enzyme (NAE) Inhibitor	69.6006	13	-37.585	68217.9	-4.0422	0.99064	0.99064	0.20511	-0.58096
14971	1196	6	Mebendazole	Tubulin depolymerization Inhibitor	MLN-4924	NEDD8-Activating Enzyme (NAE) Inhibitor	58.2292	18	-78.7295	68377.2	-5.67918	0.99474	0.9667	0.34072	-0.59218
14971	1197	6	Paclitaxel	Tubulin depolymerization Inhibitor	MLN-4924	NEDD8-Activating Enzyme (NAE) Inhibitor	18.1531	6	234.374	47392.1	-0.56253	1.4752	1.20527	5.1074	0
14971	1198	6	Parbendazole	Tubulin depolymerization Inhibitor	MLN-4924	NEDD8-Activating Enzyme (NAE) Inhibitor	25.7526	9	75.0723	65926.2	-0.04365	1.10215	1.0431	2.04937	-0.0732
14971	1199	6	Epothilone B	Tubulin depolymerization Inhibitor	MLN-4924	NEDD8-Activating Enzyme (NAE) Inhibitor	25.9484	6	157.887	55621.8	1.95829	1.29653	1.11084	4.07755	-0.03637
14971	1200	6	Epothilone D	Tubulin depolymerization Inhibitor	MLN-4924	NEDD8-Activating Enzyme (NAE) Inhibitor	20.3548	3	195.014	56296.2	1.29248	1.323	1.14431	4.34543	0
14971	1201	6	Docetaxel	Tubulin depolymerization Inhibitor	MLN-4924	NEDD8-Activating Enzyme (NAE) Inhibitor	23.8595	4	223.615	53327.3	0.0647	1.46436	1.18408	5.15713	0
14971	1202	6	Epothilone A	Tubulin depolymerization Inhibitor	MLN-4924	NEDD8-Activating Enzyme (NAE) Inhibitor	11.7491	6	278.012	49444.7	2.54674	1.7335	1.248	6.40739	0
14971	1203	6	Lexibulin hydrochloride	Tubulin depolymerization Inhibitor	MLN-4924	NEDD8-Activating Enzyme (NAE) Inhibitor	28.3312	6	197.894	58802.3	0.34487	1.32363	1.16172	4.25137	-0.0711
14971	1204	6	Cephalomannine	Tubulin depolymerization Inhibitor	MLN-4924	NEDD8-Activating Enzyme (NAE) Inhibitor	10.1101	3	290.779	51830.3	3.35832	1.53838	1.24512	5.77221	0
14971	1205	6	Cabazitaxel	Tubulin depolymerization Inhibitor	MLN-4924	NEDD8-Activating Enzyme (NAE) Inhibitor	23.3354	6	180.761	51406.2	-0.41799	1.3562	1.14883	4.37756	-0.0201
14971	1206	6	Ansamitocin P3	Tubulin polymerization Inhibitor	MLN-4924	NEDD8-Activating Enzyme (NAE) Inhibitor	29.3694	3	229.274	52010.1	1.55279	1.39307	1.1885	4.7432	0
14971	1207	6	Colchicine	Tubulin polymerization Inhibitor	MLN-4924	NEDD8-Activating Enzyme (NAE) Inhibitor	28.2568	5	157.176	54406.4	1.96189	1.26851	1.127	3.84721	-0.03025
14971	1208	6	MPT-0B098	Tubulin polymerization Inhibitor	MLN-4924	NEDD8-Activating Enzyme (NAE) Inhibitor	46.5388	12	77.9264	59717.7	-2.22627	1.12881	1.05889	2.25401	-0.18087
14971	1209	6	Dolastatin 10	Tubulin polymerization Inhibitor	MLN-4924	NEDD8-Activating Enzyme (NAE) Inhibitor	37.3781	1	0	0	0	1.38203	1.23398	3.49856	0
14971	1210	6	Azixa	Tubulin polymerization Inhibitor	MLN-4924	NEDD8-Activating Enzyme (NAE) Inhibitor	9.86354	5	209.666	49981.1	0.52318	1.48711	1.18023	5.05878	0
14971	1211	6	Indibulin	Tubulin polymerization Inhibitor	MLN-4924	NEDD8-Activating Enzyme (NAE) Inhibitor	48.8888	18	60.2242	57687.2	-3.29248	1.04004	0.99805	1.97461	-0.39986
14971	1212	6	Vincristine sulfate	Tubulin polymerization Inhibitor	MLN-4924	NEDD8-Activating Enzyme (NAE) Inhibitor	15.6669	5	207.361	55595.6	2.44779	1.27212	1.14995	4.08609	-0.07432
14971	1213	6	ELR-510444	Tubulin polymerization Inhibitor	MLN-4924	NEDD8-Activating Enzyme (NAE) Inhibitor	23.7086	11	205.439	54654.5	-2.01722	1.32891	1.16074	4.49645	-0.04865
14971	1214	6	Vinorelbine (ditartrate)	Unknown	MLN-4924	NEDD8-Activating Enzyme (NAE) Inhibitor	43.0126	12	101.508	61547.6	-3.96227	1.15772	1.0832	2.75762	-0.21048
14971	1215	6	Demecolcine	Tubulin polymerization Inhibitor	MLN-4924	NEDD8-Activating Enzyme (NAE) Inhibitor	40.7575	6	0	0	0	1.28594	1.18369	2.90819	-0.00648
14971	1216	6	Combretastatin A-4	Tubulin polymerization Inhibitor	MLN-4924	NEDD8-Activating Enzyme (NAE) Inhibitor	14.3319	4	255.61	49297.4	0.37874	1.55918	1.23066	5.57025	0
14971	1217	6	Plinabulin	Tubulin polymerization Inhibitor	MLN-4924	NEDD8-Activating Enzyme (NAE) Inhibitor	14.6324	5	203.297	52822.5	1.85481	1.46621	1.17246	4.95065	0
14971	1218	6	E-7010	Tubulin polymerization Inhibitor	MLN-4924	NEDD8-Activating Enzyme (NAE) Inhibitor	49.0594	6	82.437	61639.1	0.80912	1.10576	1.0567	1.9157	-0.06417
14971	1219	6	Vinflunine	Tubulin polymerization Inhibitor	MLN-4924	NEDD8-Activating Enzyme (NAE) Inhibitor	40.8839	8	95.1384	57571.8	-0.21708	1.20532	1.06694	3.53295	-0.56466
14971	1220	6	VINBLASTINE SULFATE	Tubulin polymerization inhibitor	MLN-4924	NEDD8-Activating Enzyme (NAE) Inhibitor	27.9821	4	262.687	51506.3	2.43872	1.54902	1.24014	5.49462	0
14971	1221	6	XRP-44X	Tubulin polymerization Inhibitor	MLN-4924	NEDD8-Activating Enzyme (NAE) Inhibitor	54.1226	12	16.9638	64976.4	-1.16885	1.0386	1.01856	0.77861	-0.19808
14971	1222	6	Ombrabulin	Tubulin polymerization Inhibitor	MLN-4924	NEDD8-Activating Enzyme (NAE) Inhibitor	73.2866	1	234.715	52623.3	4.62563	1.36172	1.19558	4.63983	-0.03004
14971	1223	6	Nocodazole	Tubulin Polymerization Inhibitor	MLN-4924	NEDD8-Activating Enzyme (NAE) Inhibitor	0	0	195.953	56369.8	4.52168	1.27813	1.14229	3.90897	0
14971	1224	6	Noscapine	Tubulin Polymerization Inhibitor	MLN-4924	NEDD8-Activating Enzyme (NAE) Inhibitor	69.2454	11	36.5294	62545.2	-3.98024	1.05563	1.04661	0.81697	-0.32453
14971	1225	6	Eribulin mesylate	Tubulin Polymerization Inhibitor	MLN-4924	NEDD8-Activating Enzyme (NAE) Inhibitor	35.77	12	117.87	53536.3	-2.89266	1.45186	1.11816	4.38449	0
14971	1226	6	Ixabepilone	Microtubule-Stabilizing Agents	MLN-4924	NEDD8-Activating Enzyme (NAE) Inhibitor	56.6772	15	-23.759	67140.9	-6.06178	1.03328	0.99827	1.01419	-0.42627
14971	1227	6	Cevipabulin	Microtubule-Stabilizing Agents	MLN-4924	NEDD8-Activating Enzyme (NAE) Inhibitor	25.7461	12	155.565	58087.4	-4.2239	1.26065	1.12148	3.70052	-0.0399
14971	1228	6	Monastrol	Kinesin-Like Spindle Protein Inhibitor	MLN-4924	NEDD8-Activating Enzyme (NAE) Inhibitor	74.2444	11	-68.2684	69195.5	-5.80107	0.97844	0.97844	0.17783	-0.86051
14971	1229	6	Ispinesib	Kinesin-Like Spindle Protein Inhibitor	MLN-4924	NEDD8-Activating Enzyme (NAE) Inhibitor	24.8355	10	232.038	48204.1	-3.77459	1.60273	1.2291	5.40929	0
14971	1230	6	AZ-82	Kinesin-Like Spindle Protein Inhibitor	MLN-4924	NEDD8-Activating Enzyme (NAE) Inhibitor	72.0716	16	-93.7557	69810.6	-6.11274	0.96494	0.96494	0.09555	-1.03311
14971	1231	6	ARQ-621	Kinesin-Like Spindle Protein Inhibitor	MLN-4924	NEDD8-Activating Enzyme (NAE) Inhibitor	33.9333	12	73.7259	61271.5	-4.29999	1.10024	1.04312	2.39169	-0.19803
14971	1232	6	SB-743921	Kinesin-Like Spindle Protein Inhibitor	MLN-4924	NEDD8-Activating Enzyme (NAE) Inhibitor	16.5208	10	238.358	40879.9	-3.66724	1.76279	1.26201	5.57613	0
14971	1233	6	Filanesib	Kinesin-Like Spindle Protein Inhibitor	MLN-4924	NEDD8-Activating Enzyme (NAE) Inhibitor	26.2712	5	249.916	51339.2	0.96248	1.48731	1.21875	5.26306	0
14971	1234	6	EMD-534085	Kinesin-like Spindle Protein KIF11 (KSP; Eg5) Inhibitor	MLN-4924	NEDD8-Activating Enzyme (NAE) Inhibitor	30.4988	6	191.081	60873.3	0.81485	1.22759	1.13384	3.71696	-0.04854
14971	1235	6	Litronesib	Kinesin-Like Spindle Protein KIF11 (KSP, Eg5) Inhibitor	MLN-4924	NEDD8-Activating Enzyme (NAE) Inhibitor	31.0929	5	217.593	52402.6	1.21649	1.46328	1.1896	5.01263	0
14971	1236	6	GSK-923295	Centromere Associated Protein (CENP) Inhibitor	MLN-4924	NEDD8-Activating Enzyme (NAE) Inhibitor	45.1867	9	65.957	63870.4	0.37796	1.10249	1.04605	1.99944	-0.16385
14971	1237	6	S-Trityl-L-cysteine	Mitotic Kinesin Eg5 Inhibitor	MLN-4924	NEDD8-Activating Enzyme (NAE) Inhibitor	66.8393	9	19.7994	67851.5	-1.60367	1.017	1.017	0.49243	-0.29444
14971	1238	6	VER-155008	Heat Shock Protein 70 (hsp70) Inhibitor	MLN-4924	NEDD8-Activating Enzyme (NAE) Inhibitor	54.9158	9	-12.1732	68801.4	-5.43708	1.01272	0.99961	0.49722	-0.34068
14971	1239	6	CCT-018159	Heat Shock Protein 90 (hsp90) Inhibitor	MLN-4924	NEDD8-Activating Enzyme (NAE) Inhibitor	34.6696	4	99.8104	67398.4	0.93156	1.04946	1.04082	1.29048	-0.11571
14971	1240	6	Novobiocin sodium	Heat Shock Protein 90 (hsp90) Inhibitor	MLN-4924	NEDD8-Activating Enzyme (NAE) Inhibitor	42.9733	16	-47.9413	67460.2	-5.05349	0.97998	0.96741	0.2261	-0.4738
14971	1241	6	Tanespimycin	Heat Shock Protein 90 (hsp90) Inhibitor	MLN-4924	NEDD8-Activating Enzyme (NAE) Inhibitor	33.1383	12	84.5651	66194.5	-4.84277	1.04014	1.00339	2.37429	-0.54949
14971	1242	6	Tripterin	Heat Shock Protein 90 (hsp90) Inhibitor	MLN-4924	NEDD8-Activating Enzyme (NAE) Inhibitor	24.4172	11	34.765	62629	-4.76648	1.01006	0.98942	1.4143	-0.29384
14971	1243	6	CUDC-305	Heat Shock Protein 90 (hsp90) Inhibitor	MLN-4924	NEDD8-Activating Enzyme (NAE) Inhibitor	12.9954	8	161.691	61413.5	-0.25328	1.09639	1.06353	2.93325	-0.13674
14971	1244	6	TAS-116	Heat Shock Protein 90 (hsp90) Inhibitor	MLN-4924	NEDD8-Activating Enzyme (NAE) Inhibitor	16.9594	6	327.543	55857.5	1.79828	1.14277	1.1252	4.55312	-0.05376
14971	1245	6	PU-WS-13	Heat Shock Protein 90 (hsp90) Inhibitor	MLN-4924	NEDD8-Activating Enzyme (NAE) Inhibitor	53.9081	20	-129.342	66939.7	-6.56612	0.93356	0.92216	0.08	-1.15889
14971	1246	6	Alvespimycin hydrochloride	Heat Shock Protein 90 (hsp90) Inhibitor	MLN-4924	NEDD8-Activating Enzyme (NAE) Inhibitor	40.1978	10	154.48	57349	-3.96008	1.14854	1.05449	3.74839	-0.11255
14971	1247	6	CNF-2024	Heat Shock Protein 90 (hsp90) Inhibitor	MLN-4924	NEDD8-Activating Enzyme (NAE) Inhibitor	34.6975	9	141.715	65684.7	-2.53092	1.05967	1.03032	2.65468	-0.4399
14971	1248	6	NVP-AUY922	Heat Shock Protein 90 (hsp90) Inhibitor	MLN-4924	NEDD8-Activating Enzyme (NAE) Inhibitor	43.4749	7	193.499	51618	0.45261	1.21231	1.11152	4.32933	-0.04039
14971	1249	6	XL-888	Heat Shock Protein 90 (Hsp90) Inhibitor	MLN-4924	NEDD8-Activating Enzyme (NAE) Inhibitor	28.4014	6	265.267	56927.9	-1.08595	1.19356	1.11787	4.64116	-0.05592
14971	1250	6	VER-82576	Heat Shock Protein 90 (hsp90) Inhibitor	MLN-4924	NEDD8-Activating Enzyme (NAE) Inhibitor	40.24	8	175.351	62156.8	-0.14695	1.10103	1.07065	2.94998	-0.13716
14971	1251	6	SNX-2112	Heat Shock Protein 90 (hsp90) Inhibitor	MLN-4924	NEDD8-Activating Enzyme (NAE) Inhibitor	38.0032	8	235.618	56020.6	-1.85934	1.20195	1.1106	4.42668	-0.05834
14971	1252	6	Geldanamycin	Heat Shock Protein 90 (hsp90) Inhibitor	MLN-4924	NEDD8-Activating Enzyme (NAE) Inhibitor	16.6476	10	166.018	63697.6	-3.13106	1.07012	1.0491	2.34683	-0.25987
14971	1253	6	HSP-990	Heat Shock Protein 90 (Hsp90) Inhibitor	MLN-4924	NEDD8-Activating Enzyme (NAE) Inhibitor	42.3625	6	263.798	53068	-0.49541	1.27363	1.13955	4.96869	-0.04209
14971	1254	6	Onalespib	Heat Shock Protein 90 (hsp90) Inhibitor	MLN-4924	NEDD8-Activating Enzyme (NAE) Inhibitor	36.5583	8	391.237	49323.1	6.49604	1.02793	0.96856	6.36992	-1.26482
14971	1255	6	Ganetespib (STA-9090)	Heat Shock Protein 90 (hsp90) Inhibitor	MLN-4924	NEDD8-Activating Enzyme (NAE) Inhibitor	22.1752	5	251.51	55522.8	0.04854	1.24522	1.12329	4.79523	0
14971	1256	6	KW-2478	Heat Shock Protein 90 (hsp90) Inhibitor	MLN-4924	NEDD8-Activating Enzyme (NAE) Inhibitor	54.2372	4	185.789	62684.6	4.69441	1.12031	1.09033	2.66885	-0.10458
14971	1257	6	SNX-5422	Heat Shock Protein 90 (hsp90) Inhibitor	MLN-4924	NEDD8-Activating Enzyme (NAE) Inhibitor	32.8524	6	217.664	56667.8	-4.08897	1.20215	1.11231	3.91985	-0.00417
14971	1258	6	Retaspimycin Hydrochloride	Heat shock protein HSP90 Inhibitor	MLN-4924	NEDD8-Activating Enzyme (NAE) Inhibitor	33.5642	5	229.427	58727.4	-2.36329	1.15859	1.10576	3.55702	-0.06924
14971	1259	6	XL-888	Heat Shock Protein 90 (Hsp90) Inhibitor	MLN-4924	NEDD8-Activating Enzyme (NAE) Inhibitor	30.0857	6	236.243	55969.6	0.27003	1.21177	1.10566	4.47855	-0.02041
14971	1260	6	CCT251236	Heat Shock Factor Protein 1 (HSF1) Inhibitor	MLN-4924	NEDD8-Activating Enzyme (NAE) Inhibitor	43.8576	5	126.788	42507.4	3.61376	1.38008	1.10815	4.26981	0
14971	1261	6	Calpeptin	Proteasome Inhibitor	MLN-4924	NEDD8-Activating Enzyme (NAE) Inhibitor	65.7632	13	-5.02503	67174.8	-6.08131	0.9926	0.9926	0.53855	-0.5888
14971	1262	6	MG-132	Proteasome Inhibitor	MLN-4924	NEDD8-Activating Enzyme (NAE) Inhibitor	50.0258	20	-50.7094	53631.3	-3.28998	0.99702	0.96577	0.77882	-0.3659
14971	1263	6	Bortezomib	Proteasome Inhibitor	MLN-4924	NEDD8-Activating Enzyme (NAE) Inhibitor	46.4543	23	-63.1728	19268.4	-3.2606	1.1418	0.88232	0.81377	-0.10361
14971	1264	6	Ixazomib	Proteasome Inhibitor	MLN-4924	NEDD8-Activating Enzyme (NAE) Inhibitor	31.0638	15	7.70598	49158.8	-1.78948	1.05845	1.01937	1.27011	-0.18232
14971	1265	6	Ixazomib citrate	Proteasome Inhibitor	MLN-4924	NEDD8-Activating Enzyme (NAE) Inhibitor	50.2799	15	-32.9515	50896	-2.75048	1.02827	0.98615	1.19251	-0.34338
14971	1266	6	Carfilzomib	Proteasome Inhibitor	MLN-4924	NEDD8-Activating Enzyme (NAE) Inhibitor	43.0758	17	-13.1922	20267.4	-3.70617	1.05898	0.87046	1.17521	-0.17225
14971	1267	6	Marizomib	Proteasome Inhibitor	MLN-4924	NEDD8-Activating Enzyme (NAE) Inhibitor	39.9352	19	-19.9556	38144.7	-2.60584	1.04002	0.97261	1.13264	-0.22122
14971	1268	6	Oprozomib	Proteasome Inhibitor	MLN-4924	NEDD8-Activating Enzyme (NAE) Inhibitor	35.9825	16	-48.081	47642.7	-4.57958	1.07537	0.97789	1.50816	-0.13656
14971	1269	6	MG-115	Proteasome Inhibitor	MLN-4924	NEDD8-Activating Enzyme (NAE) Inhibitor	51.4836	10	17.7857	58985.6	-0.85977	1.0458	1.021	0.99714	-0.09824
14971	1270	6	Delanzomib	Proteasome Inhibitor	MLN-4924	NEDD8-Activating Enzyme (NAE) Inhibitor	41.1905	17	-44.3074	39790.1	-3.69034	1.05444	0.98557	1.06706	-0.20935
14971	1271	6	MLN-4924	NEDD8-Activating Enzyme (NAE) Inhibitor	MLN-4924	NEDD8-Activating Enzyme (NAE) Inhibitor	41.9819	17	-69.611	61155.8	-5.9816	1.00762	0.95238	1.025	-0.32944
14971	1272	6	ML-323	Ubiquitin Carboxyl-terminal Hydrolase Inhibitor	MLN-4924	NEDD8-Activating Enzyme (NAE) Inhibitor	30.3593	4	70.6974	65565.8	1.00555	1.05403	1.03993	0.96385	-0.01305
14971	1273	6	ML-364	Ubiquitin C-terminal Hydrolase 2 (USP2) Inhibitor	MLN-4924	NEDD8-Activating Enzyme (NAE) Inhibitor	52.9353	13	-52.2187	66025.9	-8.5427	1.00178	0.98074	0.54187	-0.61527
14971	1274	6	VLX-1570	Ubiquitin C-terminal Hydrolase L5 (UCH-L5) Inhibitor	MLN-4924	NEDD8-Activating Enzyme (NAE) Inhibitor	51.8078	17	-155.06	55421.8	-5.83592	0.95474	0.91133	0.24683	-0.93782
14971	1275	6	Spautin-1	Ubiquitin Specific Peptidase (USP10/13) Inhibitor	MLN-4924	NEDD8-Activating Enzyme (NAE) Inhibitor	44.1322	16	-80.2927	66877.7	-6.4392	0.95548	0.93749	0.35414	-0.81185
14971	1276	6	MLN-7243	Ubiquitin-Activating Enzyme E1 Inhibitor	MLN-4924	NEDD8-Activating Enzyme (NAE) Inhibitor	41.5599	18	0	0	0	1.11484	1.10703	0.44236	-0.60926
14971	1277	6	NCGC00262398	USP2 Inhibitor	MLN-4924	NEDD8-Activating Enzyme (NAE) Inhibitor	36.9329	12	-9.36088	64378.9	-0.78271	1.03624	0.9814	0.89861	-0.17622
14971	1278	6	ML323	USP1/UAF1 Inhibitor	MLN-4924	NEDD8-Activating Enzyme (NAE) Inhibitor	17.1703	12	14.8734	64698	-2.52319	0.98926	0.98263	0.70777	-0.42873
14971	1279	6	Probucol	Serine Protease Hepsin Inhibitor	MLN-4924	NEDD8-Activating Enzyme (NAE) Inhibitor	14.8693	8	31.274	63466.6	-0.09374	1.03342	1.00846	0.81704	-0.11189
14971	1280	6	Camostat	Serine Protease Inhibitor	MLN-4924	NEDD8-Activating Enzyme (NAE) Inhibitor	17.7022	11	-0.88564	64683.5	-3.27481	1.00936	0.98716	0.68881	-0.27921
14971	1281	6	PMSF	Serine Protease Inhibitor	MLN-4924	NEDD8-Activating Enzyme (NAE) Inhibitor	6.35516	4	423.856	49915.7	12.2309	1.13154	1.11816	4.45107	-0.0836
14971	1282	6	ML226	ABHD11 Inhibitor	MLN-4924	NEDD8-Activating Enzyme (NAE) Inhibitor	61.0674	11	12.8514	64590.1	-1.31709	1.00298	1.00298	0.5174	-0.38888
14971	1283	6	Tosedostat	Aminopeptidase N Inhibitor	MLN-4924	NEDD8-Activating Enzyme (NAE) Inhibitor	84.3563	22	-292.942	66829.1	-17.8654	0.86582	0.86582	0.04475	-2.97416
14971	1284	6	TPCK	Cysteine Protease Inhibitor	MLN-4924	NEDD8-Activating Enzyme (NAE) Inhibitor	72.5298	4	57.5499	63858.1	0.72366	1.03585	1.03585	0.6579	-0.0824
14971	1285	6	Amastatin	cytosolic leucine aminopeptidase Inhibitor	MLN-4924	NEDD8-Activating Enzyme (NAE) Inhibitor	16.8615	1	72.4519	63109.7	2.1779	1.03352	1.03352	0.75116	-0.02664
14971	1286	6	Doxycycline	Matrix Metalloproteinase (MMP) Inhibitor	MLN-4924	NEDD8-Activating Enzyme (NAE) Inhibitor	69.1167	9	22.2242	63170.8	1.61063	1.01546	1.01546	0.4377	-0.21546
14971	1287	6	Lactobionic acid	Matrix Metalloproteinase (MMP) Inhibitor	MLN-4924	NEDD8-Activating Enzyme (NAE) Inhibitor	66.5566	10	45.5783	63646.2	-0.00872	1.03186	1.03186	0.55427	-0.09849
14971	1288	6	ONO-4817	Matrix Metalloproteinase (MMP) Inhibitor	MLN-4924	NEDD8-Activating Enzyme (NAE) Inhibitor	52.5638	10	17.5498	63663.2	-0.34046	1.01248	1.01248	0.34203	-0.16653
14971	1289	6	Batimastat	Matrix Metalloproteinase Inhibitor	MLN-4924	NEDD8-Activating Enzyme (NAE) Inhibitor	72.4363	14	-17.4371	61877	-5.14003	1.0198	1.01621	0.57863	-0.70378
14971	1290	6	Marimastat	Matrix Metalloproteinase Inhibitor	MLN-4924	NEDD8-Activating Enzyme (NAE) Inhibitor	59.119	11	27.9038	64843.6	-2.22131	1.02494	1.02494	0.52199	-0.24295
14971	1291	6	Aderbasib	ADAM10 Inhibitor	MLN-4924	NEDD8-Activating Enzyme (NAE) Inhibitor	71.252	14	-58.4624	65147.5	-10.5323	0.99177	0.99177	0.41414	-0.99876
14971	1292	6	XL-784	ADAM10 Inhibitor	MLN-4924	NEDD8-Activating Enzyme (NAE) Inhibitor	65.504	10	42.423	62802.2	-1.98303	1.04636	1.04636	0.78766	-0.36343
14971	1293	6	GM-1489	MMP Inhibitor	MLN-4924	NEDD8-Activating Enzyme (NAE) Inhibitor	66.9028	10	13.6707	62921.6	-3.18989	1.03171	1.02534	0.7254	-0.49867
14971	1294	6	Ilomastat (GM6001, Galardin)	MMP Inhibitor	MLN-4924	NEDD8-Activating Enzyme (NAE) Inhibitor	73.0503	9	46.8725	60927.8	-3.42097	1.05714	1.04705	0.88587	-0.27886
14971	1295	6	CTS-1027	MMP-12 (Macrophage Elastase) Inhibitor	MLN-4924	NEDD8-Activating Enzyme (NAE) Inhibitor	61.8559	9	40.8218	61917.2	-0.14615	1.04077	1.03242	0.79688	-0.27769
14971	1296	6	Doxycycline	MMP Inhibitor	MLN-4924	NEDD8-Activating Enzyme (NAE) Inhibitor	61.3486	8	9.44662	66491.8	-0.61242	1.05355	1.01686	0.8906	-0.21581
14971	1297	6	CL-82198	MMP13 Inhibitor	MLN-4924	NEDD8-Activating Enzyme (NAE) Inhibitor	71.5599	13	-4.71543	67593.5	-3.61947	1.02291	1.01624	0.54781	-0.47363
14971	1298	6	PD-166793	MMP13 Inhibitor	MLN-4924	NEDD8-Activating Enzyme (NAE) Inhibitor	64.8167	10	-8.82504	68778.6	-1.48973	1.00157	1.00013	0.34733	-0.41283
14971	1299	6	SB-3CT	MMP2/9 Inhibitor	MLN-4924	NEDD8-Activating Enzyme (NAE) Inhibitor	62.1297	16	-20.7353	67399.6	-4.31582	1.02585	1.0002	0.52709	-0.30595
14971	1300	6	Incyclinide	MMP-9 (Gelatinase B) Inhibitor	MLN-4924	NEDD8-Activating Enzyme (NAE) Inhibitor	63.288	17	-55.7274	66825.2	-8.7612	1.0135	0.97883	0.56628	-0.56415
14971	1301	6	Abametapir	MMP-9 (Gelatinase B) Inhibitor	MLN-4924	NEDD8-Activating Enzyme (NAE) Inhibitor	56.3038	15	-28.3255	67335.6	-4.38638	1.00457	0.995	0.2991	-0.41858
14971	1302	6	LTX-315	Microenvironment modifier	MLN-4924	NEDD8-Activating Enzyme (NAE) Inhibitor	64.7431	17	-35.3195	66541	-5.72559	1.03912	1.00287	0.79636	-0.605
14971	1303	6	Tasquinimod	S100A9 Inhibitor	MLN-4924	NEDD8-Activating Enzyme (NAE) Inhibitor	63.0241	11	11.6603	68257	-0.73106	1.02813	1.00764	0.50853	-0.06871
14971	1304	6	Pepstatin	Aspartyl Protease Inhibitor	MLN-4924	NEDD8-Activating Enzyme (NAE) Inhibitor	62.7411	8	22.6047	68686.8	-1.4166	1.04697	1.02156	0.87707	-0.24426
14971	1305	6	Thiabendazole	Methionine Aminopeptidase-1 (MetAP1) Inhibitor	MLN-4924	NEDD8-Activating Enzyme (NAE) Inhibitor	96.4278	9	266.388	48424	-28.0904	0.95469	0.91563	6.6462	-3.44597
14971	1306	6	Nitroxoline	Methionine Aminopeptidase-2 (MetAP2) Inhibitor	MLN-4924	NEDD8-Activating Enzyme (NAE) Inhibitor	43.5159	9	36.8655	66376.7	-0.6219	1.08867	1.02559	1.30874	-0.00127
14971	1307	6	Silybin	P-Glycoprotein (MDR-1) Inhibitor	MLN-4924	NEDD8-Activating Enzyme (NAE) Inhibitor	61.3013	4	147.286	61592.8	1.64442	1.16035	1.10952	2.25702	-0.09861
14971	1308	6	Elacridar	P-Glycoprotein (MDR-1) Inhibitor	MLN-4924	NEDD8-Activating Enzyme (NAE) Inhibitor	44.451	3	87.113	64530.6	1.16469	1.07615	1.04905	1.29667	0
14971	1309	6	Zosuquidar trihydrochloride	P-Glycoprotein (MDR-1) Inhibitor	MLN-4924	NEDD8-Activating Enzyme (NAE) Inhibitor	59.4597	15	-9.13686	67164.3	-3.44202	1.03611	1.00678	0.63299	-0.23988
14971	1310	6	Tariquidar	P-Glycoprotein (MDR-1) Inhibitor	MLN-4924	NEDD8-Activating Enzyme (NAE) Inhibitor	57.7201	17	-39.5361	64839.8	-2.64645	1.03434	0.98206	0.69386	-0.18943
14971	1311	6	Cinchonine dihydrochloride	P-Glycoprotein (MDR-1) Inhibitor	MLN-4924	NEDD8-Activating Enzyme (NAE) Inhibitor	44.5495	12	19.7788	63886.2	-2.25503	1.0782	1.01399	1.35161	-0.0853
14971	1312	6	Valspodar	P-Glycoprotein (MDR-1; ABCB1) Inhibitor	MLN-4924	NEDD8-Activating Enzyme (NAE) Inhibitor	17.2563	5	69.0732	63474.4	1.99089	1.0959	1.03202	1.72274	-0.00784
14971	1313	6	HM-30181	P-Glycoprotein (MDR-1) Inhibitor	MLN-4924	NEDD8-Activating Enzyme (NAE) Inhibitor	43.117	16	-18.8601	100171	-1.71337	1.05494	0.98818	1.00569	-0.16333
14971	1314	6	NMP	Bacterial Efflux Pump Inhibitor	MLN-4924	NEDD8-Activating Enzyme (NAE) Inhibitor	61.8456	4	58.0532	62060.7	1.11405	1.14126	1.04217	1.94496	-0.00797
14971	1315	6	NSC-23925	P-Glycoprotein (MDR-1) Inhibitor	MLN-4924	NEDD8-Activating Enzyme (NAE) Inhibitor	30.0954	6	70.0796	62358.2	2.50893	1.10894	1.03145	2.00984	-0.1114
14971	1316	6	GSK-3965	ABCA1 Expression Enhancer	MLN-4924	NEDD8-Activating Enzyme (NAE) Inhibitor	47.7083	5	89.194	61658.7	1.00422	1.12065	1.05687	1.92563	0
14971	1317	6	Sulindac	ABCC1 Expression Enhancer	MLN-4924	NEDD8-Activating Enzyme (NAE) Inhibitor	64.3107	14	-20.7747	66347.8	-3.26788	1.0098	0.9989	0.36528	-0.37041
14971	1318	6	Omeprazole	ABCC3 Expression Enhancer	MLN-4924	NEDD8-Activating Enzyme (NAE) Inhibitor	47.1755	6	57.1633	65044.5	0.32484	1.06321	1.03248	1.08537	-0.02626
14971	1319	6	Vancomycin hydrochloride	glycopeptide antibiotic	MLN-4924	NEDD8-Activating Enzyme (NAE) Inhibitor	61.0973	9	39.1514	65543.9	-1.34196	1.06191	1.02974	1.05353	-0.17388
14971	1320	6	Bleomycin sulfate	glycopeptide antibiotic	MLN-4924	NEDD8-Activating Enzyme (NAE) Inhibitor	14.1466	7	75.3841	63854.6	0.82828	1.08235	1.03256	1.56924	-0.04296
14971	1321	6	Teicoplanin	glycopeptide antibiotic	MLN-4924	NEDD8-Activating Enzyme (NAE) Inhibitor	55.9446	3	69.5795	61641.1	1.74041	1.1249	1.04815	1.73433	-0.01428
14971	1322	6	Tigecycline	glycylcycline antibiotics	MLN-4924	NEDD8-Activating Enzyme (NAE) Inhibitor	61.1375	5	81.0389	61300.4	2.60141	1.13604	1.05647	1.85239	-0.03354
14971	1323	6	Podofilox	Antimitotic Agent	MLN-4924	NEDD8-Activating Enzyme (NAE) Inhibitor	12.2726	8	40.0198	60580.1	-0.10699	1.11773	1.00898	1.86964	-0.01284
14971	1324	6	DMEP	Antimitotic Agent	MLN-4924	NEDD8-Activating Enzyme (NAE) Inhibitor	39.4883	6	47.7155	61903.5	1.51268	1.09251	1.02441	1.60208	-0.11014
14971	1325	6	Terameprocol	Antimitotic Agent	MLN-4924	NEDD8-Activating Enzyme (NAE) Inhibitor	60.2694	11	84.9295	59913.2	-0.53407	1.15273	1.06074	2.70176	-0.28806
14971	1326	6	Mitotane	Antineoplastic Agent	MLN-4924	NEDD8-Activating Enzyme (NAE) Inhibitor	60.3836	7	29.6204	63555.1	-2.94133	1.0884	1.02371	1.30015	-0.11926
14971	1327	6	Echinomycin	Antineoplastic Antibiotics	MLN-4924	NEDD8-Activating Enzyme (NAE) Inhibitor	26.7802	18	-65.3628	21853.8	-5.59423	1.32949	0.8896	1.91636	-0.02184
14971	1328	6	Selinexor	Exportin-1 Antagonist	MLN-4924	NEDD8-Activating Enzyme (NAE) Inhibitor	34.1463	16	-70.9177	43740.4	-8.35137	1.20532	0.9521	1.8258	-0.02691
14971	1329	6	KPT-276	Exportin-1 Antagonist	MLN-4924	NEDD8-Activating Enzyme (NAE) Inhibitor	40.6435	19	-96.661	51797.6	-11.1131	1.17344	0.94182	1.87904	-0.04777
14971	1330	6	Verdinexor	Exportin-1 Antagonist	MLN-4924	NEDD8-Activating Enzyme (NAE) Inhibitor	36.7367	12	-47.9644	44654.5	-8.94263	1.19404	0.97534	1.84865	-0.01802
14971	1331	6	Eltanexor	Exportin-1 Antagonist	MLN-4924	NEDD8-Activating Enzyme (NAE) Inhibitor	42.4723	20	-136.367	48036.6	-10.8929	1.04209	0.90862	0.9833	-0.30451
14971	1332	6	Leptomycin B	Nuclear export Inhibitor	MLN-4924	NEDD8-Activating Enzyme (NAE) Inhibitor	84.843	4	43.8564	7294.75	0.48637	1.57305	1.23633	1.15552	-0.00511
14971	1333	6	Letrozole	Aromatase Inhibitor	MLN-4924	NEDD8-Activating Enzyme (NAE) Inhibitor	68.9192	14	-37.5949	65754.2	-4.98425	1.03862	1.01127	0.77086	-0.71904
14971	1334	6	YM-511	Aromatase Inhibitor	MLN-4924	NEDD8-Activating Enzyme (NAE) Inhibitor	64.0847	11	2.76342	64940.8	-4.45554	1.03872	1.01558	0.67966	-0.28508
14971	1335	6	Miconazole nitrate	Aromatase Inhibitor	MLN-4924	NEDD8-Activating Enzyme (NAE) Inhibitor	62.5834	12	-1.65774	63900.2	-3.7498	1.05981	1.0105	0.99754	-0.29349
14971	1336	6	Fadrozole	Aromatase Inhibitor	MLN-4924	NEDD8-Activating Enzyme (NAE) Inhibitor	65.6677	14	0.68888	64147.7	-4.83001	1.06206	1.02061	0.97677	-0.2725
14971	1337	6	Ketoconazole	Aromatase Inhibitor	MLN-4924	NEDD8-Activating Enzyme (NAE) Inhibitor	62.7775	17	-90.9327	64375	-9.522	1.03994	0.96602	0.74897	-0.54031
14971	1338	6	Formestane	Aromatase Inhibitor	MLN-4924	NEDD8-Activating Enzyme (NAE) Inhibitor	62.9819	15	-148.099	67590.7	-2.49585	0.92676	0.91543	0.38813	-1.61201
14971	1339	6	Anastrozole	Aromatase Inhibitor	MLN-4924	NEDD8-Activating Enzyme (NAE) Inhibitor	56.8311	8	110.556	57805.8	1.04844	1.10938	1.05889	2.26168	-0.02464
14971	1340	6	Exemestane	Aromatase Inhibitor	MLN-4924	NEDD8-Activating Enzyme (NAE) Inhibitor	52.138	8	88.0741	66153.9	-0.51135	1.08579	1.04373	1.55811	-0.05718
14971	1341	6	Aminoglutethimide	Aromatase Inhibitor	MLN-4924	NEDD8-Activating Enzyme (NAE) Inhibitor	66.9356	15	-34.5642	66330.2	-4.27134	1.0424	1.00144	0.74547	-0.45432
14971	1342	6	BX-471	Chemokine CCR1 Receptor Antagonist	MLN-4924	NEDD8-Activating Enzyme (NAE) Inhibitor	41.6466	9	49.3649	62075.5	-0.36899	1.14341	1.03477	2.06556	0
14971	1343	6	MK-0812	Chemokine CCR2 (MCP-1 Receptor) Antagonist	MLN-4924	NEDD8-Activating Enzyme (NAE) Inhibitor	55.5181	10	15.4903	65750.8	-3.21055	1.0738	1.01675	1.05128	-0.08397
14971	1344	6	INCB8761 (PF-4136309)	Chemokine CCR2 (MCP-1 Receptor) Antagonist	MLN-4924	NEDD8-Activating Enzyme (NAE) Inhibitor	50.5566	16	-28.3375	66664.8	-3.73161	1.03363	0.99308	0.61333	-0.247
14971	1345	6	Vicriviroc (SCH-417690)	Chemokine CCR5 Antagonist	MLN-4924	NEDD8-Activating Enzyme (NAE) Inhibitor	28.364	9	18.1648	62165	-2.86088	1.05042	0.99856	1.20123	-0.13361
14971	1346	6	Maraviroc	Unknown	MLN-4924	NEDD8-Activating Enzyme (NAE) Inhibitor	32.6836	8	60.3655	61870.3	-0.21485	1.10159	1.03313	1.73271	-0.06772
14971	1347	6	AZD-8797	Chemokine CX3CR1 Receptor Antagonist	MLN-4924	NEDD8-Activating Enzyme (NAE) Inhibitor	61.2389	5	71.7678	61295.7	0.91683	1.10381	1.04533	1.71826	-0.0567
14971	1348	6	Reparixin	Chemokine CXCR1/CXCR2 (IL-8 Receptor) Receptor Antagonist	MLN-4924	NEDD8-Activating Enzyme (NAE) Inhibitor	58.6932	10	23.7657	62043.6	-0.12991	1.10725	1.01993	1.43767	0
14971	1349	6	Danirixin	Chemokine CXCR2 (IL-8 beta Receptor) Antagonist	MLN-4924	NEDD8-Activating Enzyme (NAE) Inhibitor	4.86659	3	61.7924	61388.4	1.61965	1.13005	1.03538	1.9205	0
14971	1350	6	NBI-74330	Chemokine CXCR3 Receptor Antagonist	MLN-4924	NEDD8-Activating Enzyme (NAE) Inhibitor	46.747	6	38.688	62754.9	-1.00262	1.09271	1.0255	1.4211	0
14971	1351	6	AMD-3465	Chemokine CXCR4 (SDF-1 Receptor) Antagonist	MLN-4924	NEDD8-Activating Enzyme (NAE) Inhibitor	9.73153	6	69.0538	61488.9	1.07285	1.1189	1.03456	1.8392	0
14971	1352	6	Plerixafor hydrochloride	Chemokine CXCR4 (SDF-1 Receptor) Antagonist	MLN-4924	NEDD8-Activating Enzyme (NAE) Inhibitor	12.1788	10	33.3727	63298.1	-0.38361	1.04612	1.01471	0.88143	-0.05939
14971	1353	6	Celsentri (Maraviroc)	Chemokine CCR5 Antagonist;Signal Transduction Modulators;HIV Attachment Inhibitor;Reverse Transcriptase Inhibitor	MLN-4924	NEDD8-Activating Enzyme (NAE) Inhibitor	62.1202	6	40.7139	63841.1	0.13274	1.05361	1.02315	0.95072	-0.05646
14971	1354	6	UNBS-5162	Chemokine Receptor Antagonist	MLN-4924	NEDD8-Activating Enzyme (NAE) Inhibitor	63.1852	14	-10.794	64523.9	-2.18672	1.05294	1.00447	0.67745	-0.04382
14971	1355	6	PD-0220245	CXCR1/CXCR2 Receptor Antagonist	MLN-4924	NEDD8-Activating Enzyme (NAE) Inhibitor	59.068	7	53.2475	63167.3	-0.84669	1.11323	1.03648	1.57267	0
14971	1356	6	SB-265610	CXCR2 Antagonist	MLN-4924	NEDD8-Activating Enzyme (NAE) Inhibitor	48.1775	7	60.0433	60314.9	-0.26096	1.14548	1.04226	1.95074	-0.02049
14971	1357	6	KL001	Cryptochrome Activator	MLN-4924	NEDD8-Activating Enzyme (NAE) Inhibitor	64.2839	7	80.8619	60249.4	-0.82991	1.15537	1.05898	2.16118	-0.14445
14971	1358	6	Baicalein	Cyp2C9 Inhibitor	MLN-4924	NEDD8-Activating Enzyme (NAE) Inhibitor	60.2971	11	15.8397	61810.1	-2.78668	1.10811	1.02559	1.30333	-0.04887
14971	1359	6	Avasimibe	Cyp2C9 Inhibitor	MLN-4924	NEDD8-Activating Enzyme (NAE) Inhibitor	52.5921	7	44.9053	62221	0.01613	1.10205	1.03358	1.48621	-0.11372
14971	1360	6	Itraconazole	cytochrome Inhibitor	MLN-4924	NEDD8-Activating Enzyme (NAE) Inhibitor	50.5114	6	93.299	60618.1	-1.6879	1.16277	1.0766	2.01434	-0.00642
14971	1361	6	Seviteronel	Cytochrome P450 CYP17A1 Inhibitor	MLN-4924	NEDD8-Activating Enzyme (NAE) Inhibitor	58.2961	9	46.1191	61599.1	-0.35297	1.12449	1.03704	1.6414	-0.0432
14971	1362	6	Morin hydrate	Cytochrome P450 CYP1A2 Inhibitor	MLN-4924	NEDD8-Activating Enzyme (NAE) Inhibitor	53.1506	8	68.5085	61276.4	-0.24427	1.15523	1.05689	1.92707	-0.03077
14971	1363	6	Myricetin	Cytochrome P450 CYP1A2 Inhibitor	MLN-4924	NEDD8-Activating Enzyme (NAE) Inhibitor	56.9077	4	93.3544	58842.7	0.76259	1.20381	1.07129	2.42485	0
14971	1364	6	Olanzapine (LY-170053)	Serotonin 2a (5-HT2a) receptor Antagonist	MLN-4924	NEDD8-Activating Enzyme (NAE) Inhibitor	61.5607	2	81.8002	59598	1.39961	1.16965	1.06022	2.11235	0
14971	1365	6	Niclosamide	STAT-3 Inhibitor	MLN-4924	NEDD8-Activating Enzyme (NAE) Inhibitor	78.4576	13	-57.3129	52453.9	-4.92787	0.85586	0.79356	3.63126	-2.90486
14971	1366	6	Isoniazid	Cytochrome P450 CYP1A2 Inhibitor	MLN-4924	NEDD8-Activating Enzyme (NAE) Inhibitor	56.7678	11	-8.93772	67730.7	-2.42725	0.99679	0.99679	0.23268	-0.32206
14971	1367	6	Methoxsalen	Cytochrome P450 CYP1A2 Inhibitor	MLN-4924	NEDD8-Activating Enzyme (NAE) Inhibitor	72.0483	9	-1.86037	67588.4	-2.14496	1.0058	1.0058	0.28278	-0.30138
14971	1368	6	Tranylcypromine	MAO-A/B Inhibitor	MLN-4924	NEDD8-Activating Enzyme (NAE) Inhibitor	69.8925	13	-16.7173	66954.7	-2.98929	1.00526	1.00526	0.38421	-0.55138
14971	1369	6	Quinidine	antimalarial agents; Cytochrome P450 CYP2D6 Inhibitor	MLN-4924	NEDD8-Activating Enzyme (NAE) Inhibitor	67.5033	16	-15.2548	66038	-2.68245	1.00437	1.00437	0.3432	-0.49575
14971	1370	6	Taselisib (GDC-0032)	PI3Kalpha Inhibitor	MLN-4924	NEDD8-Activating Enzyme (NAE) Inhibitor	39.0513	15	-5.9218	63929.9	-2.84147	1.05317	0.99108	1.10136	-0.12237
14971	1371	6	Bepridil	Calcium Channel Blocker	MLN-4924	NEDD8-Activating Enzyme (NAE) Inhibitor	69.2897	14	-7.49617	66810.8	-1.50986	0.99961	0.99961	0.25545	-0.33041
14971	1372	6	Ranolazine	Sodium channel Inhibitor	MLN-4924	NEDD8-Activating Enzyme (NAE) Inhibitor	71.1117	13	-6.36134	66842.7	-5.88089	1.02175	1.02175	0.86452	-0.92813
14971	1373	6	Acetaminophen	Cyclooxygenase-3 Inhibitor	MLN-4924	NEDD8-Activating Enzyme (NAE) Inhibitor	59.0846	12	3.15831	68755.3	-2.01637	0.99756	0.99756	0.34314	-0.31156
14971	1374	6	Valdecoxib	Cyclooxygenase-2 Inhibitor	MLN-4924	NEDD8-Activating Enzyme (NAE) Inhibitor	68.7708	10	7.57885	68335.6	-2.49302	1.00903	1.00903	0.41112	-0.33534
14971	1375	6	Parecoxib sodium	Cyclooxygenase-2 Inhibitor	MLN-4924	NEDD8-Activating Enzyme (NAE) Inhibitor	65.8914	14	-27.3685	69817.1	-4.95221	0.99663	0.99663	0.23964	-0.51332
14971	1376	6	Nintedanib	VEGFR-1/2/3 Inhibitor	MLN-4924	NEDD8-Activating Enzyme (NAE) Inhibitor	53.2456	6	42.9626	65214.4	1.06656	1.04805	1.02776	0.8485	-0.0479
14971	1377	6	Liarozole	Cytochrome P450 CYP17A1 Inhibitor	MLN-4924	NEDD8-Activating Enzyme (NAE) Inhibitor	66.3403	9	12.8971	67418.8	-3.99796	1.01704	1.01704	0.55587	-0.4269
14971	1378	6	ThioTEPA	Cytochrome P450 Oxidase Inhibitor	MLN-4924	NEDD8-Activating Enzyme (NAE) Inhibitor	47.6765	10	16.3901	68324.2	-0.78019	1.00449	1.00449	0.33214	-0.16824
14971	1379	6	Talarozole (R enantiomer)	Cytochrome P450 26A1 Inhibitor	MLN-4924	NEDD8-Activating Enzyme (NAE) Inhibitor	38.5705	8	35.2553	66380.3	1.14872	1.01406	1.01406	0.55944	-0.20689
14971	1380	6	Bay-65-1942 hydrochloride	Inhibitor of nuclear factor kappa B kinase beta subunit Inhibitor	MLN-4924	NEDD8-Activating Enzyme (NAE) Inhibitor	25.8334	12	-19.6875	65547	-4.89706	0.98749	0.96389	0.81118	-0.56332
14971	1381	6	LF3	Antagonist of the beta-Catenin/TCF4 interaction	MLN-4924	NEDD8-Activating Enzyme (NAE) Inhibitor	30.3132	10	-5.77201	65716.4	-0.80558	1.00981	0.98578	0.67863	-0.25851
14971	1382	6	ICG-001	Wnt Signaling Inhibitor	MLN-4924	NEDD8-Activating Enzyme (NAE) Inhibitor	50.5813	15	-74.0833	63880	-4.36497	1.00378	0.9668	0.77415	-0.85116
14971	1383	6	PNU-74654	Wnt Signaling Inhibitor	MLN-4924	NEDD8-Activating Enzyme (NAE) Inhibitor	35.7314	11	4.40788	64959.9	-1.90028	0.98574	0.98201	0.63761	-0.52677
14971	1384	6	KY-02111	Wnt Signaling Inhibitor	MLN-4924	NEDD8-Activating Enzyme (NAE) Inhibitor	47.8565	17	-42.0761	66116.3	-1.69521	0.98719	0.97305	0.22672	-0.40617
14971	1385	6	Wnt-C59	Wnt Signaling Inhibitor	MLN-4924	NEDD8-Activating Enzyme (NAE) Inhibitor	18.8527	8	-6.01857	65466.9	-4.719	1.00056	0.98005	0.56653	-0.27713
14971	1386	6	WAY-262611	Wnt Signaling Inhibitor	MLN-4924	NEDD8-Activating Enzyme (NAE) Inhibitor	12.7527	8	81.0791	63221.5	-0.08917	1.05252	1.03052	1.27738	-0.11335
14971	1387	6	GNF-6231	Wnt Signaling Inhibitor	MLN-4924	NEDD8-Activating Enzyme (NAE) Inhibitor	71.3588	8	9.50488	66114.9	-0.40578	1.01274	1.01274	0.34881	-0.25376
14971	1388	6	IWP-2	Wnt Signaling Inhibitor	MLN-4924	NEDD8-Activating Enzyme (NAE) Inhibitor	69.8871	15	-9.68741	67128.2	-1.46712	1.00304	1.00304	0.30681	-0.40369
14971	1389	6	LGK-974	Wnt Signaling Inhibitor	MLN-4924	NEDD8-Activating Enzyme (NAE) Inhibitor	63.5972	15	-3.3417	66086.5	-2.46857	1.00667	1.00667	0.27275	-0.30616
14971	1390	6	Cyclopamine	Smo Receptor Antagonist	MLN-4924	NEDD8-Activating Enzyme (NAE) Inhibitor	51.7812	5	52.6441	65220.2	1.84456	1.02496	1.02496	0.5853	-0.05886
14971	1391	6	Sonidegib	Smo Receptor Antagonist	MLN-4924	NEDD8-Activating Enzyme (NAE) Inhibitor	23.6266	7	49.8987	63385.6	1.81045	1.01182	1.01108	0.82667	-0.31745
14971	1392	6	Apresoline	Smooth Muscle Relaxant	MLN-4924	NEDD8-Activating Enzyme (NAE) Inhibitor	58.6972	6	72.0505	62430.7	0.91551	1.05192	1.05192	0.84799	-0.12748
14971	1393	6	MK-4101	Smo Inhibitor	MLN-4924	NEDD8-Activating Enzyme (NAE) Inhibitor	67.3877	9	17.1629	64248	-1.48683	1.01692	1.01692	0.36652	-0.19489
14971	1394	6	BMS-833923	Smo Inhibitor	MLN-4924	NEDD8-Activating Enzyme (NAE) Inhibitor	44.5347	6	84.6248	61774.8	2.52458	1.06099	1.05	1.0662	-0.07385
14971	1395	6	Hh-Ag1.5	Smoothened (Smo) receptor Agonist	MLN-4924	NEDD8-Activating Enzyme (NAE) Inhibitor	68.9324	9	40.6208	63327.5	-1.80287	1.04901	1.04288	0.73718	-0.24225
14971	1396	6	PF-5274857	Smoothened (Smo) receptor Agonist	MLN-4924	NEDD8-Activating Enzyme (NAE) Inhibitor	63.7368	15	-16.2455	65404.7	-2.27061	1.01175	1.00422	0.36019	-0.4112
14971	1397	6	Taladegib	Smoothened (Smo) Receptor Antagonist	MLN-4924	NEDD8-Activating Enzyme (NAE) Inhibitor	70.6977	13	18.8629	62376.7	-6.83449	1.05757	1.05757	1.25263	-1.064
14971	1398	6	SANT-2	Smoothened (Smo) Receptor Antagonist	MLN-4924	NEDD8-Activating Enzyme (NAE) Inhibitor	70.2234	6	92.0043	58907.4	-0.60696	1.08348	1.07964	1.1465	-0.17755
14971	1399	6	HPI-1	Smoothened (Smo) Receptor Antagonist	MLN-4924	NEDD8-Activating Enzyme (NAE) Inhibitor	46.64	5	62.9478	58807.7	1.08731	1.07261	1.03782	1.57573	-0.51335
14971	1400	6	SAG	Hedgehog Agonist	MLN-4924	NEDD8-Activating Enzyme (NAE) Inhibitor	70.3722	4	107.517	58964.5	0.86641	1.1	1.0936	1.23823	-0.08395
14971	1401	6	NSC-75503	Hedgehog Antagonist	MLN-4924	NEDD8-Activating Enzyme (NAE) Inhibitor	64.9565	14	-24.5576	65967.3	-3.4334	0.99546	0.99546	0.17067	-0.41625
14971	1402	6	Vismodegib	Hedgehog Antagonist	MLN-4924	NEDD8-Activating Enzyme (NAE) Inhibitor	68.3703	10	2.19254	67040.9	-2.39454	1.0061	1.0061	0.34452	-0.32259
14971	1403	6	Glasdegib	Hedgehog Antagonist	MLN-4924	NEDD8-Activating Enzyme (NAE) Inhibitor	69.5855	13	-24.3443	65836.1	-4.7418	1.00245	1.00245	0.31329	-0.55673
14971	1404	6	Patidegib	Hedgehog Antagonist	MLN-4924	NEDD8-Activating Enzyme (NAE) Inhibitor	51.2271	11	13.249	65472.1	-0.59315	1.0106	1.0106	0.42738	-0.29489
14971	1405	6	TAK-441	Hedgehog Antagonist	MLN-4924	NEDD8-Activating Enzyme (NAE) Inhibitor	69.259	12	-8.35743	66297.6	-3.13349	1.01113	1.01113	0.38797	-0.47154
14971	1406	6	Robotnikinin	Hedgehog Antagonist	MLN-4924	NEDD8-Activating Enzyme (NAE) Inhibitor	66.1083	11	9.21621	65468.5	-2.7519	1.01565	1.01565	0.30452	-0.21236
14971	1407	6	MRT-83	Hedgehog Antagonist	MLN-4924	NEDD8-Activating Enzyme (NAE) Inhibitor	71.6924	14	-11.728	64803.4	-4.51945	1.01101	1.01101	0.49188	-0.60916
14971	1408	6	GANT-61	Hedgehog pathway Inhibitor	MLN-4924	NEDD8-Activating Enzyme (NAE) Inhibitor	62.901	16	-19.7661	67920.2	-2.44787	0.99638	0.99638	0.23585	-0.43351
14971	1409	6	Tranilast	TNF-alpha Production Inhibitor	MLN-4924	NEDD8-Activating Enzyme (NAE) Inhibitor	50.419	10	5.84001	68225.3	-1.51932	1.00554	1.00554	0.40316	-0.34476
14971	1410	6	Andrographolide	TNF-alpha Production Inhibitor	MLN-4924	NEDD8-Activating Enzyme (NAE) Inhibitor	66.3742	15	-5.42516	66298.1	-2.29604	1.00817	1.00817	0.37492	-0.42917
14971	1411	6	Lenalidomide	TNF-alpha Production Inhibitor	MLN-4924	NEDD8-Activating Enzyme (NAE) Inhibitor	59.366	13	15.4712	65649.3	-2.82745	1.04741	1.02644	0.80548	-0.25905
14971	1412	6	Atractylenolide I	TNF-alpha Production Inhibitor	MLN-4924	NEDD8-Activating Enzyme (NAE) Inhibitor	49.8392	11	0.85754	66239.5	-1.34005	1.00654	1.00613	0.31305	-0.29817
14971	1413	6	Pomalidomide	TNF-alpha Production Inhibitor	MLN-4924	NEDD8-Activating Enzyme (NAE) Inhibitor	34.1202	14	-11.63	68611.2	-1.31471	0.98789	0.98789	0.24487	-0.36117
14971	1414	6	Thalidomide	TNF-alpha Production Inhibitor	MLN-4924	NEDD8-Activating Enzyme (NAE) Inhibitor	68.4656	8	60.1424	65533.4	-3.05474	1.04396	1.04396	0.85392	-0.2525
14971	1415	6	Tanshinone IIA	TNF-alpha Production Inhibitor	MLN-4924	NEDD8-Activating Enzyme (NAE) Inhibitor	23.4236	9	-16.0815	63923	-8.36628	0.97478	0.95728	0.71654	-0.61264
14971	1416	6	Avadomide	TNF-alpha Production Inhibitor	MLN-4924	NEDD8-Activating Enzyme (NAE) Inhibitor	37.163	11	-20.5067	65674.7	-0.05479	0.99926	0.973	0.78677	-0.4603
14971	1417	6	Apratastat	TNF-alpha-Converting Enzyme Inhibitor	MLN-4924	NEDD8-Activating Enzyme (NAE) Inhibitor	28.6312	12	-37.2399	65610.2	-6.72586	0.97366	0.95352	0.60917	-0.60628
14971	1418	6	Roquinimex	Immunostimulant	MLN-4924	NEDD8-Activating Enzyme (NAE) Inhibitor	44.5629	15	-55.3391	66332.1	-5.67758	0.95432	0.95011	0.34524	-0.8305
14971	1419	6	Pipequaline	GABA(A) Receptor Agonist	MLN-4924	NEDD8-Activating Enzyme (NAE) Inhibitor	30.4039	16	-2.42643	65114	-3.8643	1.00962	0.98326	0.86896	-0.36753
14971	1420	6	CP-456773	IL-1 Production Enhancers	MLN-4924	NEDD8-Activating Enzyme (NAE) Inhibitor	15.0151	10	24.2482	63761.1	-0.60678	1.03589	1.01088	0.73766	-0.0857
14971	1421	6	CC-885	Unknown	MLN-4924	NEDD8-Activating Enzyme (NAE) Inhibitor	68.3679	3	191.893	54549.6	3.80411	1.23047	1.13408	3.85789	-0.15167
14971	1422	6	Methylrosaniline chloride	TNFR1 (p55/CD120a) Modulator	MLN-4924	NEDD8-Activating Enzyme (NAE) Inhibitor	44.0593	20	-115.532	57065	-7.0469	0.94045	0.91345	0.64835	-0.73396
14971	1423	6	Bioymifi	TRAIL Receptor DR5 Agonist	MLN-4924	NEDD8-Activating Enzyme (NAE) Inhibitor	59.1393	9	11.1049	66137.1	-0.03805	1.0078	1.0078	0.2517	-0.14065
14971	1424	6	Purmorphamine	lineage-specific differentiation enhancer	MLN-4924	NEDD8-Activating Enzyme (NAE) Inhibitor	61.1299	13	-1.91687	65776	-3.29209	0.99895	0.99895	0.3658	-0.38497
14971	1425	6	IDE-2	lineage-specific differentiation enhancer	MLN-4924	NEDD8-Activating Enzyme (NAE) Inhibitor	94.075	10	138.293	54388.4	-11.714	0.98086	0.98086	4.08953	-2.7066
14971	1426	6	KHS-101	lineage-specific differentiation enhancer	MLN-4924	NEDD8-Activating Enzyme (NAE) Inhibitor	45.7166	15	-82.8385	65526.6	-7.62321	0.96074	0.94074	0.30849	-0.81262
14971	1427	6	Stauprimide	lineage-specific differentiation enhancer	MLN-4924	NEDD8-Activating Enzyme (NAE) Inhibitor	48.744	15	-15.123	63181.3	-7.46297	1.04893	1.0053	1.07059	-0.38794
14971	1428	6	(-)-Indolactam V	lineage-specific differentiation enhancer	MLN-4924	NEDD8-Activating Enzyme (NAE) Inhibitor	65.6986	13	-43.5475	64342.5	-4.59564	0.97759	0.97759	0.26657	-0.70204
14971	1429	6	GSI-IX	g-Secretase Inhibitor	MLN-4924	NEDD8-Activating Enzyme (NAE) Inhibitor	68.2412	4	86.2444	61722.8	3.14328	1.05687	1.05687	0.96945	-0.107
14971	1430	6	Nirogacestat	g-Secretase Inhibitor	MLN-4924	NEDD8-Activating Enzyme (NAE) Inhibitor	49.2024	6	58.636	64935.2	0.18805	1.04646	1.03716	0.76113	-0.03643
14971	1431	6	RO-4929097	g-Secretase Inhibitor	MLN-4924	NEDD8-Activating Enzyme (NAE) Inhibitor	66.9891	3	99.3842	62899.6	3.54032	1.07285	1.06383	1.1505	-0.03083
14971	1432	6	MK-0752	g-Secretase Inhibitor	MLN-4924	NEDD8-Activating Enzyme (NAE) Inhibitor	63.0665	4	100.869	60638.9	0.51952	1.08909	1.07434	1.29681	-0.08232
14971	1433	6	YO-01027	g-Secretase Inhibitor	MLN-4924	NEDD8-Activating Enzyme (NAE) Inhibitor	108.644	2	160.181	60992.2	3.09461	1.11897	1.11318	2.08317	-0.40987
14971	1434	6	Avagacestat	g-Secretase Inhibitor	MLN-4924	NEDD8-Activating Enzyme (NAE) Inhibitor	37.5756	4	71.2309	62428.5	2.99748	1.047	1.03887	0.8874	-0.06124
14971	1435	6	Semagacestat	g-Secretase Inhibitor	MLN-4924	NEDD8-Activating Enzyme (NAE) Inhibitor	53.3408	1	118.687	59888	3.93216	1.08036	1.07462	1.26221	-0.00288
14971	1436	6	LY-411575	g-Secretase Inhibitor	MLN-4924	NEDD8-Activating Enzyme (NAE) Inhibitor	34.4304	6	48.314	66383.1	1.50615	1.0262	1.0262	0.67264	-0.1895
14971	1437	6	BMS-299897	g-Secretase Inhibitor	MLN-4924	NEDD8-Activating Enzyme (NAE) Inhibitor	68.4069	7	61.9178	67055.3	-0.04062	1.03861	1.03861	0.72325	-0.10407
14971	1438	6	LY-2886721	beta-Secretase 1/2 (BACE1/2) Inhibitor	MLN-4924	NEDD8-Activating Enzyme (NAE) Inhibitor	54.8919	8	31.9471	66661.7	-1.39946	1.02031	1.02031	0.51185	-0.19238
14971	1439	6	LY-2811376	beta-Secretase Inhibitor	MLN-4924	NEDD8-Activating Enzyme (NAE) Inhibitor	66.8826	16	-53.1775	69115.4	-5.32958	0.98472	0.98472	0.17507	-0.70684
14971	1440	6	LY-3314814	beta-Secretase Inhibitor	MLN-4924	NEDD8-Activating Enzyme (NAE) Inhibitor	68.4299	11	33.381	65835.9	-0.83501	1.03252	1.03252	0.54623	-0.21242
14971	1441	6	MK-8931	beta-Secretase Inhibitor	MLN-4924	NEDD8-Activating Enzyme (NAE) Inhibitor	53.9748	10	-5.29859	67801.4	-1.74142	0.99659	0.99659	0.26363	-0.31662
14971	1442	6	Crenigacestat	Notch Signaling Inhibitor	MLN-4924	NEDD8-Activating Enzyme (NAE) Inhibitor	50.8001	8	42.843	65981	-1.64676	1.02556	1.02556	0.58429	-0.15586
14971	1443	6	BMS-906024	Notch Signaling Inhibitor	MLN-4924	NEDD8-Activating Enzyme (NAE) Inhibitor	61.7311	12	31.8822	68480.5	-0.70754	1.01555	1.01555	0.8092	-0.49038
14971	1444	6	BMS-983970	Notch Signaling Inhibitor	MLN-4924	NEDD8-Activating Enzyme (NAE) Inhibitor	2.38252	1	65.5368	69425	0.32955	1.02982	1.02921	0.67844	-0.01191
14971	1445	6	ACC1 BMS	Acetyl-CoA Carboxylase Inhibitor	MLN-4924	NEDD8-Activating Enzyme (NAE) Inhibitor	64.5314	13	-19.6267	67677.3	-4.89737	1.0067	1.0067	0.36912	-0.56539
14971	1446	6	PF-05175157	Acetyl-CoA Carboxylase Inhibitor	MLN-4924	NEDD8-Activating Enzyme (NAE) Inhibitor	62.1016	14	-24.3187	68559.6	-3.98526	0.99512	0.99512	0.21809	-0.46128
14971	1447	6	Tolrestat	Aldose Reductase Inhibitor	MLN-4924	NEDD8-Activating Enzyme (NAE) Inhibitor	56.396	6	46.0801	66124.8	2.12612	1.02385	1.02385	0.73195	-0.27115
14971	1448	6	Ellagic acid	Aldose Reductase Inhibitor	MLN-4924	NEDD8-Activating Enzyme (NAE) Inhibitor	65.5934	8	38.0204	66418.6	0.5695	1.02551	1.02031	0.56694	-0.10113
14971	1449	6	Epalrestat	Aldose Reductase Inhibitor	MLN-4924	NEDD8-Activating Enzyme (NAE) Inhibitor	65.9843	8	54.1591	66814	-0.09668	1.03121	1.03121	0.67069	-0.1291
14971	1450	6	EBPC	Aldose Reductase Inhibitor	MLN-4924	NEDD8-Activating Enzyme (NAE) Inhibitor	24.0432	7	8.27962	66023.5	-0.71572	1.00219	0.98368	0.76064	-0.33668
14971	1451	6	KDS-4103	Fatty Acid Amide Hydrolase (FAAH) Inhibitor	MLN-4924	NEDD8-Activating Enzyme (NAE) Inhibitor	19.3636	11	2.38421	65933.1	-3.15724	1.0002	0.98438	0.77163	-0.4263
14971	1452	6	PF-3845	Fatty Acid Amide Hydrolase (FAAH) Inhibitor	MLN-4924	NEDD8-Activating Enzyme (NAE) Inhibitor	35.3093	18	-56.3138	66582.6	-3.66306	0.9731	0.95496	0.3064	-0.49035
14971	1453	6	PF-04457845	Fatty Acid Amide Hydrolase (FAAH) Inhibitor	MLN-4924	NEDD8-Activating Enzyme (NAE) Inhibitor	31.3072	11	-6.9375	64800.7	-1.72993	0.99285	0.975	0.70764	-0.41905
14971	1454	6	JNJ-42165279	Fatty Acid Amide Hydrolase (FAAH) Inhibitor	MLN-4924	NEDD8-Activating Enzyme (NAE) Inhibitor	24.3221	15	-39.0847	66788.2	-5.91641	0.9673	0.9588	0.35747	-0.58418
14971	1455	6	GSK-2194069	Fatty Acid Synthase (FAS) Inhibitor	MLN-4924	NEDD8-Activating Enzyme (NAE) Inhibitor	65.6053	11	17.9384	64996.8	-0.76434	1.01646	1.0145	0.4071	-0.19894
14971	1456	6	Pyrazinamide	Fatty Acid Synthase (FAS) Inhibitor	MLN-4924	NEDD8-Activating Enzyme (NAE) Inhibitor	23.5099	14	-5.28195	66788	-2.88126	0.98728	0.98511	0.38156	-0.39718
14971	1457	6	Orlistat	Fatty Acid Synthase (FAS) Inhibitor	MLN-4924	NEDD8-Activating Enzyme (NAE) Inhibitor	69.9442	4	45.1654	66551.1	1.54172	1.02932	1.02465	0.61275	-0.08619
14971	1458	6	Cerulenin	Fatty Acid Synthase (FAS) Inhibitor	MLN-4924	NEDD8-Activating Enzyme (NAE) Inhibitor	65.593	14	-56.1993	68800.2	-6.78887	0.98528	0.98528	0.21605	-0.77804
14971	1459	6	C75	Fatty Acid Synthase (FAS) Inhibitor	MLN-4924	NEDD8-Activating Enzyme (NAE) Inhibitor	7.62658	6	77.3489	64446.7	3.01241	1.03481	1.03481	0.87912	-0.10563
14971	1460	6	FASN BI	Fatty Acid Synthase (FAS) Inhibitor	MLN-4924	NEDD8-Activating Enzyme (NAE) Inhibitor	58.0949	14	-11.189	66125.8	-2.82208	0.99515	0.99515	0.26686	-0.37875
14971	1461	6	GSK-837149A	Fatty Acid Synthase (FAS) Inhibitor	MLN-4924	NEDD8-Activating Enzyme (NAE) Inhibitor	65.4034	9	19.1764	64279.8	-0.75736	1.02025	1.02025	0.38358	-0.19182
14971	1462	6	FASN MRK	Fatty Acid Synthase (FAS) Inhibitor	MLN-4924	NEDD8-Activating Enzyme (NAE) Inhibitor	65.3905	7	36.84	63975.1	0.31154	1.02459	1.02459	0.50397	-0.13557
14971	1463	6	GSK-1995010	Fatty Acid Synthase (FAS) Inhibitor	MLN-4924	NEDD8-Activating Enzyme (NAE) Inhibitor	66.4967	17	-47.8628	65466.4	-4.28752	0.98134	0.98134	0.15271	-0.63134
14971	1464	6	Riociguat	Soluble Guanylate Cyclase (sGC) Activator	MLN-4924	NEDD8-Activating Enzyme (NAE) Inhibitor	65.3944	12	14.9517	64909.9	-1.51112	1.02068	1.02068	0.52728	-0.37776
14971	1465	6	NCGC00238624	GALK Inhibitor	MLN-4924	NEDD8-Activating Enzyme (NAE) Inhibitor	67.7	13	-9.14495	66816.7	-3.83133	1.01447	1.01447	0.41739	-0.50884
14971	1466	6	LY-2608204	Glucokinase Activator	MLN-4924	NEDD8-Activating Enzyme (NAE) Inhibitor	59.1656	15	21.1823	65985.3	-1.34542	1.02166	1.02166	0.45627	-0.24445
14971	1467	6	PF-04937319	Glucokinase Activator	MLN-4924	NEDD8-Activating Enzyme (NAE) Inhibitor	67.0595	7	48.6589	65209.3	-0.04292	1.03912	1.03912	0.66086	-0.17427
14971	1468	6	Ro-28-1675	Glucokinase Activator	MLN-4924	NEDD8-Activating Enzyme (NAE) Inhibitor	64.0692	10	45.9553	61953.8	-1.08783	1.03894	1.03894	0.78485	-0.32529
14971	1469	6	GSK-1292263A	Glucose-Dependent Insulinotropic Receptor (GDIR, GPR119) Agonist	MLN-4924	NEDD8-Activating Enzyme (NAE) Inhibitor	64.7529	7	56.1303	62430.6	-0.43717	1.0444	1.0444	0.6851	-0.1238
14971	1470	6	Riluzole	Glutamate Release Inhibitor	MLN-4924	NEDD8-Activating Enzyme (NAE) Inhibitor	64.1772	9	29.1104	63647.7	-1.52389	1.0465	1.02774	0.74982	-0.16475
14971	1471	6	Buthionine sulphoximine	Glutamate-Cysteine Ligase (gamma-Glutamylcysteine Synthetase) Inhibitor	MLN-4924	NEDD8-Activating Enzyme (NAE) Inhibitor	61.9319	11	63.5919	63584	-3.75751	1.03516	1.03711	2.01777	-0.71587
14971	1472	6	Cladribine	Adenosine Deaminase Inhibitor	MLN-4924	NEDD8-Activating Enzyme (NAE) Inhibitor	65.9417	18	-202.145	63216.9	-13.9659	0.94165	0.87979	0.85332	-1.52054
14971	1473	6	Pentostatin	Adenosine Deaminase Inhibitor	MLN-4924	NEDD8-Activating Enzyme (NAE) Inhibitor	70.6676	16	-65.7902	67532.5	-5.22786	0.97905	0.97905	0.14221	-0.80011
14971	1474	6	GLS-968	Glutaminase Inhibitor	MLN-4924	NEDD8-Activating Enzyme (NAE) Inhibitor	67.0715	13	-12.1656	65979.8	-2.96015	1.01298	1.01298	0.44711	-0.56877
14971	1475	6	CB-839	Glutaminase Inhibitor	MLN-4924	NEDD8-Activating Enzyme (NAE) Inhibitor	71.9267	22	-354.55	64435	-15.9634	0.77529	0.76953	0.05103	-3.46875
14971	1476	6	BPTES	Glutaminase Inhibitor	MLN-4924	NEDD8-Activating Enzyme (NAE) Inhibitor	54.7916	14	-28.0856	66449.4	-5.10037	1.00635	0.98088	0.55677	-0.40744
14971	1477	6	DASA-58	PKM2 Activator	MLN-4924	NEDD8-Activating Enzyme (NAE) Inhibitor	62.1773	16	-21.3956	65362.9	-2.80749	0.98988	0.98988	0.29779	-0.51174
14971	1478	6	TEPP-46	PKM2 Activator	MLN-4924	NEDD8-Activating Enzyme (NAE) Inhibitor	36.8049	14	-9.76936	67867.5	-1.14908	0.99088	0.99088	0.27525	-0.37295
14971	1479	6	Mitapivat	Phase II PKR Activator, for pyruvate kinase deficiency; however, could be useful for oncology as well.	MLN-4924	NEDD8-Activating Enzyme (NAE) Inhibitor	59.193	10	2.66872	67602.4	-0.1438	1.00704	1.00704	0.27916	-0.25247
14971	1480	6	AZD-3965	MCT2 Inhibitor	MLN-4924	NEDD8-Activating Enzyme (NAE) Inhibitor	63.9616	8	42.3049	66814.6	0.50287	1.03405	1.02925	0.70719	-0.21297
14971	1481	6	AR-C155858	MCT1 Inhibitor	MLN-4924	NEDD8-Activating Enzyme (NAE) Inhibitor	53.1209	6	47.8092	65276.3	0.14836	1.02441	1.02213	0.81917	-0.30621
14971	1482	6	JPH203	LAT1 Inhibitor	MLN-4924	NEDD8-Activating Enzyme (NAE) Inhibitor	68.4009	13	-2.90358	66868.2	-3.50593	1.01538	1.01538	0.59977	-0.6288
14971	1483	6	Perhexiline	mitochondrial carnitine palmitoyltransferase-1 inhbitior	MLN-4924	NEDD8-Activating Enzyme (NAE) Inhibitor	64.3469	5	61.4578	65580.4	2.80955	1.04246	1.03389	0.83157	-0.07525
14971	1484	6	Coenzyme Q10	mitochondrial electron transport	MLN-4924	NEDD8-Activating Enzyme (NAE) Inhibitor	64.9818	12	30.419	65724.6	-1.89806	1.02632	1.02632	0.56411	-0.25992
14971	1485	6	Curcumol	mitochondrial modulator	MLN-4924	NEDD8-Activating Enzyme (NAE) Inhibitor	24.9444	7	5.04484	64804.2	0.92162	0.98366	0.9781	0.69824	-0.53492
14971	1486	6	Ezatiostat	Glutathione-s-transferase P1 (GSTP1) Inhibitor	MLN-4924	NEDD8-Activating Enzyme (NAE) Inhibitor	14.9556	8	52.8851	64478.7	-4.10538	1.02835	1.00232	1.19293	-0.20407
14971	1487	6	Omigapil	Glyceraldehyde 3-phosphate Dehydrogenase (GAPDH) Inhibitor	MLN-4924	NEDD8-Activating Enzyme (NAE) Inhibitor	15.6914	10	-42.8812	66161.3	-3.53603	0.99458	0.97588	0.76107	-0.87167
14971	1488	6	SSR-504734	Glycine Transporter 1 (GlyT-1) Inhibitor	MLN-4924	NEDD8-Activating Enzyme (NAE) Inhibitor	53.0065	18	-49.4578	64619	-2.94582	0.98965	0.96735	0.28397	-0.44263
14971	1489	6	SCH-900435	Glycine Transporter 1 (GlyT-1) Inhibitor	MLN-4924	NEDD8-Activating Enzyme (NAE) Inhibitor	35.0502	12	4.36378	64776.9	-3.89475	1.02305	0.9887	0.70897	-0.15757
14971	1490	6	CP-91149	Glycogen Phosphorylase a Inhibitor	MLN-4924	NEDD8-Activating Enzyme (NAE) Inhibitor	14.1797	9	55.3735	63159.9	0.41866	1.03669	1.01563	0.93538	-0.06603
14971	1491	6	Maslinic acid	Glycogen Phosphorylase Inhibitor	MLN-4924	NEDD8-Activating Enzyme (NAE) Inhibitor	17.2071	9	30.5486	64749.7	1.17722	1.01761	1.01049	0.57232	-0.16206
14971	1492	6	BAY-41-8543	Soluble Guanylate Cyclase (sGC) Activator	MLN-4924	NEDD8-Activating Enzyme (NAE) Inhibitor	58.1903	14	-20.0658	66474.4	-1.23025	0.99246	0.99246	0.22136	-0.42202
14971	1493	6	Ataciguat	Soluble Guanylate Cyclase (sGC) Activator	MLN-4924	NEDD8-Activating Enzyme (NAE) Inhibitor	66.3806	16	-31.6925	67619.2	-3.77694	0.98976	0.98976	0.16516	-0.48208
14971	1494	6	3-Bromopyruvate	Hexokinase 2 Inhibitor	MLN-4924	NEDD8-Activating Enzyme (NAE) Inhibitor	63.7906	13	12.9792	66174.9	-0.73993	1.00778	1.00778	0.33715	-0.20736
14971	1495	6	Simvastatin	HMG-CoA Reductase Inhibitor	MLN-4924	NEDD8-Activating Enzyme (NAE) Inhibitor	66.9696	8	71.8697	61208.9	0.56881	1.05625	1.04629	1.78729	-0.39615
14971	1496	6	Lovastatin	HMG-CoA Reductase Inhibitor	MLN-4924	NEDD8-Activating Enzyme (NAE) Inhibitor	59.6113	16	-62.0609	66009.8	-5.59312	0.97007	0.96934	0.19491	-0.80466
14971	1497	6	Atorvastatin calcium	HMG-CoA Reductase Inhibitor	MLN-4924	NEDD8-Activating Enzyme (NAE) Inhibitor	55.8387	10	16.5086	63499.3	0.18769	1.01776	1.01596	0.50167	-0.31058
14971	1498	6	Pitavastatin calcium	HMG-CoA Reductase Inhibitor	MLN-4924	NEDD8-Activating Enzyme (NAE) Inhibitor	54.6125	19	-56.2982	63279.8	-2.19155	0.98431	0.96986	0.13739	-0.46424
14971	1499	6	Pravastatin sodium	HMG-CoA Reductase Inhibitor	MLN-4924	NEDD8-Activating Enzyme (NAE) Inhibitor	64.9503	13	24.1708	63209.1	-1.98577	1.03584	1.02897	0.53503	-0.19831
14971	1500	6	Aspirin	HMG-CoA Reductase Inhibitor	MLN-4924	NEDD8-Activating Enzyme (NAE) Inhibitor	64.0287	6	79.9002	63370.1	1.32656	1.06476	1.05708	0.97856	-0.07299
14971	1501	6	Fluvastatin	HMG-CoA Reductase Inhibitor	MLN-4924	NEDD8-Activating Enzyme (NAE) Inhibitor	55.6248	16	-36.8165	65891.6	-5.17554	0.98816	0.9793	0.29185	-0.52869
14971	1502	6	Mevastatin	HMG-CoA Reductase Inhibitor	MLN-4924	NEDD8-Activating Enzyme (NAE) Inhibitor	64.3339	13	-6.8783	65636.4	-2.21592	1.00294	1.00294	0.38964	-0.45842
14971	1503	6	NCGC00249661	HPGD Inhibitor	MLN-4924	NEDD8-Activating Enzyme (NAE) Inhibitor	68.8089	10	29.8173	62904.7	-2.73187	1.04283	1.03711	0.6421	-0.26164
14971	1504	6	NCGC00262228	HPGD Inhibitor	MLN-4924	NEDD8-Activating Enzyme (NAE) Inhibitor	63.4924	12	8.86106	63443.1	-1.96014	1.02291	1.01885	0.53388	-0.38779
14971	1505	6	Chlorothiazide	Hypertension treatment	MLN-4924	NEDD8-Activating Enzyme (NAE) Inhibitor	55.0767	3	107.395	59242.2	1.62266	1.09251	1.08279	1.23443	-0.03692
14971	1506	6	Hydrochlorothiazide	Hypertension treatment	MLN-4924	NEDD8-Activating Enzyme (NAE) Inhibitor	67.9489	19	-36.307	66060	-5.88707	0.99636	0.99636	0.29394	-0.65701
14971	1507	6	Ivosidenib	IDH1 Inhibitor	MLN-4924	NEDD8-Activating Enzyme (NAE) Inhibitor	67.6643	13	-24.8666	67336.6	-3.41349	0.99965	0.99965	0.27962	-0.52828
14971	1508	6	Enasidenib	IDH1 Inhibitor	MLN-4924	NEDD8-Activating Enzyme (NAE) Inhibitor	76.1552	14	-44.1075	65739.7	-6.09454	1.00273	1.00273	0.44703	-0.88811
14971	1509	6	BAY-1436032	IDH1 Inhibitor	MLN-4924	NEDD8-Activating Enzyme (NAE) Inhibitor	67.166	10	11.9377	65080.7	-3.6979	1.02119	1.02119	0.52629	-0.40691
14971	1510	6	IDH-001	IDH1 Inhibitor	MLN-4924	NEDD8-Activating Enzyme (NAE) Inhibitor	65.947	13	-0.46888	64625.7	-2.17504	1.01685	1.0104	0.47713	-0.38523
14971	1511	6	IDH-C227	IDH1 Inhibitor	MLN-4924	NEDD8-Activating Enzyme (NAE) Inhibitor	76.3678	5	44.9046	63580.5	1.18441	1.03627	1.03627	0.88148	-0.43244
14971	1512	6	GSK-864	IDH1 Inhibitor	MLN-4924	NEDD8-Activating Enzyme (NAE) Inhibitor	68.5095	10	28.4076	70518.1	-1.58011	1.02405	1.02405	0.4966	-0.21253
14971	1513	6	AG-881	Mutant IDH1 Inhibitor	MLN-4924	NEDD8-Activating Enzyme (NAE) Inhibitor	61.6536	13	10.1111	66431.7	-0.82647	1.01158	1.01158	0.36932	-0.26821
14971	1514	6	AGI-5198	Mutant IDH1 Inhibitor	MLN-4924	NEDD8-Activating Enzyme (NAE) Inhibitor	63.2711	9	8.76771	67084.8	-0.53606	1.0193	1.0193	0.48208	-0.3944
14971	1515	6	AGI-6780	Mutant IDH2 Inhibitor	MLN-4924	NEDD8-Activating Enzyme (NAE) Inhibitor	67.374	16	-23.7058	67751.9	-1.99352	1.00277	0.99911	0.24941	-0.4284
14971	1516	6	CAY-10581	IDO Inhibitor	MLN-4924	NEDD8-Activating Enzyme (NAE) Inhibitor	52.4155	17	-46.0288	66653.3	-6.97996	0.97899	0.96854	0.22668	-0.52872
14971	1517	6	Indoximod	IDO Inhibitor	MLN-4924	NEDD8-Activating Enzyme (NAE) Inhibitor	52.6567	8	68.1442	65311.3	-1.32711	1.10786	1.05996	1.6007	-0.08079
14971	1518	6	Epacadostat	IDO Inhibitor	MLN-4924	NEDD8-Activating Enzyme (NAE) Inhibitor	51.8578	9	29.3941	65822.7	-0.14126	1.02661	1.01847	0.67529	-0.22798
14971	1519	6	EOS-200271	IDO Inhibitor	MLN-4924	NEDD8-Activating Enzyme (NAE) Inhibitor	64.4082	11	27.9256	64761	-1.38785	1.03066	1.03066	0.56381	-0.28456
14971	1520	6	Navoximod	IDO Inhibitor	MLN-4924	NEDD8-Activating Enzyme (NAE) Inhibitor	17.039	9	38.0615	65039.8	-5.91919	1.00222	0.99058	0.90177	-0.34964
14971	1521	6	Tenatoprazole	Potassium-transporting ATPase Inhibitor	MLN-4924	NEDD8-Activating Enzyme (NAE) Inhibitor	24.4404	13	-5.28032	67086.4	-2.05069	0.99906	0.99074	0.29242	-0.21546
14971	1522	6	BMS-986205	IDO Inhibitor	MLN-4924	NEDD8-Activating Enzyme (NAE) Inhibitor	17.1632	13	-9.06635	66826.5	-3.29334	0.99058	0.98084	0.47609	-0.41103
14971	1523	6	beta-Lapachone	Tryptophan 2,3-Dioxygenase (TDO) Inhibitor	MLN-4924	NEDD8-Activating Enzyme (NAE) Inhibitor	40.443	17	-48.5818	64934.7	-2.92931	0.99683	0.96392	0.5398	-0.34966
14971	1524	6	Nafamostat mesilate	Tryptase Inhibitor	MLN-4924	NEDD8-Activating Enzyme (NAE) Inhibitor	19.9564	7	38.2068	63327.2	0.40438	1.03782	1.01113	0.82202	-0.06077
14971	1525	6	PD-1/PD-L1 Inhibitor 1	PD-1 /PD-L1 interaction Inhibitor	MLN-4924	NEDD8-Activating Enzyme (NAE) Inhibitor	36.9967	12	13.871	64507.6	-0.49339	1.02882	1.00411	0.62499	-0.12231
14971	1526	6	BMS-202	Inhibitor of PD-l/PD-Ll	MLN-4924	NEDD8-Activating Enzyme (NAE) Inhibitor	37.2924	18	-17.0588	63878.8	-2.65761	1.00136	0.98335	0.35728	-0.25434
14971	1527	6	2-Iminobiotin	NOS-2 Inhibitor	MLN-4924	NEDD8-Activating Enzyme (NAE) Inhibitor	70.0332	12	26.8601	64488.4	-2.40952	1.01801	1.01801	0.53689	-0.26829
14971	1528	6	AMINOGUANIDINE HYDROCHLORIDE	Unknown	MLN-4924	NEDD8-Activating Enzyme (NAE) Inhibitor	70.5055	11	2.46815	65870.7	-2.54551	1.01561	1.01561	0.5113	-0.48662
14971	1529	6	Spermidine	NOS Inhibitor	MLN-4924	NEDD8-Activating Enzyme (NAE) Inhibitor	57.8605	10	51.8392	63549.5	-1.02167	1.04065	1.04065	0.7451	-0.22671
14971	1530	6	Tussilagone	Platelet-Activating Factor Receptor (PAFR) Antagonist	MLN-4924	NEDD8-Activating Enzyme (NAE) Inhibitor	60.5689	4	69.2757	63151.3	1.0793	1.04313	1.04313	0.78341	-0.09066
14971	1531	6	Ibiglustat	Ceramide Glucosyltransferase Inhibitor	MLN-4924	NEDD8-Activating Enzyme (NAE) Inhibitor	65.1646	12	41.0736	62410.4	-1.05925	1.04238	1.03623	0.65484	-0.15512
14971	1532	6	IPFK2	Inducible phosphofructokinase-2 Inhibitor	MLN-4924	NEDD8-Activating Enzyme (NAE) Inhibitor	0	0	103.188	60646.9	1.91739	1.1169	1.07308	1.61244	0
14971	1533	6	Eeyarestatin I	Inhibitor of endoplasmic reticulum associated protein degradation	MLN-4924	NEDD8-Activating Enzyme (NAE) Inhibitor	63.5303	14	-76.5821	62383.6	-4.00243	0.9915	0.97217	0.38982	-0.82854
14971	1534	6	MIR96-IN-1	microRNA-96 Inhibitor	MLN-4924	NEDD8-Activating Enzyme (NAE) Inhibitor	68.1209	10	43.0682	61939.9	-2.32006	1.03601	1.03601	0.76999	-0.33931
14971	1535	6	Mycophenolic acid	Inosine 5'-Monophosphate Dehydrogenase (IMPDH) Inhibitor	MLN-4924	NEDD8-Activating Enzyme (NAE) Inhibitor	64.5638	13	-44.7779	62849.4	-11.1135	1.03037	0.99443	0.78917	-0.67552
14971	1536	6	Ribavirin	Inosine 5'-Monophosphate Dehydrogenase (IMPDH) Inhibitor	MLN-4924	NEDD8-Activating Enzyme (NAE) Inhibitor	59.4693	13	18.0936	63940.8	-3.86984	1.01733	1.01733	0.62228	-0.44135
14971	1537	6	Mizoribine	Inosine 5'-Monophosphate Dehydrogenase (IMPDH) Inhibitor	MLN-4924	NEDD8-Activating Enzyme (NAE) Inhibitor	68.4937	7	46.1967	62318.8	-0.41833	1.04146	1.04146	0.69065	-0.22869
14971	1538	6	Mycophenolate mofetil	Inosine 5'-Monophosphate Dehydrogenase (IMPDH) Inhibitor	MLN-4924	NEDD8-Activating Enzyme (NAE) Inhibitor	66.147	10	-36.4793	61340.9	-1.92526	1.0354	0.99111	0.77711	-0.47577
14971	1539	6	AVN944	Unknown	MLN-4924	NEDD8-Activating Enzyme (NAE) Inhibitor	64.4697	21	-294.162	58156.3	-26.5811	0.95762	0.82886	0.40622	-1.43338
14971	1540	6	L-690330	inositol monophophatase Inhibitor	MLN-4924	NEDD8-Activating Enzyme (NAE) Inhibitor	68.0473	11	28.1678	61724.1	-3.79344	1.04894	1.04128	0.72609	-0.34
14971	1541	6	Irestatin 9389	IRE1alpha/XBP-1 Inhibitor	MLN-4924	NEDD8-Activating Enzyme (NAE) Inhibitor	68.2816	13	-13.7276	64836.5	-5.45113	1.01216	1.01216	0.40521	-0.54249
14971	1542	6	Clotrimazole	Lanosterol 14alpha-demethylase Inhibitor	MLN-4924	NEDD8-Activating Enzyme (NAE) Inhibitor	70.6001	17	-71.4754	67278.8	-5.24143	0.97481	0.97481	0.1181	-0.83285
14971	1543	6	Voriconazole	Lanosterol 14alpha-demethylase Inhibitor	MLN-4924	NEDD8-Activating Enzyme (NAE) Inhibitor	70.3996	12	-26.2939	66692.8	-3.88785	0.9981	0.9981	0.33272	-0.59566
14971	1544	6	Posaconazole	Lanosterol 14alpha-demethylase Inhibitor	MLN-4924	NEDD8-Activating Enzyme (NAE) Inhibitor	67.8928	11	10.8178	64741	-2.56049	1.01661	1.01661	0.4682	-0.36002
14971	1545	6	GSK-2837808A	LDHA Inhibitor	MLN-4924	NEDD8-Activating Enzyme (NAE) Inhibitor	67.8896	11	15.3756	64632.3	-3.44154	1.02537	1.02537	0.62641	-0.47266
14971	1546	6	NCGC00372530	LDHA Inhibitor	MLN-4924	NEDD8-Activating Enzyme (NAE) Inhibitor	73.8024	9	20.3286	64562.2	-2.77518	1.02109	1.01694	0.94995	-0.68697
14971	1547	6	SSR-69071	Leukocyte Elastase Inhibitor	MLN-4924	NEDD8-Activating Enzyme (NAE) Inhibitor	71.0538	10	18.6141	63164.9	-1.15045	1.02756	1.02642	0.58635	-0.3839
14971	1548	6	Sivelestat	Leukocyte Elastase Inhibitor	MLN-4924	NEDD8-Activating Enzyme (NAE) Inhibitor	61.2342	15	-39.096	68883.9	-3.7034	0.98132	0.98132	0.19865	-0.58961
14971	1549	6	Ubenimex	Leukotriene A4 Hydrolase Inhibitor	MLN-4924	NEDD8-Activating Enzyme (NAE) Inhibitor	64.6085	6	21.4672	67232.4	0.65478	1.01566	1.01566	0.33187	-0.11719
14971	1550	6	Zafirlukast	Leukotriene CysLT1 (LTD4) Antagonist	MLN-4924	NEDD8-Activating Enzyme (NAE) Inhibitor	63.5339	11	54.457	61312.7	-0.91612	1.05627	1.03899	1.47726	-0.23349
14971	1551	6	Pranlukast hydrate	Leukotriene CysLT1/2 (LTD4) Antagonist	MLN-4924	NEDD8-Activating Enzyme (NAE) Inhibitor	69.168	8	80.1136	65165.7	-0.04612	1.04556	1.04556	1.36975	-0.56862
14971	1552	6	MK591	5-lipoxygenase activating protein Inhibitor	MLN-4924	NEDD8-Activating Enzyme (NAE) Inhibitor	66.9283	4	590.456	36607	5.87614	1.15977	1.15703	5.9576	-0.03183
14971	1553	6	Dalcetrapib	Cholesteryl ester transfer protein Modulator	MLN-4924	NEDD8-Activating Enzyme (NAE) Inhibitor	55.0219	10	21.652	64845.2	-1.11389	1.0235	1.01917	0.5054	-0.2235
14971	1554	6	Anacetrapib	Cholesteryl Ester Transfer Protein (CETP) Inhibitor	MLN-4924	NEDD8-Activating Enzyme (NAE) Inhibitor	56.8096	10	25.4042	65647.6	0.05655	1.01605	1.01605	0.47263	-0.21859
14971	1555	6	Torcetrapib	Cholesteryl Ester Transfer Protein (CETP) Inhibitor	MLN-4924	NEDD8-Activating Enzyme (NAE) Inhibitor	18.9409	10	31.4302	63702.5	-2.70049	1.04038	1.00205	1.14524	-0.15987
14971	1556	6	Evacetrapib (LY2484595)	Cholesteryl Ester Transfer Protein (CETP) Inhibitor	MLN-4924	NEDD8-Activating Enzyme (NAE) Inhibitor	20.416	9	2.87053	65340.3	-4.95739	0.99684	0.98075	0.71465	-0.38065
14971	1557	6	Rotenone	NADH-Ubiquinone Oxidoreductase (Complex I) Inhibitor	MLN-4924	NEDD8-Activating Enzyme (NAE) Inhibitor	40.0477	13	-99.0215	59245.2	-12.0343	0.95435	0.88193	1.6376	-1.05938
14971	1558	6	GNE-618	NAMPT Inhibitor	MLN-4924	NEDD8-Activating Enzyme (NAE) Inhibitor	49.5325	25	-189.142	15801.3	-10.8322	0.62129	0.40449	0.06849	-0.61197
14971	1559	6	Daporinad	NAMPT Inhibitor	MLN-4924	NEDD8-Activating Enzyme (NAE) Inhibitor	51.2097	25	-86.6217	6055.39	-3.53508	0.62144	0.42129	0.01357	-0.29845
14971	1560	6	NAMPT-IN-1	NAMPT Inhibitor	MLN-4924	NEDD8-Activating Enzyme (NAE) Inhibitor	46.2602	22	-118.386	25672.2	-5.73587	0.98308	0.93086	0.15361	-0.41
14971	1561	6	GSK2795039	NADPH Oxidase 2 Inhibitor	MLN-4924	NEDD8-Activating Enzyme (NAE) Inhibitor	40.3203	12	-3.76472	63968.1	-1.87274	1.00691	0.99885	0.37535	-0.29253
14971	1562	6	Melatonin	NOS2 Expression Inhibitor	MLN-4924	NEDD8-Activating Enzyme (NAE) Inhibitor	66.729	13	-3.03299	65877.7	-2.57943	1.00686	1.00686	0.35347	-0.3838
14971	1563	6	GKT-137831	NOX 1/4 Inhibitor	MLN-4924	NEDD8-Activating Enzyme (NAE) Inhibitor	59.2411	5	49.0374	65411.1	0.81697	1.02975	1.02975	0.61796	-0.12758
14971	1564	6	CXC-195	NOX Inhibitor	MLN-4924	NEDD8-Activating Enzyme (NAE) Inhibitor	61.5171	14	-37.914	66846.1	-3.38403	0.98283	0.98283	0.26694	-0.64608
14971	1565	6	Ezetimibe	NPC1L1 Inhibitor	MLN-4924	NEDD8-Activating Enzyme (NAE) Inhibitor	16.9092	9	36.5653	63989.8	-1.93919	1.01529	1.01529	0.57897	-0.21332
14971	1566	6	KI-696	NRF2:KEAP1 Inhibitor	MLN-4924	NEDD8-Activating Enzyme (NAE) Inhibitor	18.7788	13	-15.6111	64147.9	-2.56636	0.98912	0.9825	0.28653	-0.34398
14971	1567	6	NCGC00408930	NRF2 Inhibitor	MLN-4924	NEDD8-Activating Enzyme (NAE) Inhibitor	52.6432	11	-12.8783	61902.6	-1.27293	1.02996	0.98718	0.60199	-0.1396
14971	1568	6	JZL-184	Monoacylglycerol lipase (MAGL) Inhibitor	MLN-4924	NEDD8-Activating Enzyme (NAE) Inhibitor	65.7328	8	46.2821	61843.4	1.14879	1.02459	1.02383	0.59153	-0.11816
14971	1569	6	JZL-195	Monoacylglycerol lipase (MAGL) Inhibitor	MLN-4924	NEDD8-Activating Enzyme (NAE) Inhibitor	55.2848	12	32.3032	62944.4	-2.30818	1.08218	1.03762	1.19081	-0.14445
14971	1570	6	Levetiracetam	N-Type Calcium Channel (Ca(v) 2.2) Blocker	MLN-4924	NEDD8-Activating Enzyme (NAE) Inhibitor	66.9168	6	47.8772	63998.4	0.09249	1.03781	1.03781	0.6298	-0.15103
14971	1571	6	Oltipraz	Nuclear Factor Erythroid 2-Related Factor 2 (NFE2-Related Factor 2; NFE2L2; NRF2) Activator	MLN-4924	NEDD8-Activating Enzyme (NAE) Inhibitor	69.566	16	246.473	48708.7	-7.87249	1.04219	1.04219	3.62119	-1.15646
14971	1572	6	Omaveloxolone	Nuclear Factor Erythroid 2-Related Factor 2 (NFE2-Related Factor 2; NFE2L2; NRF2) Activator	MLN-4924	NEDD8-Activating Enzyme (NAE) Inhibitor	30.2704	7	111.689	56603.2	0.99257	1.05945	1.02959	1.97312	-0.11153
14971	1573	6	Oridonin	Nuclear Factor, Erythroid Derived 2, Like 2 (Nrf2) Activator	MLN-4924	NEDD8-Activating Enzyme (NAE) Inhibitor	70.118	8	50.5542	61578.6	-1.81637	1.05343	1.04673	0.78534	-0.18769
14971	1574	6	Carbidopa	Aromatic-L-amino-acid decarboxylase Inhibitor	MLN-4924	NEDD8-Activating Enzyme (NAE) Inhibitor	68.9724	12	27.8392	61847.4	-2.17168	1.04409	1.03602	0.67656	-0.28835
14971	1575	6	SB-408124	Orexin OX-1 Antagonist	MLN-4924	NEDD8-Activating Enzyme (NAE) Inhibitor	69.3442	14	-13.8308	61965.2	-3.96939	1.01392	0.99939	1.02023	-0.95251
14971	1576	6	Lemborexant	Orexin OX-1/2 Antagonist	MLN-4924	NEDD8-Activating Enzyme (NAE) Inhibitor	70.7788	11	-4.8398	64234.1	-3.49614	1.01338	1.01338	0.39015	-0.43855
14971	1577	6	MK-1064	Orexin OX-2 Receptor Antagonist	MLN-4924	NEDD8-Activating Enzyme (NAE) Inhibitor	69.3241	11	8.86766	65343.1	-2.63938	1.02306	1.02306	0.49793	-0.40925
14971	1578	6	MCOPPB	ORL1 (OP4, NOP) Agonist	MLN-4924	NEDD8-Activating Enzyme (NAE) Inhibitor	62.2458	5	84.8863	51059.5	0.24615	1.00542	1.0095	1.7404	-0.51522
14971	1579	6	JTC-801	ORL1 (OP4, NOP) Antagonist	MLN-4924	NEDD8-Activating Enzyme (NAE) Inhibitor	69.3113	18	-10.9937	66692.2	-8.19658	0.98394	0.97964	0.98785	-1.03554
14971	1580	6	J113397	ORL1 (OP4, NOP) Antagonist	MLN-4924	NEDD8-Activating Enzyme (NAE) Inhibitor	70.5414	12	26.4697	62574.7	-1.04314	1.01787	1.01787	0.53002	-0.26532
14971	1581	6	Eflornithine Hydrochloride	Ornithine Decarboxylase Inhibitor	MLN-4924	NEDD8-Activating Enzyme (NAE) Inhibitor	55.5334	14	-24.3087	64691	-2.388	0.99023	0.99023	0.20152	-0.4446
14971	1582	6	GSK-484	PADI4 Inhibitor (Protein-arginine deiminase type-4)	MLN-4924	NEDD8-Activating Enzyme (NAE) Inhibitor	59.7799	17	-41.2529	64586	-4.38579	0.98445	0.98445	0.13589	-0.54842
14971	1583	6	KPT-9274	PAK4/NAMPT	MLN-4924	NEDD8-Activating Enzyme (NAE) Inhibitor	73.6586	20	-235.893	52810.8	-15.6062	0.8647	0.84653	0.1954	-1.84003
14971	1584	6	Efatutazone	PAPRgamma Agonist	MLN-4924	NEDD8-Activating Enzyme (NAE) Inhibitor	70.1702	6	47.0435	64417.8	0.6135	1.03458	1.03458	0.64956	-0.17913
14971	1585	6	GW-1929	PAPRgamma Agonist	MLN-4924	NEDD8-Activating Enzyme (NAE) Inhibitor	66.7004	14	14.804	65266.9	-1.39835	1.01089	1.00984	0.65467	-0.4913
14971	1586	6	Gemfibrozil	PPARalpha Agonist	MLN-4924	NEDD8-Activating Enzyme (NAE) Inhibitor	72.0874	11	-42.9867	65310.6	-7.28659	0.98746	0.98746	0.43316	-0.86303
14971	1587	6	Ciprofibrate	PPARalpha Agonist	MLN-4924	NEDD8-Activating Enzyme (NAE) Inhibitor	64.2736	12	-16.4144	64157.5	-4.04506	1.00231	1.00231	0.3188	-0.48295
14971	1588	6	Clofibrate	PPARalpha Agonist	MLN-4924	NEDD8-Activating Enzyme (NAE) Inhibitor	65.007	10	20.3439	65048.1	0.22215	1.02215	1.01584	0.47284	-0.17676
14971	1589	6	Fenofibrate	PPARalpha Agonist	MLN-4924	NEDD8-Activating Enzyme (NAE) Inhibitor	67.753	12	-3.51463	64439.2	-3.20698	1.0114	1.0114	0.4562	-0.49135
14971	1590	6	GW-7647	PPARalpha Agonist	MLN-4924	NEDD8-Activating Enzyme (NAE) Inhibitor	48.0996	14	-36.5252	64427	-2.33373	0.99638	0.96543	0.55135	-0.41924
14971	1591	6	Elafibranor	PPARalpha Agonist	MLN-4924	NEDD8-Activating Enzyme (NAE) Inhibitor	24.8979	10	-13.7005	65362.7	-2.65814	0.9949	0.96873	0.77262	-0.46211
14971	1592	6	BMS-687453	PPARalpha Agonist	MLN-4924	NEDD8-Activating Enzyme (NAE) Inhibitor	25.2577	13	-12.5489	64358.8	-3.89681	1.00165	0.98478	0.4871	-0.31427
14971	1593	6	Pemafibrate	PPARalpha Agonist	MLN-4924	NEDD8-Activating Enzyme (NAE) Inhibitor	19.0117	10	31.6148	62912.5	-3.68277	1.02692	0.99658	1.02953	-0.19015
14971	1594	6	GW-6471	PPARalpha Antagonist	MLN-4924	NEDD8-Activating Enzyme (NAE) Inhibitor	20.6321	11	17.7495	63323.7	-2.19647	1.03117	1.00498	0.74535	-0.19161
14971	1595	6	MK-767	PPARalpha/gamma Agonist	MLN-4924	NEDD8-Activating Enzyme (NAE) Inhibitor	48.9841	13	-54.2287	62765.4	-2.63257	0.98828	0.95361	0.85354	-0.76687
14971	1596	6	GW-501516	PPARdelta Agonist	MLN-4924	NEDD8-Activating Enzyme (NAE) Inhibitor	19.8604	13	-5.71166	63440.3	-3.74185	0.98446	0.97587	0.49305	-0.4173
14971	1597	6	L-165041	PPARdelta Agonist	MLN-4924	NEDD8-Activating Enzyme (NAE) Inhibitor	67.2556	10	-15.0258	63547.3	-1.93209	1.00007	1.00007	0.19289	-0.34315
14971	1598	6	GSK-3787	PPARdelta Antagonist	MLN-4924	NEDD8-Activating Enzyme (NAE) Inhibitor	67.5874	11	11.7687	65341.6	-1.39189	1.01293	1.01189	0.36784	-0.23516
14971	1599	6	GW-0742	PPARgamma Agonist	MLN-4924	NEDD8-Activating Enzyme (NAE) Inhibitor	63.7112	18	-27.2189	65550.2	-2.06446	0.98859	0.98859	0.16435	-0.43654
14971	1600	6	Rosiglitazone	PPARgamma Agonist	MLN-4924	NEDD8-Activating Enzyme (NAE) Inhibitor	72.4742	13	-62.3017	66504.5	-6.75189	0.98106	0.98106	0.46747	-1.09049
14971	1601	6	Pioglitazone hydrochloride	PPARgamma Agonist	MLN-4924	NEDD8-Activating Enzyme (NAE) Inhibitor	44.5204	4	41.8845	61929.9	1.4624	1.03074	1.02662	0.5291	-0.05461
14971	1602	6	SR-1664	PPARgamma Modulator	MLN-4924	NEDD8-Activating Enzyme (NAE) Inhibitor	66.2535	11	0.00426	63477.6	-1.9964	1.01538	1.0082	0.32367	-0.22085
14971	1603	6	SCH-79797	PAR1 Antagonist	MLN-4924	NEDD8-Activating Enzyme (NAE) Inhibitor	73.2096	13	-65.4358	59921.7	-5.37012	1.02363	0.97529	1.15869	-0.6276
14971	1604	6	Vorapaxar	PAR1 Antagonist	MLN-4924	NEDD8-Activating Enzyme (NAE) Inhibitor	66.8906	13	12.9725	63875.1	-2.13444	1.02539	1.02539	0.50113	-0.3714
14971	1605	6	GB-83	PAR2 Antagonist	MLN-4924	NEDD8-Activating Enzyme (NAE) Inhibitor	65.1315	12	21.9411	63373.7	-2.61198	1.02202	1.02163	0.64667	-0.42247
14971	1606	6	PF-04620110	Diacylglycerol Acyltransferase Type 1 (DGAT-1) Inhibitor	MLN-4924	NEDD8-Activating Enzyme (NAE) Inhibitor	61.1519	7	31.7391	62893.1	-0.01012	1.02915	1.02915	0.51941	-0.20202
14971	1607	6	Pradigastat	Diacylglycerol Acyltransferase Type 1 (DGAT-1) Inhibitor	MLN-4924	NEDD8-Activating Enzyme (NAE) Inhibitor	70.6858	17	-32.7401	63924.1	-4.73202	1.00205	1.00205	0.34713	-0.67453
14971	1608	6	A-922500	Diacylglycerol Acyltransferase Type 1 (DGAT-1) Inhibitor	MLN-4924	NEDD8-Activating Enzyme (NAE) Inhibitor	72.6148	11	2.61286	62053.6	-3.74543	1.02479	1.02145	0.55365	-0.4811
14971	1609	6	SKF-89976A	GAT-1 Inhibitor	MLN-4924	NEDD8-Activating Enzyme (NAE) Inhibitor	68.3585	8	55.1247	60917.6	-1.45454	1.05991	1.04795	0.83776	-0.12592
14971	1610	6	Tiagabine hydrochloride	GAT-1 Inhibitor	MLN-4924	NEDD8-Activating Enzyme (NAE) Inhibitor	69.9283	7	57.4507	60306	-1.23658	1.06012	1.052	0.8569	-0.17497
14971	1611	6	CI-966	GAT-1 Inhibitor	MLN-4924	NEDD8-Activating Enzyme (NAE) Inhibitor	71.8247	11	-11.5877	64137.1	-4.56632	1.00728	1.00728	0.33685	-0.45273
14971	1612	6	10058-F4	MYC Expression Inhibitor	MLN-4924	NEDD8-Activating Enzyme (NAE) Inhibitor	62.7732	11	-19.7021	65427.4	-0.14399	0.98984	0.98984	0.45298	-0.65
14971	1613	6	Bruceantin	MYC Expression Inhibitor;Apoptosis Inducers	MLN-4924	NEDD8-Activating Enzyme (NAE) Inhibitor	26.3233	22	-77.645	33666.2	-6.46205	1.24756	0.90557	2.59846	-0.07967
14971	1614	6	10074-G5	MYC Expression Inhibitor	MLN-4924	NEDD8-Activating Enzyme (NAE) Inhibitor	62.3971	11	-2.23939	63595.8	-1.33827	0.99896	0.99896	0.38631	-0.40871
14971	1615	6	ST-2825	Myd88 Dimerization Inhibitor	MLN-4924	NEDD8-Activating Enzyme (NAE) Inhibitor	74.4792	11	-5.58072	62717.6	-1.08785	1.00247	1.00247	0.54311	-0.59892
14971	1616	6	(-)-Blebbistatin	myosin II ATPase Inhibitor	MLN-4924	NEDD8-Activating Enzyme (NAE) Inhibitor	69.6032	16	-44.899	64441.1	-4.69415	0.98491	0.98491	0.15261	-0.6016
14971	1617	6	Strophantine octahydrate	Sodium/potassium-transporting ATPase subunit alpha-3 Inhibitor	MLN-4924	NEDD8-Activating Enzyme (NAE) Inhibitor	49.3462	11	10.6102	29779.7	-0.98435	1.35459	0.99795	2.43735	-0.06467
14971	1618	6	YW3-56	Peptidylarginine Deiminase (PAD) Inhibitor	MLN-4924	NEDD8-Activating Enzyme (NAE) Inhibitor	66.2748	11	5.73868	65858.5	-1.58922	1.00689	1.00689	0.39246	-0.33508
14971	1619	6	Dioscin	peroxiredoxins (PRDX) 1/6	MLN-4924	NEDD8-Activating Enzyme (NAE) Inhibitor	65.7174	10	8.53507	65727.1	-2.25063	1.01346	1.01346	0.43469	-0.34933
14971	1620	6	Phlorizin	SGLT-1/2 Inhibitor	MLN-4924	NEDD8-Activating Enzyme (NAE) Inhibitor	50.9406	3	50.3956	65214.1	1.41958	1.02571	1.02571	0.57015	-0.06619
14971	1621	6	Dapagliflozin	SGLT-2 Inhibitor	MLN-4924	NEDD8-Activating Enzyme (NAE) Inhibitor	62.8524	10	19.34	64899.6	-1.52521	1.01474	1.01474	0.41993	-0.22653
14971	1622	6	Canagliflozin	SGLT-2 Inhibitor	MLN-4924	NEDD8-Activating Enzyme (NAE) Inhibitor	70.3732	8	9.89648	63556.1	-1.13667	1.02233	1.01372	0.35517	-0.1314
14971	1623	6	GSK-2256294A	Soluble Epoxide Hydrolase Inhibitor	MLN-4924	NEDD8-Activating Enzyme (NAE) Inhibitor	61.3623	10	12.4926	64714.1	-0.83957	1.00935	1.00935	0.27383	-0.14891
14971	1624	6	BAY-41-2272	Soluble Guanylate Cyclase (sGC) Activator	MLN-4924	NEDD8-Activating Enzyme (NAE) Inhibitor	52.5856	12	-42.2771	62695.2	-4.6099	1.00665	0.97122	0.56407	-0.34664
14971	1625	6	Cinaciguat	Soluble Guanylate Cyclase (sGC) Activator	MLN-4924	NEDD8-Activating Enzyme (NAE) Inhibitor	25.3898	11	-23.7364	65394.6	-6.22806	0.97002	0.96215	0.5456	-0.6305
14971	1626	6	STF-118804	Solute Carrier Family 2, Facilitated Glucose Transporter Member 1 (GLUT-1; SLC2A1) Inhibitor	MLN-4924	NEDD8-Activating Enzyme (NAE) Inhibitor	51.9318	22	-121.58	26333.5	-6.28114	0.9528	0.91816	0.05075	-0.50226
14971	1627	6	BAY-876	Solute Carrier Family 2, Facilitated Glucose Transporter Member 1 (GLUT-1; SLC2A1) Inhibitor	MLN-4924	NEDD8-Activating Enzyme (NAE) Inhibitor	30.531	10	104.486	60462.5	-7.12675	1.03706	0.99429	2.81711	-0.64951
14971	1628	6	BAY-876	Orally bioavailable GLUT1 Inhibitor for oncology	MLN-4924	NEDD8-Activating Enzyme (NAE) Inhibitor	20.4803	9	22.0996	62360.7	-2.64573	1.00906	1.00005	0.7018	-0.35239
14971	1629	6	PFK-158	PFKFB3 Inhibitor	MLN-4924	NEDD8-Activating Enzyme (NAE) Inhibitor	17.4755	8	52.9485	61777.7	-0.69577	1.0291	1.00807	0.95782	-0.12274
14971	1630	6	Tetrabenazine	Vesicular Monoamine Transporter 2 (VMAT2) Inhibitor	MLN-4924	NEDD8-Activating Enzyme (NAE) Inhibitor	17.4156	12	9.28907	63575.1	-2.43127	1.0071	0.98931	0.54373	-0.18669
14971	1631	6	2-Deoxyglucose	sugar	MLN-4924	NEDD8-Activating Enzyme (NAE) Inhibitor	14.2845	9	50.6018	62503.7	-0.45591	1.03413	1.02202	0.83745	-0.15768
14971	1632	6	Meglumine	amino sugar	MLN-4924	NEDD8-Activating Enzyme (NAE) Inhibitor	73.7731	11	-2.49733	63580.3	-1.01977	1.0169	1.0169	1.06792	-1.0929
14971	1633	6	Lactulose	Synthetic sugar	MLN-4924	NEDD8-Activating Enzyme (NAE) Inhibitor	68.7217	8	28.9073	63836	-1.04711	1.02821	1.02821	0.49532	-0.20625
14971	1634	6	Aspartame	Synthetic sugar substitute	MLN-4924	NEDD8-Activating Enzyme (NAE) Inhibitor	65.7034	13	9.0017	64503.8	-4.3626	1.01902	1.01902	0.54339	-0.45337
14971	1635	6	Auranofin	Thioredoxin Reductase Inhibitor	MLN-4924	NEDD8-Activating Enzyme (NAE) Inhibitor	54.1722	15	-6.0503	58835.4	-2.44547	1.0144	1.00663	0.62906	-0.22644
14971	1636	6	PX-12	Thioredoxin Reductase Inhibitor	MLN-4924	NEDD8-Activating Enzyme (NAE) Inhibitor	59.7923	8	54.3409	60988.2	-0.75364	1.03169	1.03169	0.6689	-0.12549
14971	1637	6	RSL3	GPX4 Inhibitor	MLN-4924	NEDD8-Activating Enzyme (NAE) Inhibitor	58.2062	17	-28.9217	63096	-1.78442	0.99307	0.98069	0.19988	-0.31034
14971	1638	6	Erastin	Ferroptosis Activator	MLN-4924	NEDD8-Activating Enzyme (NAE) Inhibitor	60.3532	12	-8.52094	63027.7	-1.33205	1.01782	1.00278	0.42091	-0.25607
14971	1639	6	Hematoxylin	Iron Chelator	MLN-4924	NEDD8-Activating Enzyme (NAE) Inhibitor	62.1895	9	-1.63521	63062.7	-6.25274	1.04155	1.02896	0.84034	-0.66724
14971	1640	6	Deferasirox	Iron Chelator	MLN-4924	NEDD8-Activating Enzyme (NAE) Inhibitor	62.3558	16	-78.7414	65270.5	-4.61878	0.9865	0.95958	0.38703	-0.69237
14971	1641	6	Elesclomol (STA-4783)	Copper Chelator	MLN-4924	NEDD8-Activating Enzyme (NAE) Inhibitor	20.2865	5	313.624	51947	-1.50062	1.10742	1.05547	3.74747	-0.05198
14971	1642	6	Penicillamine	Copper Chelator	MLN-4924	NEDD8-Activating Enzyme (NAE) Inhibitor	69.7585	13	-8.60705	74033.6	-3.24891	1.01096	1.01096	0.34162	-0.42769
14971	1643	6	Tiopronin	Copper Chelator	MLN-4924	NEDD8-Activating Enzyme (NAE) Inhibitor	64.474	5	34.7199	62200.8	-0.28752	1.0293	1.02733	0.59573	-0.22094
14971	1644	6	PF-06282999	myeloperoxidase Inhibitor	MLN-4924	NEDD8-Activating Enzyme (NAE) Inhibitor	69.776	8	18.9152	62224.5	-0.99802	1.02803	1.02101	0.44102	-0.15162
14971	1645	6	Rose Bengal disodium	Free Radical Stimulator	MLN-4924	NEDD8-Activating Enzyme (NAE) Inhibitor	70.4942	13	3.1496	61020.6	-3.00604	1.04375	1.02402	0.68486	-0.38342
14971	1646	6	Edaravone	Free Radical Scavenger	MLN-4924	NEDD8-Activating Enzyme (NAE) Inhibitor	72.1457	12	3.41328	63845.5	-2.83182	1.01514	1.01514	0.40019	-0.36605
14971	1647	6	Rebamipide	Free Radical Scavenger	MLN-4924	NEDD8-Activating Enzyme (NAE) Inhibitor	68.6577	14	5.79638	65492.3	-0.25611	1.00457	1.00457	0.47628	-0.41832
14971	1648	6	Idebenone	Free Radical Scavenger	MLN-4924	NEDD8-Activating Enzyme (NAE) Inhibitor	70.749	12	-10.0212	65737.6	-4.50075	1.0069	1.0069	0.35415	-0.45436
14971	1649	6	Aurantiamarin (Methyl Hesperidin)	Free Radical Scavenger	MLN-4924	NEDD8-Activating Enzyme (NAE) Inhibitor	65.5575	15	-38.373	66102.9	-4.52543	0.99136	0.99136	0.22642	-0.61015
14971	1650	6	Tempol	Free Radical Scavenger	MLN-4924	NEDD8-Activating Enzyme (NAE) Inhibitor	70.4287	8	41.1083	62686.5	-0.78691	1.03436	1.03436	0.52675	-0.11567
14971	1651	6	Taurine	Antioxidant	MLN-4924	NEDD8-Activating Enzyme (NAE) Inhibitor	60.8794	17	-36.2063	64837	-4.55925	1.03933	0.99561	0.80391	-0.46362
14971	1652	6	ML-228	HIF-1alpha Activator	MLN-4924	NEDD8-Activating Enzyme (NAE) Inhibitor	60.6408	17	-70.351	64937.9	-7.18417	0.96738	0.96364	0.27181	-0.92138
14971	1653	6	PX-478	HIF-1alpha Inhibitor	MLN-4924	NEDD8-Activating Enzyme (NAE) Inhibitor	56.2939	16	-14.2841	65812.6	-2.78009	0.9986	0.9986	0.26483	-0.40767
14971	1654	6	Lificiguat	HIF-1alpha Inhibitor	MLN-4924	NEDD8-Activating Enzyme (NAE) Inhibitor	68.4846	18	-191.274	67212.3	-17.4074	0.90891	0.90891	0.39852	-2.31126
14971	1655	6	Manassantin A	HIF-1alpha Inhibitor	MLN-4924	NEDD8-Activating Enzyme (NAE) Inhibitor	54.0478	16	-260.061	63614.3	-18.7837	0.83257	0.78413	0.62151	-2.12353
14971	1656	6	EL-102	HIF-1alpha Inhibitor	MLN-4924	NEDD8-Activating Enzyme (NAE) Inhibitor	27.2251	12	90.8406	59778	-1.27078	1.19067	1.07405	2.89073	-0.07231
14971	1657	6	2-Methoxyestradiol (2-MeOE2)	Hypoxia Inducible Factor 1-alpha Inhibitor	MLN-4924	NEDD8-Activating Enzyme (NAE) Inhibitor	52.7621	14	-8.00418	64756.2	-1.8141	1.03826	1.00747	0.75152	-0.27966
14971	1658	6	PT-2385	HIF-2alpha Inhibitor	MLN-4924	NEDD8-Activating Enzyme (NAE) Inhibitor	49.4779	12	8.60886	65213.5	-0.83776	1.01422	1.00284	0.6019	-0.33922
14971	1659	6	Molidustat	HIF Prolyl Hydroxylase Inhibitor	MLN-4924	NEDD8-Activating Enzyme (NAE) Inhibitor	52.015	15	-20.8073	65841.6	-2.98865	0.99036	0.99036	0.1788	-0.38687
14971	1660	6	IOX2	HIF Prolyl Hydroxylase Inhibitor	MLN-4924	NEDD8-Activating Enzyme (NAE) Inhibitor	19.0574	12	2.97126	64343.2	-6.7961	0.99766	0.97842	0.73111	-0.39373
14971	1661	6	Roxadustat	HIF Prolyl Hydroxylase Inhibitor	MLN-4924	NEDD8-Activating Enzyme (NAE) Inhibitor	21.8635	11	-19.8396	65035	-5.52176	0.98219	0.9627	0.62901	-0.46112
14971	1662	6	Daprodustat	HIF Prolyl Hydroxylase Inhibitor	MLN-4924	NEDD8-Activating Enzyme (NAE) Inhibitor	52.018	11	-11.9924	64495.5	-1.57652	1.01508	0.98909	0.6426	-0.34543
14971	1663	6	Vadadustat	HIF Prolyl Hydroxylase Inhibitor	MLN-4924	NEDD8-Activating Enzyme (NAE) Inhibitor	47.5174	14	-68.9441	64034.9	-8.28265	0.92559	0.90298	1.45238	-1.50364
14971	1664	6	JNJ-42041935	HIF Prolyl Hydroxylase Inhibitor	MLN-4924	NEDD8-Activating Enzyme (NAE) Inhibitor	12.3835	2	366.189	51752.7	2.80217	1.11533	1.1	3.8376	-0.01889
14971	1665	6	Polydatin	V/ICAM1 Expression Inhibitor	MLN-4924	NEDD8-Activating Enzyme (NAE) Inhibitor	36.7467	14	-1.68194	63532.6	-1.62233	1.02362	0.99569	0.58156	-0.17676
14971	1666	6	BMS-587101	ICAM-1 Inhibitor	MLN-4924	NEDD8-Activating Enzyme (NAE) Inhibitor	15.4118	10	25.5046	62659.5	-0.18369	1.02975	1.00941	0.6571	-0.07863
14971	1667	6	Rottlerin	Unknown	MLN-4924	NEDD8-Activating Enzyme (NAE) Inhibitor	69.1561	17	-35.1664	64604.6	-4.74902	0.99447	0.99447	0.21716	-0.56882
14971	1668	6	KUC107871N	p97 ATPase Inhibitor	MLN-4924	NEDD8-Activating Enzyme (NAE) Inhibitor	66.5577	16	-36.0858	64392.9	-4.54934	0.9952	0.9952	0.29725	-0.65811
14971	1669	6	KUC107887N	p97 ATPase Inhibitor	MLN-4924	NEDD8-Activating Enzyme (NAE) Inhibitor	37.3135	6	53.5149	63897.1	1.96737	1.026	1.026	0.60633	-0.07118
14971	1670	6	KUC105555N	p97 ATPase Inhibitor	MLN-4924	NEDD8-Activating Enzyme (NAE) Inhibitor	51.3074	10	11.8712	62544.6	1.86391	1.00189	1.00189	0.56442	-0.44571
14971	1671	6	CB-5083	p97 ATPase Inhibitor	MLN-4924	NEDD8-Activating Enzyme (NAE) Inhibitor	41.616	17	-30.7435	55278.3	-4.00966	1.03663	0.99717	0.80017	-0.19986
14971	1672	6	Vesnarinone	p97 ATPase Inhibitor	MLN-4924	NEDD8-Activating Enzyme (NAE) Inhibitor	70.4268	11	16.0373	62095.5	-0.30426	1.01554	1.01282	0.47348	-0.27492
14971	1673	6	NMS-873	p97 ATPase Inhibitor	MLN-4924	NEDD8-Activating Enzyme (NAE) Inhibitor	54.2111	12	-100.915	59581.3	-15.2756	0.95835	0.88926	1.06392	-0.93198
14971	1674	6	NMS-859	p97 ATPase Inhibitor	MLN-4924	NEDD8-Activating Enzyme (NAE) Inhibitor	74.5	10	13.4142	61589.4	-3.26292	1.03367	1.03348	0.60882	-0.47201
14971	1675	6	VLX-600	Autophagy Inducer	MLN-4924	NEDD8-Activating Enzyme (NAE) Inhibitor	61.5875	19	-137.395	56971.8	-12.3467	0.97566	0.9311	0.68525	-0.75231
14971	1676	6	3-BDO	Inhibitor of autophagy	MLN-4924	NEDD8-Activating Enzyme (NAE) Inhibitor	65.0549	12	-9.04825	63967.7	-3.37888	1.01228	1.01228	0.50934	-0.59983
14971	1677	6	Dyphylline	Xanthine Derivative	MLN-4924	NEDD8-Activating Enzyme (NAE) Inhibitor	64.0398	12	16.2993	63235.1	-3.90796	1.02799	1.02799	0.56883	-0.40584
14971	1678	6	Allopurinol	Xanthine Oxidase Inhibitor	MLN-4924	NEDD8-Activating Enzyme (NAE) Inhibitor	62.6235	10	19.0107	62283.9	-2.92275	1.02415	1.022	0.55431	-0.33404
14971	1679	6	Febuxostat	Xanthine Oxidase Inhibitor	MLN-4924	NEDD8-Activating Enzyme (NAE) Inhibitor	0	0	293.18	51943.2	6.53418	1.13135	1.1291	2.95626	0
14971	1680	6	Piraxostat	Xanthine Oxidase Inhibitor	MLN-4924	NEDD8-Activating Enzyme (NAE) Inhibitor	67.7777	4	88.4474	59937.5	0.11866	1.07527	1.0666	1.05028	-0.05153
14971	1681	6	OTX-008	Allosteric Inhibitor of galectin-1	MLN-4924	NEDD8-Activating Enzyme (NAE) Inhibitor	63.9216	11	-15.255	65987.1	-2.25234	1.01882	0.99731	0.5526	-0.23945
14971	1682	6	FG-2216	alpha-Ketoglutarate-Dependent Dioxygenase FTO Inhibitor	MLN-4924	NEDD8-Activating Enzyme (NAE) Inhibitor	60.225	8	26.9089	65182.1	-0.75728	1.01204	1.01204	0.42418	-0.15509
14971	1683	6	CPI-613	altered energy metabolism-directed agent	MLN-4924	NEDD8-Activating Enzyme (NAE) Inhibitor	69.3398	13	-0.46839	65485.6	-3.07395	1.01486	1.01486	0.4087	-0.41338
14971	1684	6	cPEPCK Inhibitor	cPEPCK Inhibitor	MLN-4924	NEDD8-Activating Enzyme (NAE) Inhibitor	69.9839	14	-110.937	63030.5	-4.14795	0.94688	0.94688	0.4661	-1.57547
14971	1685	6	Etomoxir	CPT-1 Inhibitor	MLN-4924	NEDD8-Activating Enzyme (NAE) Inhibitor	63.8254	13	-30.0081	62169.6	-2.21713	0.98804	0.97268	0.49067	-0.55315
14971	1686	6	RUSKI-201	Protein-Cysteine N-Palmitoyltransferase HHAT Inhibitor	MLN-4924	NEDD8-Activating Enzyme (NAE) Inhibitor	67.2202	13	-0.3949	63263.1	-2.16364	1.00332	1.00332	0.37497	-0.37891
14971	1687	6	Deferoxamine mesylate	Iron Chelating Agent	MLN-4924	NEDD8-Activating Enzyme (NAE) Inhibitor	68.6159	20	-153.107	64586.7	-10.6037	0.9475	0.92315	0.12905	-1.24179
14971	1688	6	Vidofludimus	DHODH Inhibitor	MLN-4924	NEDD8-Activating Enzyme (NAE) Inhibitor	59.606	8	30.1339	65847.9	0.61273	1.01582	1.01582	0.41307	-0.11173
14971	1689	6	ML-390	DHODH Inhibitor	MLN-4924	NEDD8-Activating Enzyme (NAE) Inhibitor	54.2252	14	-34.8851	65645.9	-4.06833	1.00773	0.98737	0.40585	-0.3215
14971	1690	6	Leflunomide	DHODH Inhibitor	MLN-4924	NEDD8-Activating Enzyme (NAE) Inhibitor	52.3539	12	-16.3523	67792.2	-3.94318	0.98804	0.98695	0.38506	-0.53144
14971	1691	6	Teriflunomide	DHODH Inhibitor	MLN-4924	NEDD8-Activating Enzyme (NAE) Inhibitor	51.2662	9	29.122	65920.4	-1.46387	1.01041	1.01041	0.55623	-0.26501
14971	1692	6	Brequinar	DHODH Inhibitor	MLN-4924	NEDD8-Activating Enzyme (NAE) Inhibitor	44.0717	16	-102.063	60548.4	-7.96222	1.04111	0.93779	0.8964	-0.24534
14971	1693	6	Sulfadoxine	Dihydropteroate Synthase (DHPS) Inhibitor	MLN-4924	NEDD8-Activating Enzyme (NAE) Inhibitor	68.3897	6	53.5922	62713.3	-0.46774	1.06604	1.04504	1.10452	-0.14717
14971	1694	6	Gimeracil	Dihydropyrimidine Dehydrogenase Inhibitor	MLN-4924	NEDD8-Activating Enzyme (NAE) Inhibitor	68.2045	14	-67.8824	65573.7	-2.39314	0.98384	0.98384	0.23544	-0.91427
14971	1695	6	ASP-9521	AKR1C3 Inhibitor	MLN-4924	NEDD8-Activating Enzyme (NAE) Inhibitor	58.7085	16	-49.7559	65417.1	-2.18602	0.98336	0.96436	0.33392	-0.46904
14971	1696	6	LP-533401	Tryptophan Hydroxylase 2 (TPH2) Inhibitor	MLN-4924	NEDD8-Activating Enzyme (NAE) Inhibitor	36.5843	16	-48.092	65345.2	-4.78951	0.98047	0.95747	0.53751	-0.65383
14971	1697	6	LP-533401	Tryptophan Hydroxylase 2 (TPH2) Inhibitor	MLN-4924	NEDD8-Activating Enzyme (NAE) Inhibitor	21.0322	12	-2.35817	64379.7	-4.0665	1.01406	0.97705	0.8102	-0.24191
14971	1698	6	Sitagliptin	DPP-IV Inhibitor	MLN-4924	NEDD8-Activating Enzyme (NAE) Inhibitor	54.8561	15	-18.8875	64360.3	-3.57953	0.99422	0.98145	0.37584	-0.3688
14971	1699	6	Linagliptin	DPP-IV Inhibitor	MLN-4924	NEDD8-Activating Enzyme (NAE) Inhibitor	43.4965	10	19.6915	62297.9	0.09552	1.03341	1.00547	0.70962	-0.10875
14971	1700	6	Saxagliptin	DPP-IV Inhibitor	MLN-4924	NEDD8-Activating Enzyme (NAE) Inhibitor	12.8585	11	28.9336	62878.8	-0.87745	1.04707	1.00662	0.95711	-0.08439
14971	1701	6	Secin H3	GEF Inhibitor	MLN-4924	NEDD8-Activating Enzyme (NAE) Inhibitor	13.2526	9	37.0603	63335.7	-2.39864	1.01592	1.00449	0.76014	-0.20922
14971	1702	6	NSC-23766	Rac1-GEF Inhibitor	MLN-4924	NEDD8-Activating Enzyme (NAE) Inhibitor	61.7488	10	-0.94742	65274.5	-1.27195	1.00338	1.00338	0.32719	-0.33666
14971	1703	6	Chelerythrine chloride	PKC Inhibitor	MLN-4924	NEDD8-Activating Enzyme (NAE) Inhibitor	16.0731	6	48.8466	63721.1	-0.6122	1.01741	1.01741	0.58439	-0.09593
14971	1704	6	BQU-57	Ral GTPase Inhibitor	MLN-4924	NEDD8-Activating Enzyme (NAE) Inhibitor	56.3862	8	35.9449	64052.8	0.35238	1.02001	1.02001	0.51165	-0.1522
14971	1705	6	QS11	ADP-ribosylation factor GTPase activating protein 1 Inhibitor	MLN-4924	NEDD8-Activating Enzyme (NAE) Inhibitor	69.7799	11	-1.13493	63731	0.00577	1.00184	1.00184	0.28414	-0.29549
14971	1706	6	APR-246	p53-dependent reactivation of massive apoptosis	MLN-4924	NEDD8-Activating Enzyme (NAE) Inhibitor	68.728	5	46.8662	62265.8	0.31777	1.03048	1.02986	0.53243	-0.05519
14971	1707	6	ML327	CDH1 Expression Enhancers	MLN-4924	NEDD8-Activating Enzyme (NAE) Inhibitor	10.297	6	46.1501	61695.6	1.88747	1.02952	1.01876	0.71439	-0.08737
14971	1708	6	Exherin	N-Cadherin Antagonist	MLN-4924	NEDD8-Activating Enzyme (NAE) Inhibitor	65.522	9	23.8492	62919.7	-0.44982	1.01882	1.01677	0.38117	-0.11452
14971	1709	6	NSC-319726	Mutant p53 Activator	MLN-4924	NEDD8-Activating Enzyme (NAE) Inhibitor	42.171	20	-77.9142	42828.3	-9.42408	1.0769	0.92007	1.90654	-0.1816
14971	1710	6	Sufugolix	GnRH (LHRH) Receptor Antagonist	MLN-4924	NEDD8-Activating Enzyme (NAE) Inhibitor	62.2216	16	-45.0027	66218.3	-4.22722	0.984	0.97986	0.18244	-0.56458
14971	1711	6	Elagolix	GnRH (LHRH) Receptor Antagonist	MLN-4924	NEDD8-Activating Enzyme (NAE) Inhibitor	68.2027	12	9.71829	64769.1	-2.40512	1.02138	1.02138	0.47541	-0.37823
14971	1712	6	Relugolix	GnRH (LHRH) Receptor Antagonist	MLN-4924	NEDD8-Activating Enzyme (NAE) Inhibitor	58.6739	8	4.93339	64674	-0.33167	1.01046	1.01046	0.49037	-0.44103
14971	1713	6	Dronedarone hydrochloride	alpha,beta-Adrenoceptor Antagonist	MLN-4924	NEDD8-Activating Enzyme (NAE) Inhibitor	67.2617	14	-7.75999	62590.2	-2.80503	1.01089	1.0096	0.34419	-0.40267
14971	1714	6	Epinephrine	alpha/beta-adrenoceptor Agonist	MLN-4924	NEDD8-Activating Enzyme (NAE) Inhibitor	69.9513	6	66.1717	61166.1	-0.7121	1.05258	1.05258	0.80809	-0.14637
14971	1715	6	Noradrenaline bitartrate monohydrate	alpha/beta-adrenoceptor Agonist	MLN-4924	NEDD8-Activating Enzyme (NAE) Inhibitor	63.9253	10	16.6676	62280.5	-3.70293	1.03541	1.02792	0.64813	-0.3756
14971	1716	6	Synephrine	alpha1-Adrenoceptor Agonist	MLN-4924	NEDD8-Activating Enzyme (NAE) Inhibitor	68.7463	13	-18.509	65031	-4.89364	1.00886	1.00886	0.42436	-0.60945
14971	1717	6	Phenylephrine hydrochloride	alpha1-Adrenoceptor Agonist	MLN-4924	NEDD8-Activating Enzyme (NAE) Inhibitor	71.2504	12	-14.0938	66301.3	-4.07671	1.00649	1.00649	0.42855	-0.56949
14971	1718	6	Naftopidil	alpha1-Adrenoceptor Antagonist	MLN-4924	NEDD8-Activating Enzyme (NAE) Inhibitor	68.3885	15	-24.5364	66095.9	-3.09745	0.99647	0.99647	0.23883	-0.48419
14971	1719	6	Oxymetazoline hydrochloride	alpha2A(2D)-Adrenoceptor Agonist	MLN-4924	NEDD8-Activating Enzyme (NAE) Inhibitor	67.4289	8	69.927	63398.2	-0.18482	1.05139	1.05139	0.78458	-0.08531
14971	1720	6	Xylometazoline hydrochloride	alpha2A/B/C-Adrenoceptor Agonist	MLN-4924	NEDD8-Activating Enzyme (NAE) Inhibitor	64.8135	16	-20.1152	65195.8	-2.75918	1.00127	1.00127	0.29608	-0.49723
14971	1721	6	Tizanidine hydrochloride	alpha2-Adrenoceptor Agonist	MLN-4924	NEDD8-Activating Enzyme (NAE) Inhibitor	70.9871	8	27.1811	64589.4	-0.50789	1.03446	1.02447	0.60194	-0.15804
14971	1722	6	Yohimbine	alpha2-Adrenoceptor Antagonist	MLN-4924	NEDD8-Activating Enzyme (NAE) Inhibitor	57.5194	11	4.70708	64429.6	-1.72555	1.0044	1.0044	0.30639	-0.25932
14971	1723	6	Phentolamine mesilate	alpha-Adrenoceptor Antagonist	MLN-4924	NEDD8-Activating Enzyme (NAE) Inhibitor	66.2525	11	9.9001	65812.6	-1.04048	1.02091	1.02091	0.5108	-0.4118
14971	1724	6	Digitoflavone	alpha-Glucosidase Inhibitor	MLN-4924	NEDD8-Activating Enzyme (NAE) Inhibitor	39.2998	8	51.898	66095.2	0.25359	1.0251	1.02492	0.63141	-0.11052
14971	1725	6	Acarbose	alpha-Glucosidase Inhibitor	MLN-4924	NEDD8-Activating Enzyme (NAE) Inhibitor	56.7463	11	9.86319	67103.3	-1.40878	1.0072	1.0072	0.36454	-0.26591
14971	1726	6	Miglitol	alpha-Glucosidase Inhibitor	MLN-4924	NEDD8-Activating Enzyme (NAE) Inhibitor	65.3317	7	70.2991	61792.2	1.59636	1.05137	1.04053	1.74386	-0.36511
14971	1727	6	Avacopan	C5a Anaphylatoxin Chemotactic Receptor 1 Antagonist	MLN-4924	NEDD8-Activating Enzyme (NAE) Inhibitor	64.1545	14	-30.9381	64810.5	-3.55105	1.01636	1.00032	0.48706	-0.54141
14971	1728	6	Ampanel	Kainate Receptor Antagonist	MLN-4924	NEDD8-Activating Enzyme (NAE) Inhibitor	66.1813	14	-4.84705	65981.1	-2.94285	0.99901	0.99901	0.35347	-0.40194
14971	1729	6	AQX-MN-100	SHIP-1 Activator	MLN-4924	NEDD8-Activating Enzyme (NAE) Inhibitor	67.4081	11	4.30272	76399.9	-1.99513	1.01416	1.01416	0.41074	-0.36772
14971	1730	6	BD-1047	sigma Receptor Antagonist	MLN-4924	NEDD8-Activating Enzyme (NAE) Inhibitor	21.2091	9	77.6256	63128.7	-6.19993	1.00015	0.99465	1.32494	-0.44466
14971	1731	6	Cutamesine hydrochloride	sigma1 Receptor Agonist	MLN-4924	NEDD8-Activating Enzyme (NAE) Inhibitor	21.0943	13	-28.9748	65974.5	-6.50243	0.99187	0.96116	0.64926	-0.40473
14971	1732	6	PB-28	sigma1/2 Receptor Agonist	MLN-4924	NEDD8-Activating Enzyme (NAE) Inhibitor	22.8709	14	-36.9083	64429.2	-4.98942	0.97905	0.96093	0.50482	-0.55548
14971	1733	6	Ozanimod	Lysophospholipid edg8 (S1P5) Receptor Agonist	MLN-4924	NEDD8-Activating Enzyme (NAE) Inhibitor	58.3419	13	-2.5283	62650.2	-2.86181	0.99871	0.98536	0.61142	-0.43301
14971	1734	6	Etrasimod	Lysophospholipid edg8 (S1P5) Receptor Agonist	MLN-4924	NEDD8-Activating Enzyme (NAE) Inhibitor	22.1233	10	44.9886	61171.4	-2.16671	1.05779	1.01583	1.12337	-0.0796
14971	1735	6	MK-0557	Neuropeptide Y5 (NPY Y5) Receptor Antagonist	MLN-4924	NEDD8-Activating Enzyme (NAE) Inhibitor	24.3794	9	1.22856	63348.3	-1.36026	0.98489	0.96348	1.10607	-0.77159
14971	1736	6	NVS-CECR2-1	CECR2 Inhibitor	MLN-4924	NEDD8-Activating Enzyme (NAE) Inhibitor	16.9079	10	26.1777	62905.7	-0.42481	1.02399	1.00523	0.6513	-0.11682
14971	1737	6	Sertraline hydrochloride	Selective Seratonin Reuptake Inhibitor (SSRI)	MLN-4924	NEDD8-Activating Enzyme (NAE) Inhibitor	68.1931	13	-33.6639	64522.4	-4.82122	1.00062	1.00062	0.31872	-0.65536
14971	1738	6	Varespladib	Secretory Phospholipase A2 (sPLA2) Inhibitor	MLN-4924	NEDD8-Activating Enzyme (NAE) Inhibitor	64.2285	11	6.59613	65824.7	-0.70088	1.00875	1.00875	0.26652	-0.20056
14971	1739	6	Oleanolic acid	Secretory Phospholipase A2 (sPLA2) Inhibitor	MLN-4924	NEDD8-Activating Enzyme (NAE) Inhibitor	66.0055	7	44.1939	64311.2	0.11169	1.03115	1.03115	0.57019	-0.12826
14971	1740	6	Quinacrine	Secretory Phospholipase A2 (sPLA2) Inhibitor	MLN-4924	NEDD8-Activating Enzyme (NAE) Inhibitor	52.6379	15	-154.509	58404.7	-18.7591	0.99406	0.92241	0.42045	-0.62473
14971	1741	6	Ralaniten (EPI-001)	Androgen Receptor Antagonist	MLN-4924	NEDD8-Activating Enzyme (NAE) Inhibitor	68.1598	8	36.7179	60933.5	-0.20837	1.0293	1.02628	0.47336	-0.06533
14971	1742	6	Darolutamide (ODM-201)	Androgen Receptor Antagonist	MLN-4924	NEDD8-Activating Enzyme (NAE) Inhibitor	64.346	13	-35.3772	62841.7	-5.62633	0.9919	0.9871	0.44288	-0.72401
14971	1743	6	Abiraterone	Androgen Biosynthesis Inhibitor	MLN-4924	NEDD8-Activating Enzyme (NAE) Inhibitor	69.8558	12	20.272	61808	-1.38088	1.02699	1.02655	0.47041	-0.2616
14971	1744	6	Orteronel	Androgen Biosynthesis Inhibitor	MLN-4924	NEDD8-Activating Enzyme (NAE) Inhibitor	67.3231	17	-43.9329	63068.6	-4.98925	0.9959	0.99531	0.36721	-0.79824
14971	1745	6	Tibolone	Androgen Receptor Agonist;Progesterone Receptor Agonist;Signal Transduction Modulators;Estrogen Receptor (ER) Agonist;Steryl-Sulfatase (STS) Inhibitor;Apoptosis Inducers	MLN-4924	NEDD8-Activating Enzyme (NAE) Inhibitor	58.3636	8	50.4206	62758.7	-0.58164	1.04109	1.04109	0.68902	-0.18481
14971	1746	6	Testosterone cypionate	Androgen Receptor Activator	MLN-4924	NEDD8-Activating Enzyme (NAE) Inhibitor	57.6741	12	-15.4856	64320.8	-4.45114	1.01679	1.0009	0.5057	-0.39914
14971	1747	6	Hydroxyflutamide	Androgen Receptor Antagonist	MLN-4924	NEDD8-Activating Enzyme (NAE) Inhibitor	65.7166	14	11.0878	63559.2	-3.43981	1.03117	1.03117	0.62037	-0.5095
14971	1748	6	Cyproterone acetate	Androgen Receptor Antagonist	MLN-4924	NEDD8-Activating Enzyme (NAE) Inhibitor	68.9109	3	81.6481	60469.8	1.58516	1.06365	1.06271	0.88201	-0.05318
14971	1749	6	Finasteride	Androgen Receptor Antagonist	MLN-4924	NEDD8-Activating Enzyme (NAE) Inhibitor	71.9139	14	-25.5203	62253.7	-5.44933	1.01609	1.01169	0.52767	-0.71932
14971	1750	6	Diindolylmethane	Androgen Receptor Antagonist	MLN-4924	NEDD8-Activating Enzyme (NAE) Inhibitor	70.0996	12	15.4338	60909.9	-3.74742	1.04211	1.02798	0.66078	-0.31355
14971	1751	6	Bicalutamide	Androgen Receptor Antagonist	MLN-4924	NEDD8-Activating Enzyme (NAE) Inhibitor	70.6634	7	8.65006	62858.1	-1.95975	1.00419	1.00419	0.32555	-0.23905
14971	1752	6	Enzalutamide	Androgen Receptor Antagonist	MLN-4924	NEDD8-Activating Enzyme (NAE) Inhibitor	72.7905	16	-87.4629	66177.2	-9.74661	0.97759	0.97759	0.24524	-1.11987
14971	1753	6	RD-162	Androgen Receptor Antagonist	MLN-4924	NEDD8-Activating Enzyme (NAE) Inhibitor	70.3463	17	-50.5173	64634.5	-4.0547	0.98481	0.98481	0.26422	-0.7694
14971	1754	6	17 alpha-propionate	Androgen Receptor Antagonist	MLN-4924	NEDD8-Activating Enzyme (NAE) Inhibitor	55.272	9	26.263	63799.6	-1.43868	1.01429	1.01429	0.52842	-0.26579
14971	1755	6	Flutamide	Androgen Receptor Antagonist	MLN-4924	NEDD8-Activating Enzyme (NAE) Inhibitor	63.0021	15	-22.3961	63706.5	-3.71197	0.99612	0.99612	0.24664	-0.4706
14971	1756	6	Nilutamide	Androgen Receptor Antagonist	MLN-4924	NEDD8-Activating Enzyme (NAE) Inhibitor	66.3159	17	-72.0559	65534.4	-4.79432	0.9669	0.9669	0.12662	-0.84718
14971	1757	6	Apalutamide	Androgen Receptor Antagonist	MLN-4924	NEDD8-Activating Enzyme (NAE) Inhibitor	69.6901	14	0	0	0	1.06826	1.06826	0.10977	-0.65546
14971	1758	6	AZD-3514	Drugs Acting on Androgen Receptor	MLN-4924	NEDD8-Activating Enzyme (NAE) Inhibitor	45.5161	8	0	0	0	1.06592	1.06592	0.29255	-0.35888
14971	1759	6	Prinaberel	Selective Estrogen Receptor beta Agonist	MLN-4924	NEDD8-Activating Enzyme (NAE) Inhibitor	53.7749	9	19.2453	65681.8	-2.492	1.01093	1.01093	0.49303	-0.30058
14971	1760	6	Andarine	Selective Androgen Receptor Modulators (SARM)	MLN-4924	NEDD8-Activating Enzyme (NAE) Inhibitor	68.4509	5	55.9813	64366.6	-0.63852	1.03912	1.03912	0.65784	-0.09802
14971	1761	6	Ostarine	Selective Androgen Receptor Modulators (SARM)	MLN-4924	NEDD8-Activating Enzyme (NAE) Inhibitor	58.8301	12	-5.5041	65804.3	-2.25502	1.0002	1.0002	0.31472	-0.36976
14971	1762	6	Galeterone	Selective Androgen Receptor Modulators (SARM)	MLN-4924	NEDD8-Activating Enzyme (NAE) Inhibitor	54.6878	11	21.2943	64022.5	-0.97849	1.02909	1.02152	0.4905	-0.16818
14971	1763	6	AZD-9496 maleate	Selective Estrogen Receptor Destabilizers (SERD)	MLN-4924	NEDD8-Activating Enzyme (NAE) Inhibitor	67.5927	8	33.2415	64517.6	-0.40216	1.02948	1.02811	0.52704	-0.17442
14971	1764	6	Brilanestrant	Selective Estrogen Receptor Destabilizers (SERD)	MLN-4924	NEDD8-Activating Enzyme (NAE) Inhibitor	54.7929	8	9.31246	64707.5	0.45785	1.00746	1.00743	0.34158	-0.24817
14971	1765	6	Toremifene citrate	Selective Estrogen Receptor Modulators (SERM)	MLN-4924	NEDD8-Activating Enzyme (NAE) Inhibitor	18.4547	11	23.772	63040.1	-1.77561	1.02784	0.99949	0.84789	-0.16274
14971	1766	6	Bazedoxifene	Selective Estrogen Receptor Modulators (SERM)	MLN-4924	NEDD8-Activating Enzyme (NAE) Inhibitor	21.2448	9	1.49874	64157.3	-5.94499	0.98428	0.96777	0.84269	-0.54329
14971	1767	6	Elacestrant	Selective Estrogen Receptor Modulators (SERM)	MLN-4924	NEDD8-Activating Enzyme (NAE) Inhibitor	57.1601	12	18.0801	63148.1	-0.73882	1.05271	1.00803	0.95681	-0.12583
14971	1768	6	Acolbifene	Selective Estrogen Receptor Modulators (SERM)	MLN-4924	NEDD8-Activating Enzyme (NAE) Inhibitor	28.8715	13	-10.7871	63494.2	-1.44803	1.00007	0.97717	0.57703	-0.31989
14971	1769	6	Ospemifene	Selective Estrogen Receptor Modulators (SERM)	MLN-4924	NEDD8-Activating Enzyme (NAE) Inhibitor	19.0177	15	-35.6756	63495.7	-3.45446	0.9976	0.97083	0.30988	-0.25825
14971	1770	6	Raloxifene hydrochloride	Selective Estrogen Receptor Modulators (SERM)	MLN-4924	NEDD8-Activating Enzyme (NAE) Inhibitor	13.5245	9	29.1095	62055.5	-0.03915	1.03152	1.00632	0.7687	-0.12731
14971	1771	6	Tamoxifen	Selective Estrogen Receptor Modulators (SERM)	MLN-4924	NEDD8-Activating Enzyme (NAE) Inhibitor	17.4666	12	-42.3805	62569	-1.85139	0.98648	0.97031	0.52344	-0.68419
14971	1772	6	Clomifene citrate	Selective Estrogen Receptor Modulators (SERM)	MLN-4924	NEDD8-Activating Enzyme (NAE) Inhibitor	68.5377	19	-48.5034	64407.9	-3.98177	0.98618	0.98618	0.1575	-0.64253
14971	1773	6	Estetrol	Selective Estrogen Receptor Modulators (SERM)	MLN-4924	NEDD8-Activating Enzyme (NAE) Inhibitor	69.5151	8	20.1162	63862.2	0.37911	1.01572	1.01572	0.40393	-0.20277
14971	1774	6	Dienestrol	Estrogen Receptor (ER) Agonist	MLN-4924	NEDD8-Activating Enzyme (NAE) Inhibitor	57.2394	6	65.4471	62076.8	-0.18779	1.03718	1.03718	0.73058	-0.07611
14971	1775	6	Diethylstilbestrol	Estrogen Receptor (ER) Agonist	MLN-4924	NEDD8-Activating Enzyme (NAE) Inhibitor	68.4837	10	7.61229	62729.4	-2.49694	1.01785	1.01785	0.41994	-0.34382
14971	1776	6	Ethinylestradiol	Estrogen Receptor (ER) Agonist	MLN-4924	NEDD8-Activating Enzyme (NAE) Inhibitor	68.6573	11	7.01815	61785	-1.35778	1.02889	1.02117	0.47773	-0.29758
14971	1777	6	Estradiol	Estrogen Receptor (ER) Agonist	MLN-4924	NEDD8-Activating Enzyme (NAE) Inhibitor	59.8313	6	54.2485	60117.1	0.77971	1.04546	1.04131	0.70264	-0.10504
14971	1778	6	Mestranol	Estrogen Receptor (ER) Agonist	MLN-4924	NEDD8-Activating Enzyme (NAE) Inhibitor	71.4185	7	32.8234	61009	0.65091	1.02869	1.028	0.51683	-0.1794
14971	1779	6	Estriol	Estrogen Receptor (ER) Agonist	MLN-4924	NEDD8-Activating Enzyme (NAE) Inhibitor	66.8368	12	-3.02151	62737.8	-4.0942	1.038	1.01851	0.75362	-0.495
14971	1780	6	Erteberel	Estrogen Receptor (ER) beta Agonist	MLN-4924	NEDD8-Activating Enzyme (NAE) Inhibitor	66.8838	12	2.96898	62159.9	-2.52223	1.03434	1.01649	0.53501	-0.2351
14971	1781	6	Daidzein	Estrogen Receptor (ER) beta Agonist	MLN-4924	NEDD8-Activating Enzyme (NAE) Inhibitor	67.7868	8	38.0006	61638.8	1.36393	1.02419	1.02419	0.62626	-0.24625
14971	1782	6	Naringenin	Estrogen Receptor (ER) beta Agonist	MLN-4924	NEDD8-Activating Enzyme (NAE) Inhibitor	70.0109	11	31.7449	62062.3	-1.54885	1.04153	1.02954	0.80874	-0.32555
14971	1783	6	Trilostane	Estrogen Receptor (ER) beta Modulators	MLN-4924	NEDD8-Activating Enzyme (NAE) Inhibitor	65.9202	15	22.9264	60703.5	-1.819	1.03403	1.02992	0.49007	-0.20518
14971	1784	6	Tesmilifene hydrochloride	Estrogen Receptor Antagonist	MLN-4924	NEDD8-Activating Enzyme (NAE) Inhibitor	69.3816	9	33.9564	59847.4	-2.26117	1.05046	1.03396	0.8353	-0.27309
14971	1785	6	Fulvestrant	Estrogen Receptor Antagonist	MLN-4924	NEDD8-Activating Enzyme (NAE) Inhibitor	70.1302	10	14.5237	58919.6	-3.14387	1.04536	1.02734	0.66928	-0.28921
14971	1786	6	XCT-790	Estrogen-Related Receptor alpha (ERRalpha, ERR1) Inverse Agonist	MLN-4924	NEDD8-Activating Enzyme (NAE) Inhibitor	70.8428	13	-22.1335	65447.4	-6.12927	1.00635	1.00635	0.44871	-0.67005
14971	1787	6	Chenodeoxycholic acid	Farnesoid X Receptor Agonist	MLN-4924	NEDD8-Activating Enzyme (NAE) Inhibitor	68.6852	9	12.7855	64907.9	-2.72783	1.01813	1.01813	0.51877	-0.39091
14971	1788	6	GW-4064X	Farnesoid X Receptor Agonist	MLN-4924	NEDD8-Activating Enzyme (NAE) Inhibitor	70.0577	13	-28.5563	66255.6	-3.97154	0.99439	0.99439	0.16745	-0.45301
14971	1789	6	Turofexorate isopropyl	Farnesoid X Receptor Agonist	MLN-4924	NEDD8-Activating Enzyme (NAE) Inhibitor	68.5199	13	12.7643	64268	-1.66724	1.0179	1.0179	0.39991	-0.27227
14971	1790	6	Zoledronic acid monohydrate	Farnesyl Pyrophosphate Synthase Inhibitor	MLN-4924	NEDD8-Activating Enzyme (NAE) Inhibitor	63.3484	15	-32.1042	74417.9	-4.41406	0.98964	0.98964	0.24685	-0.56789
14971	1791	6	Risedronate sodium	Farnesyl Pyrophosphate Synthase Inhibitor	MLN-4924	NEDD8-Activating Enzyme (NAE) Inhibitor	70.4912	15	-30.3518	64449.9	-4.29929	0.99817	0.99817	0.28998	-0.59349
14971	1792	6	BMS-214662	Farnesyltransferase (geranylgeranyl pyrophosphate synthase) Inhibitor	MLN-4924	NEDD8-Activating Enzyme (NAE) Inhibitor	63.6387	22	-219.537	54246.1	-18.3821	0.94901	0.87349	0.25	-0.96295
14971	1793	6	Tipifarnib	Farnesyltransferase Inhibitor	MLN-4924	NEDD8-Activating Enzyme (NAE) Inhibitor	55.4769	18	-78.8037	66304.6	-6.72415	0.96045	0.95155	0.20177	-0.83661
14971	1794	6	Lonafarnib	Farnesyltransferase Inhibitor	MLN-4924	NEDD8-Activating Enzyme (NAE) Inhibitor	53.6011	11	-0.57852	66749.3	-0.90005	0.99778	0.99778	0.33594	-0.34173
14971	1795	6	Arglabin	Farnesyltransferase Inhibitor	MLN-4924	NEDD8-Activating Enzyme (NAE) Inhibitor	66.4916	7	46.9109	66013.1	0.22266	1.0292	1.02779	0.61033	-0.11967
14971	1796	6	L-778123	Farnesyltransferase Inhibitor	MLN-4924	NEDD8-Activating Enzyme (NAE) Inhibitor	56.3187	11	6.97911	64966.1	-2.30096	1.01035	1.00794	0.37262	-0.26747
14971	1797	6	Ramelteon	Melatonin MT1/MT2 Agonist	MLN-4924	NEDD8-Activating Enzyme (NAE) Inhibitor	67.1729	9	47.1262	64123.8	-0.12811	1.04125	1.04125	0.64532	-0.17406
14971	1798	6	Oxymatrine	mu/kappa-Opioid Agonist	MLN-4924	NEDD8-Activating Enzyme (NAE) Inhibitor	66.1139	6	57.1602	64559.7	0.5795	1.04342	1.04124	0.63172	-0.02937
14971	1799	6	Alvimopan	mu-Opioid Antagonist	MLN-4924	NEDD8-Activating Enzyme (NAE) Inhibitor	66.6965	13	10.9487	65286.6	-2.00836	1.0075	1.00551	0.40257	-0.26356
14971	1800	6	Phortress (NSC-710305)	Aryl Hydrocarbon Receptor (AhR) Agonist	MLN-4924	NEDD8-Activating Enzyme (NAE) Inhibitor	19.7357	11	4.57229	63710.9	-2.81157	1.00818	0.9825	0.8002	-0.31329
14971	1801	6	Bromhexine hydrochloride	Mucolytic Agent	MLN-4924	NEDD8-Activating Enzyme (NAE) Inhibitor	21.117	11	-17.7027	64941.1	-5.93833	0.98921	0.97197	0.62702	-0.54083
14971	1802	6	Erdosteine	Mucolytic Agent	MLN-4924	NEDD8-Activating Enzyme (NAE) Inhibitor	17.739	10	32.2402	63720.1	-1.93454	1.03921	1.00691	0.96808	-0.13179
14971	1803	6	MI-2	mucosa associated lymphoid tissue lymphoma translocation 1 (MALT1) Inhibitor	MLN-4924	NEDD8-Activating Enzyme (NAE) Inhibitor	32.739	17	-53.8675	64821.8	-4.34358	0.9866	0.96061	0.42422	-0.49776
14971	1804	6	Loperamide hydrochloride	mu-Opioid Antagonist	MLN-4924	NEDD8-Activating Enzyme (NAE) Inhibitor	18.2986	8	27.0536	63221.7	-3.46726	1.07035	1.00593	1.27591	-0.01361
14971	1805	6	Naltrexone hydrochloride	mu-Opioid Antagonist	MLN-4924	NEDD8-Activating Enzyme (NAE) Inhibitor	23.1868	15	-33.5969	64303.5	-2.88178	0.99953	0.97346	0.43626	-0.3715
14971	1806	6	Butylscopolamine bromide	Muscarinic acetylcholine receptor Antagonist	MLN-4924	NEDD8-Activating Enzyme (NAE) Inhibitor	55.391	13	8.00651	62851.5	-2.41545	1.01024	0.99915	0.49264	-0.25529
14971	1807	6	Methscopolamine (bromide)	Muscarinic Antagonists	MLN-4924	NEDD8-Activating Enzyme (NAE) Inhibitor	72.0641	6	45.3897	63306.8	2.13014	1.02547	1.02547	0.52441	-0.07051
14971	1808	6	Gallamine triethiodide	Muscarinic M2 Antagonist	MLN-4924	NEDD8-Activating Enzyme (NAE) Inhibitor	57.4806	11	0.9311	65881.4	-1.27069	0.999	0.999	0.23752	-0.22821
14971	1809	6	Tolterodine tartrate	Muscarinic M3 Antagonist	MLN-4924	NEDD8-Activating Enzyme (NAE) Inhibitor	57.2652	9	17.2389	64788.4	-1.40838	1.00192	1.00192	0.43015	-0.25776
14971	1810	6	Amiodarone hydrochloride	Muscarinic M3 Receptor Ligands	MLN-4924	NEDD8-Activating Enzyme (NAE) Inhibitor	39.4529	8	28.7084	64637	-0.46501	1.01458	1.01458	0.56322	-0.27614
14971	1811	6	Bethanechol chloride	Muscarinic receptor Agonist	MLN-4924	NEDD8-Activating Enzyme (NAE) Inhibitor	70.1097	15	-27.6466	64849.1	-3.73675	1.0039	0.99723	0.29983	-0.47742
14971	1812	6	Ro-51	P2X3/P2X2 Receptor Antagonist	MLN-4924	NEDD8-Activating Enzyme (NAE) Inhibitor	62.1994	10	9.04699	63459.1	-2.24323	1.0171	1.0171	0.42833	-0.33786
14971	1813	6	GW-791343	P2X7 Receptor Antagonist	MLN-4924	NEDD8-Activating Enzyme (NAE) Inhibitor	64.2716	12	14.5968	62824.5	-2.07601	1.0151	1.0151	0.38509	-0.23912
14971	1814	6	AZ-11645373	P2X7 Receptor Antagonist	MLN-4924	NEDD8-Activating Enzyme (NAE) Inhibitor	59.9208	10	21.4879	62934.5	-2.96323	1.05772	1.02079	1.02808	-0.29789
14971	1815	6	AZ-10606120	P2X7 Receptor Antagonist	MLN-4924	NEDD8-Activating Enzyme (NAE) Inhibitor	63.6756	13	-8.23638	64323.9	-3.60688	1.01621	1.00574	0.45734	-0.39301
14971	1816	6	A-740003	P2X7 Receptor Antagonist	MLN-4924	NEDD8-Activating Enzyme (NAE) Inhibitor	64.721	14	-32.1408	63995.6	-4.52397	1.01814	0.9993	0.48931	-0.50826
14971	1817	6	A-839977	P2X7 Receptor Antagonist	MLN-4924	NEDD8-Activating Enzyme (NAE) Inhibitor	65.4462	10	31.586	62771.2	-1.10742	1.04703	1.0334	0.69647	-0.18818
14971	1818	6	Ticlopidine hydrochloride	P2Y12 (P2T) Antagonist	MLN-4924	NEDD8-Activating Enzyme (NAE) Inhibitor	60.1783	9	18.7501	61853.2	-3.22298	1.02556	1.02467	0.60258	-0.40308
14971	1819	6	Clopidogrel bisulfate	P2Y12 (P2T) Antagonist	MLN-4924	NEDD8-Activating Enzyme (NAE) Inhibitor	63.7729	11	36.1473	61894.9	-3.07641	1.04219	1.03932	0.66987	-0.26867
14971	1820	6	Prasugrel	P2Y12 (P2T) Antagonist	MLN-4924	NEDD8-Activating Enzyme (NAE) Inhibitor	71.9178	9	75.9065	59329.3	-2.37152	1.08154	1.0745	1.08086	-0.2334
14971	1821	6	Rifaximin	Pregnane X Receptor (PXR) Agonist	MLN-4924	NEDD8-Activating Enzyme (NAE) Inhibitor	67.6282	20	-86.3992	66719	-8.17049	0.96823	0.96823	0.15668	-1.02067
14971	1822	6	PK 11195	Unknown	MLN-4924	NEDD8-Activating Enzyme (NAE) Inhibitor	62.3968	13	-49.0416	68108.4	-5.34501	0.97929	0.97929	0.13332	-0.62373
14971	1823	6	Sodium Danshensu	Pregnane X Receptor (PXR) Regulator	MLN-4924	NEDD8-Activating Enzyme (NAE) Inhibitor	70.0811	11	10.9885	65364.3	-1.86069	1.02168	1.02168	0.51576	-0.40587
14971	1824	6	ER 819762	Potent EP4 Receptor Antagonist	MLN-4924	NEDD8-Activating Enzyme (NAE) Inhibitor	63.9132	13	-12.8017	65474.3	-3.44867	1.00037	1.00037	0.24382	-0.37184
14971	1825	6	SID-7969543	SF1 (NR5A1) Receptor Antagonist	MLN-4924	NEDD8-Activating Enzyme (NAE) Inhibitor	67.3346	15	-40.4949	66987.8	-3.18483	0.98389	0.98389	0.08943	-0.49438
14971	1826	6	Imiquimod	TLR 7 Receptor Antagonist	MLN-4924	NEDD8-Activating Enzyme (NAE) Inhibitor	55.5875	8	38.3614	64025.2	-0.40626	1.01709	1.01709	0.46055	-0.07694
14971	1827	6	CPG-52364	TLR 7, 8 and 9 Antagonist	MLN-4924	NEDD8-Activating Enzyme (NAE) Inhibitor	62.5931	17	-135.214	63289.7	-8.35274	0.96653	0.93513	0.2007	-0.94323
14971	1828	6	NCGC00263015	TLR4 (LPS) Inhibitor	MLN-4924	NEDD8-Activating Enzyme (NAE) Inhibitor	63.351	9	25.0222	66158.2	0.10039	1.01069	1.01069	0.59199	-0.34177
14971	1829	6	Resiquimod	Toll-Like Receptor 7 (TLR7) Agonist	MLN-4924	NEDD8-Activating Enzyme (NAE) Inhibitor	51.5354	8	30.2059	67027.9	-0.13844	1.01919	1.01919	0.41264	-0.11058
14971	1830	6	Vesatolimod	Toll-Like Receptor 7 (TLR7) Agonist	MLN-4924	NEDD8-Activating Enzyme (NAE) Inhibitor	67.6084	5	29.8858	66821.7	1.09995	1.01832	1.01832	0.47651	-0.17765
14971	1831	6	Gardiquimod	Toll-Like Receptor 7 (TLR7) Agonist	MLN-4924	NEDD8-Activating Enzyme (NAE) Inhibitor	64.8336	12	-0.24584	66347.7	-1.31776	1.00647	1.00647	0.29122	-0.29368
14971	1832	6	Motolimod	Toll-Like Receptor 8 (TLR8) Agonist	MLN-4924	NEDD8-Activating Enzyme (NAE) Inhibitor	68.4995	10	20.2664	64941.4	-2.08187	1.02553	1.02553	0.49974	-0.29707
14971	1833	6	TAK-242	Unknown	MLN-4924	NEDD8-Activating Enzyme (NAE) Inhibitor	65.9243	7	32.6496	66698	-0.91221	1.02772	1.02772	0.55639	-0.22989
14971	1834	6	AX-024	T Cell Receptor (TCR)/Cytoplasmic Protein NCK1 Interaction Inhibitor	MLN-4924	NEDD8-Activating Enzyme (NAE) Inhibitor	48.2475	9	20.7852	66233.6	-0.87788	1.01329	1.01329	0.38827	-0.18042
14971	1835	6	SB-705498	TRPV1 (Vanilloid VR1 Receptor) Agonist	MLN-4924	NEDD8-Activating Enzyme (NAE) Inhibitor	17.4238	9	15.3807	63945	-3.31422	0.99428	0.97714	0.95264	-0.47589
14971	1836	6	Propofol	TRPV1 (Vanilloid VR1 Receptor) Agonist	MLN-4924	NEDD8-Activating Enzyme (NAE) Inhibitor	18.4277	10	19.1795	64960.4	-4.33897	0.99452	0.98313	0.79874	-0.40167
14971	1837	6	GSK-1016790A	TRPV4 Agonist	MLN-4924	NEDD8-Activating Enzyme (NAE) Inhibitor	16.8646	10	52.2458	63174.9	-0.09773	1.03496	1.00461	1.18261	-0.14093
14971	1838	6	DE-096	TRPV4 Antagonist	MLN-4924	NEDD8-Activating Enzyme (NAE) Inhibitor	30.736	13	-58.4891	64879.9	-7.04606	0.96014	0.94509	0.45719	-0.74977
14971	1839	6	HC-067047	TRPV4 Antagonist	MLN-4924	NEDD8-Activating Enzyme (NAE) Inhibitor	15.7427	9	18.5798	62030.5	1.10971	1.04368	1.00388	0.95438	-0.13242
14971	1840	6	ELN-441958	Bradykinin B1 Receptor Antagonist	MLN-4924	NEDD8-Activating Enzyme (NAE) Inhibitor	15.6974	10	29.1654	63808.9	0.00523	1.05232	1.00603	1.07382	-0.09258
14971	1841	6	Rolofylline	Adenosine A1 Antagonist	MLN-4924	NEDD8-Activating Enzyme (NAE) Inhibitor	20.9604	7	15.8187	62816	-3.19929	1.00604	0.99938	0.45468	-0.20388
14971	1842	6	Doxofylline	Adenosine A1 Antagonist	MLN-4924	NEDD8-Activating Enzyme (NAE) Inhibitor	67.2796	14	-18.2554	66272.4	-1.70726	1.00057	1.00057	0.24958	-0.43214
14971	1843	6	CGS-21680	Adenosine A2A Agonist	MLN-4924	NEDD8-Activating Enzyme (NAE) Inhibitor	64.4246	6	12.9602	65014.4	0	1.00947	1.00947	0.25714	-0.12754
14971	1844	6	Istradefylline	Adenosine A2A Agonist	MLN-4924	NEDD8-Activating Enzyme (NAE) Inhibitor	15.2534	12	18.1316	65170.9	-0.49379	1.00476	1.00476	0.40822	-0.2269
14971	1845	6	CVT-6883	Adenosine A2B Antagonist	MLN-4924	NEDD8-Activating Enzyme (NAE) Inhibitor	16.7193	4	60.797	63994.4	0.61289	1.0272	1.0272	0.65646	-0.04849
14971	1846	6	Preladenant	Adenosine A2A Antagonist	MLN-4924	NEDD8-Activating Enzyme (NAE) Inhibitor	70.0157	6	46.4309	62460.6	1.84871	1.02715	1.02715	0.58567	-0.12136
14971	1847	6	CPI-444	Adenosine A2A Antagonist	MLN-4924	NEDD8-Activating Enzyme (NAE) Inhibitor	55.3108	5	72.0014	61902	0.64367	1.04966	1.04679	0.7637	-0.00541
14971	1848	6	Reversine	Adenosine A3 Antagonist	MLN-4924	NEDD8-Activating Enzyme (NAE) Inhibitor	63.9512	12	4.21474	60735.2	-2.46685	1.05957	1.01876	0.86304	-0.22137
14971	1849	6	Namodenoson	Adenosine A3 Agonist	MLN-4924	NEDD8-Activating Enzyme (NAE) Inhibitor	69.8051	15	-28.5246	64360.2	-2.7094	1.00022	1.00022	0.38183	-0.66708
14971	1850	6	Adenosine	Adenosine Receptor Agonist	MLN-4924	NEDD8-Activating Enzyme (NAE) Inhibitor	72.2014	12	-10.7295	64826.5	-3.71792	1.01679	1.00978	0.487	-0.49389
14971	1851	6	Theophyllamine	Adenosine Receptor Antagonist	MLN-4924	NEDD8-Activating Enzyme (NAE) Inhibitor	57.2165	16	-29.9132	63732.1	-3.5957	1.01694	0.99375	0.67439	-0.59564
14971	1852	6	Phenoxybenzamine hydrochloride	Adrenergenic Receptor Antagonist	MLN-4924	NEDD8-Activating Enzyme (NAE) Inhibitor	69.6597	12	17.2246	63816.1	-2.98334	1.04463	1.02979	0.7253	-0.32895
14971	1853	6	Diosmin	Aryl Hydrocarbon Receptor (AhR) Agonist	MLN-4924	NEDD8-Activating Enzyme (NAE) Inhibitor	60.2147	10	44.7486	62344.6	-1.3653	1.05508	1.04066	0.81577	-0.16121
14971	1854	6	StemRegenin 1	Aryl Hydrocarbon Receptor (AhR) Antagonist	MLN-4924	NEDD8-Activating Enzyme (NAE) Inhibitor	62.5591	9	39.9153	62267.9	-0.85252	1.0405	1.03633	0.68194	-0.22537
14971	1855	6	Cortivazol	Glucocorticoid Receptor (GR) Agonist	MLN-4924	NEDD8-Activating Enzyme (NAE) Inhibitor	70.7121	2	101.978	58570.5	2.82761	1.08298	1.0778	1.0956	-0.01102
14971	1856	6	Deacetyl cortivazol	Glucocorticoid Receptor (GR) Agonist	MLN-4924	NEDD8-Activating Enzyme (NAE) Inhibitor	72.073	13	-14.4903	63417.5	-4.76778	1.00606	1.00606	0.4431	-0.588
14971	1857	6	Fluticasone furoate	Glucocorticoid Receptor (GR) Agonist	MLN-4924	NEDD8-Activating Enzyme (NAE) Inhibitor	58.6937	9	6.87293	66581.2	-3.29508	1.00438	1.00438	0.33979	-0.27106
14971	1858	6	Ciclesonide	Glucocorticoid receptor Agonist	MLN-4924	NEDD8-Activating Enzyme (NAE) Inhibitor	55.2152	11	-7.36578	66228.1	-2.00626	1.0179	1.0047	0.74323	-0.52933
14971	1859	6	Cortisone acetate	Glucocorticoid steroid	MLN-4924	NEDD8-Activating Enzyme (NAE) Inhibitor	66.0881	14	-24.4026	66452.4	-2.85973	0.99927	0.99927	0.3513	-0.59532
14971	1860	6	Fluocinolone acetonide	Glucocorticoid steroid	MLN-4924	NEDD8-Activating Enzyme (NAE) Inhibitor	72.4915	7	35.2202	63999.4	1.13704	1.02876	1.02876	0.54231	-0.19011
14971	1861	6	Prednisolone acetate	Glucocorticoid steroid	MLN-4924	NEDD8-Activating Enzyme (NAE) Inhibitor	72.0952	12	-16.6333	66201.1	-4.55179	1.00475	1.00475	0.33601	-0.50235
14971	1862	6	Fluocinonide	Glucocorticoid steroid	MLN-4924	NEDD8-Activating Enzyme (NAE) Inhibitor	68.9702	13	-2.24187	64433	-1.06124	1.00693	1.00693	0.23991	-0.26233
14971	1863	6	Methylprednisolone	Glucocorticoid steroid	MLN-4924	NEDD8-Activating Enzyme (NAE) Inhibitor	64.341	5	45.8783	66009.8	1.49693	1.02368	1.02368	0.60722	-0.14844
14971	1864	6	Triamcinolone acetonide	Glucocorticoid steroid	MLN-4924	NEDD8-Activating Enzyme (NAE) Inhibitor	56.0064	9	29.1465	67033.1	-1.81095	1.02219	1.02219	0.62598	-0.33451
14971	1865	6	Prednisone	Glucocorticoid steroid	MLN-4924	NEDD8-Activating Enzyme (NAE) Inhibitor	67.9263	7	29.0637	66875.2	1.17641	1.02402	1.02402	0.61223	-0.32159
14971	1866	6	Betamethasone dipropionate	Glucocorticoid steroid	MLN-4924	NEDD8-Activating Enzyme (NAE) Inhibitor	68.5025	9	17.3109	66515	0.18682	1.0163	1.0163	0.40655	-0.23344
14971	1867	6	Budesonide	Glucocorticoid steroid	MLN-4924	NEDD8-Activating Enzyme (NAE) Inhibitor	64.5723	11	21.0729	65705.2	-0.40731	1.01456	1.01456	0.43627	-0.22554
14971	1868	6	BETAMETHASONE	Unknown	MLN-4924	NEDD8-Activating Enzyme (NAE) Inhibitor	65.3842	14	-12.6816	67043.7	-2.84433	1.01359	1.00456	0.376	-0.34221
14971	1869	6	Hyodeoxycholic acid	Glucocorticoid steroid	MLN-4924	NEDD8-Activating Enzyme (NAE) Inhibitor	67.6665	10	40.9299	65148.1	-0.63471	1.03239	1.03239	0.55269	-0.1434
14971	1870	6	Prednisolone	Glucocorticoid steroid	MLN-4924	NEDD8-Activating Enzyme (NAE) Inhibitor	20.7127	10	1.52245	65000.5	-3.44504	0.9892	0.97916	0.6679	-0.44572
14971	1871	6	Meprednisone	Glucocorticoid steroid	MLN-4924	NEDD8-Activating Enzyme (NAE) Inhibitor	51.5395	19	-64.425	66848.9	-4.78785	0.9771	0.95325	0.31108	-0.5079
14971	1872	6	Betamethasone valerate	Glucocorticoid steroid	MLN-4924	NEDD8-Activating Enzyme (NAE) Inhibitor	20.3801	11	-19.0368	64822	-6.39545	1.0046	0.97532	0.71426	-0.31305
14971	1873	6	Clobetasol propionate	Corticosteroid	MLN-4924	NEDD8-Activating Enzyme (NAE) Inhibitor	47.5133	15	-23.1012	63941.4	-2.27113	0.99535	0.97711	0.55305	-0.46633
14971	1874	6	FLUNISOLIDE	Unknown	MLN-4924	NEDD8-Activating Enzyme (NAE) Inhibitor	20.1538	8	32.1527	63247.8	-2.92368	1.02109	0.998	0.98766	-0.28554
14971	1875	6	Loteprednol etabonate	Corticosteroid	MLN-4924	NEDD8-Activating Enzyme (NAE) Inhibitor	17.2267	10	10.0278	65107.1	-2.59477	1.01394	0.99921	0.5154	-0.1831
14971	1876	6	Fluticasone propionate	Corticosteroid	MLN-4924	NEDD8-Activating Enzyme (NAE) Inhibitor	40.6735	10	17.7128	63800.2	-0.51332	1.02097	1.00629	0.56118	-0.16536
14971	1877	6	Mometasone furoate	Corticosteroid	MLN-4924	NEDD8-Activating Enzyme (NAE) Inhibitor	64.4664	19	-63.7967	67386.9	-4.36142	0.97416	0.97416	0.03604	-0.67401
14971	1878	6	Deflazacort	Corticosteroid	MLN-4924	NEDD8-Activating Enzyme (NAE) Inhibitor	67.1665	14	-27.6539	66929.1	-2.35248	0.99143	0.99143	0.10701	-0.38355
14971	1879	6	Desonide	Corticosteroid	MLN-4924	NEDD8-Activating Enzyme (NAE) Inhibitor	68.6091	9	19.0514	65348.4	0.93871	1.00947	1.00947	0.40422	-0.21371
14971	1880	6	Medroxyprogesterone acetate	Progesterone Receptor Agonist	MLN-4924	NEDD8-Activating Enzyme (NAE) Inhibitor	40.2294	14	-1.57854	65343.8	-1.74199	0.99679	0.99679	0.26383	-0.27962
14971	1881	6	Megestrol acetate	Progesterone Receptor Antagonist	MLN-4924	NEDD8-Activating Enzyme (NAE) Inhibitor	69.857	15	-27.1227	63696.6	-3.82777	1.00006	1.00006	0.26598	-0.53721
14971	1882	6	Mifepristone	Progesterone Receptor Antagonist	MLN-4924	NEDD8-Activating Enzyme (NAE) Inhibitor	68.2402	15	-16.9542	63826.8	-1.59229	0.9958	0.9958	0.1667	-0.33624
14971	1883	6	Progesterone	Progestogen hormone	MLN-4924	NEDD8-Activating Enzyme (NAE) Inhibitor	72.5115	5	52.8456	60806.1	0.97453	1.04182	1.04182	0.6086	-0.08015
14971	1884	6	Ethisterone	Progestogen hormone	MLN-4924	NEDD8-Activating Enzyme (NAE) Inhibitor	60.58	10	23.2892	63551.6	-1.45133	1.03707	1.02384	0.72053	-0.29803
14971	1885	6	Levonorgestrel	Progestogen hormone	MLN-4924	NEDD8-Activating Enzyme (NAE) Inhibitor	70.0826	10	24.1185	64404.2	-2.0831	1.02968	1.02968	0.62226	-0.38108
14971	1886	6	Gestodene	Progestogen hormone	MLN-4924	NEDD8-Activating Enzyme (NAE) Inhibitor	68.3692	8	25.0566	63648.7	-1.20644	1.03318	1.02852	0.57052	-0.25273
14971	1887	6	Seratrodast	Prostanoid TP Agonist	MLN-4924	NEDD8-Activating Enzyme (NAE) Inhibitor	71.8893	17	-49.5642	64982.7	-5.52961	0.99308	0.99308	0.31806	-0.8137
14971	1888	6	Vapiprost hydrochloride	Prostanoid TP Antagonist	MLN-4924	NEDD8-Activating Enzyme (NAE) Inhibitor	69.1192	13	32.7343	60681.3	-1.34056	1.05723	1.04066	0.81421	-0.26435
14971	1889	6	MK-8245	Stearoyl-CoA Desaturase Inhibitor	MLN-4924	NEDD8-Activating Enzyme (NAE) Inhibitor	69.6532	10	26.5445	61105.9	-1.31261	1.03911	1.02913	0.62678	-0.22534
14971	1890	6	Digoxin	Steroid	MLN-4924	NEDD8-Activating Enzyme (NAE) Inhibitor	21.1761	9	70.1176	35193.9	1.86227	1.34297	1.07817	3.02746	-0.00949
14971	1891	6	Pregnenolone	Steroid	MLN-4924	NEDD8-Activating Enzyme (NAE) Inhibitor	70.1804	12	-15.1669	65290.8	-2.87657	1.00319	1.00319	0.3155	-0.46717
14971	1892	6	Lupeol	Steroid	MLN-4924	NEDD8-Activating Enzyme (NAE) Inhibitor	66.4284	12	-17.5842	67087.9	-2.95646	1.00007	1.00007	0.20176	-0.3776
14971	1893	6	Ursodiol	Steroid	MLN-4924	NEDD8-Activating Enzyme (NAE) Inhibitor	71.8173	12	-2.41413	64904.3	-2.38332	1.01342	1.01342	0.31186	-0.33601
14971	1894	6	Dutasteride	Steroid 5alpha-Reductase Inhibitors	MLN-4924	NEDD8-Activating Enzyme (NAE) Inhibitor	74.7156	15	-49.22	66235.4	-5.44825	0.99286	0.99286	0.25534	-0.74754
14971	1895	6	Estrone	Steroid hormone	MLN-4924	NEDD8-Activating Enzyme (NAE) Inhibitor	59.8372	9	-2.17295	65119.8	-1.99949	1.00833	1.00833	0.41882	-0.44055
14971	1896	6	Dehydroepiandrosterone	Steroid hormone	MLN-4924	NEDD8-Activating Enzyme (NAE) Inhibitor	58.6216	13	-38.3995	66848.5	-3.12248	0.98678	0.98678	0.12728	-0.51127
14971	1897	6	Stigmasterol	Steroid hormone	MLN-4924	NEDD8-Activating Enzyme (NAE) Inhibitor	69.4851	16	-38.713	63709.7	-4.67299	0.99154	0.99154	0.21467	-0.6018
14971	1898	6	Nandrolone phenylpropionate	Steroid hormone	MLN-4924	NEDD8-Activating Enzyme (NAE) Inhibitor	68.1579	9	35.1349	65657.9	0.70095	1.02509	1.02509	0.50408	-0.15273
14971	1899	6	Pancuronium bromide	Steroid non-depolarizing Blocker	MLN-4924	NEDD8-Activating Enzyme (NAE) Inhibitor	53.3198	13	-23.1337	68496.1	-4.11082	0.99058	0.99058	0.21648	-0.44782
14971	1900	6	Rocuronium bromide	Steroid non-depolarizing neuromuscular Blocker	MLN-4924	NEDD8-Activating Enzyme (NAE) Inhibitor	57.4633	10	17.0897	65939.3	0.38709	1.00933	1.00933	0.41693	-0.24603
14971	1901	6	Vecuronium bromide	Steroid non-depolarizing neuromuscular Blocker	MLN-4924	NEDD8-Activating Enzyme (NAE) Inhibitor	52.2754	17	-14.1603	67119.5	-1.59574	0.99315	0.99315	0.17143	-0.31303
14971	1902	6	Ecdysone	Steroid prohormone	MLN-4924	NEDD8-Activating Enzyme (NAE) Inhibitor	61.9221	14	3.85702	66661.1	-1.23733	1.00918	1.00918	0.33948	-0.30091
14971	1903	6	Ergosterol	Sterol (fungal cell wall)	MLN-4924	NEDD8-Activating Enzyme (NAE) Inhibitor	53.2164	7	42.9952	65950.3	-1.31721	1.02852	1.02555	0.67073	-0.19745
14971	1904	6	L-Thyroxine	synthetic hormone	MLN-4924	NEDD8-Activating Enzyme (NAE) Inhibitor	53.7499	11	21.1807	65515.9	-1.14137	1.01436	1.01436	0.47002	-0.25821
14971	1905	6	Drospirenone	Synthetic progesterone	MLN-4924	NEDD8-Activating Enzyme (NAE) Inhibitor	23.2628	11	-7.08412	63656.5	-4.89503	0.99793	0.97449	0.69917	-0.35073
14971	1906	6	Dienogest	Synthetic progesterone	MLN-4924	NEDD8-Activating Enzyme (NAE) Inhibitor	36.9738	15	-30.1349	65805.4	-6.20762	0.9936	0.96602	0.59944	-0.37988
14971	1907	6	Oxandrolone	Synthetic Steroid	MLN-4924	NEDD8-Activating Enzyme (NAE) Inhibitor	52.1626	10	18.7252	63147.9	-1.05225	1.05674	1.00947	1.02137	-0.0627
14971	1908	6	Stanozolol	Synthetic Steroid	MLN-4924	NEDD8-Activating Enzyme (NAE) Inhibitor	48.3042	14	-27.1218	63999.3	-2.51258	1.00422	0.97861	0.57219	-0.43003
14971	1909	6	Etoricoxib	Cyclooxygenase Inhibitor	MLN-4924	NEDD8-Activating Enzyme (NAE) Inhibitor	15.7267	11	4.22913	63242.2	-3.53403	1.02737	0.98805	0.77036	-0.12499
14971	1910	6	Zaltoprofen	Cyclooxygenase Inhibitor	MLN-4924	NEDD8-Activating Enzyme (NAE) Inhibitor	11.8754	8	49.9593	62970.3	1.00913	1.0621	1.0254	1.1071	-0.02996
14971	1911	6	Piroxicam	Cyclooxygenase Inhibitor	MLN-4924	NEDD8-Activating Enzyme (NAE) Inhibitor	13.3298	7	49.3204	63149.5	-2.74617	1.02795	1.00955	0.87029	-0.08968
14971	1912	6	Diosgenin	Cyclooxygenase up-regulator	MLN-4924	NEDD8-Activating Enzyme (NAE) Inhibitor	61.3824	11	20.0264	63354.3	-1.8301	1.01375	1.01375	0.43706	-0.2368
14971	1913	6	Ibuprofen lysine	Cyclooxygenase-1/2 Inhibitor	MLN-4924	NEDD8-Activating Enzyme (NAE) Inhibitor	64.9238	6	32.8499	64029.2	0.31838	1.02507	1.02507	0.52694	-0.19844
14971	1914	6	Naproxen sodium	Cyclooxygenase-1/2 Inhibitor	MLN-4924	NEDD8-Activating Enzyme (NAE) Inhibitor	61.0231	7	21.1692	64200	-2.0455	1.01917	1.01917	0.47949	-0.2678
14971	1915	6	Meloxicam	Cyclooxygenase-1/2 Inhibitor	MLN-4924	NEDD8-Activating Enzyme (NAE) Inhibitor	71.7766	7	46.8281	62844.8	-0.12368	1.03311	1.03311	0.5507	-0.08242
14971	1916	6	Diclofenac sodium	Cyclooxygenase-1/2/3 Inhibitor	MLN-4924	NEDD8-Activating Enzyme (NAE) Inhibitor	71.1052	10	-2.33713	63434.1	-1.28016	1.00734	1.00431	0.27396	-0.25346
14971	1917	6	Resveratrol	Cyclooxygenase-2 Inhibitor	MLN-4924	NEDD8-Activating Enzyme (NAE) Inhibitor	70.0348	9	34.735	61702.8	0.67208	1.02322	1.01771	0.60723	-0.18465
14971	1918	6	Celecoxib	Cyclooxygenase-2 Inhibitor	MLN-4924	NEDD8-Activating Enzyme (NAE) Inhibitor	70.3529	9	15.1273	63091.4	-0.70827	1.01857	1.01857	0.3562	-0.20493
14971	1919	6	Rofecoxib	Cyclooxygenase-2 Inhibitor	MLN-4924	NEDD8-Activating Enzyme (NAE) Inhibitor	65.9728	15	-16.8432	64578.1	-1.74078	1.00964	1.00028	0.35638	-0.37589
14971	1920	6	Pravadoline	COX Inhibitor and cannabinoid (CB) agonist	MLN-4924	NEDD8-Activating Enzyme (NAE) Inhibitor	70.6328	17	-39.4222	65256.9	-3.10699	0.99004	0.99004	0.32128	-0.7155
14971	1921	6	Alprostadil	prostaglandin	MLN-4924	NEDD8-Activating Enzyme (NAE) Inhibitor	69.2464	17	-58.2153	64137.7	-5.22313	0.99607	0.98846	0.35274	-0.82315
14971	1922	6	Prostaglandin E2	prostaglandin	MLN-4924	NEDD8-Activating Enzyme (NAE) Inhibitor	72.9402	17	-44.2901	64314.4	-4.48994	0.99363	0.99363	0.26062	-0.70353
14971	1923	6	16,16-dimethyl PGE2	prostaglandin	MLN-4924	NEDD8-Activating Enzyme (NAE) Inhibitor	70.3124	12	-7.20627	62485.4	-4.06982	1.03086	1.01245	0.72873	-0.46505
14971	1924	6	Bimatoprost	prostaglandin	MLN-4924	NEDD8-Activating Enzyme (NAE) Inhibitor	70.7661	10	28.055	62128	-2.00796	1.03098	1.02955	0.44748	-0.14728
14971	1925	6	Ramatroban	prostaglandin D2 CRTH2 Inhibitor	MLN-4924	NEDD8-Activating Enzyme (NAE) Inhibitor	69.3638	12	26.5224	61352	-2.55358	1.0532	1.04058	0.78471	-0.34431
14971	1926	6	Laropiprant	prostaglandin D2 DP1 Inhibitor	MLN-4924	NEDD8-Activating Enzyme (NAE) Inhibitor	73.2982	14	-23.6195	64629.3	-2.71283	0.99724	0.99724	0.15797	-0.39416
14971	1927	6	PF-04418948	Prostaglandin EP2 receptor Antagonist	MLN-4924	NEDD8-Activating Enzyme (NAE) Inhibitor	64.5506	12	-23.9638	66188.6	-4.60347	0.99745	0.99745	0.26858	-0.50822
14971	1928	6	Indomethacin	Prostaglandin G/H Synthase 2 (PTGS2; COX-2) Inhibitor	MLN-4924	NEDD8-Activating Enzyme (NAE) Inhibitor	72.0932	12	-14.6453	65246.6	-1.73032	0.99836	0.99836	0.17227	-0.31873
14971	1929	6	Nimesulide	Prostaglandin G/H Synthase 2 (PTGS2; COX-2) Inhibitor	MLN-4924	NEDD8-Activating Enzyme (NAE) Inhibitor	60.9983	8	7.11321	64400.8	-0.20386	1.00736	1.00736	0.23605	-0.16492
14971	1930	6	Enoxolone	15-hydroxyprostaglandin dehydrogenase Inhibitor	MLN-4924	NEDD8-Activating Enzyme (NAE) Inhibitor	69.6259	9	-1.19734	63933.6	-4.12657	1.01201	1.01201	0.4531	-0.46508
14971	1931	6	Hexestrol	17-betahydroxysteroid dehydrogenase Inhibitor	MLN-4924	NEDD8-Activating Enzyme (NAE) Inhibitor	69.804	13	-3.10693	64439.5	-2.15125	0.99962	0.99962	0.32201	-0.35308
14971	1932	6	BVT-3498	11-beta-Hydroxysteroid Dehydrogenase Type 1 (11beta-HSD1) Inhibitor	MLN-4924	NEDD8-Activating Enzyme (NAE) Inhibitor	64.7976	16	-37.9911	64840.4	-2.3104	0.98096	0.98096	0.13962	-0.51953
14971	1933	6	BVT-14225	11-beta-Hydroxysteroid Dehydrogenase Type 1 (11beta-HSD1) Inhibitor	MLN-4924	NEDD8-Activating Enzyme (NAE) Inhibitor	71.6384	5	48.8105	64131.4	0.22245	1.0321	1.0321	0.58264	-0.09454
14971	1934	6	GSK-682753A	EBI2/GPR183 Agonist	MLN-4924	NEDD8-Activating Enzyme (NAE) Inhibitor	68.4622	8	16.9264	65670.2	-0.73635	1.01753	1.01753	0.42642	-0.25715
14971	1935	6	Streptomycin (sulfate)	30S Ribosomal Protein Inhibitors	MLN-4924	NEDD8-Activating Enzyme (NAE) Inhibitor	69.9087	12	-35.452	67335.5	-7.33142	0.99412	0.99412	0.28953	-0.64405
14971	1936	6	Tetracycline hydrochloride	30S Ribosomal Protein Inhibitor	MLN-4924	NEDD8-Activating Enzyme (NAE) Inhibitor	61.4892	11	4.84395	66398.6	-1.62501	1.00366	1.00366	0.31939	-0.27095
14971	1937	6	Tobramycin	30S Ribosomal Protein Inhibitor	MLN-4924	NEDD8-Activating Enzyme (NAE) Inhibitor	53.2006	11	6.76298	65752.2	-1.17828	1.00596	1.00596	0.29733	-0.2297
14971	1938	6	Isepamicin sulfate	30S Ribosomal Protein Inhibitors	MLN-4924	NEDD8-Activating Enzyme (NAE) Inhibitor	68.1935	7	27.6519	65575.9	-1.10834	1.01853	1.01741	0.53296	-0.23982
14971	1939	6	Kanamycin	30S Ribosomal Protein Inhibitor	MLN-4924	NEDD8-Activating Enzyme (NAE) Inhibitor	69.7755	13	-27.3526	65485.2	-5.20397	1.00472	1.00472	0.3475	-0.62103
14971	1940	6	Nitisinone	4-Hydroxyphenylpyruvate Dioxygenase (4HPPD) Inhibitor	MLN-4924	NEDD8-Activating Enzyme (NAE) Inhibitor	20.1145	13	19.5766	63376.8	-2.56022	1.00743	0.9902	0.79235	-0.28493
14971	1941	6	Azithromycin	50S Ribosomal Protein Inhibitor	MLN-4924	NEDD8-Activating Enzyme (NAE) Inhibitor	16.3721	14	8.09031	63384.7	-2.17533	1.02286	0.99546	0.78217	-0.20513
14971	1942	6	Linezolid	50S Ribosomal Protein Inhibitor	MLN-4924	NEDD8-Activating Enzyme (NAE) Inhibitor	26.476	15	-34.2482	63693.4	-4.63122	0.97874	0.95656	0.51601	-0.47315
14971	1943	6	Masoprocol	5-Lipoxygenase Inhibitor	MLN-4924	NEDD8-Activating Enzyme (NAE) Inhibitor	30.458	13	-41.1208	64683.9	-6.13937	0.94714	0.94124	0.50059	-0.80764
14971	1944	6	Zileuton	5-Lipoxygenase Inhibitor	MLN-4924	NEDD8-Activating Enzyme (NAE) Inhibitor	15.5611	8	69.6476	62447	-2.10153	1.03993	1.01895	1.18413	-0.19011
14971	1945	6	Licofelone	5-Lipoxygenase Inhibitor	MLN-4924	NEDD8-Activating Enzyme (NAE) Inhibitor	55.7305	12	26.5874	63395.4	-0.81689	1.03261	1.01279	0.72284	-0.11829
14971	1946	6	MK-886	5-lipoxygenase-activating (FLAP) Inhibitor	MLN-4924	NEDD8-Activating Enzyme (NAE) Inhibitor	67.6621	11	30.2229	61524.1	1.30035	1.02644	1.01386	0.65068	-0.17163
14971	1947	6	Veliflapon	5-lipoxygenase-activating (FLAP) Inhibitor	MLN-4924	NEDD8-Activating Enzyme (NAE) Inhibitor	73.389	7	20.2198	63218.7	-0.95042	1.01661	1.01661	0.42144	-0.21924
14971	1948	6	Tacrine hydrochloride	Acetylcholinesterase Inhibitor	MLN-4924	NEDD8-Activating Enzyme (NAE) Inhibitor	62.5858	8	24.3954	64502.4	0.14577	1.01762	1.01762	0.33195	-0.088
14971	1949	6	AR-7	RARalpha Antagonist	MLN-4924	NEDD8-Activating Enzyme (NAE) Inhibitor	71.1301	9	47.9038	62575.3	-0.64386	1.03466	1.03466	0.77544	-0.29641
14971	1950	6	Fenretinide	RARbeta/gamma Agonist	MLN-4924	NEDD8-Activating Enzyme (NAE) Inhibitor	69.1659	9	7.85733	64877.8	-3.06593	1.01287	1.01287	0.37734	-0.29876
14971	1951	6	AC-261066	RARbeta2 Agonist	MLN-4924	NEDD8-Activating Enzyme (NAE) Inhibitor	58.4226	7	32.8431	63602.5	-0.59935	1.01666	1.01666	0.48121	-0.15278
14971	1952	6	AHPN	RARgamma Agonist	MLN-4924	NEDD8-Activating Enzyme (NAE) Inhibitor	46.6249	6	14.5094	62034.4	-4.63237	1.01235	0.99175	0.83144	-0.41447
14971	1953	6	Acitretin	retinoid	MLN-4924	NEDD8-Activating Enzyme (NAE) Inhibitor	71.4281	7	29.9	61579.8	-0.15251	1.02952	1.02952	0.45252	-0.15352
14971	1954	6	SR-2211	ROR-gamma Inverse Agonist	MLN-4924	NEDD8-Activating Enzyme (NAE) Inhibitor	67.8128	14	2.82745	62775.9	-0.77547	1.01965	1.01374	0.4009	-0.28966
14971	1955	6	GSK-2981278	ROR-gamma Inverse Agonist	MLN-4924	NEDD8-Activating Enzyme (NAE) Inhibitor	71.1412	15	-57.404	64834.7	-7.34491	0.99556	0.98069	0.39864	-0.75757
14971	1956	6	Isotretinoin	Retinoid RAR Agonist	MLN-4924	NEDD8-Activating Enzyme (NAE) Inhibitor	69.1043	16	-13.2544	64141.9	-4.54171	1.03431	1.02068	0.65567	-0.57696
14971	1957	6	Tazarotene	Retinoid RAR Agonist	MLN-4924	NEDD8-Activating Enzyme (NAE) Inhibitor	64.1784	15	-46.941	63777.6	-4.50028	0.98722	0.98189	0.29842	-0.69067
14971	1958	6	Tamibarotene	Retinoid RAR Agonist	MLN-4924	NEDD8-Activating Enzyme (NAE) Inhibitor	57.4372	8	53.6764	60895.2	-0.21282	1.05886	1.04192	0.82787	-0.05379
14971	1959	6	Tretinoin	Retinoid RORbeta Ligand	MLN-4924	NEDD8-Activating Enzyme (NAE) Inhibitor	74.3122	12	-11.2928	63428.3	-5.66102	1.01553	1.01494	0.48022	-0.58505
14971	1960	6	Bexarotene	Retinoid RXR Agonist	MLN-4924	NEDD8-Activating Enzyme (NAE) Inhibitor	72.0229	12	-1.00064	62048.1	-3.25968	1.02231	1.02181	0.5015	-0.50442
14971	1961	6	AGN-194204	RXR Agonist	MLN-4924	NEDD8-Activating Enzyme (NAE) Inhibitor	73.436	12	-42.1515	64258.5	-6.70892	0.9993	0.9993	0.32447	-0.74599
14971	1962	6	LG-100268	RXR Agonist	MLN-4924	NEDD8-Activating Enzyme (NAE) Inhibitor	73.9261	15	-48.3171	64764.6	-6.00341	0.9936	0.9936	0.26103	-0.7442
14971	1963	6	Adapalene	topical retinoid	MLN-4924	NEDD8-Activating Enzyme (NAE) Inhibitor	71.1622	5	37.344	63751	0.26311	1.02109	1.02109	0.44953	-0.07609
14971	1964	6	Riboflavin	Vitamin	MLN-4924	NEDD8-Activating Enzyme (NAE) Inhibitor	60.5995	12	-4.81429	64317.3	-2.47481	1.00523	1.00523	0.25113	-0.29927
14971	1965	6	Niacinamide	Vitamin	MLN-4924	NEDD8-Activating Enzyme (NAE) Inhibitor	74.5219	10	37.9625	61903	-5.4255	1.0416	1.0416	0.9345	-0.55487
14971	1966	6	Vitamin B12	Unknown	MLN-4924	NEDD8-Activating Enzyme (NAE) Inhibitor	69.58	13	-32.1683	65299.9	-5.27158	0.99493	0.99493	0.24534	-0.56702
14971	1967	6	Pantothenic acid	Vitamin	MLN-4924	NEDD8-Activating Enzyme (NAE) Inhibitor	67.571	11	-2.33177	63355.9	-3.02078	1.00606	1.00606	0.27315	-0.29647
14971	1968	6	Hydroxocobalamin	Vitamin	MLN-4924	NEDD8-Activating Enzyme (NAE) Inhibitor	71.9277	10	-4.2857	65308.6	-2.6111	1.00781	1.00781	0.38554	-0.42839
14971	1969	6	Calcitriol	Vitamin D Analog	MLN-4924	NEDD8-Activating Enzyme (NAE) Inhibitor	67.6111	9	43.2189	65495.6	-0.68281	1.02911	1.02911	0.53965	-0.10746
14971	1970	6	Doxercalciferol	Vitamin D Analog	MLN-4924	NEDD8-Activating Enzyme (NAE) Inhibitor	61.5881	10	1.37074	66283.7	-1.40577	1.00084	1.00084	0.37884	-0.36513
14971	1971	6	Seocalcitol	Vitamin D Analog	MLN-4924	NEDD8-Activating Enzyme (NAE) Inhibitor	59.4235	6	49.9965	64941.2	1.75357	1.03106	1.03106	0.52656	-0.0266
14971	1972	6	Paricalcitol-D6 (ABT-358)	Vitamin D Receptor (VDR) Agonist	MLN-4924	NEDD8-Activating Enzyme (NAE) Inhibitor	69.5034	4	77.1157	63787.5	2.04862	1.04324	1.04119	0.83287	-0.0323
14971	1973	6	Calcitriol (Ro-21-5535)	Vitamin D Receptor (VDR) Agonist	MLN-4924	NEDD8-Activating Enzyme (NAE) Inhibitor	70.3612	8	-3.61177	65114.9	-0.32948	1.01877	1.01877	0.62872	-0.66484
14971	1974	6	Warfarin sodium	Vitamin K Epoxide Reductase (VKER, VKOR) Inhibitor	MLN-4924	NEDD8-Activating Enzyme (NAE) Inhibitor	66.5443	11	21.6992	64103.9	-1.34817	1.02283	1.02283	0.51394	-0.29695
14971	1975	6	beta-Carotene	Vitamin/Supplement	MLN-4924	NEDD8-Activating Enzyme (NAE) Inhibitor	60.7903	13	-27.1053	62686.6	-4.70425	1.01226	0.9792	0.57532	-0.28186
14971	1976	6	HA-130	ENPP2 (Autotaxin) Inhibitor	MLN-4924	NEDD8-Activating Enzyme (NAE) Inhibitor	25.2286	13	-3.09155	64084.1	-2.84827	1.00403	0.98023	0.74427	-0.33536
14971	1977	6	PF-8380	Phosphodiesterase II (ENPP2; Autotaxin) Inhibitor	MLN-4924	NEDD8-Activating Enzyme (NAE) Inhibitor	42.6335	13	-16.8897	63763	-3.50609	1.01942	0.97986	0.66057	-0.1506
14971	1978	6	BAY-60-7550	Phosphodiesterase II (PDE2A) Inhibitor	MLN-4924	NEDD8-Activating Enzyme (NAE) Inhibitor	47.2442	16	-33.1979	63612.4	-4.96936	0.97139	0.96842	0.31593	-0.59369
14971	1979	6	Anagrelide	Phosphodiesterase III (PDE3) Inhibitor	MLN-4924	NEDD8-Activating Enzyme (NAE) Inhibitor	14.478	10	17.9179	62442.9	-2.85151	1.00269	0.98147	1.1069	-0.60931
14971	1980	6	Olprinone	Phosphodiesterase III (PDE3) Inhibitor	MLN-4924	NEDD8-Activating Enzyme (NAE) Inhibitor	13.6817	12	22.9857	63363.1	-0.96843	1.02284	1.0078	0.57482	-0.12622
14971	1981	6	Pimobendan	Phosphodiesterase III (PDE3) Inhibitor	MLN-4924	NEDD8-Activating Enzyme (NAE) Inhibitor	19.0987	12	1.8249	63322.7	-2.33968	1.00241	0.98915	0.43223	-0.20205
14971	1982	6	Cilostazol	Phosphodiesterase III (PDE3) Inhibitor	MLN-4924	NEDD8-Activating Enzyme (NAE) Inhibitor	67.7859	12	-18.5125	63928.5	-1.38603	0.99255	0.99255	0.23603	-0.42115
14971	1983	6	Milrinone	Phosphodiesterase III (PDE3) Inhibitor	MLN-4924	NEDD8-Activating Enzyme (NAE) Inhibitor	60.6837	11	-12.8196	65878.6	-1.65067	0.99783	0.99783	0.28262	-0.41082
14971	1984	6	Parogrelil	Phosphodiesterase III/Va (PDE) Inhibitor	MLN-4924	NEDD8-Activating Enzyme (NAE) Inhibitor	48.6211	6	13.7232	62512.4	0.01736	1.00383	1.0037	0.40819	-0.26933
14971	1985	6	S-(+)-Rolipram	Phosphodiesterase IIII (PDE4) Inhibitor	MLN-4924	NEDD8-Activating Enzyme (NAE) Inhibitor	68.9476	13	7.68834	62458.1	-0.84436	1.00454	1.00454	0.34842	-0.27153
14971	1986	6	Cilomilast	Phosphodiesterase IIII (PDE4) Inhibitor	MLN-4924	NEDD8-Activating Enzyme (NAE) Inhibitor	58.9531	8	23.4176	61827.4	-0.21495	1.01445	1.01157	0.56716	-0.29366
14971	1987	6	NCGC00168459-01	Phosphodiesterase IIII (PDE4) Inhibitor	MLN-4924	NEDD8-Activating Enzyme (NAE) Inhibitor	65.3725	11	31.7838	60197.7	-2.17136	1.06614	1.04045	1.0966	-0.29555
14971	1988	6	NCGC00249759	Phosphodiesterase IIII (PDE4) Inhibitor	MLN-4924	NEDD8-Activating Enzyme (NAE) Inhibitor	70.5448	18	-55.299	62707.7	-3.70655	0.98087	0.97886	0.1115	-0.63463
14971	1989	6	Lirimilast	Phosphodiesterase IIII (PDE4) Inhibitor	MLN-4924	NEDD8-Activating Enzyme (NAE) Inhibitor	73.7699	10	32.3287	60190.9	-2.62177	1.05338	1.04476	0.80344	-0.36924
14971	1990	6	AN-2728	Phosphodiesterase IIII (PDE4) Inhibitor	MLN-4924	NEDD8-Activating Enzyme (NAE) Inhibitor	73.3562	10	21.5453	62519.9	-2.55882	1.01992	1.01992	0.66235	-0.4469
14971	1991	6	Roflumilast	Phosphodiesterase IIII (PDE4) Inhibitor	MLN-4924	NEDD8-Activating Enzyme (NAE) Inhibitor	71.9868	17	-108.489	63922.8	-8.41032	0.97937	0.96508	0.3026	-1.15976
14971	1992	6	GSK-256066	Phosphodiesterase IIII (PDE4) Inhibitor	MLN-4924	NEDD8-Activating Enzyme (NAE) Inhibitor	71.207	19	-85.3907	64424	-7.01751	0.98833	0.97544	0.28536	-0.92247
14971	1993	6	Rolipram	Phosphodiesterase IIII (PDE4) Inhibitor	MLN-4924	NEDD8-Activating Enzyme (NAE) Inhibitor	68.9029	14	8.22093	61175	-3.0367	1.03803	1.02739	0.60174	-0.37346
14971	1994	6	D-159687	Phosphodiesterase IIII D (PDE4D) Inhibitor	MLN-4924	NEDD8-Activating Enzyme (NAE) Inhibitor	71.7257	13	20.0485	60431.2	-2.67355	1.03662	1.03662	0.6511	-0.45061
14971	1995	6	MP-10	Phosphodiesterase PDE10A Inhibitor	MLN-4924	NEDD8-Activating Enzyme (NAE) Inhibitor	73.0837	10	44.8372	59206.2	-2.30068	1.05825	1.05396	0.86278	-0.35959
14971	1996	6	Dipyridamole	Phosphodiesterase PDE3 Inhibitor	MLN-4924	NEDD8-Activating Enzyme (NAE) Inhibitor	73.287	17	-67.9603	65816.9	-6.39445	0.98242	0.98242	0.21645	-0.89606
14971	1997	6	Sildenafil citrate	Phosphodiesterase V (PDE5) Inhibitor	MLN-4924	NEDD8-Activating Enzyme (NAE) Inhibitor	58.8447	7	23.0158	66060.5	-2.53698	1.01557	1.01557	0.49157	-0.26141
14971	1998	6	Vardenafil	Phosphodiesterase V (PDE5) Inhibitor	MLN-4924	NEDD8-Activating Enzyme (NAE) Inhibitor	74.094	12	-22.8505	65300.3	-3.88722	1.00292	1.00292	0.27412	-0.50262
[truncated: 452 more rows]

## Sheet: Pevonedistat 6X6 dataset ranked
Supplemental Table X
AssayId	BlockId	Size	RowName	RowTarget	ColName	ColTarget	ExcessHSA
14971	1028	6	Mivebresib (ABBV-075)	Brd4 Inhibitor	MLN-4924	NEDD8-Activating Enzyme (NAE) Inhibitor	-457.655
14971	52	6	SM-164	IAP Inhibitor	MLN-4924	NEDD8-Activating Enzyme (NAE) Inhibitor	-415.94
14971	1475	6	CB-839	Glutaminase Inhibitor	MLN-4924	NEDD8-Activating Enzyme (NAE) Inhibitor	-354.55
14971	2250	6	Triptonide	Immunosuppressants	MLN-4924	NEDD8-Activating Enzyme (NAE) Inhibitor	-352.647
14971	1166	6	Indimitecan hydrochloride (LMP-776)	DNA Topoisomerase I Inhibitor	MLN-4924	NEDD8-Activating Enzyme (NAE) Inhibitor	-339.422
14971	41	6	RITA	MDM2 (hdm2) Inhibitor	MLN-4924	NEDD8-Activating Enzyme (NAE) Inhibitor	-337.13
14971	270	6	CHIR-124	Chk1 Inhibitor	MLN-4924	NEDD8-Activating Enzyme (NAE) Inhibitor	-334.184
14971	1156	6	10-hydroxycamptothecin	DNA Topoisomerase I Inhibitor	MLN-4924	NEDD8-Activating Enzyme (NAE) Inhibitor	-326.242
14971	1033	6	AZD-5153 6-Hydroxy-2-naphthoic acid	Brd4 Inhibitor	MLN-4924	NEDD8-Activating Enzyme (NAE) Inhibitor	-316.298
14971	59	6	Birinapant	IAP Inhibitor	MLN-4924	NEDD8-Activating Enzyme (NAE) Inhibitor	-313.516
14971	1539	6	AVN944	Unknown	MLN-4924	NEDD8-Activating Enzyme (NAE) Inhibitor	-294.162
14971	1283	6	Tosedostat	Aminopeptidase N Inhibitor	MLN-4924	NEDD8-Activating Enzyme (NAE) Inhibitor	-292.942
14971	1074	6	Triptolide	Inhibition of RNA polymerase II mediated transcription	MLN-4924	NEDD8-Activating Enzyme (NAE) Inhibitor	-286.815
14971	55	6	GDC-0152	IAP Inhibitor	MLN-4924	NEDD8-Activating Enzyme (NAE) Inhibitor	-281.042
14971	1165	6	LMP-744	DNA Topoisomerase I Inhibitor	MLN-4924	NEDD8-Activating Enzyme (NAE) Inhibitor	-275.721
14971	392	6	LY-2090314	GSK-3 beta Inhibitor	MLN-4924	NEDD8-Activating Enzyme (NAE) Inhibitor	-273.309
14971	1092	6	Floxuridine	Pyrimidine Antagonist	MLN-4924	NEDD8-Activating Enzyme (NAE) Inhibitor	-267.564
14971	1160	6	Rebeccamycin	DNA Topoisomerase I Inhibitor	MLN-4924	NEDD8-Activating Enzyme (NAE) Inhibitor	-266.801
14971	54	6	LCL-161	IAP Inhibitor	MLN-4924	NEDD8-Activating Enzyme (NAE) Inhibitor	-264.88
14971	1655	6	Manassantin A	HIF-1alpha Inhibitor	MLN-4924	NEDD8-Activating Enzyme (NAE) Inhibitor	-260.061
14971	201	6	BMS-595	Casein Kinase 2 Inhibitor	MLN-4924	NEDD8-Activating Enzyme (NAE) Inhibitor	-256.768
14971	945	6	WT-161	HDAC Inhibitor	MLN-4924	NEDD8-Activating Enzyme (NAE) Inhibitor	-254.027
14971	1163	6	Belotecan	DNA Topoisomerase I Inhibitor	MLN-4924	NEDD8-Activating Enzyme (NAE) Inhibitor	-239.177
14971	1024	6	JQ1	Brd4 Inhibitor	MLN-4924	NEDD8-Activating Enzyme (NAE) Inhibitor	-238.533
14971	1583	6	KPT-9274	PAK4/NAMPT	MLN-4924	NEDD8-Activating Enzyme (NAE) Inhibitor	-235.893
14971	1155	6	Camptothecin	DNA Topoisomerase I Inhibitor	MLN-4924	NEDD8-Activating Enzyme (NAE) Inhibitor	-232.537
14971	631	6	PD-169316	p38 MAPK Inhibitor	MLN-4924	NEDD8-Activating Enzyme (NAE) Inhibitor	-230.885
14971	1172	6	Nemorubicin	DNA Topoisomerase II Inhibitor	MLN-4924	NEDD8-Activating Enzyme (NAE) Inhibitor	-228.778
14971	42	6	Serdemetan	MDM2 (hdm2) Inhibitor	MLN-4924	NEDD8-Activating Enzyme (NAE) Inhibitor	-227.82
14971	2100	6	Antimycin A	Antifungal Agent	MLN-4924	NEDD8-Activating Enzyme (NAE) Inhibitor	-222.981
14971	216	6	Fluorocyclopentenylcytosine	CDK Inhibitor	MLN-4924	NEDD8-Activating Enzyme (NAE) Inhibitor	-221.837
14971	1792	6	BMS-214662	Farnesyltransferase (geranylgeranyl pyrophosphate synthase) Inhibitor	MLN-4924	NEDD8-Activating Enzyme (NAE) Inhibitor	-219.537
14971	273	6	TCS-2312	Chk1 Inhibitor	MLN-4924	NEDD8-Activating Enzyme (NAE) Inhibitor	-217.302
14971	316	6	Pelitinib	EGFR Inhibitor	MLN-4924	NEDD8-Activating Enzyme (NAE) Inhibitor	-217.116
14971	1133	6	Mitomycin C	DNA Alkylating Agent	MLN-4924	NEDD8-Activating Enzyme (NAE) Inhibitor	-215.55
14971	50	6	SJ-172550	MDM4 (MDMX) Inhibitor	MLN-4924	NEDD8-Activating Enzyme (NAE) Inhibitor	-214.299
14971	1157	6	SN-38	DNA Topoisomerase I Inhibitor	MLN-4924	NEDD8-Activating Enzyme (NAE) Inhibitor	-211.966
14971	1158	6	Irinotecan	DNA Topoisomerase I Inhibitor	MLN-4924	NEDD8-Activating Enzyme (NAE) Inhibitor	-204.453
14971	2095	6	Nanchangmycin	Polyether Antibiotic	MLN-4924	NEDD8-Activating Enzyme (NAE) Inhibitor	-204.134
14971	1472	6	Cladribine	Adenosine Deaminase Inhibitor	MLN-4924	NEDD8-Activating Enzyme (NAE) Inhibitor	-202.145
14971	1100	6	NSC-48006	DNA Methyltransferase (DNMT) Inhibitor	MLN-4924	NEDD8-Activating Enzyme (NAE) Inhibitor	-196.721
14971	745	6	VPS34 Inhibitor 1 (Compound 19, PIK-III analogue)	VPS34 Inhibitor	MLN-4924	NEDD8-Activating Enzyme (NAE) Inhibitor	-196.156
14971	2096	6	Salinomycin	Anticoccidial/Antibacterial	MLN-4924	NEDD8-Activating Enzyme (NAE) Inhibitor	-193.41
14971	1654	6	Lificiguat	HIF-1alpha Inhibitor	MLN-4924	NEDD8-Activating Enzyme (NAE) Inhibitor	-191.274
14971	1558	6	GNE-618	NAMPT Inhibitor	MLN-4924	NEDD8-Activating Enzyme (NAE) Inhibitor	-189.142
14971	1161	6	Genz-644282	DNA Topoisomerase I Inhibitor	MLN-4924	NEDD8-Activating Enzyme (NAE) Inhibitor	-185.052
14971	1080	6	Gemcitabine	Ribonucleotide reductase Inhibitor	MLN-4924	NEDD8-Activating Enzyme (NAE) Inhibitor	-183.635
14971	982	6	CPI-637	CBP/p300 Inhibitor	MLN-4924	NEDD8-Activating Enzyme (NAE) Inhibitor	-181.993
14971	149	6	AT-9283	Aurora-A/B Inhibitor	MLN-4924	NEDD8-Activating Enzyme (NAE) Inhibitor	-180.384
14971	1148	6	Trabectedin	DNA-Damaging Drug	MLN-4924	NEDD8-Activating Enzyme (NAE) Inhibitor	-180.209
14971	21	6	Alacepril	Angiotensin-I Converting Enzyme Inhibitor	MLN-4924	NEDD8-Activating Enzyme (NAE) Inhibitor	-178.402
14971	462	6	Lestaurtinib	Jak/Tyk/Flt Inhibitor	MLN-4924	NEDD8-Activating Enzyme (NAE) Inhibitor	-178.337
14971	1023	6	Birabresib	Brd2 Inhibitor	MLN-4924	NEDD8-Activating Enzyme (NAE) Inhibitor	-176.306
14971	321	6	AV-412	EGFR Inhibitor	MLN-4924	NEDD8-Activating Enzyme (NAE) Inhibitor	-176.108
14971	1153	6	SJG-136	DNA-Intercalating Drugs	MLN-4924	NEDD8-Activating Enzyme (NAE) Inhibitor	-175.729
14971	2009	6	APTO-253	Phase I enhancer of KLF4 expression, apoptosis inducer, angiogensis Inhibitor, cell cycle Inhibitor.	MLN-4924	NEDD8-Activating Enzyme (NAE) Inhibitor	-174.794
14971	213	6	Seliciclib	CDK Inhibitor	MLN-4924	NEDD8-Activating Enzyme (NAE) Inhibitor	-173.576
14971	60	6	AT-406	IAP Inhibitor	MLN-4924	NEDD8-Activating Enzyme (NAE) Inhibitor	-173.395
14971	2094	6	Monensin sodium salt	Polyether Antibiotic	MLN-4924	NEDD8-Activating Enzyme (NAE) Inhibitor	-172.379
14971	691	6	Deguelin	PI3K Inhibitor	MLN-4924	NEDD8-Activating Enzyme (NAE) Inhibitor	-172.009
14971	2363	6	Metarrestin (KUC109088N)	Perinuclear compartment (PNC) assembly Inhibitor	MLN-4924	NEDD8-Activating Enzyme (NAE) Inhibitor	-171.695
14971	57	6	AT-IAP	IAP Inhibitor	MLN-4924	NEDD8-Activating Enzyme (NAE) Inhibitor	-168.67
14971	402	6	AMG-337	HGFR Inhibitor	MLN-4924	NEDD8-Activating Enzyme (NAE) Inhibitor	-159.335
14971	2443	6	Bafilomycin A1	Vacuolar H+ ATPase (V-ATPase) Inhibitor	MLN-4924	NEDD8-Activating Enzyme (NAE) Inhibitor	-157.31
14971	19	6	Ramipril	Angiotensin-I Converting Enzyme Inhibitor	MLN-4924	NEDD8-Activating Enzyme (NAE) Inhibitor	-157.043
14971	1274	6	VLX-1570	Ubiquitin C-terminal Hydrolase L5 (UCH-L5) Inhibitor	MLN-4924	NEDD8-Activating Enzyme (NAE) Inhibitor	-155.06
14971	731	6	CH-5132799	PI3Kalpha, beta, gamma Inhibitor	MLN-4924	NEDD8-Activating Enzyme (NAE) Inhibitor	-155.012
14971	1740	6	Quinacrine	Secretory Phospholipase A2 (sPLA2) Inhibitor	MLN-4924	NEDD8-Activating Enzyme (NAE) Inhibitor	-154.509
14971	2243	6	CPI-203	IL-6 Production Inhibitor	MLN-4924	NEDD8-Activating Enzyme (NAE) Inhibitor	-154.23
14971	1687	6	Deferoxamine mesylate	Iron Chelating Agent	MLN-4924	NEDD8-Activating Enzyme (NAE) Inhibitor	-153.107
14971	615	6	CBL-0137	NF-kappaB Activation Inhibitor	MLN-4924	NEDD8-Activating Enzyme (NAE) Inhibitor	-152.931
14971	269	6	CCT-244747	Chk1 Inhibitor	MLN-4924	NEDD8-Activating Enzyme (NAE) Inhibitor	-152.537
14971	1159	6	Exatecan	DNA Topoisomerase I Inhibitor	MLN-4924	NEDD8-Activating Enzyme (NAE) Inhibitor	-151.956
14971	390	6	Cycloheximide	GSK-3 beta Inhibitor	MLN-4924	NEDD8-Activating Enzyme (NAE) Inhibitor	-151.078
14971	439	6	SPC-839	IKK beta Inhibitor	MLN-4924	NEDD8-Activating Enzyme (NAE) Inhibitor	-150.624
14971	141	6	CCT-129202	Aurora Kinase Inhibitor	MLN-4924	NEDD8-Activating Enzyme (NAE) Inhibitor	-149.797
14971	1338	6	Formestane	Aromatase Inhibitor	MLN-4924	NEDD8-Activating Enzyme (NAE) Inhibitor	-148.099
14971	15	6	M-024	Angiotensin AT2 Receptor Agonist	MLN-4924	NEDD8-Activating Enzyme (NAE) Inhibitor	-146.272
14971	627	6	PF-3758309	p21-Activated Kinase 4 (PAK4) Inhibitor	MLN-4924	NEDD8-Activating Enzyme (NAE) Inhibitor	-144.339
14971	370	6	ACTB-1003	FGFR Inhibitor	MLN-4924	NEDD8-Activating Enzyme (NAE) Inhibitor	-141.391
14971	226	6	7-Hydroxystaurosporine	CDK1/2/4/6	MLN-4924	NEDD8-Activating Enzyme (NAE) Inhibitor	-139.258
14971	493	6	C-188-9	STAT3 Expression Inhibitor	MLN-4924	NEDD8-Activating Enzyme (NAE) Inhibitor	-138.708
14971	1070	6	Zebularine	Cytidine Deaminase Inhibitor	MLN-4924	NEDD8-Activating Enzyme (NAE) Inhibitor	-137.447
14971	1675	6	VLX-600	Autophagy Inducer	MLN-4924	NEDD8-Activating Enzyme (NAE) Inhibitor	-137.395
14971	73	6	S-99	ASK1 Inhibitor	MLN-4924	NEDD8-Activating Enzyme (NAE) Inhibitor	-137.059
14971	1331	6	Eltanexor	Exportin-1 Antagonist	MLN-4924	NEDD8-Activating Enzyme (NAE) Inhibitor	-136.367
14971	639	6	Talmapimod	p38 MAPK Inhibitor	MLN-4924	NEDD8-Activating Enzyme (NAE) Inhibitor	-136.154
14971	638	6	R-1487	p38 MAPK Inhibitor	MLN-4924	NEDD8-Activating Enzyme (NAE) Inhibitor	-136.125
14971	1827	6	CPG-52364	TLR 7, 8 and 9 Antagonist	MLN-4924	NEDD8-Activating Enzyme (NAE) Inhibitor	-135.214
14971	2212	6	Cyanein	Golgi-Specific Brefeldin A-Resistance Guanine Nucleotide Exchange Factor 1 (GBF1) Inhibitor	MLN-4924	NEDD8-Activating Enzyme (NAE) Inhibitor	-130.93
14971	16	6	Enalapril maleate	Angiotensin-I Converting Enzyme Inhibitor	MLN-4924	NEDD8-Activating Enzyme (NAE) Inhibitor	-130.471
14971	530	6	FMK	RSK Inhibitor	MLN-4924	NEDD8-Activating Enzyme (NAE) Inhibitor	-129.965
14971	18	6	Benazepril	Angiotensin-I Converting Enzyme Inhibitor	MLN-4924	NEDD8-Activating Enzyme (NAE) Inhibitor	-129.688
14971	1245	6	PU-WS-13	Heat Shock Protein 90 (hsp90) Inhibitor	MLN-4924	NEDD8-Activating Enzyme (NAE) Inhibitor	-129.342
14971	351	6	Mubritinib	HER2 Inhibitor	MLN-4924	NEDD8-Activating Enzyme (NAE) Inhibitor	-128.009
14971	2146	6	Cyclocytidine hydrochloride	antiviral	MLN-4924	NEDD8-Activating Enzyme (NAE) Inhibitor	-126.174
14971	64	6	Necrostatin 2	RIP1 Kinase Inhibitor	MLN-4924	NEDD8-Activating Enzyme (NAE) Inhibitor	-125.868
14971	389	6	AR-A014418	GSK-3 alpha Inhibitor	MLN-4924	NEDD8-Activating Enzyme (NAE) Inhibitor	-125.079
14971	271	6	MK-8776	Chk1 Inhibitor	MLN-4924	NEDD8-Activating Enzyme (NAE) Inhibitor	-124.324
14971	2191	6	Icaritin	flavone	MLN-4924	NEDD8-Activating Enzyme (NAE) Inhibitor	-123.605
14971	752	6	AZD-1208	Pim-1/2/3 kinase Inhibitor	MLN-4924	NEDD8-Activating Enzyme (NAE) Inhibitor	-123.077
14971	181	6	BGB-3111	BTK Inhibitor	MLN-4924	NEDD8-Activating Enzyme (NAE) Inhibitor	-122.619
14971	1191	6	Gatifloxacin	DNA Topoisomerase IV Inhibitor	MLN-4924	NEDD8-Activating Enzyme (NAE) Inhibitor	-121.663
14971	1626	6	STF-118804	Solute Carrier Family 2, Facilitated Glucose Transporter Member 1 (GLUT-1; SLC2A1) Inhibitor	MLN-4924	NEDD8-Activating Enzyme (NAE) Inhibitor	-121.58
14971	2413	6	Lurbinectedin	RNA Polymerase Inhibitor	MLN-4924	NEDD8-Activating Enzyme (NAE) Inhibitor	-118.82
14971	2013	6	Actinomycin D	DNA-Directed RNA Polymerase Inhibitor	MLN-4924	NEDD8-Activating Enzyme (NAE) Inhibitor	-118.4
14971	1560	6	NAMPT-IN-1	NAMPT Inhibitor	MLN-4924	NEDD8-Activating Enzyme (NAE) Inhibitor	-118.386
14971	176	6	Asciminib	Bcr-Abl Inhibitor	MLN-4924	NEDD8-Activating Enzyme (NAE) Inhibitor	-117.888
14971	634	6	Doramapimod	p38 MAPK Inhibitor	MLN-4924	NEDD8-Activating Enzyme (NAE) Inhibitor	-116.028
14971	1088	6	Azathioprine	Purine Antagonist	MLN-4924	NEDD8-Activating Enzyme (NAE) Inhibitor	-115.932
14971	1035	6	BI-7273	Brd7 Inhibitor	MLN-4924	NEDD8-Activating Enzyme (NAE) Inhibitor	-115.835
14971	391	6	TWS-119	GSK-3 beta Inhibitor	MLN-4924	NEDD8-Activating Enzyme (NAE) Inhibitor	-115.534
14971	1422	6	Methylrosaniline chloride	TNFR1 (p55/CD120a) Modulator	MLN-4924	NEDD8-Activating Enzyme (NAE) Inhibitor	-115.532
14971	1090	6	Fluorouracil	Pyrimidine Antagonist	MLN-4924	NEDD8-Activating Enzyme (NAE) Inhibitor	-114.949
14971	816	6	SP-600125	SAPK1 (JNK) Inhibitor	MLN-4924	NEDD8-Activating Enzyme (NAE) Inhibitor	-114.804
14971	2358	6	Maprotiline hydrochloride	Noradrenaline Reuptake Inhibitor	MLN-4924	NEDD8-Activating Enzyme (NAE) Inhibitor	-114.011
14971	677	6	Gedatolisib	PI3K alpha Inhibitor	MLN-4924	NEDD8-Activating Enzyme (NAE) Inhibitor	-113.79
14971	1124	6	Modufolin	Antimetabolite	MLN-4924	NEDD8-Activating Enzyme (NAE) Inhibitor	-113.398
14971	511	6	AMG-47a	Lck Kinase Inhibitor	MLN-4924	NEDD8-Activating Enzyme (NAE) Inhibitor	-111.753
14971	1684	6	cPEPCK Inhibitor	cPEPCK Inhibitor	MLN-4924	NEDD8-Activating Enzyme (NAE) Inhibitor	-110.937
14971	7	6	Pralnacasan	Caspase-1 Inhibitor	MLN-4924	NEDD8-Activating Enzyme (NAE) Inhibitor	-110.822
14971	444	6	GMX-1778	IKK beta Inhibitor	MLN-4924	NEDD8-Activating Enzyme (NAE) Inhibitor	-110.355
14971	292	6	PD-166285	cSRC Inhibitor	MLN-4924	NEDD8-Activating Enzyme (NAE) Inhibitor	-110.103
14971	589	6	Torin-2	mTOR Inhibitor	MLN-4924	NEDD8-Activating Enzyme (NAE) Inhibitor	-109.787
14971	365	6	BLU-9931	FGFR 4 Inhibitor	MLN-4924	NEDD8-Activating Enzyme (NAE) Inhibitor	-109.152
14971	1991	6	Roflumilast	Phosphodiesterase IIII (PDE4) Inhibitor	MLN-4924	NEDD8-Activating Enzyme (NAE) Inhibitor	-108.489
14971	2387	6	Pentamidine isethionate	PRL Phosphatase Inhibitor	MLN-4924	NEDD8-Activating Enzyme (NAE) Inhibitor	-108.166
14971	503	6	CC-401	JNK Inhibitor	MLN-4924	NEDD8-Activating Enzyme (NAE) Inhibitor	-107.725
14971	397	6	GSK3 Inhibitor	GSK-3 Inhibitor	MLN-4924	NEDD8-Activating Enzyme (NAE) Inhibitor	-107.302
14971	17	6	Perindopril	Angiotensin-I Converting Enzyme Inhibitor	MLN-4924	NEDD8-Activating Enzyme (NAE) Inhibitor	-107.073
14971	1038	6	ARV-825	Brd4 Inhibitor	MLN-4924	NEDD8-Activating Enzyme (NAE) Inhibitor	-106.711
14971	588	6	GNE-317	mTOR Inhibitor	MLN-4924	NEDD8-Activating Enzyme (NAE) Inhibitor	-106.389
14971	423	6	GNE-495	MAP4K4 Inhibitor	MLN-4924	NEDD8-Activating Enzyme (NAE) Inhibitor	-104.273
14971	1107	6	Clofarabine	DNA Polymerase Inhibitor	MLN-4924	NEDD8-Activating Enzyme (NAE) Inhibitor	-103.891
14971	1170	6	Vosaroxin	DNA Topoisomerase II Inhibitor	MLN-4924	NEDD8-Activating Enzyme (NAE) Inhibitor	-103.716
14971	491	6	Tyrphostin B42	STAT-3 Inhibitor	MLN-4924	NEDD8-Activating Enzyme (NAE) Inhibitor	-102.962
14971	251	6	TAK-931	CDK 7 Inhibitor	MLN-4924	NEDD8-Activating Enzyme (NAE) Inhibitor	-102.897
14971	1692	6	Brequinar	DHODH Inhibitor	MLN-4924	NEDD8-Activating Enzyme (NAE) Inhibitor	-102.063
14971	756	6	Midostaurin	PKC/flt3 Inhibitor	MLN-4924	NEDD8-Activating Enzyme (NAE) Inhibitor	-101.483
14971	633	6	JX-401	p38 MAPK Inhibitor	MLN-4924	NEDD8-Activating Enzyme (NAE) Inhibitor	-101.159
14971	1673	6	NMS-873	p97 ATPase Inhibitor	MLN-4924	NEDD8-Activating Enzyme (NAE) Inhibitor	-100.915
14971	436	6	Entrectinib	TrkA/B/C,ROS1,ALK Inhibitor	MLN-4924	NEDD8-Activating Enzyme (NAE) Inhibitor	-99.9349
14971	1557	6	Rotenone	NADH-Ubiquinone Oxidoreductase (Complex I) Inhibitor	MLN-4924	NEDD8-Activating Enzyme (NAE) Inhibitor	-99.0215
14971	431	6	NVP-AEW541	Unknown	MLN-4924	NEDD8-Activating Enzyme (NAE) Inhibitor	-98.3811
14971	528	6	Merestinib	MET Inhibitor	MLN-4924	NEDD8-Activating Enzyme (NAE) Inhibitor	-98.3241
14971	2412	6	CX-5461	RNA Polymerase Inhibitor	MLN-4924	NEDD8-Activating Enzyme (NAE) Inhibitor	-98.1718
14971	240	6	Fascaplysin	CDK4/6 Inhibitor	MLN-4924	NEDD8-Activating Enzyme (NAE) Inhibitor	-97.9653
14971	516	6	GSK-2578215A	LRRK2 Inhibitor	MLN-4924	NEDD8-Activating Enzyme (NAE) Inhibitor	-97.8609
14971	1329	6	KPT-276	Exportin-1 Antagonist	MLN-4924	NEDD8-Activating Enzyme (NAE) Inhibitor	-96.661
14971	587	6	Torkinib	mTOR Inhibitor	MLN-4924	NEDD8-Activating Enzyme (NAE) Inhibitor	-95.1213
14971	2282	6	SR-9243	Liver-X-receptor (LXR) inverse Agonist that induces LXR-corepressor interaction	MLN-4924	NEDD8-Activating Enzyme (NAE) Inhibitor	-94.9293
14971	2181	6	Zibotentan	Endothelin ETA Receptor Antagonist	MLN-4924	NEDD8-Activating Enzyme (NAE) Inhibitor	-94.6309
14971	252	6	XL 413 hydrochloride	Serine/threonine-protein kinase PIM1 Inhibitor	MLN-4924	NEDD8-Activating Enzyme (NAE) Inhibitor	-94.5753
14971	1029	6	BMS-986158	Brd4 Inhibitor	MLN-4924	NEDD8-Activating Enzyme (NAE) Inhibitor	-94.5159
14971	182	6	Evobrutinib	BTK Inhibitor	MLN-4924	NEDD8-Activating Enzyme (NAE) Inhibitor	-94.4138
14971	40	6	HLI-373989	MDM2 (hdm2) Inhibitor	MLN-4924	NEDD8-Activating Enzyme (NAE) Inhibitor	-93.8117
14971	1230	6	AZ-82	Kinesin-Like Spindle Protein Inhibitor	MLN-4924	NEDD8-Activating Enzyme (NAE) Inhibitor	-93.7557
14971	179	6	ONO-4059 (GS-4059)	BTK Inhibitor	MLN-4924	NEDD8-Activating Enzyme (NAE) Inhibitor	-93.2022
14971	999	6	3-Deazaneplanocin A	EZH2 Inhibitor	MLN-4924	NEDD8-Activating Enzyme (NAE) Inhibitor	-91.982
14971	2044	6	NPS-R568	Calcium-Sensing Receptor (CaSR) Agonist	MLN-4924	NEDD8-Activating Enzyme (NAE) Inhibitor	-91.907
14971	1031	6	BAY-356	Brd4 Inhibitor	MLN-4924	NEDD8-Activating Enzyme (NAE) Inhibitor	-91.5
14971	1051	6	Niraparib	PARP Inhibitor	MLN-4924	NEDD8-Activating Enzyme (NAE) Inhibitor	-91.0785
14971	283	6	GW-2580	CSF1R (c-FMS) Inhibitor	MLN-4924	NEDD8-Activating Enzyme (NAE) Inhibitor	-91.0237
14971	1337	6	Ketoconazole	Aromatase Inhibitor	MLN-4924	NEDD8-Activating Enzyme (NAE) Inhibitor	-90.9327
14971	973	6	GSK-2879552	Lysine-Specific Histone Demethylase 1A (KDM1A; LSD1) Inhibitor	MLN-4924	NEDD8-Activating Enzyme (NAE) Inhibitor	-90.8106
14971	981	6	TPOP-146	CBP/p300 Inhibitor	MLN-4924	NEDD8-Activating Enzyme (NAE) Inhibitor	-90.4445
14971	906	6	R-1530	VEGFR-3 Inhibitor	MLN-4924	NEDD8-Activating Enzyme (NAE) Inhibitor	-90.0277
14971	1116	6	Raltitrexed	thymidylate synthase Inhibitor	MLN-4924	NEDD8-Activating Enzyme (NAE) Inhibitor	-89.6448
14971	2315	6	KUC111774N	microphthalmia-associated transcription factor (MITF) Inhibitor	MLN-4924	NEDD8-Activating Enzyme (NAE) Inhibitor	-88.83
14971	387	6	P21d hydrochloride	BRK/PTK6 Inhibitor	MLN-4924	NEDD8-Activating Enzyme (NAE) Inhibitor	-88.1973
14971	154	6	AMG-900	Aurora-A/B/C Kinase Inhibitor	MLN-4924	NEDD8-Activating Enzyme (NAE) Inhibitor	-88.0526
14971	1192	6	Sparfloxacin	DNA Topoisomerase IV Inhibitor	MLN-4924	NEDD8-Activating Enzyme (NAE) Inhibitor	-88.0282
14971	178	6	WS-3	beta Cell Proliferation Inducer	MLN-4924	NEDD8-Activating Enzyme (NAE) Inhibitor	-87.5789
14971	1752	6	Enzalutamide	Androgen Receptor Antagonist	MLN-4924	NEDD8-Activating Enzyme (NAE) Inhibitor	-87.4629
14971	1106	6	Cytarabine	DNA Polymerase Inhibitor	MLN-4924	NEDD8-Activating Enzyme (NAE) Inhibitor	-87.0345
14971	506	6	HMSL10058	JNK Inhibitor	MLN-4924	NEDD8-Activating Enzyme (NAE) Inhibitor	-86.9934
14971	747	6	CX-6258	Pim 1/2/3 Kinase Inhibitor	MLN-4924	NEDD8-Activating Enzyme (NAE) Inhibitor	-86.9832
14971	246	6	BS-181	CDK 7 Inhibitor	MLN-4924	NEDD8-Activating Enzyme (NAE) Inhibitor	-86.7747
14971	2080	6	Mosapride citrate	5-HT4 Antagonist	MLN-4924	NEDD8-Activating Enzyme (NAE) Inhibitor	-86.7716
14971	1559	6	Daporinad	NAMPT Inhibitor	MLN-4924	NEDD8-Activating Enzyme (NAE) Inhibitor	-86.6217
14971	1821	6	Rifaximin	Pregnane X Receptor (PXR) Agonist	MLN-4924	NEDD8-Activating Enzyme (NAE) Inhibitor	-86.3992
14971	848	6	VU-0364849	TGF-bR1 (ALK5) Inhibitor	MLN-4924	NEDD8-Activating Enzyme (NAE) Inhibitor	-86.3102
14971	146	6	Alisertib	Aurora-A Inhibitor	MLN-4924	NEDD8-Activating Enzyme (NAE) Inhibitor	-85.8332
14971	2368	6	CDIBA	Phospholipase C Inhibitor	MLN-4924	NEDD8-Activating Enzyme (NAE) Inhibitor	-85.4999
14971	1992	6	GSK-256066	Phosphodiesterase IIII (PDE4) Inhibitor	MLN-4924	NEDD8-Activating Enzyme (NAE) Inhibitor	-85.3907
14971	2101	6	Econazole nitrate	Antifungal Agent	MLN-4924	NEDD8-Activating Enzyme (NAE) Inhibitor	-84.6144
14971	817	6	MRT-67307	ULK1 Inhibitor	MLN-4924	NEDD8-Activating Enzyme (NAE) Inhibitor	-83.3309
14971	268	6	Rabusertib	Chk1 Inhibitor	MLN-4924	NEDD8-Activating Enzyme (NAE) Inhibitor	-83.3053
14971	2210	6	10-Deacetylbaccatin	antineoplastic intermediate	MLN-4924	NEDD8-Activating Enzyme (NAE) Inhibitor	-83.2233
14971	1426	6	KHS-101	lineage-specific differentiation enhancer	MLN-4924	NEDD8-Activating Enzyme (NAE) Inhibitor	-82.8385
14971	490	6	Cucurbitacin I	STAT-3 Inhibitor	MLN-4924	NEDD8-Activating Enzyme (NAE) Inhibitor	-82.2903
14971	596	6	WYE-125132	mTORC1/2 Inhibitor	MLN-4924	NEDD8-Activating Enzyme (NAE) Inhibitor	-82.1583
14971	322	6	AC-480	EGFR Inhibitor	MLN-4924	NEDD8-Activating Enzyme (NAE) Inhibitor	-81.4145
14971	884	6	BFH-772	VEGFR-2 Inhibitor	MLN-4924	NEDD8-Activating Enzyme (NAE) Inhibitor	-81.2611
14971	1174	6	Valrubicin	DNA Topoisomerase II Inhibitor	MLN-4924	NEDD8-Activating Enzyme (NAE) Inhibitor	-81.1979
14971	6	6	VX-765	Caspase-1 Inhibitor	MLN-4924	NEDD8-Activating Enzyme (NAE) Inhibitor	-80.4369
14971	1275	6	Spautin-1	Ubiquitin Specific Peptidase (USP10/13) Inhibitor	MLN-4924	NEDD8-Activating Enzyme (NAE) Inhibitor	-80.2927
14971	250	6	Atuveciclib	CDK 9 Inhibitor	MLN-4924	NEDD8-Activating Enzyme (NAE) Inhibitor	-79.8658
14971	2289	6	Amiselimod hydrochloride	Lysophospholipid edg1 (S1P1) Receptor Ligands	MLN-4924	NEDD8-Activating Enzyme (NAE) Inhibitor	-79.7897
14971	695	6	Pictilisib	PI3K Inhibitor	MLN-4924	NEDD8-Activating Enzyme (NAE) Inhibitor	-79.2052
14971	267	6	PF-477736	Chk1 Inhibitor	MLN-4924	NEDD8-Activating Enzyme (NAE) Inhibitor	-79.2012
14971	505	6	JNK Inhibitor V	JNK Inhibitor	MLN-4924	NEDD8-Activating Enzyme (NAE) Inhibitor	-78.8867
14971	62	6	PAC-1	Procaspase 3 Activator	MLN-4924	NEDD8-Activating Enzyme (NAE) Inhibitor	-78.8425
14971	1793	6	Tipifarnib	Farnesyltransferase Inhibitor	MLN-4924	NEDD8-Activating Enzyme (NAE) Inhibitor	-78.8037
14971	1640	6	Deferasirox	Iron Chelator	MLN-4924	NEDD8-Activating Enzyme (NAE) Inhibitor	-78.7414
14971	1196	6	Mebendazole	Tubulin depolymerization Inhibitor	MLN-4924	NEDD8-Activating Enzyme (NAE) Inhibitor	-78.7295
14971	393	6	BIO	GSK-3 Inhibitor	MLN-4924	NEDD8-Activating Enzyme (NAE) Inhibitor	-78.6962
14971	693	6	LY-3023414	PI3K Inhibitor	MLN-4924	NEDD8-Activating Enzyme (NAE) Inhibitor	-78.6381
14971	32	6	Obatoclax	Bcl-xL Inhibitor	MLN-4924	NEDD8-Activating Enzyme (NAE) Inhibitor	-78.5038
14971	2247	6	Laquinimod	Immunomodulators	MLN-4924	NEDD8-Activating Enzyme (NAE) Inhibitor	-78.2749
14971	2326	6	Dopamine hydrochloride	Neurotransmitter	MLN-4924	NEDD8-Activating Enzyme (NAE) Inhibitor	-78.085
14971	1709	6	NSC-319726	Mutant p53 Activator	MLN-4924	NEDD8-Activating Enzyme (NAE) Inhibitor	-77.9142
14971	1613	6	Bruceantin	MYC Expression Inhibitor;Apoptosis Inducers	MLN-4924	NEDD8-Activating Enzyme (NAE) Inhibitor	-77.645
14971	2376	6	Disulfiram	Aldehyde Dehydrogenase (ALDH2) Inhibitor	MLN-4924	NEDD8-Activating Enzyme (NAE) Inhibitor	-77.3481
14971	284	6	KI-20227	CSF1R (c-FMS) Inhibitor	MLN-4924	NEDD8-Activating Enzyme (NAE) Inhibitor	-77.2085
14971	2327	6	GW-4869	Neutral Sphingomyelinase (N-SMase) Inhibitor	MLN-4924	NEDD8-Activating Enzyme (NAE) Inhibitor	-77.0031
14971	1026	6	I-BET151	Brd4 Inhibitor	MLN-4924	NEDD8-Activating Enzyme (NAE) Inhibitor	-76.9243
14971	1533	6	Eeyarestatin I	Inhibitor of endoplasmic reticulum associated protein degradation	MLN-4924	NEDD8-Activating Enzyme (NAE) Inhibitor	-76.5821
14971	2168	6	Sotalol	beta-Adrenoceptor Antagonist	MLN-4924	NEDD8-Activating Enzyme (NAE) Inhibitor	-76.3801
14971	581	6	GDC-0980	mTOR Inhibitor	MLN-4924	NEDD8-Activating Enzyme (NAE) Inhibitor	-76.1401
14971	2439	6	Ipriflavone	Treatment of Osteoporosis	MLN-4924	NEDD8-Activating Enzyme (NAE) Inhibitor	-75.8314
14971	199	6	Emodin	Casein Kinase 2 Inhibitor	MLN-4924	NEDD8-Activating Enzyme (NAE) Inhibitor	-75.4928
14971	86	6	Triciribine	AKT Inhibitor	MLN-4924	NEDD8-Activating Enzyme (NAE) Inhibitor	-75.4853
14971	1178	6	Aclarubicin	DNA Topoisomerase II Inhibitor	MLN-4924	NEDD8-Activating Enzyme (NAE) Inhibitor	-75.303
14971	2106	6	Isoconazole nitrate	Antifungal Agent	MLN-4924	NEDD8-Activating Enzyme (NAE) Inhibitor	-75.1721
14971	2103	6	Tioconazole	Antifungal Agent	MLN-4924	NEDD8-Activating Enzyme (NAE) Inhibitor	-75.1364
14971	281	6	TG-003	Clk1, Clk4 Inhibitor	MLN-4924	NEDD8-Activating Enzyme (NAE) Inhibitor	-75.0162
14971	1065	6	Costunolide	Telomerase Inhibitor	MLN-4924	NEDD8-Activating Enzyme (NAE) Inhibitor	-74.4921
14971	1382	6	ICG-001	Wnt Signaling Inhibitor	MLN-4924	NEDD8-Activating Enzyme (NAE) Inhibitor	-74.0833
14971	854	6	AMG-Tie2-1	Tie-2 kinase Inhibitor	MLN-4924	NEDD8-Activating Enzyme (NAE) Inhibitor	-73.8973
14971	583	6	Ridaforolimus	mTOR Inhibitor	MLN-4924	NEDD8-Activating Enzyme (NAE) Inhibitor	-73.0833
14971	247	6	THZ1	CDK 7 Inhibitor	MLN-4924	NEDD8-Activating Enzyme (NAE) Inhibitor	-72.722
14971	376	6	AST-487	Flt3 Inhibitor	MLN-4924	NEDD8-Activating Enzyme (NAE) Inhibitor	-72.5215
14971	461	6	Cerdulatinib	TYK2 Inhibitor	MLN-4924	NEDD8-Activating Enzyme (NAE) Inhibitor	-72.1705
14971	1756	6	Nilutamide	Androgen Receptor Antagonist	MLN-4924	NEDD8-Activating Enzyme (NAE) Inhibitor	-72.0559
14971	744	6	YM-201636	PIKfyve Inhibitor	MLN-4924	NEDD8-Activating Enzyme (NAE) Inhibitor	-71.9658
14971	1542	6	Clotrimazole	Lanosterol 14alpha-demethylase Inhibitor	MLN-4924	NEDD8-Activating Enzyme (NAE) Inhibitor	-71.4754
14971	1328	6	Selinexor	Exportin-1 Antagonist	MLN-4924	NEDD8-Activating Enzyme (NAE) Inhibitor	-70.9177
14971	441	6	IKK-16	IKK beta Inhibitor	MLN-4924	NEDD8-Activating Enzyme (NAE) Inhibitor	-70.471
14971	1652	6	ML-228	HIF-1alpha Activator	MLN-4924	NEDD8-Activating Enzyme (NAE) Inhibitor	-70.351
14971	617	6	NCGC00263020	NFkappaB-inducing kinase Inhibitor	MLN-4924	NEDD8-Activating Enzyme (NAE) Inhibitor	-69.9428
14971	1098	6	5-Azacitidine	DNA Methyltransferase (DNMT) Inhibitor	MLN-4924	NEDD8-Activating Enzyme (NAE) Inhibitor	-69.6971
14971	2360	6	Mannitol	Osmotic diuretic agent	MLN-4924	NEDD8-Activating Enzyme (NAE) Inhibitor	-69.6774
14971	632	6	SD-169	p38 MAPK Inhibitor	MLN-4924	NEDD8-Activating Enzyme (NAE) Inhibitor	-69.6625
14971	1271	6	MLN-4924	NEDD8-Activating Enzyme (NAE) Inhibitor	MLN-4924	NEDD8-Activating Enzyme (NAE) Inhibitor	-69.611
14971	163	6	TP-0903	AXL Kinase Inhibitor	MLN-4924	NEDD8-Activating Enzyme (NAE) Inhibitor	-69.1672
14971	1663	6	Vadadustat	HIF Prolyl Hydroxylase Inhibitor	MLN-4924	NEDD8-Activating Enzyme (NAE) Inhibitor	-68.9441
14971	2292	6	Atropine (sulfate monohydrate)	Unknown	MLN-4924	NEDD8-Activating Enzyme (NAE) Inhibitor	-68.9099
14971	1179	6	Pirarubicin	DNA Topoisomerase II Inhibitor	MLN-4924	NEDD8-Activating Enzyme (NAE) Inhibitor	-68.851
14971	576	6	Sirolimus	mTOR Inhibitor	MLN-4924	NEDD8-Activating Enzyme (NAE) Inhibitor	-68.6866
14971	1228	6	Monastrol	Kinesin-Like Spindle Protein Inhibitor	MLN-4924	NEDD8-Activating Enzyme (NAE) Inhibitor	-68.2684
14971	1996	6	Dipyridamole	Phosphodiesterase PDE3 Inhibitor	MLN-4924	NEDD8-Activating Enzyme (NAE) Inhibitor	-67.9603
14971	1694	6	Gimeracil	Dihydropyrimidine Dehydrogenase Inhibitor	MLN-4924	NEDD8-Activating Enzyme (NAE) Inhibitor	-67.8824
14971	58	6	Compound 36	IAP Inhibitor	MLN-4924	NEDD8-Activating Enzyme (NAE) Inhibitor	-67.8394
14971	2008	6	ML264	In vivo Inhibitor of KLF5 and EGR1 expression	MLN-4924	NEDD8-Activating Enzyme (NAE) Inhibitor	-67.6209
14971	743	6	Apilimod	PIKFyve Inhibitor	MLN-4924	NEDD8-Activating Enzyme (NAE) Inhibitor	-67.609
14971	918	6	HDACi-01	HDAC Inhibitor	MLN-4924	NEDD8-Activating Enzyme (NAE) Inhibitor	-67.5254
14971	882	6	Sitravatinib	VEGFR-1/2/3 Inhibitor	MLN-4924	NEDD8-Activating Enzyme (NAE) Inhibitor	-67.4644
14971	1173	6	Doxorubicin	DNA Topoisomerase II Inhibitor	MLN-4924	NEDD8-Activating Enzyme (NAE) Inhibitor	-67.3539
14971	501	6	SR-3306	JNK 1/2/3 Inhibitor	MLN-4924	NEDD8-Activating Enzyme (NAE) Inhibitor	-66.7531
14971	983	6	UNC-3866	Peptidic Inhibitor of CDYL/CBX4/CBX7	MLN-4924	NEDD8-Activating Enzyme (NAE) Inhibitor	-66.4988
14971	2306	6	Olopatadine hydrochloride	Mediator Release Inhibitor	MLN-4924	NEDD8-Activating Enzyme (NAE) Inhibitor	-66.3149
14971	2281	6	Malotilate	Liver Protein Metabolism	MLN-4924	NEDD8-Activating Enzyme (NAE) Inhibitor	-66.1025
14971	1093	6	Carmofur	Pyrimidine Antagonist	MLN-4924	NEDD8-Activating Enzyme (NAE) Inhibitor	-65.8411
14971	1473	6	Pentostatin	Adenosine Deaminase Inhibitor	MLN-4924	NEDD8-Activating Enzyme (NAE) Inhibitor	-65.7902
14971	543	6	NCGC00346543	MEK Inhibitor	MLN-4924	NEDD8-Activating Enzyme (NAE) Inhibitor	-65.6773
14971	2311	6	VU0357121	mgluR5 allosteric modulator	MLN-4924	NEDD8-Activating Enzyme (NAE) Inhibitor	-65.4486
14971	1603	6	SCH-79797	PAR1 Antagonist	MLN-4924	NEDD8-Activating Enzyme (NAE) Inhibitor	-65.4358
14971	1327	6	Echinomycin	Antineoplastic Antibiotics	MLN-4924	NEDD8-Activating Enzyme (NAE) Inhibitor	-65.3628
14971	497	6	STX-0119	STAT-3 Inhibitor	MLN-4924	NEDD8-Activating Enzyme (NAE) Inhibitor	-64.6886
14971	369	6	LY-2874455	FGFR Inhibitor	MLN-4924	NEDD8-Activating Enzyme (NAE) Inhibitor	-64.654
14971	1871	6	Meprednisone	Glucocorticoid steroid	MLN-4924	NEDD8-Activating Enzyme (NAE) Inhibitor	-64.425
14971	89	6	Miransertib	AKT Inhibitor	MLN-4924	NEDD8-Activating Enzyme (NAE) Inhibitor	-64.0922
14971	2241	6	Nelfinavir	HIV Protease Inhibitor	MLN-4924	NEDD8-Activating Enzyme (NAE) Inhibitor	-63.9879
14971	1877	6	Mometasone furoate	Corticosteroid	MLN-4924	NEDD8-Activating Enzyme (NAE) Inhibitor	-63.7967
14971	1263	6	Bortezomib	Proteasome Inhibitor	MLN-4924	NEDD8-Activating Enzyme (NAE) Inhibitor	-63.1728
14971	2136	6	Clorsulon	antiparasitic agent	MLN-4924	NEDD8-Activating Enzyme (NAE) Inhibitor	-63.0566
14971	3	6	Ivachtin	Caspase 3 Inhibitor	MLN-4924	NEDD8-Activating Enzyme (NAE) Inhibitor	-62.8507
14971	287	6	c-FMS Inhibitor	CSF1R (c-FMS) Inhibitor	MLN-4924	NEDD8-Activating Enzyme (NAE) Inhibitor	-62.7825
14971	690	6	IPI-549	PI3Kgamma Inhibitor	MLN-4924	NEDD8-Activating Enzyme (NAE) Inhibitor	-62.7618
14971	1600	6	Rosiglitazone	PPARgamma Agonist	MLN-4924	NEDD8-Activating Enzyme (NAE) Inhibitor	-62.3017
14971	1496	6	Lovastatin	HMG-CoA Reductase Inhibitor	MLN-4924	NEDD8-Activating Enzyme (NAE) Inhibitor	-62.0609
14971	473	6	Degrasyn	Jak2 Inhibitor	MLN-4924	NEDD8-Activating Enzyme (NAE) Inhibitor	-61.9935
14971	208	6	Staurosporine	CDK1/2 Inhibitor	MLN-4924	NEDD8-Activating Enzyme (NAE) Inhibitor	-61.7968
14971	602	6	AZD-3147	mTORC1/2 Inhibitor	MLN-4924	NEDD8-Activating Enzyme (NAE) Inhibitor	-61.5854
14971	1034	6	GSK1324726A (I-BET726)	Bromodomain-containing protein 4 Inhibitor	MLN-4924	NEDD8-Activating Enzyme (NAE) Inhibitor	-61.2419
14971	612	6	Erythromycin	Bacterial 70S ribosome Binding Agent	MLN-4924	NEDD8-Activating Enzyme (NAE) Inhibitor	-61.1475
14971	2446	6	Tolvaptan	Vasopressin (AVP) V2 Antagonist	MLN-4924	NEDD8-Activating Enzyme (NAE) Inhibitor	-61.0168
14971	133	6	VE-821	ATR Kinase Inhibitor	MLN-4924	NEDD8-Activating Enzyme (NAE) Inhibitor	-60.9757
14971	2001	6	Papaverine hydrochloride	Phosphodiesterase X (PDE10) Inhibitor	MLN-4924	NEDD8-Activating Enzyme (NAE) Inhibitor	-60.9346
14971	835	6	BAY61-3606	Syk Kinase Inhibitor	MLN-4924	NEDD8-Activating Enzyme (NAE) Inhibitor	-60.7362
14971	165	6	Bemcentinib	AXL Kinase Inhibitor	MLN-4924	NEDD8-Activating Enzyme (NAE) Inhibitor	-60.7192
14971	699	6	GNE-490	PI3K Inhibitor	MLN-4924	NEDD8-Activating Enzyme (NAE) Inhibitor	-60.3374
14971	755	6	GDC-0339	Pim-1/2/3 Kinase Inhibitor	MLN-4924	NEDD8-Activating Enzyme (NAE) Inhibitor	-59.3671
14971	601	6	OXA-01	Serine/threonine-protein kinase mTOR Inhibitor	MLN-4924	NEDD8-Activating Enzyme (NAE) Inhibitor	-58.8477
14971	611	6	WAY-204688	NF-kappaB Activation Inhibitor	MLN-4924	NEDD8-Activating Enzyme (NAE) Inhibitor	-58.8248
14971	1838	6	DE-096	TRPV4 Antagonist	MLN-4924	NEDD8-Activating Enzyme (NAE) Inhibitor	-58.4891
14971	1291	6	Aderbasib	ADAM10 Inhibitor	MLN-4924	NEDD8-Activating Enzyme (NAE) Inhibitor	-58.4624
14971	261	6	DA-3003-1	CDC25 Phosphatase Inhibitor	MLN-4924	NEDD8-Activating Enzyme (NAE) Inhibitor	-58.3517
14971	2274	6	Ibutilide fumarate	K(ATP) Channel Blocker	MLN-4924	NEDD8-Activating Enzyme (NAE) Inhibitor	-58.2958
14971	1921	6	Alprostadil	prostaglandin	MLN-4924	NEDD8-Activating Enzyme (NAE) Inhibitor	-58.2153
14971	664	6	OTS964	PDZ-binding kinase Inhibitor	MLN-4924	NEDD8-Activating Enzyme (NAE) Inhibitor	-57.4883
14971	1955	6	GSK-2981278	ROR-gamma Inverse Agonist	MLN-4924	NEDD8-Activating Enzyme (NAE) Inhibitor	-57.404
14971	2108	6	Fenticonazole nitrate	Antifungal Agent	MLN-4924	NEDD8-Activating Enzyme (NAE) Inhibitor	-57.3915
14971	781	6	RAF-265 derivative	Raf kinase B/C Inhibitor	MLN-4924	NEDD8-Activating Enzyme (NAE) Inhibitor	-57.3478
14971	1365	6	Niclosamide	STAT-3 Inhibitor	MLN-4924	NEDD8-Activating Enzyme (NAE) Inhibitor	-57.3129
14971	813	6	BI-78D3	SAPK1 (JNK) Inhibitor	MLN-4924	NEDD8-Activating Enzyme (NAE) Inhibitor	-57.3004
14971	286	6	HMSL10083	CSF1R (c-FMS) Inhibitor	MLN-4924	NEDD8-Activating Enzyme (NAE) Inhibitor	-57.2104
14971	458	6	ITK Inhibitor	ITK Inhibitor	MLN-4924	NEDD8-Activating Enzyme (NAE) Inhibitor	-57.1632
14971	91	6	AZD-5363	AKT Inhibitor	MLN-4924	NEDD8-Activating Enzyme (NAE) Inhibitor	-57.0032
14971	443	6	MLN-120B	IKK beta Inhibitor	MLN-4924	NEDD8-Activating Enzyme (NAE) Inhibitor	-56.944
14971	850	6	SB-525334	TGF-bR1 (ALK5) Inhibitor	MLN-4924	NEDD8-Activating Enzyme (NAE) Inhibitor	-56.9439
14971	2278	6	Telithromycin	Ketolide antibiotic	MLN-4924	NEDD8-Activating Enzyme (NAE) Inhibitor	-56.9239
14971	2105	6	Butoconazole nitrate	Antifungal Agent	MLN-4924	NEDD8-Activating Enzyme (NAE) Inhibitor	-56.6926
14971	1452	6	PF-3845	Fatty Acid Amide Hydrolase (FAAH) Inhibitor	MLN-4924	NEDD8-Activating Enzyme (NAE) Inhibitor	-56.3138
14971	1498	6	Pitavastatin calcium	HMG-CoA Reductase Inhibitor	MLN-4924	NEDD8-Activating Enzyme (NAE) Inhibitor	-56.2982
14971	2276	6	Retigabine	Voltage-Gated K(V) 7 (KCNQ) Channel Activator	MLN-4924	NEDD8-Activating Enzyme (NAE) Inhibitor	-56.2159
14971	1458	6	Cerulenin	Fatty Acid Synthase (FAS) Inhibitor	MLN-4924	NEDD8-Activating Enzyme (NAE) Inhibitor	-56.1993
14971	109	6	ASP-3026	ALK Inhibitor	MLN-4924	NEDD8-Activating Enzyme (NAE) Inhibitor	-56.0076
14971	826	6	STK16-IN-1	STK16 kinase Inhibitor	MLN-4924	NEDD8-Activating Enzyme (NAE) Inhibitor	-55.817
14971	598	6	Vistusertib	mTORC1/2 Inhibitor	MLN-4924	NEDD8-Activating Enzyme (NAE) Inhibitor	-55.78
14971	1300	6	Incyclinide	MMP-9 (Gelatinase B) Inhibitor	MLN-4924	NEDD8-Activating Enzyme (NAE) Inhibitor	-55.7274
14971	1022	6	A-196	Inhibitor of SUV420H1 and SUV420H2	MLN-4924	NEDD8-Activating Enzyme (NAE) Inhibitor	-55.6533
14971	408	6	JNJ-38877605	HGFR Inhibitor	MLN-4924	NEDD8-Activating Enzyme (NAE) Inhibitor	-55.5
14971	871	6	Motesanib	VEGFR-1,2,3 Inhibitor	MLN-4924	NEDD8-Activating Enzyme (NAE) Inhibitor	-55.3832
14971	1418	6	Roquinimex	Immunostimulant	MLN-4924	NEDD8-Activating Enzyme (NAE) Inhibitor	-55.3391
14971	1988	6	NCGC00249759	Phosphodiesterase IIII (PDE4) Inhibitor	MLN-4924	NEDD8-Activating Enzyme (NAE) Inhibitor	-55.299
14971	1595	6	MK-767	PPARalpha/gamma Agonist	MLN-4924	NEDD8-Activating Enzyme (NAE) Inhibitor	-54.2287
14971	1803	6	MI-2	mucosa associated lymphoid tissue lymphoma translocation 1 (MALT1) Inhibitor	MLN-4924	NEDD8-Activating Enzyme (NAE) Inhibitor	-53.8675
14971	215	6	CDK9 Inhibitor	CDK 9 Inhibitor	MLN-4924	NEDD8-Activating Enzyme (NAE) Inhibitor	-53.1912
14971	1439	6	LY-2811376	beta-Secretase Inhibitor	MLN-4924	NEDD8-Activating Enzyme (NAE) Inhibitor	-53.1775
14971	593	6	AZD-8055	mTORC1/2 Inhibitor	MLN-4924	NEDD8-Activating Enzyme (NAE) Inhibitor	-53.0619
14971	970	6	GSK-J4	Lysine-Specific Demethylase 6A (UTX) Inhibitor	MLN-4924	NEDD8-Activating Enzyme (NAE) Inhibitor	-52.7967
14971	590	6	WYE-354	mTORC1/2 Inhibitor	MLN-4924	NEDD8-Activating Enzyme (NAE) Inhibitor	-52.7901
14971	2346	6	ACAMPROSATE CALCIUM	Unknown	MLN-4924	NEDD8-Activating Enzyme (NAE) Inhibitor	-52.7362
14971	2000	6	Icariin	Phosphodiesterase V (PDE5) Inhibitor	MLN-4924	NEDD8-Activating Enzyme (NAE) Inhibitor	-52.3427
14971	666	6	AMG PERK 44	PERK Inhibitor	MLN-4924	NEDD8-Activating Enzyme (NAE) Inhibitor	-52.33
14971	1273	6	ML-364	Ubiquitin C-terminal Hydrolase 2 (USP2) Inhibitor	MLN-4924	NEDD8-Activating Enzyme (NAE) Inhibitor	-52.2187
14971	2187	6	Amiloride hydrochloride	Epithelial Sodium Channels (ENaC) Blocker	MLN-4924	NEDD8-Activating Enzyme (NAE) Inhibitor	-52.1101
14971	65	6	AIM-100	ACK1 Inhibitor	MLN-4924	NEDD8-Activating Enzyme (NAE) Inhibitor	-52.057
14971	1194	6	Sitafloxacin hydrate	DNA Topoisomerase IV Inhibitor	MLN-4924	NEDD8-Activating Enzyme (NAE) Inhibitor	-52.017
14971	600	6	Voxtalisib	mTORC1/2 Inhibitor	MLN-4924	NEDD8-Activating Enzyme (NAE) Inhibitor	-51.9452
14971	274	6	SAR-020106	Chk1 Inhibitor	MLN-4924	NEDD8-Activating Enzyme (NAE) Inhibitor	-51.7989
14971	400	6	Tideglusib	GSK-3 Inhibitor	MLN-4924	NEDD8-Activating Enzyme (NAE) Inhibitor	-51.6103
14971	705	6	PIK-75	PI3K Inhibitor	MLN-4924	NEDD8-Activating Enzyme (NAE) Inhibitor	-51.5779
14971	1064	6	8-Cl-Ado	Telomerase Inhibitor	MLN-4924	NEDD8-Activating Enzyme (NAE) Inhibitor	-51.5544
14971	1128	6	Melphalan	DNA Alkylating Agent	MLN-4924	NEDD8-Activating Enzyme (NAE) Inhibitor	-51.552
14971	964	6	C-646	Histone N-Acetyltransferase (HAT) Inhibitor	MLN-4924	NEDD8-Activating Enzyme (NAE) Inhibitor	-51.5087
14971	572	6	ML-7	MLCK Inhibitor	MLN-4924	NEDD8-Activating Enzyme (NAE) Inhibitor	-51.3105
14971	577	6	Temsirolimus	mTOR Inhibitor	MLN-4924	NEDD8-Activating Enzyme (NAE) Inhibitor	-51.3093
14971	558	6	VS-4718	ERK2 Inhibitor	MLN-4924	NEDD8-Activating Enzyme (NAE) Inhibitor	-51.2665
14971	2208	6	Mesna	Antineoplastic Enhancing Agents	MLN-4924	NEDD8-Activating Enzyme (NAE) Inhibitor	-50.9473
14971	356	6	PF-956980	FGFR 1 Inhibitor	MLN-4924	NEDD8-Activating Enzyme (NAE) Inhibitor	-50.7549
14971	1262	6	MG-132	Proteasome Inhibitor	MLN-4924	NEDD8-Activating Enzyme (NAE) Inhibitor	-50.7094
14971	285	6	JNJ-28312141	CSF1R (c-FMS) Inhibitor	MLN-4924	NEDD8-Activating Enzyme (NAE) Inhibitor	-50.5678
14971	1753	6	RD-162	Androgen Receptor Antagonist	MLN-4924	NEDD8-Activating Enzyme (NAE) Inhibitor	-50.5173
14971	237	6	Bisindolylmaleimide	CDK4 Inhibitor	MLN-4924	NEDD8-Activating Enzyme (NAE) Inhibitor	-49.9014
14971	305	6	AZ-191	DYRK1B Inhibitor	MLN-4924	NEDD8-Activating Enzyme (NAE) Inhibitor	-49.7916
14971	1154	6	Topotecan hydrochloride	DNA Topoisomerase I Inhibitor	MLN-4924	NEDD8-Activating Enzyme (NAE) Inhibitor	-49.7827
14971	1695	6	ASP-9521	AKR1C3 Inhibitor	MLN-4924	NEDD8-Activating Enzyme (NAE) Inhibitor	-49.7559
14971	2068	6	Sibutramine hydrochloride	5-HT Reuptake Inhibitor	MLN-4924	NEDD8-Activating Enzyme (NAE) Inhibitor	-49.7533
14971	2258	6	ATN-161	Integrin alphavbeta3 (Vitronectin) Antagonist	MLN-4924	NEDD8-Activating Enzyme (NAE) Inhibitor	-49.5987
14971	1887	6	Seratrodast	Prostanoid TP Agonist	MLN-4924	NEDD8-Activating Enzyme (NAE) Inhibitor	-49.5642
14971	1488	6	SSR-504734	Glycine Transporter 1 (GlyT-1) Inhibitor	MLN-4924	NEDD8-Activating Enzyme (NAE) Inhibitor	-49.4578
14971	818	6	EMD-638683	SGK1 Inhibitor	MLN-4924	NEDD8-Activating Enzyme (NAE) Inhibitor	-49.2806
14971	1894	6	Dutasteride	Steroid 5alpha-Reductase Inhibitors	MLN-4924	NEDD8-Activating Enzyme (NAE) Inhibitor	-49.22
14971	2031	6	Pentagastrin	CCK2 receptor Agonist	MLN-4924	NEDD8-Activating Enzyme (NAE) Inhibitor	-49.2037
14971	282	6	KH-CB19	Clk1, Clk4 Inhibitor	MLN-4924	NEDD8-Activating Enzyme (NAE) Inhibitor	-49.1585
14971	1822	6	PK 11195	Unknown	MLN-4924	NEDD8-Activating Enzyme (NAE) Inhibitor	-49.0416
14971	1523	6	beta-Lapachone	Tryptophan 2,3-Dioxygenase (TDO) Inhibitor	MLN-4924	NEDD8-Activating Enzyme (NAE) Inhibitor	-48.5818
14971	1772	6	Clomifene citrate	Selective Estrogen Receptor Modulators (SERM)	MLN-4924	NEDD8-Activating Enzyme (NAE) Inhibitor	-48.5034
14971	2139	6	Emetine	antiprotozoal agent	MLN-4924	NEDD8-Activating Enzyme (NAE) Inhibitor	-48.4223
14971	1962	6	LG-100268	RXR Agonist	MLN-4924	NEDD8-Activating Enzyme (NAE) Inhibitor	-48.3171
14971	112	6	TPX-0005	ALK Inhibitor	MLN-4924	NEDD8-Activating Enzyme (NAE) Inhibitor	-48.1369
14971	1696	6	LP-533401	Tryptophan Hydroxylase 2 (TPH2) Inhibitor	MLN-4924	NEDD8-Activating Enzyme (NAE) Inhibitor	-48.092
14971	1268	6	Oprozomib	Proteasome Inhibitor	MLN-4924	NEDD8-Activating Enzyme (NAE) Inhibitor	-48.081
14971	1330	6	Verdinexor	Exportin-1 Antagonist	MLN-4924	NEDD8-Activating Enzyme (NAE) Inhibitor	-47.9644
14971	1240	6	Novobiocin sodium	Heat Shock Protein 90 (hsp90) Inhibitor	MLN-4924	NEDD8-Activating Enzyme (NAE) Inhibitor	-47.9413
14971	249	6	THZ-2	CDK 7 Inhibitor	MLN-4924	NEDD8-Activating Enzyme (NAE) Inhibitor	-47.8943
14971	1463	6	GSK-1995010	Fatty Acid Synthase (FAS) Inhibitor	MLN-4924	NEDD8-Activating Enzyme (NAE) Inhibitor	-47.8628
14971	2026	6	Cefoperazone (sodium salt)	Bacterial penicillin-binding protein Inhibitor	MLN-4924	NEDD8-Activating Enzyme (NAE) Inhibitor	-47.8581
14971	996	6	GSK-126	EZH2 Inhibitor	MLN-4924	NEDD8-Activating Enzyme (NAE) Inhibitor	-47.6916
14971	2422	6	Lamotrigine	Sodium Channel Blocker	MLN-4924	NEDD8-Activating Enzyme (NAE) Inhibitor	-47.4693
14971	2070	6	Aripiprazole	5-HT1A/2A Antagonist	MLN-4924	NEDD8-Activating Enzyme (NAE) Inhibitor	-47.0932
14971	823	6	ABC-294640	Sphingosine Kinase 1 (SphK1) Inhibitor	MLN-4924	NEDD8-Activating Enzyme (NAE) Inhibitor	-47.0367
14971	1957	6	Tazarotene	Retinoid RAR Agonist	MLN-4924	NEDD8-Activating Enzyme (NAE) Inhibitor	-46.941
14971	355	6	AST-1306	HER2/4 Inhibitor	MLN-4924	NEDD8-Activating Enzyme (NAE) Inhibitor	-46.3996
14971	1516	6	CAY-10581	IDO Inhibitor	MLN-4924	NEDD8-Activating Enzyme (NAE) Inhibitor	-46.0288
14971	1087	6	Nelarabine	Purine Antagonist	MLN-4924	NEDD8-Activating Enzyme (NAE) Inhibitor	-46.0199
14971	303	6	CFI-402257	MPS1 Inhibitor	MLN-4924	NEDD8-Activating Enzyme (NAE) Inhibitor	-45.4525
14971	406	6	BMS-777607	HGFR Inhibitor	MLN-4924	NEDD8-Activating Enzyme (NAE) Inhibitor	-45.3886
14971	2383	6	TM-5275	PAI Inhibitor	MLN-4924	NEDD8-Activating Enzyme (NAE) Inhibitor	-45.189
14971	908	6	SAR-131675	VEGFR-3 Inhibitor	MLN-4924	NEDD8-Activating Enzyme (NAE) Inhibitor	-45.1832
14971	306	6	ID-8	DYRK Inhibitor	MLN-4924	NEDD8-Activating Enzyme (NAE) Inhibitor	-45.1443
14971	233	6	AZD-5438	CDK1/2 Inhibitor	MLN-4924	NEDD8-Activating Enzyme (NAE) Inhibitor	-45.0758
14971	1710	6	Sufugolix	GnRH (LHRH) Receptor Antagonist	MLN-4924	NEDD8-Activating Enzyme (NAE) Inhibitor	-45.0027
14971	1616	6	(-)-Blebbistatin	myosin II ATPase Inhibitor	MLN-4924	NEDD8-Activating Enzyme (NAE) Inhibitor	-44.899
14971	1025	6	I-BET762	Brd4 Inhibitor	MLN-4924	NEDD8-Activating Enzyme (NAE) Inhibitor	-44.7959
14971	1535	6	Mycophenolic acid	Inosine 5'-Monophosphate Dehydrogenase (IMPDH) Inhibitor	MLN-4924	NEDD8-Activating Enzyme (NAE) Inhibitor	-44.7779
14971	399	6	6-Bromoindirubin-3'-acetoxime	GSK-3 Inhibitor	MLN-4924	NEDD8-Activating Enzyme (NAE) Inhibitor	-44.4549
14971	214	6	SB-1317	CDK Inhibitor	MLN-4924	NEDD8-Activating Enzyme (NAE) Inhibitor	-44.3464
14971	1270	6	Delanzomib	Proteasome Inhibitor	MLN-4924	NEDD8-Activating Enzyme (NAE) Inhibitor	-44.3074
14971	1922	6	Prostaglandin E2	prostaglandin	MLN-4924	NEDD8-Activating Enzyme (NAE) Inhibitor	-44.2901
14971	2067	6	Telotristat Etiprate (LX 1606 Hippurate)	Unknown	MLN-4924	NEDD8-Activating Enzyme (NAE) Inhibitor	-44.2623
14971	457	6	BMS-509744	ITK Inhibitor	MLN-4924	NEDD8-Activating Enzyme (NAE) Inhibitor	-44.2265
14971	1508	6	Enasidenib	IDH1 Inhibitor	MLN-4924	NEDD8-Activating Enzyme (NAE) Inhibitor	-44.1075
14971	195	6	D-4476	Casein Kinase 1 Inhibitor	MLN-4924	NEDD8-Activating Enzyme (NAE) Inhibitor	-44.0387
14971	750	6	LGH-447	Pim-1 Kinase Inhibitor	MLN-4924	NEDD8-Activating Enzyme (NAE) Inhibitor	-44.0021
14971	1744	6	Orteronel	Androgen Biosynthesis Inhibitor	MLN-4924	NEDD8-Activating Enzyme (NAE) Inhibitor	-43.9329
14971	2176	6	Meclizine hydrochloride	Constitutive Androstane Receptor Agonist	MLN-4924	NEDD8-Activating Enzyme (NAE) Inhibitor	-43.8561
14971	2266	6	Minoxidil	K(ATP) Channel Activator	MLN-4924	NEDD8-Activating Enzyme (NAE) Inhibitor	-43.8511
14971	1428	6	(-)-Indolactam V	lineage-specific differentiation enhancer	MLN-4924	NEDD8-Activating Enzyme (NAE) Inhibitor	-43.5475
14971	1102	6	Ganciclovir	DNA Polymerase Inhibitor	MLN-4924	NEDD8-Activating Enzyme (NAE) Inhibitor	-43.4535
14971	36	6	(-)-Gossypol	Bcl-xl Inhibitor	MLN-4924	NEDD8-Activating Enzyme (NAE) Inhibitor	-43.4467
14971	523	6	BMS-5	LIMK1/LIMK2 Inhibitor	MLN-4924	NEDD8-Activating Enzyme (NAE) Inhibitor	-43.2993
14971	8	6	CA-074 Me	Cathepsin B Inhibitor	MLN-4924	NEDD8-Activating Enzyme (NAE) Inhibitor	-43.2748
14971	820	6	Fingolimod hydrochloride	Sphingosine Kinase 1 (SphK1) Inhibitor	MLN-4924	NEDD8-Activating Enzyme (NAE) Inhibitor	-43.0692
14971	331	6	WHI-P97	EGFR Inhibitor	MLN-4924	NEDD8-Activating Enzyme (NAE) Inhibitor	-43.0374
14971	1586	6	Gemfibrozil	PPARalpha Agonist	MLN-4924	NEDD8-Activating Enzyme (NAE) Inhibitor	-42.9867
14971	1487	6	Omigapil	Glyceraldehyde 3-phosphate Dehydrogenase (GAPDH) Inhibitor	MLN-4924	NEDD8-Activating Enzyme (NAE) Inhibitor	-42.8812
14971	960	6	PTC-691	Polycomb Complex Protein BMI-1 Inhibitor	MLN-4924	NEDD8-Activating Enzyme (NAE) Inhibitor	-42.8471
14971	655	6	BIX-02565	p70 ribosomal S6 kinase (S6K1) Inhibitor	MLN-4924	NEDD8-Activating Enzyme (NAE) Inhibitor	-42.7867
14971	931	6	Droxinostat	HDAC Inhibitor	MLN-4924	NEDD8-Activating Enzyme (NAE) Inhibitor	-42.4262
14971	1771	6	Tamoxifen	Selective Estrogen Receptor Modulators (SERM)	MLN-4924	NEDD8-Activating Enzyme (NAE) Inhibitor	-42.3805
14971	1624	6	BAY-41-2272	Soluble Guanylate Cyclase (sGC) Activator	MLN-4924	NEDD8-Activating Enzyme (NAE) Inhibitor	-42.2771
14971	166	6	Flumatinib mesylate	Bcr-Abl Inhibitor	MLN-4924	NEDD8-Activating Enzyme (NAE) Inhibitor	-42.2738
14971	1961	6	AGN-194204	RXR Agonist	MLN-4924	NEDD8-Activating Enzyme (NAE) Inhibitor	-42.1515
14971	1177	6	Temozolomide	DNA Topoisomerase II Inhibitor	MLN-4924	NEDD8-Activating Enzyme (NAE) Inhibitor	-42.1003
14971	1384	6	KY-02111	Wnt Signaling Inhibitor	MLN-4924	NEDD8-Activating Enzyme (NAE) Inhibitor	-42.0761
14971	482	6	XL-019	Jak2 Inhibitor	MLN-4924	NEDD8-Activating Enzyme (NAE) Inhibitor	-42.0342
14971	1582	6	GSK-484	PADI4 Inhibitor (Protein-arginine deiminase type-4)	MLN-4924	NEDD8-Activating Enzyme (NAE) Inhibitor	-41.2529
14971	1943	6	Masoprocol	5-Lipoxygenase Inhibitor	MLN-4924	NEDD8-Activating Enzyme (NAE) Inhibitor	-41.1208
14971	353	6	Tucatinib	HER2 Inhibitor	MLN-4924	NEDD8-Activating Enzyme (NAE) Inhibitor	-41.1171
14971	637	6	VX-702	p38 MAPK Inhibitor	MLN-4924	NEDD8-Activating Enzyme (NAE) Inhibitor	-41.0726
14971	692	6	17_-hydroxy Wortmannin	PI3K Inhibitor	MLN-4924	NEDD8-Activating Enzyme (NAE) Inhibitor	-40.6513
14971	2114	6	Salicin	Antiinflammatory agent	MLN-4924	NEDD8-Activating Enzyme (NAE) Inhibitor	-40.6312
14971	1169	6	Mitoxantrone	DNA Topoisomerase II Inhibitor	MLN-4924	NEDD8-Activating Enzyme (NAE) Inhibitor	-40.5886
14971	565	6	UNC-569	Mer Receptor Inhibitor	MLN-4924	NEDD8-Activating Enzyme (NAE) Inhibitor	-40.5107
14971	1058	6	GR-159897	Tachykinin NK2 Antagonist	MLN-4924	NEDD8-Activating Enzyme (NAE) Inhibitor	-40.5021
14971	1825	6	SID-7969543	SF1 (NR5A1) Receptor Antagonist	MLN-4924	NEDD8-Activating Enzyme (NAE) Inhibitor	-40.4949
14971	898	6	Regorafenib	VEGFR-2 Inhibitor	MLN-4924	NEDD8-Activating Enzyme (NAE) Inhibitor	-40.4333
14971	977	6	NCGC00505117	CBP/p300 Inhibitor	MLN-4924	NEDD8-Activating Enzyme (NAE) Inhibitor	-40.3157
14971	23	6	BAM-7	BAX Activator	MLN-4924	NEDD8-Activating Enzyme (NAE) Inhibitor	-40.2566
14971	891	6	AG-13958	VEGFR-2 Inhibitor	MLN-4924	NEDD8-Activating Enzyme (NAE) Inhibitor	-39.977
14971	2144	6	Propylthiouracil	Antithyroid Drugs	MLN-4924	NEDD8-Activating Enzyme (NAE) Inhibitor	-39.8915
14971	1032	6	CPI-0610	Bromodomain-containing protein 4 Inhibitor	MLN-4924	NEDD8-Activating Enzyme (NAE) Inhibitor	-39.8738
14971	888	6	JNJ-38158471	VEGFR-2 Inhibitor	MLN-4924	NEDD8-Activating Enzyme (NAE) Inhibitor	-39.8261
14971	965	6	UNC-1215	L3MBTL3 methyllysine (Kme) reader domain Inhibitor	MLN-4924	NEDD8-Activating Enzyme (NAE) Inhibitor	-39.7595
14971	2037	6	Manidipine	Calcium Channel Blocker	MLN-4924	NEDD8-Activating Enzyme (NAE) Inhibitor	-39.6484
14971	592	6	KU-0063794	mTORC1/2 Inhibitor	MLN-4924	NEDD8-Activating Enzyme (NAE) Inhibitor	-39.6444
14971	433	6	GSK-1838705A	IGF-1R Inhibitor	MLN-4924	NEDD8-Activating Enzyme (NAE) Inhibitor	-39.5683
14971	361	6	SU-5402	FGFR 1/3 Inhibitor	MLN-4924	NEDD8-Activating Enzyme (NAE) Inhibitor	-39.5417
14971	1310	6	Tariquidar	P-Glycoprotein (MDR-1) Inhibitor	MLN-4924	NEDD8-Activating Enzyme (NAE) Inhibitor	-39.5361
14971	1920	6	Pravadoline	COX Inhibitor and cannabinoid (CB) agonist	MLN-4924	NEDD8-Activating Enzyme (NAE) Inhibitor	-39.4222
14971	857	6	Wyeth Cot Inhibitor 2	Tpl-2/Cot (MAP3K8) Kinase Inhibitor	MLN-4924	NEDD8-Activating Enzyme (NAE) Inhibitor	-39.3862
14971	708	6	PIK-93	PI3K Inhibitor	MLN-4924	NEDD8-Activating Enzyme (NAE) Inhibitor	-39.3745
14971	532	6	PF-3644022	MAPKAP-K2 (MK2) Inhibitor	MLN-4924	NEDD8-Activating Enzyme (NAE) Inhibitor	-39.3475
14971	2386	6	UK-383367	Procollagen C-Endopeptidase Inhibitor	MLN-4924	NEDD8-Activating Enzyme (NAE) Inhibitor	-39.277
14971	438	6	Linsitinib	IGF-1R Inhibitor	MLN-4924	NEDD8-Activating Enzyme (NAE) Inhibitor	-39.2447
14971	1548	6	Sivelestat	Leukocyte Elastase Inhibitor	MLN-4924	NEDD8-Activating Enzyme (NAE) Inhibitor	-39.096
14971	1454	6	JNJ-42165279	Fatty Acid Amide Hydrolase (FAAH) Inhibitor	MLN-4924	NEDD8-Activating Enzyme (NAE) Inhibitor	-39.0847
14971	2112	6	Idoxuridine	Anti-Herpes Simplex Virus Drug	MLN-4924	NEDD8-Activating Enzyme (NAE) Inhibitor	-38.7309
14971	1897	6	Stigmasterol	Steroid hormone	MLN-4924	NEDD8-Activating Enzyme (NAE) Inhibitor	-38.713
14971	725	6	GSK-615	PI3Kalpha Inhibitor	MLN-4924	NEDD8-Activating Enzyme (NAE) Inhibitor	-38.6969
14971	465	6	AZD-1480	Jak1/2 Inhibitor	MLN-4924	NEDD8-Activating Enzyme (NAE) Inhibitor	-38.6507
14971	799	6	GSK-429286A	ROCK 1, ROCK 2 Inhibitor	MLN-4924	NEDD8-Activating Enzyme (NAE) Inhibitor	-38.5038
14971	1896	6	Dehydroepiandrosterone	Steroid hormone	MLN-4924	NEDD8-Activating Enzyme (NAE) Inhibitor	-38.3995
14971	582	6	Torin-1	mTOR Inhibitor	MLN-4924	NEDD8-Activating Enzyme (NAE) Inhibitor	-38.3992
14971	1649	6	Aurantiamarin (Methyl Hesperidin)	Free Radical Scavenger	MLN-4924	NEDD8-Activating Enzyme (NAE) Inhibitor	-38.373
14971	580	6	PF-05212384	mTOR Inhibitor	MLN-4924	NEDD8-Activating Enzyme (NAE) Inhibitor	-38.2658
14971	1018	6	GSK9311	BRPF1 bromodomain Inhibitor	MLN-4924	NEDD8-Activating Enzyme (NAE) Inhibitor	-38.2098
14971	2301	6	Rasagiline mesylate	MAO-B Inhibitor	MLN-4924	NEDD8-Activating Enzyme (NAE) Inhibitor	-38.1712
14971	1932	6	BVT-3498	11-beta-Hydroxysteroid Dehydrogenase Type 1 (11beta-HSD1) Inhibitor	MLN-4924	NEDD8-Activating Enzyme (NAE) Inhibitor	-37.9911
14971	1057	6	Rolapitant	Tachykinin NK1 Antagonist	MLN-4924	NEDD8-Activating Enzyme (NAE) Inhibitor	-37.9307
14971	1564	6	CXC-195	NOX Inhibitor	MLN-4924	NEDD8-Activating Enzyme (NAE) Inhibitor	-37.914
14971	851	6	SJN-2511	TGF-bR1 (ALK5) Inhibitor	MLN-4924	NEDD8-Activating Enzyme (NAE) Inhibitor	-37.8973
14971	337	6	PD-168393	EGFR Inhibitor	MLN-4924	NEDD8-Activating Enzyme (NAE) Inhibitor	-37.8425
14971	2122	6	Artemether	antimalarial agents	MLN-4924	NEDD8-Activating Enzyme (NAE) Inhibitor	-37.7702
14971	680	6	GDC-0326	PI3K alpha Inhibitor	MLN-4924	NEDD8-Activating Enzyme (NAE) Inhibitor	-37.7327
14971	578	6	BEZ-235	mTOR Inhibitor	MLN-4924	NEDD8-Activating Enzyme (NAE) Inhibitor	-37.6333
14971	1333	6	Letrozole	Aromatase Inhibitor	MLN-4924	NEDD8-Activating Enzyme (NAE) Inhibitor	-37.5949
14971	849	6	SD-208	TGF-bR1 (ALK5) Inhibitor	MLN-4924	NEDD8-Activating Enzyme (NAE) Inhibitor	-37.5939
14971	180	6	Acalabrutinib	BTK Inhibitor	MLN-4924	NEDD8-Activating Enzyme (NAE) Inhibitor	-37.5888
14971	1195	6	Moxifloxacin hydrochloride	DNA Topoisomerase IV Inhibitor	MLN-4924	NEDD8-Activating Enzyme (NAE) Inhibitor	-37.585
14971	2071	6	Almotriptan	5-HT1B Agonist	MLN-4924	NEDD8-Activating Enzyme (NAE) Inhibitor	-37.5723
14971	87	6	H-89	AKT Inhibitor	MLN-4924	NEDD8-Activating Enzyme (NAE) Inhibitor	-37.5445
14971	1069	6	Minocycline	Tetracycline Antibiotic	MLN-4924	NEDD8-Activating Enzyme (NAE) Inhibitor	-37.5166
14971	766	6	CFI-400945	Polo-like Kinase-4 (Plk-4) Inhibitor	MLN-4924	NEDD8-Activating Enzyme (NAE) Inhibitor	-37.3097
14971	1417	6	Apratastat	TNF-alpha-Converting Enzyme Inhibitor	MLN-4924	NEDD8-Activating Enzyme (NAE) Inhibitor	-37.2399
14971	2186	6	Macitentan	Endothelin ETA/ETB Receptor Antagonist	MLN-4924	NEDD8-Activating Enzyme (NAE) Inhibitor	-37.2159
14971	232	6	Riviciclib (P276-00)	CDK1/4/9 Inhibitor	MLN-4924	NEDD8-Activating Enzyme (NAE) Inhibitor	-37.0564
14971	2361	6	Polymyxin B sulphate	Peptide Antibiotic	MLN-4924	NEDD8-Activating Enzyme (NAE) Inhibitor	-37.0181
14971	2017	6	Shikonin	Drugs Acting on Chemokine Receptors	MLN-4924	NEDD8-Activating Enzyme (NAE) Inhibitor	-36.9538
14971	1732	6	PB-28	sigma1/2 Receptor Agonist	MLN-4924	NEDD8-Activating Enzyme (NAE) Inhibitor	-36.9083
14971	71	6	Imeglimin	AMPK Activator	MLN-4924	NEDD8-Activating Enzyme (NAE) Inhibitor	-36.8387
14971	886	6	Oglufanide	VEGF Inhibitor	MLN-4924	NEDD8-Activating Enzyme (NAE) Inhibitor	-36.8272
14971	1501	6	Fluvastatin	HMG-CoA Reductase Inhibitor	MLN-4924	NEDD8-Activating Enzyme (NAE) Inhibitor	-36.8165
14971	1193	6	Levofloxacin	DNA Topoisomerase IV Inhibitor	MLN-4924	NEDD8-Activating Enzyme (NAE) Inhibitor	-36.7993
14971	821	6	Idronoxil	Sphingosine Kinase 1 (SphK1) Inhibitor	MLN-4924	NEDD8-Activating Enzyme (NAE) Inhibitor	-36.7982
14971	2104	6	Amorolfine hydrochloride	Antifungal Agent	MLN-4924	NEDD8-Activating Enzyme (NAE) Inhibitor	-36.6857
14971	909	6	MK-1775	Wee1 Kinase Inhibitor	MLN-4924	NEDD8-Activating Enzyme (NAE) Inhibitor	-36.6001
14971	407	6	SGX-523	HGFR Inhibitor	MLN-4924	NEDD8-Activating Enzyme (NAE) Inhibitor	-36.5698
14971	678	6	AMG-511	PI3K alpha Inhibitor	MLN-4924	NEDD8-Activating Enzyme (NAE) Inhibitor	-36.5382
14971	1590	6	GW-7647	PPARalpha Agonist	MLN-4924	NEDD8-Activating Enzyme (NAE) Inhibitor	-36.5252
14971	1538	6	Mycophenolate mofetil	Inosine 5'-Monophosphate Dehydrogenase (IMPDH) Inhibitor	MLN-4924	NEDD8-Activating Enzyme (NAE) Inhibitor	-36.4793
14971	2448	6	Ethosuximide	T-Type Calcium Channel Blocker	MLN-4924	NEDD8-Activating Enzyme (NAE) Inhibitor	-36.3826
14971	1506	6	Hydrochlorothiazide	Hypertension treatment	MLN-4924	NEDD8-Activating Enzyme (NAE) Inhibitor	-36.307
14971	649	6	AS-1940477	p38 MAPK Inhibitor	MLN-4924	NEDD8-Activating Enzyme (NAE) Inhibitor	-36.2421
14971	1651	6	Taurine	Antioxidant	MLN-4924	NEDD8-Activating Enzyme (NAE) Inhibitor	-36.2063
14971	1668	6	KUC107871N	p97 ATPase Inhibitor	MLN-4924	NEDD8-Activating Enzyme (NAE) Inhibitor	-36.0858
14971	85	6	GSK2141795	Serine/threonine-protein kinase AKT3 Inhibitor	MLN-4924	NEDD8-Activating Enzyme (NAE) Inhibitor	-36.0711
14971	405	6	Crizotinib	HGFR Inhibitor	MLN-4924	NEDD8-Activating Enzyme (NAE) Inhibitor	-35.8798
14971	35	6	VU0661013	Mcl-1 Inhibitor	MLN-4924	NEDD8-Activating Enzyme (NAE) Inhibitor	-35.757
14971	2304	6	Suplatast tosylate	Mediator Release Inhibitor	MLN-4924	NEDD8-Activating Enzyme (NAE) Inhibitor	-35.7319
14971	1769	6	Ospemifene	Selective Estrogen Receptor Modulators (SERM)	MLN-4924	NEDD8-Activating Enzyme (NAE) Inhibitor	-35.6756
14971	801	6	SR-3677	ROCK II Inhibitor	MLN-4924	NEDD8-Activating Enzyme (NAE) Inhibitor	-35.6434
14971	1935	6	Streptomycin (sulfate)	30S Ribosomal Protein Inhibitors	MLN-4924	NEDD8-Activating Enzyme (NAE) Inhibitor	-35.452
14971	1742	6	Darolutamide (ODM-201)	Androgen Receptor Antagonist	MLN-4924	NEDD8-Activating Enzyme (NAE) Inhibitor	-35.3772
14971	1302	6	LTX-315	Microenvironment modifier	MLN-4924	NEDD8-Activating Enzyme (NAE) Inhibitor	-35.3195
14971	1667	6	Rottlerin	Unknown	MLN-4924	NEDD8-Activating Enzyme (NAE) Inhibitor	-35.1664
14971	1072	6	Cytidine	Cytidine Deaminase Inhibitor	MLN-4924	NEDD8-Activating Enzyme (NAE) Inhibitor	-35.1281
14971	1126	6	Carmustine	DNA Alkylating Agent	MLN-4924	NEDD8-Activating Enzyme (NAE) Inhibitor	-34.9436
14971	1689	6	ML-390	DHODH Inhibitor	MLN-4924	NEDD8-Activating Enzyme (NAE) Inhibitor	-34.8851
14971	1341	6	Aminoglutethimide	Aromatase Inhibitor	MLN-4924	NEDD8-Activating Enzyme (NAE) Inhibitor	-34.5642
14971	132	6	NU-6027	Unknown	MLN-4924	NEDD8-Activating Enzyme (NAE) Inhibitor	-34.4864
14971	275	6	Prexasertib	Chk1 Inhibitor	MLN-4924	NEDD8-Activating Enzyme (NAE) Inhibitor	-34.3489
14971	330	6	Avitinib	EGFR Inhibitor	MLN-4924	NEDD8-Activating Enzyme (NAE) Inhibitor	-34.3392
14971	1942	6	Linezolid	50S Ribosomal Protein Inhibitor	MLN-4924	NEDD8-Activating Enzyme (NAE) Inhibitor	-34.2482
14971	2188	6	Benzamil	Epithelial Sodium Channels (ENaC) Blocker	MLN-4924	NEDD8-Activating Enzyme (NAE) Inhibitor	-34.205
14971	865	6	RO495	Tyk 2 Inhibitor	MLN-4924	NEDD8-Activating Enzyme (NAE) Inhibitor	-34.1182
14971	715	6	CUDC-907	PI3K Inhibitor	MLN-4924	NEDD8-Activating Enzyme (NAE) Inhibitor	-34.1082
14971	2142	6	Diclazuril	antiprotozoal agent	MLN-4924	NEDD8-Activating Enzyme (NAE) Inhibitor	-34.0797
14971	668	6	AZD-7545	Pyruvate Dehydrogenase Kinase 2 Inhibitor	MLN-4924	NEDD8-Activating Enzyme (NAE) Inhibitor	-34.0532
14971	2423	6	Proparacaine	Sodium Channel Inhibitor	MLN-4924	NEDD8-Activating Enzyme (NAE) Inhibitor	-33.7446
14971	1737	6	Sertraline hydrochloride	Selective Seratonin Reuptake Inhibitor (SSRI)	MLN-4924	NEDD8-Activating Enzyme (NAE) Inhibitor	-33.6639
14971	97	6	Ruboxistaurin mesylate	PKC Inhibitor	MLN-4924	NEDD8-Activating Enzyme (NAE) Inhibitor	-33.6036
14971	1805	6	Naltrexone hydrochloride	mu-Opioid Antagonist	MLN-4924	NEDD8-Activating Enzyme (NAE) Inhibitor	-33.5969
14971	2433	6	Eltrombopag olamine	Thrombopoietin Receptor (TpoR) Agonist	MLN-4924	NEDD8-Activating Enzyme (NAE) Inhibitor	-33.4209
14971	320	6	Dacomitinib	EGFR Inhibitor	MLN-4924	NEDD8-Activating Enzyme (NAE) Inhibitor	-33.4092
14971	910	6	WNK-463	WNK kinase Inhibitor	MLN-4924	NEDD8-Activating Enzyme (NAE) Inhibitor	-33.3689
14971	2353	6	Tenoxicam	non-steroidal antiinflammatory	MLN-4924	NEDD8-Activating Enzyme (NAE) Inhibitor	-33.2691
14971	2193	6	GW-9508	Free Fatty Acid Receptor 1 Agonist	MLN-4924	NEDD8-Activating Enzyme (NAE) Inhibitor	-33.2657
14971	1978	6	BAY-60-7550	Phosphodiesterase II (PDE2A) Inhibitor	MLN-4924	NEDD8-Activating Enzyme (NAE) Inhibitor	-33.1979
14971	197	6	PF-4800567	Casein Kinase 1 Inhibitor	MLN-4924	NEDD8-Activating Enzyme (NAE) Inhibitor	-33.1643
14971	534	6	Hypothemycin	Mek 1/2 Inhibitor	MLN-4924	NEDD8-Activating Enzyme (NAE) Inhibitor	-33.1199
14971	343	6	AG-1478	EGFR Inhibitor	MLN-4924	NEDD8-Activating Enzyme (NAE) Inhibitor	-33.0851
14971	93	6	CCT-128930	AKT Inhibitor	MLN-4924	NEDD8-Activating Enzyme (NAE) Inhibitor	-33.0583
14971	1265	6	Ixazomib citrate	Proteasome Inhibitor	MLN-4924	NEDD8-Activating Enzyme (NAE) Inhibitor	-32.9515
14971	1140	6	Fotemustine	DNA Alkylating Agent	MLN-4924	NEDD8-Activating Enzyme (NAE) Inhibitor	-32.9164
14971	374	6	Suramin sodium	Fibroblast Growth Factor (FGF) Inhibitor	MLN-4924	NEDD8-Activating Enzyme (NAE) Inhibitor	-32.8943
14971	1607	6	Pradigastat	Diacylglycerol Acyltransferase Type 1 (DGAT-1) Inhibitor	MLN-4924	NEDD8-Activating Enzyme (NAE) Inhibitor	-32.7401
14971	411	6	BMS-2	HGFR Inhibitor	MLN-4924	NEDD8-Activating Enzyme (NAE) Inhibitor	-32.5301
14971	2143	6	Crotamiton	antipruritic	MLN-4924	NEDD8-Activating Enzyme (NAE) Inhibitor	-32.5237
14971	326	6	AG-1024	EGFR Inhibitor	MLN-4924	NEDD8-Activating Enzyme (NAE) Inhibitor	-32.2698
14971	1005	6	EPZ-5676	DOT1L Inhibitor	MLN-4924	NEDD8-Activating Enzyme (NAE) Inhibitor	-32.1853
14971	386	6	Defactinib	Focal Adhesion Kinase (FAK) Inhibitor	MLN-4924	NEDD8-Activating Enzyme (NAE) Inhibitor	-32.1837
14971	1966	6	Vitamin B12	Unknown	MLN-4924	NEDD8-Activating Enzyme (NAE) Inhibitor	-32.1683
14971	1816	6	A-740003	P2X7 Receptor Antagonist	MLN-4924	NEDD8-Activating Enzyme (NAE) Inhibitor	-32.1408
14971	1790	6	Zoledronic acid monohydrate	Farnesyl Pyrophosphate Synthase Inhibitor	MLN-4924	NEDD8-Activating Enzyme (NAE) Inhibitor	-32.1042
14971	900	6	BMS-794833	VEGFR-2 Inhibitor	MLN-4924	NEDD8-Activating Enzyme (NAE) Inhibitor	-31.8943
14971	541	6	PD-184352	MEK Inhibitor	MLN-4924	NEDD8-Activating Enzyme (NAE) Inhibitor	-31.7947
14971	1493	6	Ataciguat	Soluble Guanylate Cyclase (sGC) Activator	MLN-4924	NEDD8-Activating Enzyme (NAE) Inhibitor	-31.6925
14971	342	6	AZD-3759	EGFR Inhibitor	MLN-4924	NEDD8-Activating Enzyme (NAE) Inhibitor	-31.6615
14971	111	6	Vactosertib	ALK5 Inhibitor	MLN-4924	NEDD8-Activating Enzyme (NAE) Inhibitor	-31.5971
14971	1091	6	Flucytosine	Pyrimidine Antagonist	MLN-4924	NEDD8-Activating Enzyme (NAE) Inhibitor	-31.4103
14971	853	6	GW-768505A	Tie-2 kinase Inhibitor	MLN-4924	NEDD8-Activating Enzyme (NAE) Inhibitor	-31.3152
14971	2121	6	Artemisinin	antimalarial agents	MLN-4924	NEDD8-Activating Enzyme (NAE) Inhibitor	-31.2408
14971	1727	6	Avacopan	C5a Anaphylatoxin Chemotactic Receptor 1 Antagonist	MLN-4924	NEDD8-Activating Enzyme (NAE) Inhibitor	-30.9381
14971	2083	6	Uridine	Anti-anxiety drug	MLN-4924	NEDD8-Activating Enzyme (NAE) Inhibitor	-30.9323
14971	256	6	Senexin-B	CDK 8/19 Inhibitor	MLN-4924	NEDD8-Activating Enzyme (NAE) Inhibitor	-30.8582
14971	1671	6	CB-5083	p97 ATPase Inhibitor	MLN-4924	NEDD8-Activating Enzyme (NAE) Inhibitor	-30.7435
14971	481	6	CEP-33779	Jak2 Inhibitor	MLN-4924	NEDD8-Activating Enzyme (NAE) Inhibitor	-30.6832
14971	90	6	MK-2206	AKT Inhibitor	MLN-4924	NEDD8-Activating Enzyme (NAE) Inhibitor	-30.6604
14971	2260	6	GLPG0187	Integrin Receptor Antagonist	MLN-4924	NEDD8-Activating Enzyme (NAE) Inhibitor	-30.4659
14971	1791	6	Risedronate sodium	Farnesyl Pyrophosphate Synthase Inhibitor	MLN-4924	NEDD8-Activating Enzyme (NAE) Inhibitor	-30.3518
14971	2393	6	SHP-099	Protein Tyrosine Phosphatase SHP-2 (PTP2C) Inhibitor	MLN-4924	NEDD8-Activating Enzyme (NAE) Inhibitor	-30.2014
14971	962	6	Daminozide	KDM2/7 Histone Demethylases Inhibitor	MLN-4924	NEDD8-Activating Enzyme (NAE) Inhibitor	-30.1453
14971	1906	6	Dienogest	Synthetic progesterone	MLN-4924	NEDD8-Activating Enzyme (NAE) Inhibitor	-30.1349
14971	2431	6	Dabigatran	Thrombin Inhibitor	MLN-4924	NEDD8-Activating Enzyme (NAE) Inhibitor	-30.0828
14971	1685	6	Etomoxir	CPT-1 Inhibitor	MLN-4924	NEDD8-Activating Enzyme (NAE) Inhibitor	-30.0081
14971	1851	6	Theophyllamine	Adenosine Receptor Antagonist	MLN-4924	NEDD8-Activating Enzyme (NAE) Inhibitor	-29.9132
14971	749	6	Pim 1 Inhibitor 2	Pim-1 Kinase Inhibitor	MLN-4924	NEDD8-Activating Enzyme (NAE) Inhibitor	-29.7081
14971	861	6	GNF-5837	Trk A/B/C Inhibitor	MLN-4924	NEDD8-Activating Enzyme (NAE) Inhibitor	-29.6309
14971	2333	6	PNU-282987	Nicotinic alpha7 Agonist	MLN-4924	NEDD8-Activating Enzyme (NAE) Inhibitor	-29.5402
14971	2211	6	LY-2365109 hydrochloride	GlyT-1 Inhibitor	MLN-4924	NEDD8-Activating Enzyme (NAE) Inhibitor	-29.5087
14971	2066	6	Cardiogenol	Cardiomyocytes differentiation initiator	MLN-4924	NEDD8-Activating Enzyme (NAE) Inhibitor	-29.085
14971	1103	6	Oxibendazole	DNA Polymerase Inhibitor	MLN-4924	NEDD8-Activating Enzyme (NAE) Inhibitor	-29.0767
14971	1731	6	Cutamesine hydrochloride	sigma1 Receptor Agonist	MLN-4924	NEDD8-Activating Enzyme (NAE) Inhibitor	-28.9748
14971	1637	6	RSL3	GPX4 Inhibitor	MLN-4924	NEDD8-Activating Enzyme (NAE) Inhibitor	-28.9217
14971	412	6	AMG-1	HGFR Inhibitor	MLN-4924	NEDD8-Activating Enzyme (NAE) Inhibitor	-28.8495
14971	1099	6	Decitabine	DNA Methyltransferase (DNMT) Inhibitor	MLN-4924	NEDD8-Activating Enzyme (NAE) Inhibitor	-28.7705
14971	108	6	TAE-684	ALK Inhibitor	MLN-4924	NEDD8-Activating Enzyme (NAE) Inhibitor	-28.7204
14971	1788	6	GW-4064X	Farnesoid X Receptor Agonist	MLN-4924	NEDD8-Activating Enzyme (NAE) Inhibitor	-28.5563
14971	1849	6	Namodenoson	Adenosine A3 Agonist	MLN-4924	NEDD8-Activating Enzyme (NAE) Inhibitor	-28.5246
14971	696	6	PIK-90	PI3K Inhibitor	MLN-4924	NEDD8-Activating Enzyme (NAE) Inhibitor	-28.38
14971	258	6	CCT-251921	CDK 8/19 Inhibitor	MLN-4924	NEDD8-Activating Enzyme (NAE) Inhibitor	-28.3532
14971	1344	6	INCB8761 (PF-4136309)	Chemokine CCR2 (MCP-1 Receptor) Antagonist	MLN-4924	NEDD8-Activating Enzyme (NAE) Inhibitor	-28.3375
14971	1301	6	Abametapir	MMP-9 (Gelatinase B) Inhibitor	MLN-4924	NEDD8-Activating Enzyme (NAE) Inhibitor	-28.3255
14971	2175	6	Rhein	component of rhubarb	MLN-4924	NEDD8-Activating Enzyme (NAE) Inhibitor	-28.318
14971	2040	6	Cinacalcet hydrochloride	Calcium-Sensing Receptor (CaSR) Agonist	MLN-4924	NEDD8-Activating Enzyme (NAE) Inhibitor	-28.2534
14971	88	6	BAY-1125976	AKT Inhibitor	MLN-4924	NEDD8-Activating Enzyme (NAE) Inhibitor	-28.2272
14971	1476	6	BPTES	Glutaminase Inhibitor	MLN-4924	NEDD8-Activating Enzyme (NAE) Inhibitor	-28.0856
14971	185	6	GDC-0834 racemate	BTK Inhibitor	MLN-4924	NEDD8-Activating Enzyme (NAE) Inhibitor	-27.8572
14971	1878	6	Deflazacort	Corticosteroid	MLN-4924	NEDD8-Activating Enzyme (NAE) Inhibitor	-27.6539
14971	1811	6	Bethanechol chloride	Muscarinic receptor Agonist	MLN-4924	NEDD8-Activating Enzyme (NAE) Inhibitor	-27.6466
14971	27	6	WEHI-539	Bcl-xl Inhibitor	MLN-4924	NEDD8-Activating Enzyme (NAE) Inhibitor	-27.5602
14971	74	6	AKT Inhibitor VIII	AKT Inhibitor	MLN-4924	NEDD8-Activating Enzyme (NAE) Inhibitor	-27.504
14971	453	6	MRT-68601 hydrochloride	IKK-epsilon Inhibitor	MLN-4924	NEDD8-Activating Enzyme (NAE) Inhibitor	-27.4952
14971	2312	6	Fenobam	mgluR5 Antagonist	MLN-4924	NEDD8-Activating Enzyme (NAE) Inhibitor	-27.4738
14971	1375	6	Parecoxib sodium	Cyclooxygenase-2 Inhibitor	MLN-4924	NEDD8-Activating Enzyme (NAE) Inhibitor	-27.3685
14971	1939	6	Kanamycin	30S Ribosomal Protein Inhibitor	MLN-4924	NEDD8-Activating Enzyme (NAE) Inhibitor	-27.3526
14971	1599	6	GW-0742	PPARgamma Agonist	MLN-4924	NEDD8-Activating Enzyme (NAE) Inhibitor	-27.2189
14971	1059	6	Osanetant	Tachykinin NK3 Antagonist	MLN-4924	NEDD8-Activating Enzyme (NAE) Inhibitor	-27.2082
14971	1881	6	Megestrol acetate	Progesterone Receptor Antagonist	MLN-4924	NEDD8-Activating Enzyme (NAE) Inhibitor	-27.1227
14971	1908	6	Stanozolol	Synthetic Steroid	MLN-4924	NEDD8-Activating Enzyme (NAE) Inhibitor	-27.1218
[truncated: 1,835 more rows]
