# Supplementary material for: Targeting neddylation sensitizes colorectal cancer to topoisomerase I inhibitors by inactivating the DCAF13-CRL4 ubiquitin ligase complex
Source: Nat Commun. 2023 Jun 23;14:3762. doi: 10.1038/s41467-023-39374-9 (PMC10290057; doi:10.1038/s41467-023-39374-9)
Supplement: Supplementary file 15 — Supplementary Dataset 3 [file 41467_2023_39374_MOESM15_ESM.xlsx]

## Sheet: Study_Colon_Organoids_RNASeq_an
Gene_ID	Gene_name	Gene_type	Chr	Start	End	rowMean	rowMeanPctl	rowVar	rowVarPctl	CRC.Organoid.1	CRC.Organoid.2	CRC.Organoid.3
ENSG00000210196	MT-TP	Mt_tRNA	chrM	15956	16023	4.59157	82.3216	0.860379	79.1373	4.23721	5.64408	3.89342
ENSG00000210191	MT-TL2	Mt_tRNA	chrM	12266	12336	16.079	89.711	775.605	98.2443	0	48.2371	0
ENSG00000210176	MT-TH	Mt_tRNA	chrM	12138	12206	67.8233	97.179	13159.3	99.5827	2.00045	200.283	1.18673
ENSG00000198886	MT-ND4	protein_coding	chrM	10760	12137	17431.2	99.9885	296899	99.9084	16802	17745.8	17745.8
ENSG00000210174	MT-TR	Mt_tRNA	chrM	10405	10469	0	46.8927	0	46.8943	0	0	0
ENSG00000198840	MT-ND3	protein_coding	chrM	10059	10404	9295.83	99.982	8.15931e+06	99.9804	6114.01	10134.2	11639.3
ENSG00000210164	MT-TG	Mt_tRNA	chrM	9991	10058	0	46.8927	0	46.8943	0	0	0
ENSG00000210154	MT-TD	Mt_tRNA	chrM	7518	7585	2.17386	78.6726	14.1769	89.0762	6.52156	0	0
ENSG00000198804	MT-CO1	protein_coding	chrM	5904	7445	29590.6	99.9967	3.00639e+07	99.9951	23259.3	32756.2	32756.2
ENSG00000210144	MT-TY	Mt_tRNA	chrM	5826	5891	1060.6	99.8233	536808	99.9395	1806.22	1033.99	341.601
ENSG00000210135	MT-TN	Mt_tRNA	chrM	5657	5729	337.317	99.5451	87148.1	99.8413	676.138	200.283	135.53
ENSG00000210127	MT-TA	Mt_tRNA	chrM	5587	5655	50.9498	96.1711	7382.37	99.4649	1.50034	150.162	1.18673
ENSG00000210117	MT-TW	Mt_tRNA	chrM	5512	5579	3.20913	80.4987	3.01644	83.4817	4.23721	4.1863	1.20387
ENSG00000198763	MT-ND2	protein_coding	chrM	4470	5511	13431.7	99.9853	9.96228e+06	99.9836	10545.3	16802	12947.9
ENSG00000210112	MT-TM	Mt_tRNA	chrM	4402	4469	5.03636	82.8255	29.178	91.4177	1.52157	11.2561	2.33139
ENSG00000210107	MT-TQ	Mt_tRNA	chrM	4329	4400	361.419	99.5778	23208.7	99.6858	524.482	222.734	337.041
ENSG00000198888	MT-ND1	protein_coding	chrM	3307	4262	8587.29	99.9771	8.54097e+06	99.982	5228.03	10545.3	9988.55
ENSG00000209082	MT-TL1	Mt_tRNA	chrM	3230	3304	9044.67	99.9787	3.10639e+06	99.9689	10134.2	9988.55	7011.25
ENSG00000210077	MT-TV	Mt_tRNA	chrM	1602	1670	206.048	99.2375	118428	99.8576	6.99267	603.419	7.7325
ENSG00000211459	MT-RNR1	Mt_rRNA	chrM	648	1601	3562.13	99.9558	1.2133e+06	99.9558	3209.89	4796.66	2679.83
ENSG00000210049	MT-TF	Mt_tRNA	chrM	577	647	16948.7	99.9869	1.66142e+07	99.9902	21096.1	12947.9	16802
ENSG00000235857	CTBP2P1	processed_pseudogene	chrY	56855244	56855488	0	46.8927	0	46.8943	0	0	0
ENSG00000231514	CCNQP2	processed_pseudogene	chrY	26626520	26627159	0	46.8927	0	46.8943	0	0	0
ENSG00000237917	PARP4P1	unprocessed_pseudogene	chrY	26594851	26634652	0.0816801	58.3467	0.00561777	59.2025	0	0.1473	0.0977403
ENSG00000215506	TPTE2P4	unprocessed_pseudogene	chrY	26508213	26579690	0	46.8927	0	46.8943	0	0	0
ENSG00000277146	ENSG00000277146	processed_pseudogene	chrY	26453982	26454092	0	46.8927	0	46.8943	0	0	0
ENSG00000252948	RNU6-1314P	snRNA	chrY	26360989	26361092	0	46.8927	0	46.8943	0	0	0
ENSG00000225876	ENSG00000225876	unprocessed_pseudogene	chrY	26244351	26244573	0	46.8927	0	46.8943	0	0	0
ENSG00000235014	REREP2Y	unprocessed_pseudogene	chrY	26198331	26208148	0	46.8927	0	46.8943	0	0	0
ENSG00000234888	OFD1P15Y	unprocessed_pseudogene	chrY	26055779	26088493	0	46.8927	0	46.8943	0	0	0
ENSG00000234744	USP9YP26	unprocessed_pseudogene	chrY	26002254	26008856	0	46.8927	0	46.8943	0	0	0
ENSG00000172283	PRYP4	unprocessed_pseudogene	chrY	25975549	25988069	0	46.8927	0	46.8943	0	0	0
ENSG00000237546	XKRYP6	unprocessed_pseudogene	chrY	25943268	25954152	0	46.8927	0	46.8943	0	0	0
ENSG00000232914	TRAPPC2P4	unprocessed_pseudogene	chrY	25904518	25907250	0	46.8927	0	46.8943	0	0	0
ENSG00000235511	OFD1P18Y	unprocessed_pseudogene	chrY	25871931	25898653	0	46.8927	0	46.8943	0	0	0
ENSG00000229343	CDY22P	unprocessed_pseudogene	chrY	25813013	25814566	0	46.8927	0	46.8943	0	0	0
ENSG00000232614	USP9YP9	unprocessed_pseudogene	chrY	25730011	25735160	0	46.8927	0	46.8943	0	0	0
ENSG00000223856	RAB9AP2	unprocessed_pseudogene	chrY	25709908	25713557	0	46.8927	0	46.8943	0	0	0
ENSG00000225256	TRAPPC2P5	unprocessed_pseudogene	chrY	25699451	25702562	0	46.8927	0	46.8943	0	0	0
ENSG00000172288	CDY1	protein_coding	chrY	25622162	25624902	0	46.8927	0	46.8943	0	0	0
ENSG00000237823	CDY19P	unprocessed_pseudogene	chrY	25564122	25566033	0	46.8927	0	46.8943	0	0	0
ENSG00000233619	ENSG00000233619	processed_pseudogene	chrY	25487284	25487662	0	46.8927	0	46.8943	0	0	0
ENSG00000172294	CSPG4P4Y	unprocessed_pseudogene	chrY	25478269	25483630	0	46.8927	0	46.8943	0	0	0
ENSG00000172297	GOLGA2P3Y	unprocessed_pseudogene	chrY	25454561	25460572	0	46.8927	0	46.8943	0	0	0
ENSG00000233652	CICP1	processed_pseudogene	chrY	25388992	25391811	0	46.8927	0	46.8943	0	0	0
ENSG00000228786	LINC00266-4P	lncRNA	chrY	25378300	25394719	0	46.8927	0	46.8943	0	0	0
ENSG00000227633	RBMY2YP	unprocessed_pseudogene	chrY	25266584	25273531	0	46.8927	0	46.8943	0	0	0
ENSG00000223641	TTTY17C	lncRNA	chrY	25182277	25213389	0	46.8927	0	46.8943	0	0	0
ENSG00000236379	ZNF736P4Y	processed_pseudogene	chrY	25168599	25169841	0	46.8927	0	46.8943	0	0	0
ENSG00000278197	ENSG00000278197	unprocessed_pseudogene	chrY	25009700	25010769	0	46.8927	0	46.8943	0	0	0
ENSG00000223978	ZNF736P1Y	processed_pseudogene	chrY	24985201	24986476	0	46.8927	0	46.8943	0	0	0
ENSG00000187191	DAZ3	protein_coding	chrY	24763069	24813492	3.35745	80.7147	33.8174	91.8693	10.0723	0	0
ENSG00000227837	TRIM60P11Y	processed_pseudogene	chrY	24691791	24692932	0	46.8927	0	46.8943	0	0	0
ENSG00000240566	ENSG00000240566	processed_pseudogene	chrY	24650808	24651534	0	46.8927	0	46.8943	0	0	0
ENSG00000232003	ZNF736P12Y	processed_pseudogene	chrY	24500263	24501505	0	46.8927	0	46.8943	0	0	0
ENSG00000234399	RBMY2XP	unprocessed_pseudogene	chrY	24396604	24403526	0	46.8927	0	46.8943	0	0	0
ENSG00000224827	LINC00265-2P	processed_pseudogene	chrY	24276245	24277026	0	46.8927	0	46.8943	0	0	0
ENSG00000284071	ENSG00000284071	unprocessed_pseudogene	chrY	24196518	24206132	0	46.8927	0	46.8943	0	0	0
ENSG00000172342	CSPG4P3Y	unprocessed_pseudogene	chrY	24186509	24191870	0	46.8927	0	46.8943	0	0	0
ENSG00000244231	CSPG4P2Y	lncRNA	chrY	24183434	24187231	0	46.8927	0	46.8943	0	0	0
ENSG00000230977	ENSG00000230977	unprocessed_pseudogene	chrY	24182477	24183071	0	46.8927	0	46.8943	0	0	0
ENSG00000223698	GOLGA6L11P	unprocessed_pseudogene	chrY	24168187	24174494	0	46.8927	0	46.8943	0	0	0
ENSG00000229250	USP9YP31	unprocessed_pseudogene	chrY	24081704	24090346	0	46.8927	0	46.8943	0	0	0
ENSG00000237467	USP9YP35	unprocessed_pseudogene	chrY	24077799	24079812	0	46.8927	0	46.8943	0	0	0
ENSG00000231375	CDY17P	unprocessed_pseudogene	chrY	24049878	24051487	0	46.8927	0	46.8943	0	0	0
ENSG00000234081	ELOCP10	processed_pseudogene	chrY	24006911	24007237	0	46.8927	0	46.8943	0	0	0
ENSG00000232585	OFD1P12Y	unprocessed_pseudogene	chrY	23972780	23995081	0	46.8927	0	46.8943	0	0	0
ENSG00000228465	TRAPPC2P10	unprocessed_pseudogene	chrY	23967564	23970694	0	46.8927	0	46.8943	0	0	0
ENSG00000231423	RAB9AP5	unprocessed_pseudogene	chrY	23956569	23960218	0	46.8927	0	46.8943	0	0	0
ENSG00000227871	USP9YP12	unprocessed_pseudogene	chrY	23945927	23952293	0	46.8927	0	46.8943	0	0	0
ENSG00000226369	USP9YP11	unprocessed_pseudogene	chrY	23934953	23940101	0	46.8927	0	46.8943	0	0	0
ENSG00000224571	USP9YP13	unprocessed_pseudogene	chrY	23919905	23921510	0	46.8927	0	46.8943	0	0	0
ENSG00000231540	ELOCP9	processed_pseudogene	chrY	23808821	23809059	0	46.8927	0	46.8943	0	0	0
ENSG00000232845	TRAPPC2P9	unprocessed_pseudogene	chrY	23762838	23765583	0	46.8927	0	46.8943	0	0	0
ENSG00000232910	RAB9AP1	unprocessed_pseudogene	chrY	23751188	23751760	0	46.8927	0	46.8943	0	0	0
ENSG00000252681	RNU1-97P	snRNA	chrY	23740942	23741105	0	46.8927	0	46.8943	0	0	0
ENSG00000232424	USP9YP29	unprocessed_pseudogene	chrY	23740258	23746693	0	46.8927	0	46.8943	0	0	0
ENSG00000224866	USP9YP25	unprocessed_pseudogene	chrY	23734193	23736249	0	46.8927	0	46.8943	0	0	0
ENSG00000236620	XKRYP3	unprocessed_pseudogene	chrY	23715922	23726808	0	46.8927	0	46.8943	0	0	0
ENSG00000227915	ELOCP16	unprocessed_pseudogene	chrY	23678504	23678835	0	46.8927	0	46.8943	0	0	0
ENSG00000226873	CDY14P	unprocessed_pseudogene	chrY	23674379	23675392	0	46.8927	0	46.8943	0	0	0
ENSG00000223407	USP9YP18	unprocessed_pseudogene	chrY	23659466	23667822	0	46.8927	0	46.8943	0	0	0
ENSG00000225466	OFD1P10Y	unprocessed_pseudogene	chrY	23581595	23614640	0	46.8927	0	46.8943	0	0	0
ENSG00000286744	ENSG00000286744	unprocessed_pseudogene	chrY	23435905	23436006	0	46.8927	0	46.8943	0	0	0
ENSG00000251925	SNORA70	snoRNA	chrY	23423099	23423236	0	46.8927	0	46.8943	0	0	0
ENSG00000205936	PPP1R12BP2	unprocessed_pseudogene	chrY	23379484	23392697	0	46.8927	0	46.8943	0	0	0
ENSG00000205944	DAZ2	protein_coding	chrY	23219447	23291356	0.0545797	55.6419	0.00893682	61.22	0.163739	0	0
ENSG00000244000	ENSG00000244000	processed_pseudogene	chrY	23017063	23017821	0	46.8927	0	46.8943	0	0	0
ENSG00000215537	ZNF736P11Y	processed_pseudogene	chrY	22866544	22867756	0	46.8927	0	46.8943	0	0	0
ENSG00000230727	RBMY2WP	unprocessed_pseudogene	chrY	22762851	22769787	0	46.8927	0	46.8943	0	0	0
ENSG00000224917	ENSG00000224917	unprocessed_pseudogene	chrY	22670616	22672859	0	46.8927	0	46.8943	0	0	0
ENSG00000224657	RBMY2BP	transcribed_unprocessed_pseudogene	chrY	22649245	22658878	0	46.8927	0	46.8943	0	0	0
ENSG00000273589	ENSG00000273589	unprocessed_pseudogene	chrY	22646031	22646327	0	46.8927	0	46.8943	0	0	0
ENSG00000230814	USP9YP24	unprocessed_pseudogene	chrY	22528281	22536639	0	46.8927	0	46.8943	0	0	0
ENSG00000169789	PRY	protein_coding	chrY	22490397	22514637	0	46.8927	0	46.8943	0	0	0
ENSG00000226941	RBMY1J	protein_coding	chrY	22403461	22417881	0	46.8927	0	46.8943	0	0	0
ENSG00000237902	TSPY21P	unprocessed_pseudogene	chrY	22400403	22402568	0	46.8927	0	46.8943	0	0	0
ENSG00000259247	TTTY25P	unprocessed_pseudogene	chrY	22330452	22332500	0	46.8927	0	46.8943	0	0	0
ENSG00000243040	RBMY2FP	transcribed_unprocessed_pseudogene	chrY	22308859	22321825	0	46.8927	0	46.8943	0	0	0
ENSG00000229940	TSPY22P	unprocessed_pseudogene	chrY	22305925	22307951	0	46.8927	0	46.8943	0	0	0
ENSG00000215560	TTTY5	lncRNA	chrY	22296798	22298876	0	46.8927	0	46.8943	0	0	0
ENSG00000225615	RBMY2UP	unprocessed_pseudogene	chrY	22198429	22203712	0	46.8927	0	46.8943	0	0	0
ENSG00000131548	TTTY6B	lncRNA	chrY	22144966	22146831	0	46.8927	0	46.8943	0	0	0
ENSG00000228850	CDY12P	unprocessed_pseudogene	chrY	22064698	22065712	0	46.8927	0	46.8943	0	0	0
ENSG00000229553	USP9YP17	unprocessed_pseudogene	chrY	22049755	22058113	0	46.8927	0	46.8943	0	0	0
ENSG00000231159	OFD1P8Y	unprocessed_pseudogene	chrY	21972313	22005349	0	46.8927	0	46.8943	0	0	0
ENSG00000227444	ENSG00000227444	unprocessed_pseudogene	chrY	21918935	21921106	0	46.8927	0	46.8943	0	0	0
ENSG00000244395	RBMY1D	protein_coding	chrY	21880076	21894526	0	46.8927	0	46.8943	0	0	0
ENSG00000229725	ENSG00000229725	unprocessed_pseudogene	chrY	21871331	21873550	0	46.8927	0	46.8943	0	0	0
ENSG00000286187	ENSG00000286187	lncRNA	chrY	21825441	21846721	0.00759978	47.8974	2.78877e-05	47.233	0.00207167	0.0125927	0.008135
ENSG00000277519	OFD1P16Y	unprocessed_pseudogene	chrY	21817579	21818218	0	46.8927	0	46.8943	0	0	0
ENSG00000229416	USP9YP8	unprocessed_pseudogene	chrY	21677246	21681118	0	46.8927	0	46.8943	0	0	0
ENSG00000184991	TTTY13	lncRNA	chrY	21565092	21605081	0.0237544	51.2174	0.00169282	54.3165	0.0712633	0	0
ENSG00000228257	ENSG00000228257	unprocessed_pseudogene	chrY	21531839	21534011	0	46.8927	0	46.8943	0	0	0
ENSG00000234414	RBMY1A1	protein_coding	chrY	21511372	21549326	0	46.8927	0	46.8943	0	0	0
ENSG00000242875	RBMY1B	protein_coding	chrY	21511338	21549094	0	46.8927	0	46.8943	0	0	0
ENSG00000242393	ENSG00000242393	unprocessed_pseudogene	chrY	21508299	21510470	0	46.8927	0	46.8943	0	0	0
ENSG00000169811	RBMY1HP	unprocessed_pseudogene	chrY	21493519	21501968	0	46.8927	0	46.8943	0	0	0
ENSG00000237269	RBMY2TP	unprocessed_pseudogene	chrY	21430697	21437245	0	46.8927	0	46.8943	0	0	0
ENSG00000183146	PRORY	lncRNA	chrY	21382954	21386360	0.0156607	49.6187	0.000735769	51.6297	0.046982	0	0
ENSG00000226918	ENSG00000226918	unprocessed_pseudogene	chrY	21311268	21318895	0	46.8927	0	46.8943	0	0	0
ENSG00000226504	TMEM167AP1	processed_pseudogene	chrY	20907344	20907562	0	46.8927	0	46.8943	0	0	0
ENSG00000229551	GAPDHP17	processed_pseudogene	chrY	20861337	20862337	0	46.8927	0	46.8943	0	0	0
ENSG00000224482	HSFY4P	unprocessed_pseudogene	chrY	20808776	20811809	0	46.8927	0	46.8943	0	0	0
ENSG00000225624	TBL1YP1	unprocessed_pseudogene	chrY	20727254	20742900	0	46.8927	0	46.8943	0	0	0
ENSG00000198692	EIF1AY	protein_coding	chrY	20575776	20593154	8.93278	85.9198	233.342	96.6472	26.5714	0.141111	0.0857817
ENSG00000277438	KDM5DP1	processed_pseudogene	chrY	20570222	20570519	0	46.8927	0	46.8943	0	0	0
ENSG00000237997	RCC2P2	processed_pseudogene	chrY	19986575	19987852	0	46.8927	0	46.8943	0	0	0
ENSG00000274837	ENSG00000274837	processed_pseudogene	chrY	19932130	19932500	0	46.8927	0	46.8943	0	0	0
ENSG00000288049	ENSG00000288049	lncRNA	chrY	19744756	19759978	0.0101971	48.5224	0.000311943	49.6727	0.0305913	0	0
ENSG00000234529	GAPDHP19	processed_pseudogene	chrY	19327569	19328573	0	46.8927	0	46.8943	0	0	0
ENSG00000252766	RNU6-255P	snRNA	chrY	19018983	19019087	0	46.8927	0	46.8943	0	0	0
ENSG00000185275	CD24P4	processed_pseudogene	chrY	18992467	18992709	0	46.8927	0	46.8943	0	0	0
ENSG00000217896	ZNF839P1	processed_pseudogene	chrY	18985175	18986398	0	46.8927	0	46.8943	0	0	0
ENSG00000238088	OFD1P7Y	unprocessed_pseudogene	chrY	18848264	18867280	0	46.8927	0	46.8943	0	0	0
ENSG00000238135	USP9YP10	unprocessed_pseudogene	chrY	18826107	18829487	0	46.8927	0	46.8943	0	0	0
ENSG00000176728	TTTY14	lncRNA	chrY	18772706	19077416	0.212521	64.9622	0.0219885	65.2207	0.0601943	0.356404	0.220965
ENSG00000169953	HSFY2	protein_coding	chrY	18731440	18773735	0.013732	49.2997	0.000565703	51.0292	0	0.041196	0
ENSG00000249606	TRAPPC2P7	unprocessed_pseudogene	chrY	18655520	18656190	0	46.8927	0	46.8943	0	0	0
ENSG00000235479	RAB9AP4	unprocessed_pseudogene	chrY	18649671	18650279	0	46.8927	0	46.8943	0	0	0
ENSG00000240438	OFD1P5Y	unprocessed_pseudogene	chrY	18582063	18629077	0	46.8927	0	46.8943	0	0	0
ENSG00000131007	TTTY9B	lncRNA	chrY	18581206	18590521	0.00926967	48.3032	0.00025778	49.3291	0.027809	0	0
ENSG00000230458	GPM6BP1	unprocessed_pseudogene	chrY	18578417	18578560	0	46.8927	0	46.8943	0	0	0
ENSG00000172468	HSFY1	protein_coding	chrY	18546691	18588963	0	46.8927	0	46.8943	0	0	0
ENSG00000238067	XKRYP1	unprocessed_pseudogene	chrY	18508577	18509068	0	46.8927	0	46.8943	0	0	0
ENSG00000252209	RNU1-48P	snRNA	chrY	18486511	18486672	0	46.8927	0	46.8943	0	0	0
ENSG00000227494	USP9YP14	unprocessed_pseudogene	chrY	18481087	18487400	0	46.8927	0	46.8943	0	0	0
ENSG00000229406	OFD1P4Y	unprocessed_pseudogene	chrY	18453150	18472137	0	46.8927	0	46.8943	0	0	0
ENSG00000225716	ELOCP13	processed_pseudogene	chrY	18440797	18441125	0	46.8927	0	46.8943	0	0	0
ENSG00000233522	FAM224A	lncRNA	chrY	18326253	18353210	0.0265155	51.7361	0.000581942	51.0816	0.047165	0.0323815	0
ENSG00000228945	CLUHP2	unprocessed_pseudogene	chrY	18280178	18284761	0	46.8927	0	46.8943	0	0	0
ENSG00000232744	USP9YP16	unprocessed_pseudogene	chrY	18121195	18123799	0	46.8927	0	46.8943	0	0	0
ENSG00000233120	USP9YP15	unprocessed_pseudogene	chrY	18116527	18117695	0	46.8927	0	46.8943	0	0	0
ENSG00000225895	TRAPPC2P8	unprocessed_pseudogene	chrY	18105314	18108102	0	46.8927	0	46.8943	0	0	0
ENSG00000182415	CDY2A	protein_coding	chrY	18025787	18027746	0	46.8927	0	46.8943	0	0	0
ENSG00000224033	CDY8P	unprocessed_pseudogene	chrY	18022299	18023908	0	46.8927	0	46.8943	0	0	0
ENSG00000233378	USP9YP34	unprocessed_pseudogene	chrY	17984349	17993260	0	46.8927	0	46.8943	0	0	0
ENSG00000237558	CDY7P	unprocessed_pseudogene	chrY	17951589	17953500	0	46.8927	0	46.8943	0	0	0
ENSG00000226116	USP9YP6	unprocessed_pseudogene	chrY	17912699	17921630	0	46.8927	0	46.8943	0	0	0
ENSG00000129873	CDY2B	protein_coding	chrY	17878260	17880220	0	46.8927	0	46.8943	0	0	0
ENSG00000252513	RNU1-128P	snRNA	chrY	17789003	17789162	0	46.8927	0	46.8943	0	0	0
ENSG00000223555	USP9YP23	unprocessed_pseudogene	chrY	17782210	17784815	0	46.8927	0	46.8943	0	0	0
ENSG00000250868	XKRY	transcribed_unprocessed_pseudogene	chrY	17768980	17777400	0	46.8927	0	46.8943	0	0	0
ENSG00000229129	ACTG1P2	processed_pseudogene	chrY	17757001	17758125	0	46.8927	0	46.8943	0	0	0
ENSG00000238191	CLUHP1	unprocessed_pseudogene	chrY	17621259	17625832	0	46.8927	0	46.8943	0	0	0
ENSG00000252315	RNA5SP520	rRNA_pseudogene	chrY	17557864	17557976	0	46.8927	0	46.8943	0	0	0
ENSG00000230663	FAM224B	lncRNA	chrY	17552800	17579754	0	46.8927	0	46.8943	0	0	0
ENSG00000271595	ELOCP35	processed_pseudogene	chrY	17464879	17465214	0	46.8927	0	46.8943	0	0	0
ENSG00000228518	SURF6P1	processed_pseudogene	chrY	17192826	17193652	0	46.8927	0	46.8943	0	0	0
ENSG00000286201	ENSG00000286201	lncRNA	chrY	16599730	16644539	0.0821063	58.3843	0.000845058	52.0306	0.0498783	0.0900917	0.106349
ENSG00000252173	RNU6-109P	snRNA	chrY	16248935	16249041	0	46.8927	0	46.8943	0	0	0
ENSG00000252689	ENSG00000252689	snoRNA	chrY	16138248	16138379	0	46.8927	0	46.8943	0	0	0
ENSG00000227166	STSP1	unprocessed_pseudogene	chrY	15547216	15593331	0.122234	61.1169	0.0448236	68.207	0.366703	0	0
ENSG00000228787	NLGN4Y-AS1	lncRNA	chrY	14793642	14804033	0	46.8927	0	46.8943	0	0	0
ENSG00000226555	AGKP1	processed_pseudogene	chrY	14639096	14640358	0	46.8927	0	46.8943	0	0	0
ENSG00000223517	ENSG00000223517	lncRNA	chrY	14276212	14277489	0	46.8927	0	46.8943	0	0	0
ENSG00000129862	VCY1B	protein_coding	chrY	14056227	14056958	0	46.8927	0	46.8943	0	0	0
ENSG00000129864	VCY	protein_coding	chrY	13985772	13986473	0	46.8927	0	46.8943	0	0	0
ENSG00000183878	UTY	protein_coding	chrY	13234577	13480673	1.54383	76.966	6.76129	86.4957	4.54633	0.0362863	0.0488713
ENSG00000223915	DPPA2P1	processed_pseudogene	chrY	13230884	13231439	0	46.8927	0	46.8943	0	0	0
ENSG00000235462	TAB3P1	transcribed_unprocessed_pseudogene	chrY	13153931	13162214	0	46.8927	0	46.8943	0	0	0
ENSG00000224035	SFPQP1	processed_pseudogene	chrY	13083790	13095805	0	46.8927	0	46.8943	0	0	0
ENSG00000234059	CASKP1	unprocessed_pseudogene	chrY	12930165	12948182	0	46.8927	0	46.8943	0	0	0
ENSG00000286009	ENSG00000286009	lncRNA	chrY	12661309	12663478	0.102274	59.8603	0.0313798	66.6836	0.306822	0	0
ENSG00000227447	XGY1	unprocessed_pseudogene	chrY	12440046	12507369	0	46.8927	0	46.8943	0	0	0
ENSG00000232730	FAM8A4P	processed_pseudogene	chrY	12321623	12322835	0	46.8927	0	46.8943	0	0	0
ENSG00000243980	RN7SL702P	misc_RNA	chrY	12273473	12273764	0	46.8927	0	46.8943	0	0	0
ENSG00000232226	ARSFP1	transcribed_unprocessed_pseudogene	chrY	12252321	12258033	0.0432321	54.2298	0.00560705	59.1927	0.129696	0	0
ENSG00000236477	RPS24P1	processed_pseudogene	chrY	12244752	12245457	0	46.8927	0	46.8943	0	0	0
ENSG00000206159	GYG2P1	transcribed_unprocessed_pseudogene	chrY	12088010	12421587	1.80793	77.7481	8.63269	87.3761	5.19995	0.169386	0.0544377
ENSG00000235649	MXRA5Y	unprocessed_pseudogene	chrY	11957208	11987386	0	46.8927	0	46.8943	0	0	0
ENSG00000215583	ASS1P6	processed_pseudogene	chrY	11922536	11923769	0	46.8927	0	46.8943	0	0	0
ENSG00000234385	RCC2P1	processed_pseudogene	chrY	11781052	11782527	0	46.8927	0	46.8943	0	0	0
ENSG00000225433	MTND1P12	unprocessed_pseudogene	chrY	11445418	11445564	0	46.8927	0	46.8943	0	0	0
ENSG00000275828	CHEK2P1	unprocessed_pseudogene	chrY	11412548	11418716	0	46.8927	0	46.8943	0	0	0
ENSG00000270242	ACTR3BP1	processed_pseudogene	chrY	11395699	11397076	0	46.8927	0	46.8943	0	0	0
ENSG00000183704	SLC9B1P1	unprocessed_pseudogene	chrY	11340579	11385687	0	46.8927	0	46.8943	0	0	0
ENSG00000259029	DUX4L18	unprocessed_pseudogene	chrY	11321557	11322823	0	46.8927	0	46.8943	0	0	0
ENSG00000259154	DUX4L17	unprocessed_pseudogene	chrY	11314921	11316187	0	46.8927	0	46.8943	0	0	0
ENSG00000274162	SNX18P1Y	processed_pseudogene	chrY	11178306	11178816	0	46.8927	0	46.8943	0	0	0
ENSG00000271309	ENSG00000271309	processed_pseudogene	chrY	11107389	11107596	0	46.8927	0	46.8943	0	0	0
ENSG00000271365	ENSG00000271365	processed_pseudogene	chrY	11107065	11107263	0	46.8927	0	46.8943	0	0	0
ENSG00000273693	CDRT15P10	processed_pseudogene	chrY	11085476	11086061	0.0981499	59.6066	0.0289002	66.3596	0	0	0.29445
ENSG00000236718	RBMY2QP	transcribed_unprocessed_pseudogene	chrY	9954532	10035299	0	46.8927	0	46.8943	0	0	0
ENSG00000234950	RBMY2OP	unprocessed_pseudogene	chrY	9951553	9959423	0	46.8927	0	46.8943	0	0	0
ENSG00000229208	RBMY2NP	unprocessed_pseudogene	chrY	9831418	9846696	0	46.8927	0	46.8943	0	0	0
ENSG00000228890	TTTY21	lncRNA	chrY	9717653	9721296	0	46.8927	0	46.8943	0	0	0
ENSG00000232617	ENSG00000232617	unprocessed_pseudogene	chrY	9665229	9669010	0	46.8927	0	46.8943	0	0	0
ENSG00000226223	TSPY16P	unprocessed_pseudogene	chrY	9640249	9640716	0	46.8927	0	46.8943	0	0	0
ENSG00000234110	TSPY25P	unprocessed_pseudogene	chrY	9624183	9626352	0	46.8927	0	46.8943	0	0	0
ENSG00000231436	RBMY3AP	unprocessed_pseudogene	chrY	9610571	9621276	0	46.8927	0	46.8943	0	0	0
ENSG00000236786	TSPY15P	unprocessed_pseudogene	chrY	9548108	9550681	0	46.8927	0	46.8943	0	0	0
ENSG00000236424	TSPY10	protein_coding	chrY	9527880	9530682	0	46.8927	0	46.8943	0	0	0
ENSG00000270073	TSPY6P	unprocessed_pseudogene	chrY	9507596	9510175	0	46.8927	0	46.8943	0	0	0
ENSG00000230066	FAM197Y3	transcribed_unprocessed_pseudogene	chrY	9497287	9506596	0	46.8927	0	46.8943	0	0	0
ENSG00000238074	TSPY9P	protein_coding	chrY	9487313	9489893	0	46.8927	0	46.8943	0	0	0
ENSG00000286173	ENSG00000286173	transcribed_unprocessed_pseudogene	chrY	9395475	9397467	0	46.8927	0	46.8943	0	0	0
ENSG00000228383	FAM197Y7	lncRNA	chrY	9367803	9375681	0	46.8927	0	46.8943	0	0	0
ENSG00000229549	TSPY8	protein_coding	chrY	9357797	9360599	0.00887967	48.2279	0.000236545	49.1786	0	0.026639	0
ENSG00000233803	TSPY4	protein_coding	chrY	9337464	9340284	0	46.8927	0	46.8943	0	0	0
ENSG00000232808	TTTY20	lncRNA	chrY	9329880	9334832	0	46.8927	0	46.8943	0	0	0
ENSG00000275310	ENSG00000275310	processed_pseudogene	chrY	9325799	9326047	0	46.8927	0	46.8943	0	0	0
ENSG00000232924	ELOCP4	processed_pseudogene	chrY	9230915	9231247	0	46.8927	0	46.8943	0	0	0
ENSG00000232235	CDY3P	processed_pseudogene	chrY	9166085	9167702	0	46.8927	0	46.8943	0	0	0
ENSG00000231988	OFD1P3Y	unprocessed_pseudogene	chrY	9030594	9039988	0.0192724	50.3207	0.00111428	52.8619	0.0578173	0	0
ENSG00000230025	ENSG00000230025	unprocessed_pseudogene	chrY	8971751	8974095	0	46.8927	0	46.8943	0	0	0
ENSG00000273731	ENSG00000273731	processed_pseudogene	chrY	8931069	8931454	0	46.8927	0	46.8943	0	0	0
ENSG00000173357	ENSG00000173357	transcribed_unprocessed_pseudogene	chrY	8906224	8916073	0	46.8927	0	46.8943	0	0	0
ENSG00000180910	TTTY11	transcribed_unprocessed_pseudogene	chrY	8783310	8817382	0	46.8927	0	46.8943	0	0	0
ENSG00000227830	TRIM60P3Y	processed_pseudogene	chrY	8413037	8414054	0	46.8927	0	46.8943	0	0	0
ENSG00000234850	MTND2P3	processed_pseudogene	chrY	8372241	8372710	0	46.8927	0	46.8943	0	0	0
ENSG00000224634	ZNF736P6Y	processed_pseudogene	chrY	8350931	8352143	0	46.8927	0	46.8943	0	0	0
ENSG00000215601	TSPY24P	unprocessed_pseudogene	chrY	8280198	8282209	0	46.8927	0	46.8943	0	0	0
ENSG00000225809	RBMY2KP	unprocessed_pseudogene	chrY	8264449	8277188	0	46.8927	0	46.8943	0	0	0
ENSG00000227204	RBMY2JP	unprocessed_pseudogene	chrY	8127130	8144203	0.012766	49.0837	0.000488912	50.6496	0.038298	0	0
ENSG00000239893	ZNF736P9Y	transcribed_processed_pseudogene	chrY	8068445	8126293	1.25116	75.8386	4.69622	85.1311	3.75349	0	0
ENSG00000229745	BPY2DP	unprocessed_pseudogene	chrY	7932997	7937640	0	46.8927	0	46.8943	0	0	0
ENSG00000244246	ZNF736P8Y	processed_pseudogene	chrY	7913422	7914090	0	46.8927	0	46.8943	0	0	0
ENSG00000273863	ENSG00000273863	processed_pseudogene	chrY	7905536	7907303	0	46.8927	0	46.8943	0	0	0
ENSG00000278854	ENSG00000278854	processed_pseudogene	chrY	7845485	7846454	0	46.8927	0	46.8943	0	0	0
ENSG00000237048	TTTY12	lncRNA	chrY	7803996	7810683	0	46.8927	0	46.8943	0	0	0
ENSG00000234795	RFTN1P1	transcribed_unprocessed_pseudogene	chrY	7694707	7810305	0.00785022	47.9579	0.000184878	48.7401	0.0235507	0	0
ENSG00000236690	ENSG00000236690	unprocessed_pseudogene	chrY	7690511	7692678	0	46.8927	0	46.8943	0	0	0
ENSG00000223422	ENSG00000223422	unprocessed_pseudogene	chrY	7678899	7681028	0	46.8927	0	46.8943	0	0	0
ENSG00000275280	ENSG00000275280	processed_pseudogene	chrY	7656968	7657352	0	46.8927	0	46.8943	0	0	0
ENSG00000252472	RNU6-521P	snRNA	chrY	7423054	7423158	0	46.8927	0	46.8943	0	0	0
ENSG00000252155	RNU6-941P	snRNA	chrY	7378672	7378779	0	46.8927	0	46.8943	0	0	0
ENSG00000251996	Y_RNA	misc_RNA	chrY	7341531	7341642	0	46.8927	0	46.8943	0	0	0
ENSG00000252633	RN7SKP282	misc_RNA	chrY	7324297	7324595	0	46.8927	0	46.8943	0	0	0
ENSG00000237701	ATP5PFP1	processed_pseudogene	chrY	6900753	6901372	0	46.8927	0	46.8943	0	0	0
ENSG00000099721	AMELY	protein_coding	chrY	6865918	6911752	0	46.8927	0	46.8943	0	0	0
ENSG00000233634	GOT2P5	processed_pseudogene	chrY	6837707	6838252	0	46.8927	0	46.8943	0	0	0
ENSG00000274365	ENSG00000274365	processed_pseudogene	chrY	6789153	6789344	0	46.8927	0	46.8943	0	0	0
ENSG00000224953	SRIP3	processed_pseudogene	chrY	6718962	6719180	0	46.8927	0	46.8943	0	0	0
ENSG00000235895	ENSG00000235895	unprocessed_pseudogene	chrY	6492976	6496757	0	46.8927	0	46.8943	0	0	0
ENSG00000185700	TTTY8B	lncRNA	chrY	6470773	6473630	0	46.8927	0	46.8943	0	0	0
ENSG00000147753	TTTY7	lncRNA	chrY	6449468	6457906	0	46.8927	0	46.8943	0	0	0
ENSG00000237563	TTTY21B	lncRNA	chrY	6443434	6450685	0	46.8927	0	46.8943	0	0	0
ENSG00000212856	TTTY2B	lncRNA	chrY	6406244	6462091	0.00180522	47.0367	9.77648e-06	47.0661	0.00541567	0	0
ENSG00000234583	TSPY19P	unprocessed_pseudogene	chrY	6303957	6305074	0	46.8927	0	46.8943	0	0	0
ENSG00000238235	TSPY11P	unprocessed_pseudogene	chrY	6266593	6269275	0	46.8927	0	46.8943	0	0	0
ENSG00000168757	TSPY2	protein_coding	chrY	6246223	6249019	0.00521	47.3918	8.14323e-05	47.7943	0.01563	0	0
ENSG00000250204	TTTY23B	transcribed_unprocessed_pseudogene	chrY	6242446	6245283	0	46.8927	0	46.8943	0	0	0
ENSG00000237195	DLGAP5P1	processed_pseudogene	chrY	6158802	6159265	0	46.8927	0	46.8943	0	0	0
ENSG00000285470	TUSC2P1	processed_pseudogene	chrY	5887504	5888740	0	46.8927	0	46.8943	0	0	0
ENSG00000235175	RPL26P37	processed_pseudogene	chrY	5793300	5793737	0.0513748	55.2721	0.0079181	60.6751	0	0	0.154124
ENSG00000214207	KRT18P10	processed_pseudogene	chrY	5573145	5574431	0.0443997	54.4065	0.00240557	55.6092	0	0.0970473	0.0361517
ENSG00000235001	EIF4A1P2	processed_pseudogene	chrY	5337745	5338964	0.0323088	52.641	0.000803265	51.8965	0	0.0529767	0.0439497
ENSG00000252468	RNU2-57P	snRNA	chrY	5019076	5019266	0	46.8927	0	46.8943	0	0	0
ENSG00000099715	PCDH11Y	protein_coding	chrY	5000226	5742224	0.328583	67.9239	0.00122047	53.2088	0.288984	0.341721	0.355045
ENSG00000225878	SERBP1P2	processed_pseudogene	chrY	4801685	4802848	0	46.8927	0	46.8943	0	0	0
ENSG00000252900	RNU6-303P	snRNA	chrY	4174985	4175090	0	46.8927	0	46.8943	0	0	0
ENSG00000229518	UBE2V1P3	processed_pseudogene	chrY	3866306	3866722	0	46.8927	0	46.8943	0	0	0
ENSG00000286050	ENSG00000286050	lncRNA	chrY	3786282	3864893	0.0151571	49.5467	0.000689214	51.5054	0.0454713	0	0
ENSG00000225653	RNF19BPY	processed_pseudogene	chrY	3777997	3779546	0	46.8927	0	46.8943	0	0	0
ENSG00000176679	TGIF2LY	protein_coding	chrY	3579067	3580041	0	46.8927	0	46.8943	0	0	0
ENSG00000234652	AGPAT5P1	processed_pseudogene	chrY	3293808	3294826	0	46.8927	0	46.8943	0	0	0
ENSG00000231535	LINC00278	lncRNA	chrY	3002887	3200509	0.549529	71.2734	0.43603	76.7467	1.31139	0.195249	0.141952
ENSG00000223600	EEF1A1P41	processed_pseudogene	chrY	2995067	2995273	0	46.8927	0	46.8943	0	0	0
ENSG00000233070	ZFY-AS1	lncRNA	chrY	2966844	3002626	0.314101	67.6293	0.295979	75.3461	0.942304	0	0
ENSG00000067646	ZFY	protein_coding	chrY	2935281	2982506	0.759149	73.1747	1.69271	81.4151	2.26144	0	0.0160113
ENSG00000278847	ENSG00000278847	lncRNA	chrY	2934406	2934771	0.260537	66.371	0.203639	74.0436	0.781612	0	0
ENSG00000229163	NAP1L1P2	processed_pseudogene	chrY	2929001	2931120	0	46.8927	0	46.8943	0	0	0
ENSG00000227289	HSFY3P	transcribed_unprocessed_pseudogene	chrY	2881683	2890551	0	46.8927	0	46.8943	0	0	0
ENSG00000129824	RPS4Y1	protein_coding	chrY	2841602	2932000	53.0864	96.2987	8454.51	99.4977	159.259	0	0
ENSG00000286130	ENSG00000286130	lncRNA	chrY	2828192	2840851	0.792189	73.4136	0.0665884	69.8432	0.497114	0.975591	0.903863
ENSG00000232195	TOMM22P2	processed_pseudogene	chrY	2827982	2828218	0	46.8927	0	46.8943	0	0	0
ENSG00000237659	RNASEH2CP1	processed_pseudogene	chrY	2789827	2790328	0	46.8927	0	46.8943	0	0	0
ENSG00000184895	SRY	protein_coding	chrY	2786855	2787682	0	46.8927	0	46.8943	0	0	0
ENSG00000288686	XGY2	transcribed_unprocessed_pseudogene	chrY	2752083	2854641	1.97977	78.2014	11.7584	88.4527	5.9393	0	0
ENSG00000182484	WASH6P	protein_coding	chrX	156020826	156025710	49.8974	96.086	294.186	97.0236	31.6291	65.6564	52.4068
ENSG00000124334	IL9R	protein_coding	chrX	155997696	156010817	0.434033	69.8089	0.565155	77.6991	1.3021	0	0
ENSG00000124333	VAMP7	protein_coding	chrX	155881345	155943769	56.5707	96.5523	627.439	98.0185	27.7436	68.9386	73.03
ENSG00000237040	DPH3P2	processed_pseudogene	chrX	155875636	155875885	0	46.8927	0	46.8943	0	0	0
ENSG00000237801	AMD1P2	processed_pseudogene	chrX	155828585	155829576	0	46.8927	0	46.8943	0	0	0
ENSG00000277930	ENSG00000277930	lncRNA	chrY	4993858	4999650	0	46.8927	0	46.8943	0	0	0
ENSG00000168939	SPRY3	protein_coding	chrX	155612572	155782459	0.714106	72.8066	0.0564121	69.1625	0.440695	0.83218	0.869442
ENSG00000185973	TMLHE	protein_coding	chrX	155489011	155719098	14.3079	88.9714	0.767971	78.7316	14.4664	13.3631	15.0941
ENSG00000225393	ENSG00000225393	lncRNA	chrX	155468286	155487046	0.148638	62.529	0.0166979	64.0541	0	0.234268	0.211647
ENSG00000224533	TMLHE-AS1	lncRNA	chrX	155466540	155611616	0.149828	62.5896	0.0173383	64.2226	0	0.247149	0.202333
ENSG00000288709	F8A2	protein_coding	chrX	155382095	155383801	22.5858	91.8971	41.7235	92.5107	15.2676	24.9972	27.4925
ENSG00000277858	H2AB2	protein_coding	chrX	155380709	155381299	0.163682	63.2065	0.00571516	59.3039	0.0792023	0.224963	0.186881
ENSG00000230578	ENSG00000230578	transcribed_unprocessed_pseudogene	chrX	155348752	155349799	0.631177	72.0899	0.0255866	65.8376	0.502461	0.810256	0.580815
ENSG00000224216	ENSG00000224216	lncRNA	chrX	155334858	155351957	0.178101	63.7644	0.0788404	70.483	0.032524	0	0.50178
ENSG00000230491	SRD5A2P1	processed_pseudogene	chrX	155310247	155310490	0	46.8927	0	46.8943	0	0	0
ENSG00000228986	PHF10P1	processed_pseudogene	chrX	155292169	155293432	0.0126813	49.0657	0.000482449	50.612	0.038044	0	0
ENSG00000155962	CLIC2	protein_coding	chrX	155276211	155334657	0.23407	65.6429	0.0649876	69.7532	0.108589	0.0662067	0.527415
ENSG00000224978	CD84P1	processed_pseudogene	chrX	155212921	155213638	0	46.8927	0	46.8943	0	0	0
ENSG00000235991	ENSG00000235991	unprocessed_pseudogene	chrX	155137111	155156503	0.0302523	52.3383	0.00274561	56.105	0	0	0.090757
ENSG00000214827	MTCP1	protein_coding	chrX	155064034	155147937	2.15585	78.6301	0.327667	75.7404	2.69707	2.21383	1.55664
ENSG00000182712	CMC4	protein_coding	chrX	155061622	155071136	15.417	89.4345	81.4074	94.3941	5.01443	20.1212	21.1154
ENSG00000288258	ENSG00000288258	protein_coding	chrX	155061622	155065519	6.30399	84.0053	1.89541	81.811	7.89317	5.47329	5.54553
ENSG00000274183	H2AB1	protein_coding	chrX	154884972	154885558	0	46.8927	0	46.8943	0	0	0
ENSG00000203870	SMIM9	protein_coding	chrX	154823348	154834662	0	46.8927	0	46.8943	0	0	0
ENSG00000229237	HMGN1P37	processed_pseudogene	chrX	154817099	154817401	0	46.8927	0	46.8943	0	0	0
ENSG00000206693	SNORA56	snoRNA	chrX	154774998	154775126	0	46.8927	0	46.8943	0	0	0
ENSG00000284450	MIR664B	miRNA	chrX	154768596	154768656	0	46.8927	0	46.8943	0	0	0
ENSG00000206948	SNORA36A	snoRNA	chrX	154768528	154768659	2.70262	79.7346	21.9124	90.5864	0	8.10785	0
ENSG00000130826	DKC1	protein_coding	chrX	154762742	154777689	163.301	98.9937	1347.12	98.6681	121.393	189.724	178.787
ENSG00000160219	GAB3	protein_coding	chrX	154675249	154751583	0.0166908	49.8167	0.000383375	50.0785	0.0118287	0.0382437	0
ENSG00000226141	ENSG00000226141	unprocessed_pseudogene	chrX	154654546	154655325	0	46.8927	0	46.8943	0	0	0
ENSG00000275882	IKBKGP1	unprocessed_pseudogene	chrX	154639978	154648275	0	46.8927	0	46.8943	0	0	0
ENSG00000184033	CTAG1B	protein_coding	chrX	154617609	154619282	0.0430253	54.2003	0.00555354	59.1485	0.129076	0	0
ENSG00000273041	ATF4P2	processed_pseudogene	chrX	154580926	154581998	0.0526083	55.4161	0.000234838	49.1688	0.07017	0.045706	0.041949
ENSG00000269335	IKBKG	protein_coding	chrX	154541199	154565046	34.7076	94.4121	208.091	96.4362	18.7968	46.9323	38.3935
ENSG00000126903	SLC10A3	protein_coding	chrX	154487306	154490690	23.6076	92.1933	56.3533	93.3959	14.9395	27.9165	27.9669
ENSG00000102178	UBL4A	protein_coding	chrX	154483717	154486615	51.0347	96.1809	19.3554	90.1872	48.2161	48.7838	56.1042
ENSG00000276350	MIR6858	miRNA	chrX	154450320	154450386	35.5479	94.5397	1185.27	98.5928	37.9098	0	68.7339
ENSG00000203879	GDI1	protein_coding	chrX	154436913	154443467	104.441	98.295	1359.63	98.6746	62.9183	133.359	117.045
ENSG00000071553	ATP6AP1	protein_coding	chrX	154428633	154436516	100.944	98.2132	217.841	96.5393	85.4064	102.649	114.777
ENSG00000197180	CH17-340M24.3	lncRNA	chrX	154424378	154428512	7.74541	85.0967	0.308558	75.5064	8.34281	7.64895	7.24448
ENSG00000102125	TAFAZZIN	protein_coding	chrX	154411524	154421726	60.3058	96.7847	136.907	95.5902	48.6165	72.0179	60.2831
ENSG00000013563	DNASE1L1	protein_coding	chrX	154401236	154412112	36.3553	94.6444	107.153	95.0715	24.4338	43.0653	41.5668
ENSG00000207165	SNORA70	snoRNA	chrX	154400281	154400415	0	46.8927	0	46.8943	0	0	0
ENSG00000280195	ENSG00000280195	lncRNA	chrX	154396878	154398816	2.19797	78.7217	2.04172	82.0319	0.558111	3.17557	2.86023
ENSG00000147403	RPL10	protein_coding	chrX	154389955	154409168	3898.63	99.9607	767345	99.9493	3046.5	3852.73	4796.66
ENSG00000102119	EMD	protein_coding	chrX	154379273	154381574	97.2175	98.1412	760.592	98.2132	65.6564	109.322	116.674
ENSG00000285018	ENSG00000285018	lncRNA	chrX	154374595	154376934	0.198962	64.5319	0.000768046	51.7492	0.22922	0.192854	0.174812
ENSG00000196924	FLNA	protein_coding	chrX	154348524	154374634	35.5198	94.5348	193.738	96.3134	19.9618	39.8059	46.7916
ENSG00000231830	ENSG00000231830	lncRNA	chrX	154333960	154335037	0.0760939	57.8738	0.0173709	64.2324	0.228282	0	0
ENSG00000269433	OPN1MW3	protein_coding	chrX	154257538	154271805	0	46.8927	0	46.8943	0	0	0
ENSG00000268221	OPN1MW	protein_coding	chrX	154182596	154196861	0	46.8927	0	46.8943	0	0	0
ENSG00000102076	OPN1LW	protein_coding	chrX	154144243	154159032	0	46.8927	0	46.8943	0	0	0
ENSG00000169057	MECP2	protein_coding	chrX	154021573	154137103	23.0036	92.0182	37.6741	92.1884	15.9188	26.714	26.3781
ENSG00000284286	MIR718	miRNA	chrX	154019920	154019989	16.079	89.711	775.605	98.2443	0	48.2371	0
ENSG00000184216	IRAK1	protein_coding	chrX	154010506	154019902	154.911	98.9413	1208.63	98.6042	115.825	182.382	166.526
ENSG00000283694	MIR3202-2	miRNA	chrX	153981098	153981176	0	46.8927	0	46.8943	0	0	0
ENSG00000265176	MIR3202-1	miRNA	chrX	153981097	153981177	0	46.8927	0	46.8943	0	0	0
ENSG00000177854	TMEM187	protein_coding	chrX	153972754	153983194	9.75973	86.4532	4.63018	85.0787	7.30757	11.3328	10.6388
ENSG00000235802	HCFC1-AS1	lncRNA	chrX	153969325	153970087	0	46.8927	0	46.8943	0	0	0
ENSG00000172534	HCFC1	protein_coding	chrX	153947557	153971818	13.8112	88.7407	0.429977	76.7107	13.906	14.4144	13.1132
ENSG00000102032	RENBP	protein_coding	chrX	153935269	153944687	5.49112	83.2493	4.91652	85.2963	7.94483	4.89751	3.63102
ENSG00000089820	ARHGAP4	protein_coding	chrX	153907367	153934999	53.8575	96.3576	1561.78	98.7613	9.37387	84.913	67.2858
ENSG00000126895	AVPR2	protein_coding	chrX	153902531	153907166	0	46.8927	0	46.8943	0	0	0
ENSG00000273769	LCA10	lncRNA	chrX	153880672	153888990	0.0193979	50.3387	0.000297207	49.5827	0.025224	0	0.0329697
ENSG00000284987	ENSG00000284987	protein_coding	chrX	153872221	153909223	0	46.8927	0	46.8943	0	0	0
ENSG00000184844	CYCSP45	processed_pseudogene	chrX	153841251	153841565	0	46.8927	0	46.8943	0	0	0
ENSG00000067840	PDZD4	protein_coding	chrX	153802166	153830565	0.0210834	50.6971	0.00133353	53.4918	0.0632503	0	0
ENSG00000180879	SSR4	protein_coding	chrX	153793516	153798499	482.918	99.6727	21227.8	99.6711	315.775	583.076	549.904
ENSG00000067829	IDH3G	protein_coding	chrX	153785766	153794512	94.8741	98.079	1009.77	98.4635	58.24	114.988	111.394
ENSG00000184343	SRPK3	protein_coding	chrX	153776412	153785732	2.7972	79.8966	2.57718	82.8926	1.22301	4.43201	2.73658
ENSG00000198753	PLXNB3	protein_coding	chrX	153764196	153779346	21.936	91.7057	123.87	95.3742	12.2202	34.079	19.5088
ENSG00000232725	ENSG00000232725	lncRNA	chrX	153735626	153766478	1.26948	75.9106	0.752482	78.6645	2.2488	0.597673	0.961965
ENSG00000130822	PNCK	protein_coding	chrX	153669733	153689010	2.97967	80.1617	4.99796	85.3634	0.452715	3.78619	4.70012
ENSG00000130829	DUSP9	protein_coding	chrX	153642492	153651326	0.915058	74.1729	1.2259	80.3318	2.18441	0.148283	0.412478
ENSG00000217889	KRT18P48	processed_pseudogene	chrX	153604497	153605348	0	46.8927	0	46.8943	0	0	0
ENSG00000067842	ATP2B3	protein_coding	chrX	153517642	153582939	0.00551067	47.4294	9.11023e-05	47.8745	0.016532	0	0
ENSG00000224963	ECMXP	transcribed_unitary_pseudogene	chrX	153479266	153487088	0	46.8927	0	46.8943	0	0	0
ENSG00000213397	HAUS7	protein_coding	chrX	153447668	153495516	25.9106	92.8102	20.2206	90.3345	20.7953	29.2399	27.6967
ENSG00000183479	TREX2	protein_coding	chrX	153444473	153470587	0.53769	71.1294	0.00743015	60.4182	0.523745	0.459314	0.63001
ENSG00000189420	ZFP92	protein_coding	chrX	153411472	153426481	0	46.8927	0	46.8943	0	0	0
ENSG00000063587	ZNF275	protein_coding	chrX	153334147	153360110	5.6067	83.3671	7.80647	87.0144	2.50543	6.38723	7.92744
ENSG00000278803	PWWP4	protein_coding	chrX	153271618	153277803	0	46.8927	0	46.8943	0	0	0
ENSG00000231600	ENSG00000231600	unprocessed_pseudogene	chrX	153249115	153249691	0	46.8927	0	46.8943	0	0	0
ENSG00000224931	ENSG00000224931	processed_pseudogene	chrX	153122145	153128323	0	46.8927	0	46.8943	0	0	0
ENSG00000268883	PNMA6B	unprocessed_pseudogene	chrX	153075769	153076968	0.382257	68.9646	0.438362	76.7746	1.14677	0	0
ENSG00000183837	PNMA3	protein_coding	chrX	153056409	153060467	0.0128952	49.1213	0.00049886	50.6987	0	0.0386857	0
ENSG00000229979	HMGN2P48	processed_pseudogene	chrX	153052150	153052413	0	46.8927	0	46.8943	0	0	0
ENSG00000147383	NSDHL	protein_coding	chrX	152830967	152869729	61.846	96.878	297.826	97.0432	45.684	59.8314	80.0224
ENSG00000147400	CETN2	protein_coding	chrX	152826994	152830757	44.1458	95.5935	35.317	92.0067	40.848	40.5831	51.0062
ENSG00000197172	MAGEA6	protein_coding	chrX	152766136	152769716	0	46.8927	0	46.8943	0	0	0
ENSG00000242599	CSAG4	transcribed_unprocessed_pseudogene	chrX	152733827	152740985	0	46.8927	0	46.8943	0	0	0
ENSG00000233944	LINC00265-3P	processed_pseudogene	chrY	25393154	25394056	0	46.8927	0	46.8943	0	0	0
ENSG00000213401	MAGEA12	protein_coding	chrX	152733757	152737669	0	46.8927	0	46.8943	0	0	0
ENSG00000198930	CSAG1	protein_coding	chrX	152727484	152733735	0.0238909	51.2534	0.00171232	54.3722	0.0716727	0	0
ENSG00000183305	MAGEA2B	protein_coding	chrX	152714586	152718607	0	46.8927	0	46.8943	0	0	0
ENSG00000269475	ENSG00000269475	unprocessed_pseudogene	chrX	152682810	152683842	0	46.8927	0	46.8943	0	0	0
ENSG00000268089	GABRQ	protein_coding	chrX	152637895	152657542	0	46.8927	0	46.8943	0	0	0
ENSG00000287394	ENSG00000287394	lncRNA	chrX	152574677	152698700	0	46.8927	0	46.8943	0	0	0
ENSG00000223940	KRT8P8	processed_pseudogene	chrX	152479577	152481024	0.0589056	56.105	0.000934232	52.3023	0.0637283	0.0867727	0.0262157
ENSG00000252205	RNU6-764P	snRNA	chrX	152250572	152250676	0	46.8927	0	46.8943	0	0	0
ENSG00000011677	GABRA3	protein_coding	chrX	152166234	152451315	0.658305	72.3599	1.03625	79.751	1.83269	0.114351	0.027876
ENSG00000231937	ENSG00000231937	lncRNA	chrX	152138883	152186857	0	46.8927	0	46.8943	0	0	0
ENSG00000124260	MAGEA10	protein_coding	chrX	152133310	152138578	0.0613596	56.3488	0.000298752	49.5909	0.0648613	0.0425923	0.076625
ENSG00000102287	GABRE	protein_coding	chrX	151953124	151974680	62.6607	96.9303	1771.55	98.8415	21.2966	105.44	61.245
ENSG00000147381	MAGEA4	protein_coding	chrX	151912495	151925171	0	46.8927	0	46.8943	0	0	0
ENSG00000147378	FATE1	protein_coding	chrX	151716035	151723194	0	46.8927	0	46.8943	0	0	0
ENSG00000130032	PRRG3	protein_coding	chrX	151694607	151705924	0.0393774	53.6718	0.00073695	51.633	0.031544	0.0695797	0.0170087
ENSG00000166049	PASD1	protein_coding	chrX	151563675	151676739	0	46.8927	0	46.8943	0	0	0
ENSG00000214915	ENSG00000214915	lncRNA	chrX	151515551	151516245	0.0352579	53.0926	0.00372936	57.3273	0	0.105774	0
ENSG00000160131	VMA21	protein_coding	chrX	151396515	151409364	18.1052	90.4735	35.0486	91.9855	11.6049	19.5229	23.1879
ENSG00000287918	ENSG00000287918	lncRNA	chrX	151303384	151397142	0.0972106	59.5281	0.0066263	59.9126	0.0334637	0.188905	0.069263
ENSG00000278724	Metazoa_SRP	misc_RNA	chrX	151275509	151275789	0.720776	72.8638	0.482212	77.1067	0	0.776905	1.38542
ENSG00000228717	NAB1P1	processed_pseudogene	chrX	151226229	151227715	0	46.8927	0	46.8943	0	0	0
ENSG00000269993	ENSG00000269993	lncRNA	chrX	151182386	151182855	0	46.8927	0	46.8943	0	0	0
ENSG00000102195	GPR50	protein_coding	chrX	151176584	151181465	0	46.8927	0	46.8943	0	0	0
ENSG00000234696	GPR50-AS1	lncRNA	chrX	151175192	151177836	0	46.8927	0	46.8943	0	0	0
ENSG00000265789	MIR4330	miRNA	chrX	151168222	151168326	0	46.8927	0	46.8943	0	0	0
ENSG00000212595	RNA5SP525	rRNA	chrX	151026295	151026406	0	46.8927	0	46.8943	0	0	0
ENSG00000270916	RPL12P50	processed_pseudogene	chrX	151023607	151023722	0	46.8927	0	46.8943	0	0	0
ENSG00000029993	HMGB3	protein_coding	chrX	150980509	150990771	68.9844	97.2232	387.884	97.413	53.0017	62.965	90.9864
ENSG00000222796	RNU6-383P	snRNA	chrX	150955494	150955587	0	46.8927	0	46.8943	0	0	0
ENSG00000230153	ENSG00000230153	lncRNA	chrX	150915813	150920938	0	46.8927	0	46.8943	0	0	0
ENSG00000228728	PPIAP91	processed_pseudogene	chrX	150818753	150819246	0	46.8927	0	46.8943	0	0	0
ENSG00000102181	CD99L2	protein_coding	chrX	150766336	150898816	5.94878	83.6977	5.14412	85.478	3.63102	6.05169	8.16364
ENSG00000185515	BRCC3	protein_coding	chrX	155071420	155123077	33.2035	94.1699	165.417	95.9862	18.6422	37.9554	43.0128
ENSG00000252454	MIR2114	miRNA	chrX	150228004	150228083	0	46.8927	0	46.8943	0	0	0
ENSG00000230899	MAGEA8-AS1	lncRNA	chrX	149878836	149881070	0	46.8927	0	46.8943	0	0	0
ENSG00000123584	MAGEA9	protein_coding	chrX	149781930	149787737	0	46.8927	0	46.8943	0	0	0
ENSG00000171116	HSFX1	protein_coding	chrX	149774068	149776867	0.730438	72.9473	0.405566	76.5013	0	1.16922	1.02209
ENSG00000185247	MAGEA11	protein_coding	chrX	149688228	149717268	0.018082	50.0704	0.000980876	52.4577	0	0.054246	0
ENSG00000229322	ENSG00000229322	processed_pseudogene	chrX	149649174	149650124	0	46.8927	0	46.8943	0	0	0
ENSG00000269556	TMEM185A	protein_coding	chrX	149596556	149631912	19.5309	90.9579	101.936	94.9406	7.96426	26.5774	24.0509
ENSG00000267978	MAGEA9B	protein_coding	chrX	149581653	149587459	0	46.8927	0	46.8943	0	0	0
ENSG00000283697	HSFX3	protein_coding	chrX	149548210	149549924	0	46.8927	0	46.8943	0	0	0
ENSG00000197620	EOLA1	protein_coding	chrX	149540355	149550510	22.384	91.8513	47.1257	92.8282	14.7964	28.1644	24.1913
ENSG00000241769	LINC00893	lncRNA	chrX	149527591	149540959	4.41712	82.1367	9.66104	87.8031	0.830589	6.32726	6.0935
ENSG00000176289	IDSP1	unprocessed_pseudogene	chrX	149525001	149526043	0.213318	64.9949	0.0346608	67.1401	0	0.343048	0.296908
ENSG00000238039	ENSG00000238039	lncRNA	chrX	149511509	149526264	0.515377	70.897	0.0675851	69.9071	0.272451	0.789566	0.484115
ENSG00000241489	ENSG00000241489	protein_coding	chrX	149477104	149540926	6.67532	84.3407	20.541	90.3705	1.61384	10.358	8.05406
ENSG00000010404	IDS	protein_coding	chrX	149476988	149521096	21.9583	91.7106	115.511	95.2335	9.89813	25.4537	30.5232
ENSG00000287585	ENSG00000287585	protein_coding	chrX	149414886	149415495	0	46.8927	0	46.8943	0	0	0
ENSG00000242186	ENSG00000242186	transcribed_unitary_pseudogene	chrX	149056712	149057469	0	46.8927	0	46.8943	0	0	0
ENSG00000222313	RN7SKP267	misc_RNA	chrX	148822164	148822448	0	46.8927	0	46.8943	0	0	0
ENSG00000237741	ENSG00000237741	lncRNA	chrX	148498113	148500615	0	46.8927	0	46.8943	0	0	0
ENSG00000233467	HAX1P1	processed_pseudogene	chrX	148198014	148198878	0	46.8927	0	46.8943	0	0	0
ENSG00000201285	RNA5SP524	rRNA	chrX	148008100	148008215	0	46.8927	0	46.8943	0	0	0
ENSG00000102081	FMR1	protein_coding	chrX	147911919	147951125	23.1655	92.0656	26.1325	91.1166	17.2749	25.7809	26.4405
ENSG00000268066	FMR1-AS1	lncRNA	chrX	147909431	147911817	0.0779352	58.0178	0.000855758	52.0699	0.111708	0.0604793	0.0616187
ENSG00000287796	ENSG00000287796	lncRNA	chrX	147879361	147885249	0.381709	68.9564	0.310326	75.5375	1.02422	0.08714	0.0337683
ENSG00000202051	RNU6-382P	snRNA	chrX	147827279	147827384	0	46.8927	0	46.8943	0	0	0
ENSG00000271175	ENSG00000271175	processed_pseudogene	chrX	147812733	147812974	0	46.8927	0	46.8943	0	0	0
ENSG00000228855	ENSG00000228855	processed_pseudogene	chrX	147591612	147591909	0	46.8927	0	46.8943	0	0	0
ENSG00000207866	MIR514A2	miRNA	chrX	147281943	147282030	0	46.8927	0	46.8943	0	0	0
ENSG00000287017	ENSG00000287017	lncRNA	chrX	147279481	147286481	0	46.8927	0	46.8943	0	0	0
ENSG00000207868	MIR514A1	miRNA	chrX	147279247	147279344	0	46.8927	0	46.8943	0	0	0
ENSG00000208000	MIR509-1	miRNA	chrX	147260532	147260625	0	46.8927	0	46.8943	0	0	0
ENSG00000207969	MIR507	miRNA	chrX	147230984	147231077	0	46.8927	0	46.8943	0	0	0
ENSG00000207873	MIR513A1	miRNA	chrX	147213463	147213591	0	46.8927	0	46.8943	0	0	0
ENSG00000207871	MIR513B	miRNA	chrX	147199044	147199127	0	46.8927	0	46.8943	0	0	0
ENSG00000284377	ENSG00000284377	lncRNA	chrX	147181064	147271894	0.0424107	54.1251	0.00539599	59.0519	0	0.127232	0
ENSG00000271660	ENSG00000271660	processed_pseudogene	chrX	146964176	146964485	0	46.8927	0	46.8943	0	0	0
ENSG00000225660	ENSG00000225660	processed_pseudogene	chrX	146955075	146955209	0	46.8927	0	46.8943	0	0	0
ENSG00000235699	CXorf51B	protein_coding	chrX	146809771	146810411	0	46.8927	0	46.8943	0	0	0
ENSG00000226388	ELL2P4	processed_pseudogene	chrX	146553728	146555765	0	46.8927	0	46.8943	0	0	0
ENSG00000216056	MIR891A	miRNA	chrX	146027794	146027872	0	46.8927	0	46.8943	0	0	0
ENSG00000252219	MIR892C	miRNA	chrX	145992750	145992826	0	46.8927	0	46.8943	0	0	0
ENSG00000185985	SLITRK2	protein_coding	chrX	145817829	145829856	0	46.8927	0	46.8943	0	0	0
ENSG00000279585	ENSG00000279585	TEC	chrX	145797375	145798439	0	46.8927	0	46.8943	0	0	0
ENSG00000234712	ENSG00000234712	lncRNA	chrX	145232929	145233619	0	46.8927	0	46.8943	0	0	0
ENSG00000201912	RN7SKP189	misc_RNA	chrX	145057108	145057437	0	46.8927	0	46.8943	0	0	0
ENSG00000224630	ENSG00000224630	processed_pseudogene	chrX	144308834	144309080	0	46.8927	0	46.8943	0	0	0
ENSG00000276380	UBE2NL	polymorphic_pseudogene	chrX	143884071	143885255	0.0240094	51.2861	0.00172936	54.4114	0	0	0.0720283
ENSG00000235729	ENSG00000235729	processed_pseudogene	chrX	143806391	143806733	0	46.8927	0	46.8943	0	0	0
ENSG00000225970	ENSG00000225970	lncRNA	chrX	143757737	143828133	0	46.8927	0	46.8943	0	0	0
ENSG00000268988	SPANXN2	protein_coding	chrX	143711955	143721423	0	46.8927	0	46.8943	0	0	0
ENSG00000213924	HNRNPH1P2	processed_pseudogene	chrX	143677153	143678362	0	46.8927	0	46.8943	0	0	0
ENSG00000189252	SPANXN3	protein_coding	chrX	143508735	143517475	0	46.8927	0	46.8943	0	0	0
ENSG00000230130	MTND2P39	processed_pseudogene	chrX	143434517	143435280	0	46.8927	0	46.8943	0	0	0
ENSG00000235539	MTND1P33	processed_pseudogene	chrX	143433042	143433958	0	46.8927	0	46.8943	0	0	0
ENSG00000202473	RN7SKP81	misc_RNA	chrX	143090347	143090677	0	46.8927	0	46.8943	0	0	0
ENSG00000201000	RNA5SP516	rRNA_pseudogene	chrX	142411053	142411171	0	46.8927	0	46.8943	0	0	0
ENSG00000275508	ENSG00000275508	processed_pseudogene	chrX	142372276	142373990	0	46.8927	0	46.8943	0	0	0
ENSG00000046774	MAGEC2	protein_coding	chrX	142202342	142205290	0	46.8927	0	46.8943	0	0	0
ENSG00000225469	ENSG00000225469	unprocessed_pseudogene	chrX	142172866	142173989	0	46.8927	0	46.8943	0	0	0
ENSG00000223438	ENSG00000223438	lncRNA	chrX	141625864	141626733	0	46.8927	0	46.8943	0	0	0
ENSG00000198021	SPANXA1	protein_coding	chrX	141583674	141585011	0	46.8927	0	46.8943	0	0	0
ENSG00000213423	RBMX2P2	processed_pseudogene	chrX	141261119	141264213	0	46.8927	0	46.8943	0	0	0
ENSG00000214925	RPL36AP52	processed_pseudogene	chrX	141138478	141139174	0	46.8927	0	46.8943	0	0	0
ENSG00000182195	LDOC1	protein_coding	chrX	141111605	141177129	0.0463369	54.6503	0.00644132	59.7915	0	0.139011	0
ENSG00000227234	SPANXB1	protein_coding	chrX	141002594	141003706	0	46.8927	0	46.8943	0	0	0
ENSG00000229269	ENSG00000229269	lncRNA	chrX	140931738	140997448	0	46.8927	0	46.8943	0	0	0
ENSG00000203930	LINC00632	lncRNA	chrX	140709562	140793215	0.621269	72.0048	0.0704279	70.0756	0.592667	0.899795	0.371347
ENSG00000224942	EEDP1	processed_pseudogene	chrX	140397062	140398311	0	46.8927	0	46.8943	0	0	0
ENSG00000241248	RN7SL727P	misc_RNA	chrX	140085855	140086150	0	46.8927	0	46.8943	0	0	0
ENSG00000214653	HNRNPA3P3	processed_pseudogene	chrX	140032344	140033480	0.0143178	49.4028	0.000614996	51.2387	0	0	0.0429533
ENSG00000203933	CXorf66	protein_coding	chrX	139955728	139965521	0	46.8927	0	46.8943	0	0	0
ENSG00000207633	MIR505	miRNA	chrX	139924148	139924231	0	46.8927	0	46.8943	0	0	0
ENSG00000221375	RNU6ATAC23P	snRNA	chrX	139885481	139885603	0	46.8927	0	46.8943	0	0	0
ENSG00000238485	ENSG00000238485	snoRNA	chrX	139702287	139702390	0	46.8927	0	46.8943	0	0	0
ENSG00000101981	F9	protein_coding	chrX	139530739	139563459	0	46.8927	0	46.8943	0	0	0
ENSG00000173954	SNURFL	processed_pseudogene	chrX	139362040	139362382	0	46.8927	0	46.8943	0	0	0
ENSG00000235975	TPM2P1	processed_pseudogene	chrX	138806374	138807091	0	46.8927	0	46.8943	0	0	0
ENSG00000226031	FGF13-AS1	lncRNA	chrX	138711452	138716617	0	46.8927	0	46.8943	0	0	0
ENSG00000207800	MIR504	miRNA	chrX	138667711	138667793	0	46.8927	0	46.8943	0	0	0
ENSG00000232183	ENSG00000232183	lncRNA	chrX	138627077	138627343	0	46.8927	0	46.8943	0	0	0
ENSG00000156925	ZIC3	protein_coding	chrX	137566127	137577691	0	46.8927	0	46.8943	0	0	0
ENSG00000224765	ENSG00000224765	lncRNA	chrX	137556191	137564488	0	46.8927	0	46.8943	0	0	0
ENSG00000237584	RAC1P4	processed_pseudogene	chrX	137441258	137441836	0.0286926	52.1059	0.00246979	55.7188	0.0860777	0	0
ENSG00000237307	SRRM1P3	processed_pseudogene	chrX	136976417	136985705	0	46.8927	0	46.8943	0	0	0
ENSG00000232379	RPL22P23	processed_pseudogene	chrX	136947748	136948133	0	46.8927	0	46.8943	0	0	0
ENSG00000206979	SNORD61	snoRNA	chrX	136879199	136879271	0	46.8927	0	46.8943	0	0	0
ENSG00000147274	RBMX	protein_coding	chrX	136848004	136880764	211.901	99.2637	496.802	97.7305	186.514	220.926	228.262
ENSG00000225400	RAB28P5	processed_pseudogene	chrX	136847384	136848034	0	46.8927	0	46.8943	0	0	0
ENSG00000232611	ENSG00000232611	lncRNA	chrX	136840931	136847797	0.406804	69.3622	0.0479766	68.472	0.156295	0.562235	0.501882
ENSG00000225125	RANP4	processed_pseudogene	chrX	136807223	136807877	0.323981	67.8322	0.0330823	66.9356	0.249573	0.531273	0.191097
ENSG00000271339	ENSG00000271339	processed_pseudogene	chrX	136788286	136788787	0	46.8927	0	46.8943	0	0	0
ENSG00000129675	ARHGEF6	protein_coding	chrX	136665547	136780932	0.0342081	52.9257	0.00071429	51.5659	0.003453	0.0517953	0.047376
ENSG00000102245	CD40LG	protein_coding	chrX	136648158	136660390	0	46.8927	0	46.8943	0	0	0
ENSG00000102243	VGLL1	protein_coding	chrX	136532215	136556807	0.497504	70.6516	0.0555203	69.0922	0.390788	0.334114	0.767608
ENSG00000102241	HTATSF1	protein_coding	chrX	136497079	136512346	66.8609	97.1283	1138.37	98.5682	29.5096	75.943	95.1299
ENSG00000102239	BRS3	protein_coding	chrX	136487947	136493780	0.0824104	58.4187	0.0053729	59.0372	0	0.106904	0.140328
ENSG00000156920	ADGRG4	protein_coding	chrX	136300963	136416890	0	46.8927	0	46.8943	0	0	0
ENSG00000129680	MAP7D3	protein_coding	chrX	136213220	136256482	2.16753	78.6563	0.469225	76.9873	1.57213	2.01429	2.91617
ENSG00000231513	E2F6P4	processed_pseudogene	chrX	136097835	136098348	0	46.8927	0	46.8943	0	0	0
ENSG00000219930	GAPDHP67	processed_pseudogene	chrX	136077844	136078631	0	46.8927	0	46.8943	0	0	0
ENSG00000198689	SLC9A6	protein_coding	chrX	135973841	136047269	11.1661	87.2942	51.3164	93.1031	2.90441	14.9438	15.6501
ENSG00000230162	CT45A11P	unprocessed_pseudogene	chrX	135942478	135947139	0	46.8927	0	46.8943	0	0	0
ENSG00000270946	CT45A9	protein_coding	chrX	135863418	135871812	0	46.8927	0	46.8943	0	0	0
ENSG00000273696	CT45A7	protein_coding	chrX	135829229	135837280	0	46.8927	0	46.8943	0	0	0
ENSG00000278289	CT45A6	protein_coding	chrX	135794685	135802787	0	46.8927	0	46.8943	0	0	0
ENSG00000228836	CT45A5	protein_coding	chrX	135777130	135785298	0.0188374	50.2356	0.00106455	52.713	0.0565123	0	0
ENSG00000269096	CT45A3	protein_coding	chrX	135759846	135768191	0	46.8927	0	46.8943	0	0	0
ENSG00000233861	MGAT2P1	processed_pseudogene	chrX	135730733	135732197	0	46.8927	0	46.8943	0	0	0
ENSG00000198022	SAGE2P	unprocessed_pseudogene	chrX	135673591	135686151	0	46.8927	0	46.8943	0	0	0
ENSG00000165359	INTS6L	protein_coding	chrX	135520659	135582510	6.7817	84.4275	2.12775	82.1956	5.14864	7.95542	7.24104
ENSG00000225235	INTS6L-AS1	lncRNA	chrX	135520083	135520674	0.34997	68.3313	0.0588736	69.3458	0.185216	0.236093	0.628601
ENSG00000271158	WDR4P1	processed_pseudogene	chrX	135464329	135465484	0	46.8927	0	46.8943	0	0	0
ENSG00000273988	ENSG00000273988	unprocessed_pseudogene	chrX	135445897	135447368	0	46.8927	0	46.8943	0	0	0
ENSG00000225769	CROCCP1	processed_pseudogene	chrX	135432960	135438634	0	46.8927	0	46.8943	0	0	0
ENSG00000201440	RNA5SP515	rRNA_pseudogene	chrX	135428168	135428285	0	46.8927	0	46.8943	0	0	0
ENSG00000229015	ENSG00000229015	transcribed_unprocessed_pseudogene	chrX	135396429	135397764	0	46.8927	0	46.8943	0	0	0
ENSG00000284994	ENSG00000284994	lncRNA	chrX	135327758	135330743	0	46.8927	0	46.8943	0	0	0
ENSG00000228922	ENSG00000228922	unprocessed_pseudogene	chrX	135201731	135215232	0	46.8927	0	46.8943	0	0	0
ENSG00000286964	ENSG00000286964	lncRNA	chrX	135037281	135040355	0.770933	73.268	0.635983	78.0803	1.65967	0.117784	0.535342
ENSG00000134590	RTL8C	protein_coding	chrX	135032355	135033546	24.7547	92.4747	152.95	95.8258	36.8703	12.1502	25.2438
ENSG00000212747	RTL8B	protein_coding	chrX	135020513	135022542	0	46.8927	0	46.8943	0	0	0
ENSG00000184785	SMIM10	protein_coding	chrX	134990991	134992473	0.465508	70.272	0.560505	77.6745	1.32912	0	0.067404
ENSG00000207081	RNU6-616P	snRNA	chrX	134918310	134918416	0	46.8927	0	46.8943	0	0	0
ENSG00000156500	PABIR3	protein_coding	chrX	134796395	134854835	7.15833	84.6664	2.80469	83.2052	5.27624	7.7147	8.48407
ENSG00000156504	PABIR2	protein_coding	chrX	134769566	134797232	40.3635	95.168	271.006	96.8861	21.9868	53.7624	45.3413
ENSG00000236509	RPL21P133	processed_pseudogene	chrX	134607157	134607632	0	46.8927	0	46.8943	0	0	0
ENSG00000235813	ENSG00000235813	lncRNA	chrX	134599457	134606254	0.356647	68.4639	0.00877939	61.1546	0.254663	0.438926	0.376352
ENSG00000170965	PLAC1	protein_coding	chrX	134565838	134764322	3.38715	80.7622	0.790333	78.8248	2.88588	4.41359	2.86197
ENSG00000284231	MIR424	miRNA	chrX	134546614	134546711	1.56028	77.0298	7.30345	86.7772	0	0	4.68085
ENSG00000207784	MIR542	miRNA	chrX	134541341	134541437	0	46.8927	0	46.8943	0	0	0
ENSG00000207755	MIR450A2	miRNA	chrX	134540508	134540607	0	46.8927	0	46.8943	0	0	0
ENSG00000199132	MIR450A1	miRNA	chrX	134540341	134540431	0	46.8927	0	46.8943	0	0	0
ENSG00000216001	MIR450B	miRNA	chrX	134540185	134540262	0	46.8927	0	46.8943	0	0	0
ENSG00000226107	RPL36AP54	processed_pseudogene	chrX	134522702	134522990	0.726241	72.8982	0.87386	79.1848	0	0.397775	1.78095
ENSG00000156531	PHF6	protein_coding	chrX	134373288	134428791	25.44	92.6531	84.8824	94.5086	15.2519	27.882	33.1862
ENSG00000232664	LARP1BP3	processed_pseudogene	chrX	134204353	134205916	0	46.8927	0	46.8943	0	0	0
ENSG00000226449	CDY5P	unprocessed_pseudogene	chrY	17721598	17723177	0	46.8927	0	46.8943	0	0	0
ENSG00000284157	MIR106A	miRNA	chrX	134170198	134170278	0	46.8927	0	46.8943	0	0	0
ENSG00000283931	MIR18B	miRNA	chrX	134170041	134170111	0	46.8927	0	46.8943	0	0	0
ENSG00000284538	MIR92A2	miRNA	chrX	134169538	134169612	0	46.8927	0	46.8943	0	0	0
ENSG00000284499	MIR363	miRNA	chrX	134169378	134169452	0	46.8927	0	46.8943	0	0	0
ENSG00000200572	Y_RNA	misc_RNA	chrX	134142228	134142340	0	46.8927	0	46.8943	0	0	0
ENSG00000232068	ENSG00000232068	unprocessed_pseudogene	chrX	133989443	133990086	0	46.8927	0	46.8943	0	0	0
ENSG00000233260	RPSAP63	processed_pseudogene	chrX	133762796	133763683	0	46.8927	0	46.8943	0	0	0
ENSG00000227008	RPS24P19	processed_pseudogene	chrX	133670971	133671386	0	46.8927	0	46.8943	0	0	0
ENSG00000147257	GPC3	protein_coding	chrX	133535745	133987100	9.7545	86.4483	40.2763	92.4027	8.70337	3.99933	16.5608
ENSG00000206765	RNU6-203P	snRNA	chrX	133531723	133531826	0	46.8927	0	46.8943	0	0	0
ENSG00000076716	GPC4	protein_coding	chrX	133300103	133415489	8.33774	85.5221	7.64557	86.9441	5.55404	8.37541	11.0838
ENSG00000202199	RNU1-115P	snRNA	chrX	133238657	133238816	0	46.8927	0	46.8943	0	0	0
ENSG00000183434	TFDP3	protein_coding	chrX	133216662	133218354	0	46.8927	0	46.8943	0	0	0
ENSG00000134588	USP26	protein_coding	chrX	133023168	133097109	0.00956044	48.3735	0.000274206	49.4371	0	0.0286813	0
ENSG00000227064	NAA20P1	processed_pseudogene	chrX	132907279	132907575	0	46.8927	0	46.8943	0	0	0
ENSG00000235849	HS6ST2-AS1	lncRNA	chrX	132667642	132669888	0	46.8927	0	46.8943	0	0	0
ENSG00000171004	HS6ST2	protein_coding	chrX	132626015	132961395	0.0693838	57.2307	0.0144423	63.429	0.208151	0	0
ENSG00000123728	RAP2C	protein_coding	chrX	132203024	132219480	44.2814	95.6017	272.056	96.8878	25.3835	55.7816	51.6791
ENSG00000228819	AGKP2	processed_pseudogene	chrX	132130091	132131352	0	46.8927	0	46.8943	0	0	0
ENSG00000165694	FRMD7	protein_coding	chrX	132076990	132128020	0.0278316	51.9586	0.00232379	55.4897	0	0	0.0834947
ENSG00000134602	STK26	protein_coding	chrX	132023302	132075943	46.9743	95.8487	312.015	97.1021	30.2981	45.1417	65.4831
ENSG00000241418	MCRIP2P1	processed_pseudogene	chrX	131795657	131796167	0	46.8927	0	46.8943	0	0	0
ENSG00000232787	OR7L1P	unprocessed_pseudogene	chrX	131596121	131596987	0	46.8927	0	46.8943	0	0	0
ENSG00000286060	ENSG00000286060	lncRNA	chrX	131578681	131611684	0.023852	51.2403	0.00170675	54.3542	0.071556	0	0
ENSG00000171054	OR13H1	protein_coding	chrX	131544074	131545000	0	46.8927	0	46.8943	0	0	0
ENSG00000228450	NLRP7P1	processed_pseudogene	chrX	131492279	131492886	0	46.8927	0	46.8943	0	0	0
ENSG00000230973	ENSG00000230973	processed_pseudogene	chrX	131437055	131437670	0	46.8927	0	46.8943	0	0	0
ENSG00000234288	OR1AA1P	unprocessed_pseudogene	chrX	131424301	131425239	0	46.8927	0	46.8943	0	0	0
ENSG00000287806	ENSG00000287806	lncRNA	chrX	131385453	131407083	0.0278751	51.9635	0.00233107	55.4979	0.0836253	0	0
ENSG00000185903	OR11N1P	unprocessed_pseudogene	chrX	131324391	131325313	0.042425	54.1267	0.00539964	59.0536	0.127275	0	0
ENSG00000147255	IGSF1	protein_coding	chrX	131273506	131578899	0.534401	71.0901	0.471055	77.0053	1.32383	0.079217	0.200156
ENSG00000276205	ENSG00000276205	unprocessed_pseudogene	chrX	131221196	131221436	0	46.8927	0	46.8943	0	0	0
ENSG00000237650	OR11Q1P	unprocessed_pseudogene	chrX	131204068	131205010	0	46.8927	0	46.8943	0	0	0
ENSG00000147256	ARHGAP36	protein_coding	chrX	131058346	131089885	0	46.8927	0	46.8943	0	0	0
ENSG00000228659	LINC01201	lncRNA	chrX	130981590	131058146	0	46.8927	0	46.8943	0	0	0
ENSG00000238188	SPRING1P2	processed_pseudogene	chrX	130645723	130646325	0	46.8927	0	46.8943	0	0	0
ENSG00000221930	DENND10P1	transcribed_processed_pseudogene	chrX	130494965	130496588	0	46.8927	0	46.8943	0	0	0
ENSG00000147262	GPR119	protein_coding	chrX	130379449	130385674	0.105335	60.0877	0.00459113	58.2714	0.0271077	0.143237	0.145661
ENSG00000225046	ENSG00000225046	processed_pseudogene	chrX	130330857	130331069	0.192031	64.2701	0.110628	71.7053	0	0.576094	0
ENSG00000202304	RNU6-1130P	snRNA	chrX	130310072	130310178	0	46.8927	0	46.8943	0	0	0
ENSG00000056277	ZNF280C	protein_coding	chrX	130202707	130268899	2.28723	78.9377	1.29991	80.5118	0.97083	2.93013	2.96072
ENSG00000134594	RAB33A	protein_coding	chrX	130171962	130184870	0.180259	63.8479	0.00032214	49.7464	0.176131	0.164735	0.199912
ENSG00000286650	ENSG00000286650	lncRNA	chrX	130165954	130166905	0.561232	71.3977	0.23923	74.6441	0.0546523	1.03077	0.598274
ENSG00000156709	AIFM1	protein_coding	chrX	130124666	130165879	75.1593	97.4719	215.901	96.5163	58.8565	79.2406	87.3808
ENSG00000102034	ELF4	protein_coding	chrX	130063955	130110716	19.5328	90.9595	37.0479	92.1409	12.985	25.0186	20.5949
ENSG00000085185	BCORL1	protein_coding	chrX	129981107	130058071	3.244	80.5576	2.14142	82.2201	4.91739	2.61037	2.20423
ENSG00000156697	UTP14A	protein_coding	chrX	129906121	129929761	37.4639	94.8146	148.367	95.7718	23.4009	44.2952	44.6957
ENSG00000235189	ENSG00000235189	lncRNA	chrX	129869064	129957528	0.771114	73.2696	0.0733564	70.2032	0.4594	0.905012	0.948929
ENSG00000240143	ENSG00000240143	lncRNA	chrX	129794994	129796963	0	46.8927	0	46.8943	0	0	0
ENSG00000122122	SASH3	protein_coding	chrX	129779949	129795201	0.0260466	51.6576	0.000900653	52.2008	0	0.019275	0.0588647
ENSG00000122121	XPNPEP2	protein_coding	chrX	129738949	129769536	10.6251	86.9833	90.6435	94.6575	0	18.3818	13.4936
ENSG00000171388	APLN	protein_coding	chrX	129645259	129654956	0.958558	74.4281	0.686746	78.3585	0.380368	0.587337	1.90797
ENSG00000122126	OCRL	protein_coding	chrX	129539849	129592561	27.7991	93.2209	16.5766	89.6439	24.6291	32.3907	26.3775
ENSG00000252170	ENSG00000252170	snoRNA	chrX	129518576	129518647	0	46.8927	0	46.8943	0	0	0
ENSG00000102038	SMARCA1	protein_coding	chrX	129446501	129523500	4.13181	81.7898	44.2104	92.6711	11.8095	0.289185	0.296736
ENSG00000201518	RNA5SP513	rRNA_pseudogene	chrX	129436530	129436647	0	46.8927	0	46.8943	0	0	0
ENSG00000235239	ACTRT1P1	processed_pseudogene	chrX	128127090	128128212	0	46.8927	0	46.8943	0	0	0
ENSG00000235334	BTG3P1	processed_pseudogene	chrX	128122734	128123496	0	46.8927	0	46.8943	0	0	0
ENSG00000236042	ENSG00000236042	processed_pseudogene	chrX	128098032	128098529	0	46.8927	0	46.8943	0	0	0
ENSG00000123165	ACTRT1	protein_coding	chrX	128050962	128052403	0	46.8927	0	46.8943	0	0	0
ENSG00000224548	ENSG00000224548	processed_pseudogene	chrX	127796124	127796733	0	46.8927	0	46.8943	0	0	0
ENSG00000235274	ENSG00000235274	processed_pseudogene	chrX	127728734	127730858	0	46.8927	0	46.8943	0	0	0
ENSG00000260683	ENSG00000260683	lncRNA	chrX	127660631	127662530	0.0198261	50.4369	0.000366584	50	0.021267	0	0.0382113
ENSG00000274631	ENSG00000274631	processed_pseudogene	chrX	127623410	127623530	0	46.8927	0	46.8943	0	0	0
ENSG00000226414	MTCYBP38	processed_pseudogene	chrX	126729104	126730226	0	46.8927	0	46.8943	0	0	0
ENSG00000274901	ENSG00000274901	unprocessed_pseudogene	chrX	126502867	126503155	0	46.8927	0	46.8943	0	0	0
ENSG00000232177	MTND4P24	processed_pseudogene	chrX	126472885	126473281	11.4554	87.4546	116.069	95.2433	0	21.3843	12.9819
ENSG00000231501	MTND4LP1	processed_pseudogene	chrX	126472728	126472884	0	46.8927	0	46.8943	0	0	0
ENSG00000198354	DCAF12L2	protein_coding	chrX	126163499	126166289	0	46.8927	0	46.8943	0	0	0
ENSG00000237208	ENSG00000237208	lncRNA	chrX	126109762	126115562	0.0815813	58.3352	0.0199665	64.8558	0.244744	0	0
ENSG00000280223	ENSG00000280223	TEC	chrX	126004446	126006118	0.01796	50.0507	0.000967685	52.4102	0.05388	0	0
ENSG00000282815	TEX13C	protein_coding	chrX	125320120	125325214	0.00255367	47.0956	1.95636e-05	47.1594	0.007661	0	0
ENSG00000232599	ENSG00000232599	processed_pseudogene	chrX	125203805	125204338	0	46.8927	0	46.8943	0	0	0
ENSG00000009694	TENM1	protein_coding	chrX	124375903	124963817	0.001323	46.9696	5.25099e-06	46.9843	0.003969	0	0
ENSG00000232054	NPM1P34	processed_pseudogene	chrX	124280530	124281422	0	46.8927	0	46.8943	0	0	0
ENSG00000183918	SH2D1A	protein_coding	chrX	124227868	124373197	0	46.8927	0	46.8943	0	0	0
ENSG00000252693	ENSG00000252693	snoRNA	chrX	124197743	124197849	0	46.8927	0	46.8943	0	0	0
ENSG00000237426	ZIK1P1	processed_pseudogene	chrX	124173001	124174459	0.0874278	58.8212	0.00213707	55.1674	0.108627	0.0344017	0.119255
ENSG00000101966	XIAP	protein_coding	chrX	123859724	123913976	28.5778	93.3763	80.217	94.3646	18.2389	33.9664	33.528
ENSG00000199705	Y_RNA	misc_RNA	chrX	123857062	123857163	0	46.8927	0	46.8943	0	0	0
ENSG00000264933	RN7SL190P	misc_RNA	chrX	123811331	123811587	0.107718	60.2464	0.0348096	67.1581	0.323154	0	0
ENSG00000226902	CHCHD2P1	processed_pseudogene	chrX	123785009	123785451	0	46.8927	0	46.8943	0	0	0
ENSG00000252178	RNU7-69P	snRNA	chrX	123772078	123772139	0	46.8927	0	46.8943	0	0	0
ENSG00000228466	TUBB4AP1	processed_pseudogene	chrX	123561642	123562966	0	46.8927	0	46.8943	0	0	0
ENSG00000229733	ENSG00000229733	processed_pseudogene	chrX	123558350	123558584	0	46.8927	0	46.8943	0	0	0
ENSG00000179101	H3P47	processed_pseudogene	chrX	123514473	123514872	0	46.8927	0	46.8943	0	0	0
ENSG00000224236	MRRFP1	processed_pseudogene	chrX	123116107	123117781	0	46.8927	0	46.8943	0	0	0
ENSG00000212321	U3	snoRNA	chrX	122840426	122840645	0	46.8927	0	46.8943	0	0	0
ENSG00000237891	UBE2V1P16	processed_pseudogene	chrX	122010976	122011612	0	46.8927	0	46.8943	0	0	0
ENSG00000260585	ENSG00000260585	lncRNA	chrX	121871869	121876865	0	46.8927	0	46.8943	0	0	0
ENSG00000213498	TPT1P13	processed_pseudogene	chrX	121863698	121864196	0	46.8927	0	46.8943	0	0	0
ENSG00000265456	MIR3672	miRNA	chrX	121370972	121371053	0	46.8927	0	46.8943	0	0	0
ENSG00000286163	ENSG00000286163	lncRNA	chrX	121093392	121298035	0	46.8927	0	46.8943	0	0	0
ENSG00000182890	GLUD2	protein_coding	chrX	121047610	121050094	0	46.8927	0	46.8943	0	0	0
ENSG00000233433	CBLL1P1	processed_pseudogene	chrX	121024964	121026563	0.0409712	53.932	0.00503592	58.746	0	0.122914	0
ENSG00000236371	CT47A1	protein_coding	chrX	120982476	120985760	0	46.8927	0	46.8943	0	0	0
ENSG00000271502	ENSG00000271502	processed_pseudogene	chrX	120957227	120957479	0	46.8927	0	46.8943	0	0	0
ENSG00000228517	CT47A7	protein_coding	chrX	120953282	120956600	0	46.8927	0	46.8943	0	0	0
ENSG00000271154	ENSG00000271154	processed_pseudogene	chrX	120942623	120942875	0	46.8927	0	46.8943	0	0	0
ENSG00000224089	CT47A10	protein_coding	chrX	120938701	120942023	0	46.8927	0	46.8943	0	0	0
ENSG00000226929	CT47A11	protein_coding	chrX	120933840	120937158	0	46.8927	0	46.8943	0	0	0
ENSG00000226685	CT47A12	protein_coding	chrX	120930250	120932301	0.0119761	48.8971	0.000430282	50.3207	0	0	0.0359283
ENSG00000236446	CT47B1	protein_coding	chrX	120872607	120875866	0	46.8927	0	46.8943	0	0	0
ENSG00000237828	PA2G4P1	processed_pseudogene	chrX	120868611	120869807	0.0126601	49.0591	0.000480835	50.6005	0	0	0.0379803
ENSG00000171155	C1GALT1C1	protein_coding	chrX	120625674	120630054	42.3133	95.384	217.911	96.5409	25.5888	47.8246	53.5267
ENSG00000251707	RNU7-37P	snRNA	chrX	120503037	120503096	0	46.8927	0	46.8943	0	0	0
ENSG00000101892	ATP1B4	protein_coding	chrX	120362085	120383249	0.0873623	58.8081	0.00102578	52.5739	0.0839237	0.120971	0.0571927
ENSG00000232042	ENSG00000232042	processed_pseudogene	chrX	120273127	120273526	0	46.8927	0	46.8943	0	0	0
ENSG00000125355	TMEM255A	protein_coding	chrX	120258650	120311556	0	46.8927	0	46.8943	0	0	0
ENSG00000237757	EEF1A1P30	processed_pseudogene	chrX	120210461	120212680	0.0248194	51.4072	0.00050047	50.7052	0.031027	0.0434313	0
ENSG00000227541	SFR1P1	processed_pseudogene	chrX	120202061	120202748	0	46.8927	0	46.8943	0	0	0
ENSG00000233382	NKAPP1	transcribed_processed_pseudogene	chrX	120120953	120245273	2.25112	78.8428	1.08652	79.8982	1.3229	2.05164	3.3788
ENSG00000228139	LINC01402	lncRNA	chrX	120117642	120119700	0	46.8927	0	46.8943	0	0	0
ENSG00000101883	RHOXF1	protein_coding	chrX	120109051	120115913	0.117764	60.8437	0.0126147	62.7238	0.223693	0	0.129599
ENSG00000203989	RHOXF2B	protein_coding	chrX	120072264	120077690	0	46.8927	0	46.8943	0	0	0
ENSG00000282850	RHOXF1P2	unprocessed_pseudogene	chrX	119998087	120000088	0	46.8927	0	46.8943	0	0	0
ENSG00000282933	RHOXF1P3	transcribed_unprocessed_pseudogene	chrX	119942834	119992838	0.0494099	55.0447	0.000204245	48.8775	0.0598647	0.033125	0.05524
ENSG00000101882	NKAP	protein_coding	chrX	119920672	119943751	25.8699	92.8036	2.91787	83.3524	27.2788	23.97	26.361
ENSG00000186471	AKAP14	protein_coding	chrX	119895837	119920716	0.135408	61.8843	0.0550061	69.0644	0.406224	0	0
ENSG00000125356	NDUFA1	protein_coding	chrX	119871832	119876662	440.829	99.6433	4302.06	99.3062	406.447	399.577	516.462
ENSG00000125351	UPF3B	protein_coding	chrX	119805311	119852998	25.8078	92.7774	42.979	92.5876	18.4095	30.8953	28.1187
ENSG00000206622	SNORA69	snoRNA	chrX	119787353	119787484	6.59828	84.2949	13.2538	88.8683	3.55619	10.6319	5.60674
ENSG00000198918	RPL39	protein_coding	chrX	119786504	119791630	4703.03	99.9689	763017	99.9476	3899.37	4577.02	5632.7
ENSG00000279601	ENSG00000279601	TEC	chrX	119693568	119696059	0.00561422	47.4408	9.45585e-05	47.9121	0	0	0.0168427
ENSG00000077721	UBE2A	protein_coding	chrX	119574536	119591083	112.201	98.4521	1594.69	98.7793	67.4065	125.12	144.075
ENSG00000018610	STEEP1	protein_coding	chrX	119538149	119565409	29.2088	93.4876	73.2545	94.129	19.3259	34.1198	34.1808
ENSG00000252147	RNY3P16	misc_RNA	chrX	119456558	119456658	0	46.8927	0	46.8943	0	0	0
ENSG00000266420	RN7SL118P	misc_RNA	chrX	119434519	119434820	0.105047	60.0615	0.0331043	66.9405	0	0	0.31514
ENSG00000237903	ENSG00000237903	lncRNA	chrX	119422917	119423547	0.138109	62.0316	0.0572223	69.2378	0	0.414327	0
ENSG00000227814	MRPS17P9	processed_pseudogene	chrX	119379712	119380104	0	46.8927	0	46.8943	0	0	0
ENSG00000226661	ENSG00000226661	lncRNA	chrX	119356301	119393595	0	46.8927	0	46.8943	0	0	0
ENSG00000270625	NUDT19P6	processed_pseudogene	chrX	119222564	119223245	0	46.8927	0	46.8943	0	0	0
ENSG00000230170	HNRNPA1P28	processed_pseudogene	chrX	119220782	119221742	0.0165373	49.7955	0.00082045	51.9619	0	0	0.049612
ENSG00000175556	LONRF3	protein_coding	chrX	118974614	119018355	6.3527	84.0495	2.69735	83.0661	4.76246	8.04264	6.25299
ENSG00000231270	COBLP1	processed_pseudogene	chrX	118938153	118939134	0	46.8927	0	46.8943	0	0	0
ENSG00000239182	ENSG00000239182	snoRNA	chrX	118738055	118738182	0	46.8927	0	46.8943	0	0	0
ENSG00000131724	IL13RA1	protein_coding	chrX	118727133	118794535	43.2641	95.4937	312.134	97.1038	22.914	52.1991	54.6793
ENSG00000230399	RBBP8P1	processed_pseudogene	chrX	118632375	118634218	0	46.8927	0	46.8943	0	0	0
ENSG00000147251	DOCK11	protein_coding	chrX	118495815	118686163	4.18682	81.8536	8.62387	87.3695	1.22525	7.09788	4.23734
ENSG00000221463	MIR1277	miRNA	chrX	118386394	118386471	0	46.8927	0	46.8943	0	0	0
ENSG00000131725	WDR44	protein_coding	chrX	118346073	118449961	11.0576	87.2124	31.1094	91.6239	4.73782	13.143	15.292
ENSG00000270619	ENSG00000270619	processed_pseudogene	chrX	118278159	118283367	0	46.8927	0	46.8943	0	0	0
ENSG00000234524	RPL12P43	processed_pseudogene	chrX	118146063	118146561	0	46.8927	0	46.8943	0	0	0
ENSG00000237458	TUBB4BP3	processed_pseudogene	chrX	118128748	118129018	0	46.8927	0	46.8943	0	0	0
ENSG00000003096	KLHL13	protein_coding	chrX	117897813	118117340	0.138687	62.0676	0.00569603	59.2827	0.0517953	0.187909	0.176358
ENSG00000279587	ENSG00000279587	TEC	chrX	117894632	117895683	0	46.8927	0	46.8943	0	0	0
ENSG00000213526	SETP8	processed_pseudogene	chrX	116963049	116963676	0.0258907	51.6134	0.00201098	54.9481	0.077672	0	0
ENSG00000237860	SLC6A14P2	unprocessed_pseudogene	chrX	116688870	116690185	0	46.8927	0	46.8943	0	0	0
ENSG00000236077	SLC6A14P1	unprocessed_pseudogene	chrX	116669810	116680303	0	46.8927	0	46.8943	0	0	0
ENSG00000207033	RNU6-154P	snRNA	chrX	116400848	116400953	0	46.8927	0	46.8943	0	0	0
ENSG00000180772	AGTR2	protein_coding	chrX	116170744	116174974	0	46.8927	0	46.8943	0	0	0
ENSG00000234558	API5P1	processed_pseudogene	chrX	116106921	116108430	0	46.8927	0	46.8943	0	0	0
ENSG00000231371	AKR1B1P8	processed_pseudogene	chrX	116043483	116044418	0	46.8927	0	46.8943	0	0	0
ENSG00000229335	DANT1	lncRNA	chrX	115840899	115908066	0	46.8927	0	46.8943	0	0	0
ENSG00000234785	EEF1GP5	processed_pseudogene	chrX	115702811	115704120	0.0115648	48.8104	0.000401232	50.1751	0	0	0.0346943
ENSG00000235244	DANT2	lncRNA	chrX	115694880	115969146	0.565914	71.4354	0.124652	72.1831	0.97359	0.363594	0.360558
ENSG00000102024	PLS3	protein_coding	chrX	115561174	115650861	75.7029	97.4965	234.705	96.6571	58.3309	81.4966	87.2811
ENSG00000252441	ENSG00000252441	snoRNA	chrX	115545637	115545717	0	46.8927	0	46.8943	0	0	0
ENSG00000271021	ENSG00000271021	processed_pseudogene	chrX	115454733	115455194	0.210003	64.8968	0.132304	72.4057	0.63001	0	0
ENSG00000274374	TUBAP6	processed_pseudogene	chrX	115424064	115425600	0	46.8927	0	46.8943	0	0	0
ENSG00000175718	RBMXL3	protein_coding	chrX	115189410	115192868	0	46.8927	0	46.8943	0	0	0
ENSG00000271907	SNORA35B	snoRNA	chrX	115126316	115126444	0	46.8927	0	46.8943	0	0	0
ENSG00000236080	YAP1P2	processed_pseudogene	chrX	115069237	115069846	0	46.8927	0	46.8943	0	0	0
ENSG00000238223	ENSG00000238223	processed_pseudogene	chrX	115063936	115064794	0	46.8927	0	46.8943	0	0	0
ENSG00000222122	RNU6-648P	snRNA	chrX	115032427	115032533	0	46.8927	0	46.8943	0	0	0
ENSG00000123496	IL13RA2	protein_coding	chrX	115003975	115019977	0.0154457	49.5811	0.000715706	51.5708	0	0.046337	0
ENSG00000270413	ENSG00000270413	processed_pseudogene	chrX	114900359	114900574	0	46.8927	0	46.8943	0	0	0
ENSG00000199001	MIR448	miRNA	chrX	114823454	114823564	0	46.8927	0	46.8943	0	0	0
ENSG00000221710	MIR1298	miRNA	chrX	114715233	114715344	0	46.8927	0	46.8943	0	0	0
ENSG00000276158	MIR1264	miRNA	chrX	114652655	114652723	0	46.8927	0	46.8943	0	0	0
ENSG00000222321	MIR1912	miRNA	chrX	114651544	114651623	0	46.8927	0	46.8943	0	0	0
ENSG00000212100	MIR764	miRNA	chrX	114639435	114639519	0	46.8927	0	46.8943	0	0	0
ENSG00000289287	ENSG00000289287	lncRNA	chrX	114594406	114606896	3.07022	80.2958	6.78406	86.5072	0.0867337	4.23309	4.89084
ENSG00000224664	RPL36AP53	processed_pseudogene	chrX	114589620	114589935	0	46.8927	0	46.8943	0	0	0
ENSG00000147246	HTR2C	protein_coding	chrX	114584078	114910061	0.533599	71.0786	0.854183	79.1177	1.6008	0	0
ENSG00000230502	ENSG00000230502	processed_pseudogene	chrX	114388988	114389155	0	46.8927	0	46.8943	0	0	0
ENSG00000288595	ENSG00000288595	lncRNA	chrX	114040388	114055778	1.75113	77.5911	1.91245	81.8356	0.159441	2.43587	2.65808
ENSG00000240327	RN7SL93P	misc_RNA	chrX	113976341	113976633	0	46.8927	0	46.8943	0	0	0
ENSG00000207220	RNU1-57P	snRNA	chrX	113949917	113950082	0	46.8927	0	46.8943	0	0	0
ENSG00000252930	RNU6-1015P	snRNA	chrX	112919132	112919230	0	46.8927	0	46.8943	0	0	0
ENSG00000243011	RN7SL266P	misc_RNA	chrX	112855874	112856162	0	46.8927	0	46.8943	0	0	0
ENSG00000283775	MIR4329	miRNA	chrX	112780718	112780788	0	46.8927	0	46.8943	0	0	0
ENSG00000126016	AMOT	protein_coding	chrX	112774503	112840831	14.2962	88.9632	76.7627	94.255	4.35959	20.911	17.6179
ENSG00000200436	Y_RNA	misc_RNA	chrX	112661657	112661768	0	46.8927	0	46.8943	0	0	0
ENSG00000187823	RTL4	protein_coding	chrX	112454500	112457112	0	46.8927	0	46.8943	0	0	0
ENSG00000271464	DPRXP7	processed_pseudogene	chrX	112319952	112320417	0	46.8927	0	46.8943	0	0	0
ENSG00000271421	ENSG00000271421	processed_pseudogene	chrX	111930735	111931092	0	46.8927	0	46.8943	0	0	0
ENSG00000204025	TRPC5OS	protein_coding	chrX	111876051	111903990	0.0560901	55.8137	0.0094383	61.4524	0	0	0.16827
ENSG00000072315	TRPC5	protein_coding	chrX	111768011	112082776	0.0143299	49.4044	0.000123628	48.223	0.00149833	0.020369	0.0211223
ENSG00000229487	ALG13-AS1	lncRNA	chrX	111706649	111711101	0	46.8927	0	46.8943	0	0	0
ENSG00000101901	ALG13	protein_coding	chrX	111665811	111760649	31.7259	93.931	106.176	95.0453	20.5155	33.8785	40.7837
ENSG00000229939	ENSG00000229939	processed_pseudogene	chrX	111618808	111619094	0.468078	70.3096	0.293752	75.3232	1.06188	0	0.342354
ENSG00000251954	RNU6-496P	snRNA	chrX	111421510	111421608	0	46.8927	0	46.8943	0	0	0
ENSG00000077279	DCX	protein_coding	chrX	111293779	111412429	0.00512111	47.3689	4.33084e-05	47.4065	0.00281967	0.0125437	0
ENSG00000077274	CAPN6	protein_coding	chrX	111245099	111270483	0.0590862	56.1295	0.00133124	53.4853	0.0171507	0.0765477	0.0835603
ENSG00000234349	GLUD1P9	processed_pseudogene	chrX	111229889	111231061	0	46.8927	0	46.8943	0	0	0
ENSG00000226112	FCF1P4	processed_pseudogene	chrX	111169221	111169403	0	46.8927	0	46.8943	0	0	0
ENSG00000077264	PAK3	protein_coding	chrX	110944285	111227361	0.0708108	57.3862	0.000655114	51.3778	0.092403	0.0425377	0.0774917
ENSG00000228042	M6PRP1	processed_pseudogene	chrX	110636841	110637672	0	46.8927	0	46.8943	0	0	0
ENSG00000225366	TDGF1P3	protein_coding	chrX	110520312	110523021	0.0473128	54.778	0.00282593	56.2015	0	0.104837	0.037101
ENSG00000287685	ENSG00000287685	lncRNA	chrX	110472692	110524320	0	46.8927	0	46.8943	0	0	0
ENSG00000243978	RTL9	protein_coding	chrX	110358816	110456334	0.0110854	48.7106	0.000207653	48.9266	0.00588167	0.0273747	0
ENSG00000133136	GNG5P2	protein_coding	chrX	110346103	110440372	0	46.8927	0	46.8943	0	0	0
ENSG00000208883	SNORD96B	snoRNA	chrX	110224985	110225063	0	46.8927	0	46.8943	0	0	0
ENSG00000101935	AMMECR1	protein_coding	chrX	110194186	110440318	13.2262	88.4658	34.0235	91.8922	6.55394	15.7658	17.3588
ENSG00000265584	MIR3978	miRNA	chrX	110082118	110082218	0	46.8927	0	46.8943	0	0	0
ENSG00000237319	ENSG00000237319	processed_pseudogene	chrX	109636834	109637063	0	46.8927	0	46.8943	0	0	0
ENSG00000068366	ACSL4	protein_coding	chrX	109624244	109733403	40.2772	95.1435	25.1683	91.0037	36.5086	38.3515	45.9716
ENSG00000101888	NXT2	protein_coding	chrX	109535781	109544698	15.6062	89.5147	73.6186	94.1421	6.8128	16.05	23.9558
ENSG00000215000	GAPDHP77	processed_pseudogene	chrX	109341813	109342697	0	46.8927	0	46.8943	0	0	0
ENSG00000275110	ENSG00000275110	miRNA	chrX	109054542	109054590	0	46.8927	0	46.8943	0	0	0
ENSG00000201443	RNU6-309P	snRNA	chrX	108826764	108826869	0	46.8927	0	46.8943	0	0	0
ENSG00000076770	MBNL3	protein_coding	chrX	132369317	132489968	7.64491	85.0329	7.03819	86.6528	5.16432	7.32854	10.4419
ENSG00000237863	ENSG00000237863	lncRNA	chrX	108736011	108739223	0	46.8927	0	46.8943	0	0	0
ENSG00000188153	COL4A5	protein_coding	chrX	108439838	108697545	0.241726	65.8523	0.133425	72.4286	0.661924	0.0632533	0
ENSG00000189372	ENSG00000189372	unprocessed_pseudogene	chrX	108383398	108383993	0	46.8927	0	46.8943	0	0	0
ENSG00000197565	COL4A6	protein_coding	chrX	108155607	108439497	0.0367663	53.3004	0.00322389	56.7104	0.102161	0	0.008138
ENSG00000101844	ATG4A	protein_coding	chrX	108091668	108154671	10.1064	86.6806	10.9477	88.2187	6.50514	10.8022	13.0119
ENSG00000170925	TEX13B	protein_coding	chrX	107980864	107982370	0	46.8927	0	46.8943	0	0	0
ENSG00000277883	NLRP3P1	unprocessed_pseudogene	chrX	107974078	107985008	0.0155623	49.6007	0.000726559	51.6036	0.046687	0	0
ENSG00000170935	NCBP2L	protein_coding	chrX	107774899	107795829	0	46.8927	0	46.8943	0	0	0
ENSG00000157514	TSC22D3	protein_coding	chrX	107713221	107777342	61.159	96.8289	1038.59	98.493	24.6073	85.4818	73.3878
ENSG00000147224	PRPS1	protein_coding	chrX	107628428	107651993	33.9487	94.2959	55.1405	93.319	39.4098	25.4934	36.943
ENSG00000215007	DNAJA1P3	processed_pseudogene	chrX	107351650	107352843	0.0664528	56.8937	0.00390598	57.5416	0.124051	0.075307	0
ENSG00000213569	GTF3C6P2	processed_pseudogene	chrX	107131659	107132269	0	46.8927	0	46.8943	0	0	0
ENSG00000089682	RBM41	protein_coding	chrX	107061885	107118823	16.9142	90.053	39.4996	92.3356	9.6586	20.6731	20.4108
ENSG00000231144	EEF1A1P40	processed_pseudogene	chrX	107032248	107032820	0	46.8927	0	46.8943	0	0	0
ENSG00000165376	CLDN2	protein_coding	chrX	106900164	106930861	36.8608	94.7132	162.517	95.942	47.2281	22.6269	40.7273
ENSG00000133131	MORC4	protein_coding	chrX	106813871	107000212	33.0818	94.1535	78.6373	94.3139	43.3092	27.5356	28.4005
ENSG00000133138	TBC1D8B	protein_coding	chrX	106802673	106876150	15.4708	89.464	19.775	90.2706	10.3877	17.3823	18.6422
ENSG00000133135	RNF128	protein_coding	chrX	106693794	106797016	147.657	98.8873	9032.18	99.5189	46.2073	162.146	234.619
ENSG00000263515	MIR548AN	miRNA	chrX	106639814	106639896	0	46.8927	0	46.8943	0	0	0
ENSG00000147231	RADX	protein_coding	chrX	106611930	106679439	4.89116	82.6701	2.95845	83.4113	3.65623	6.85572	4.16154
ENSG00000277673	ENSG00000277673	unprocessed_pseudogene	chrX	106566021	106566161	0	46.8927	0	46.8943	0	0	0
ENSG00000227657	SERPINA7P1	unprocessed_pseudogene	chrX	106562774	106563404	0	46.8927	0	46.8943	0	0	0
ENSG00000202407	Y_RNA	misc_RNA	chrX	106426568	106426669	0	46.8927	0	46.8943	0	0	0
ENSG00000256709	CSGALNACT2P2	processed_pseudogene	chrX	106327534	106327824	0	46.8927	0	46.8943	0	0	0
ENSG00000230788	CTDSPL2P2	processed_pseudogene	chrX	106070481	106073202	0	46.8927	0	46.8943	0	0	0
ENSG00000123561	SERPINA7	protein_coding	chrX	106032435	106038727	0	46.8927	0	46.8943	0	0	0
ENSG00000206864	RNU6-207P	snRNA	chrX	105676071	105676177	0	46.8927	0	46.8943	0	0	0
ENSG00000181819	KCTD9P2	processed_pseudogene	chrX	105405647	105407039	0	46.8927	0	46.8943	0	0	0
ENSG00000223733	RPL18AP14	processed_pseudogene	chrX	104803915	104804440	0	46.8927	0	46.8943	0	0	0
ENSG00000232665	PHBP10	processed_pseudogene	chrX	104647216	104647999	0	46.8927	0	46.8943	0	0	0
ENSG00000189108	IL1RAPL2	protein_coding	chrX	104566199	105767829	0	46.8927	0	46.8943	0	0	0
ENSG00000123576	ESX1	protein_coding	chrX	104250038	104254933	0	46.8927	0	46.8943	0	0	0
ENSG00000123575	FAM199X	protein_coding	chrX	104166453	104195902	33.7904	94.2632	304.416	97.0678	14.3554	38.9117	48.1042
ENSG00000269743	SLC25A53	protein_coding	chrX	104099214	104157009	7.02792	84.5862	15.9743	89.4918	2.53933	10.2016	8.34281
ENSG00000269226	TMSB15B	protein_coding	chrX	104063871	104076212	0.602453	71.8117	0.00663012	59.9143	0.571443	0.541088	0.694827
ENSG00000235946	H2BW3P	processed_pseudogene	chrX	104062542	104063037	0.0462668	54.634	0.00642184	59.7735	0	0.1388	0
ENSG00000101812	H2BW2	protein_coding	chrX	104039956	104042454	0	46.8927	0	46.8943	0	0	0
ENSG00000123569	H2BW1	protein_coding	chrX	104011147	104013708	0	46.8927	0	46.8943	0	0	0
ENSG00000227067	DPPA3P1	processed_pseudogene	chrX	103961811	103962279	0	46.8927	0	46.8943	0	0	0
ENSG00000230312	SLC25A53P1	processed_pseudogene	chrX	103928099	103929017	0.0337583	52.8635	0.00341886	56.928	0.101275	0	0
ENSG00000234345	ELF2P1	processed_pseudogene	chrX	103910305	103911352	0	46.8927	0	46.8943	0	0	0
ENSG00000231787	H2BP9	processed_pseudogene	chrX	103904322	103904754	0	46.8927	0	46.8943	0	0	0
ENSG00000222419	RNA5SP511	rRNA_pseudogene	chrX	103850797	103850911	0	46.8927	0	46.8943	0	0	0
ENSG00000231728	TMSB15B-AS1	lncRNA	chrX	103845151	103919548	0.0235449	51.1814	0.000512925	50.7756	0	0.045174	0.0254607
ENSG00000179363	TMEM31	protein_coding	chrX	103710909	103714032	0.123156	61.1693	0.00800963	60.7324	0.0614283	0.0822433	0.225797
ENSG00000188828	GLRA4	transcribed_unitary_pseudogene	chrX	103702210	103728655	0.122771	61.1497	0.0117416	62.4292	0	0.205061	0.163253
ENSG00000172465	TCEAL1	protein_coding	chrX	103628704	103630953	16.8976	90.0399	50.9416	93.0818	13.7461	11.8785	25.0683
ENSG00000196507	TCEAL3	protein_coding	chrX	103607451	103629690	1.26636	75.8942	2.31586	82.4836	2.9796	0.0714093	0.748063
ENSG00000279894	ENSG00000279894	TEC	chrX	103596608	103598904	0.0154457	49.5811	0.000715706	51.5708	0.046337	0	0
ENSG00000133142	TCEAL4	protein_coding	chrX	103576231	103587729	20.4557	91.2737	143.663	95.6982	31.6242	7.79251	21.9503
ENSG00000172476	RAB40A	protein_coding	chrX	103499130	103519489	0.039236	53.6538	0.00116106	53.0059	0.0613963	0	0.0563117
ENSG00000238049	ENSG00000238049	processed_pseudogene	chrX	103347462	103347729	0	46.8927	0	46.8943	0	0	0
ENSG00000133134	BEX2	protein_coding	chrX	103309346	103311007	12.4174	88.0093	411.445	97.5079	35.8387	0.533182	0.880476
ENSG00000180964	TCEAL8	protein_coding	chrX	103252995	103255192	23.2941	92.0935	84.9116	94.5135	33.7982	16.5727	19.5113
ENSG00000102409	BEX4	protein_coding	chrX	103215108	103217246	2.63288	79.6037	20.7962	90.4097	7.89864	0	0
ENSG00000233071	RPSAP59	processed_pseudogene	chrX	103206010	103206899	0	46.8927	0	46.8943	0	0	0
ENSG00000226241	ENSG00000226241	processed_pseudogene	chrX	103087198	103089277	0.0231377	51.0881	0.000467213	50.5187	0.042812	0	0.026601
ENSG00000234050	ENSG00000234050	lncRNA	chrX	102937770	102940561	0	46.8927	0	46.8943	0	0	0
ENSG00000102128	RAB40AL	protein_coding	chrX	102937272	102938300	0.0625664	56.4666	0.00607924	59.5428	0.0377843	0.149915	0
ENSG00000239407	ENSG00000239407	lncRNA	chrX	102884414	102906158	1.48041	76.7304	0.24774	74.7685	0.941027	1.57824	1.92197
ENSG00000229794	MTCYBP32	processed_pseudogene	chrX	102806741	102807824	0	46.8927	0	46.8943	0	0	0
ENSG00000234886	MTND5P26	processed_pseudogene	chrX	102803041	102806138	0	46.8927	0	46.8943	0	0	0
ENSG00000226056	MTND4P32	processed_pseudogene	chrX	102799942	102801399	0	46.8927	0	46.8943	0	0	0
ENSG00000224471	MTCO3P19	processed_pseudogene	chrX	102799563	102799883	0	46.8927	0	46.8943	0	0	0
ENSG00000237628	MTCO2P19	processed_pseudogene	chrX	102797531	102798128	0	46.8927	0	46.8943	0	0	0
ENSG00000232282	MTND1P32	processed_pseudogene	chrX	102785667	102786604	0	46.8927	0	46.8943	0	0	0
ENSG00000286237	ARMCX5-GPRASP2	protein_coding	chrX	102712495	102753530	0.216986	65.0947	0.0080972	60.7848	0.119919	0.297624	0.233416
ENSG00000158301	GPRASP2	protein_coding	chrX	102712445	102717733	1.58411	77.0969	0.5117	77.344	0.940498	1.45757	2.35427
ENSG00000230320	BEND7P1	processed_pseudogene	chrX	102705784	102706240	0.0585889	56.0641	0.010298	61.8287	0	0	0.175767
ENSG00000286327	ENSG00000286327	lncRNA	chrX	102659983	102663455	0.0740251	57.6987	0.00193828	54.8123	0.0234373	0.094967	0.103671
ENSG00000198932	GPRASP1	protein_coding	chrX	102651092	102659083	0.580608	71.6006	0.159364	73.1256	0.405904	1.03738	0.298538
ENSG00000227211	H3P45	processed_pseudogene	chrX	102615473	102615820	0	46.8927	0	46.8943	0	0	0
ENSG00000271147	ARMCX5-GPRASP2	lncRNA	chrX	102599512	102714671	10.3788	86.8295	14.2467	89.0942	6.02522	12.7323	12.3791
ENSG00000196970	NXF4	transcribed_unprocessed_pseudogene	chrX	102549965	102571695	0	46.8927	0	46.8943	0	0	0
ENSG00000158164	TMSB15A	protein_coding	chrX	102513682	102516739	0.0643492	56.645	0.0124225	62.6763	0.193048	0	0
ENSG00000215029	TCP11X2	protein_coding	chrX	102456862	102471842	0	46.8927	0	46.8943	0	0	0
ENSG00000231590	ENSG00000231590	unitary_pseudogene	chrX	102425343	102428080	0	46.8927	0	46.8943	0	0	0
ENSG00000269437	NXF2B	protein_coding	chrX	102360396	102439932	0	46.8927	0	46.8943	0	0	0
ENSG00000284800	ENSG00000284800	protein_coding	chrX	102360395	102471812	0	46.8927	0	46.8943	0	0	0
ENSG00000273746	ENSG00000273746	unprocessed_pseudogene	chrX	102259043	102261692	0	46.8927	0	46.8943	0	0	0
ENSG00000268235	TCP11X1	protein_coding	chrX	102215301	102229532	0	46.8927	0	46.8943	0	0	0
ENSG00000251525	TCP11X3P	transcribed_unprocessed_pseudogene	chrX	102173100	102185021	0	46.8927	0	46.8943	0	0	0
ENSG00000184905	TCEAL2	protein_coding	chrX	102125679	102140426	0	46.8927	0	46.8943	0	0	0
ENSG00000166432	ZMAT1	protein_coding	chrX	101882288	101932031	0.169507	63.4306	0.0180487	64.3846	0.0369257	0.166046	0.30555
ENSG00000126952	NXF5	transcribed_unprocessed_pseudogene	chrX	101832112	101857577	0	46.8927	0	46.8943	0	0	0
ENSG00000229090	ENSG00000229090	processed_pseudogene	chrX	101720340	101721709	0	46.8927	0	46.8943	0	0	0
ENSG00000212584	RNU6-587P	snRNA	chrX	101691580	101691685	0	46.8927	0	46.8943	0	0	0
ENSG00000286000	ENSG00000286000	lncRNA	chrX	101640421	101644352	0.10048	59.7555	0.00282226	56.195	0.0744603	0.161599	0.0653813
ENSG00000207291	RNU6-30P	snRNA	chrX	101634006	101634112	0	46.8927	0	46.8943	0	0	0
ENSG00000261101	ENSG00000261101	lncRNA	chrX	101627868	101628523	1.03673	74.8323	0.108274	71.6268	0.920589	0.781493	1.4081
ENSG00000198960	ARMCX6	protein_coding	chrX	101615118	101618001	24.2216	92.3536	58.7183	93.5269	19.6703	19.926	33.0686
ENSG00000126947	ARMCX1	protein_coding	chrX	101550547	101554700	0.0580768	55.9986	0.00268604	56.015	0.0144497	0.115366	0.0444143
ENSG00000237682	PRKCIP1	processed_pseudogene	chrX	101537485	101539276	0	46.8927	0	46.8943	0	0	0
ENSG00000234557	PPIAP90	processed_pseudogene	chrX	101443707	101444103	0	46.8927	0	46.8943	0	0	0
ENSG00000196440	ARMCX4	protein_coding	chrX	101418287	101533459	2.82926	79.944	1.5786	81.1876	1.3925	3.72199	3.37328
ENSG00000126945	HNRNPH2	protein_coding	chrX	101408222	101414133	100.753	98.2083	1808.28	98.853	51.8955	120.937	129.425
ENSG00000102393	GLA	protein_coding	chrX	101393273	101408012	45.0122	95.6851	60.395	93.6119	36.3887	51.4737	47.1742
ENSG00000010671	BTK	protein_coding	chrX	101349447	101390796	0.0317602	52.5559	0.000119001	48.1706	0.0369763	0.0192227	0.0390817
ENSG00000126953	TIMM8A	protein_coding	chrX	101345661	101348742	31.4871	93.8836	40.304	92.4076	24.6147	37.1327	32.7138
ENSG00000183911	RPL21P132	processed_pseudogene	chrX	101339917	101340934	0	46.8927	0	46.8943	0	0	0
ENSG00000102387	TAF7L	protein_coding	chrX	101268253	101293057	0.114668	60.6539	0.00462954	58.3042	0.0367233	0.162183	0.145099
ENSG00000102385	DRP2	protein_coding	chrX	101219769	101264502	0.114141	60.6162	0.00393317	57.5891	0.0466543	0.125139	0.170629
ENSG00000102384	CENPI	protein_coding	chrX	101098188	101166126	6.38845	84.0838	2.24516	82.3707	5.0192	6.15708	7.98906
ENSG00000126950	TMEM35A	protein_coding	chrX	101078879	101096367	0.106242	60.1401	0.0141582	63.3488	0	0.083912	0.234813
ENSG00000188917	TRMT2B	protein_coding	chrX	101009346	101052116	19.5207	90.9464	7.61155	86.9326	17.4317	18.4823	22.6481
ENSG00000182574	CSGALNACT2P1	processed_pseudogene	chrX	100956593	100957538	0	46.8927	0	46.8943	0	0	0
ENSG00000233680	HNRNPA1P27	processed_pseudogene	chrX	100887636	100888590	0.465144	70.2621	0.319599	75.6586	1.10934	0.0516457	0.234442
ENSG00000007952	NOX1	protein_coding	chrX	100843324	100874359	25.7228	92.7562	712.435	98.151	56.5111	11.5533	9.10421
ENSG00000202231	ENSG00000202231	snoRNA	chrX	100822620	100822752	0	46.8927	0	46.8943	0	0	0
ENSG00000101811	CSTF2	protein_coding	chrX	100820359	100841520	25.2286	92.604	54.4533	93.2781	17.28	26.5443	31.8615
ENSG00000238116	RAD21P1	processed_pseudogene	chrX	100801188	100803060	0	46.8927	0	46.8943	0	0	0
ENSG00000223819	PPIAP89	processed_pseudogene	chrX	100800303	100800784	1.38334	76.3769	0.535806	77.5076	0.746568	1.22037	2.18307
ENSG00000102362	SYTL4	protein_coding	chrX	100671783	100732123	7.16679	84.6713	15.2439	89.333	2.66316	9.2401	9.59711
ENSG00000102359	SRPX2	protein_coding	chrX	100644195	100675788	11.1231	87.2533	38.1989	92.2391	6.28101	18.0844	9.00372
ENSG00000000005	TNMD	protein_coding	chrX	100584936	100599885	0.0473451	54.7861	0.00247538	55.7286	0.0991993	0.042836	0
ENSG00000165194	PCDH19	protein_coding	chrX	100291644	100410273	0.184099	63.9657	0.00974533	61.5555	0.0865453	0.181809	0.283942
ENSG00000236988	CTDSPL2P1	processed_pseudogene	chrX	100149783	100151340	0.107706	60.2448	0.000149043	48.4635	0.103389	0.121486	0.0982423
ENSG00000252296	ENSG00000252296	snoRNA	chrX	100100084	100100172	0	46.8927	0	46.8943	0	0	0
ENSG00000281566	ENSG00000281566	lncRNA	chrX	98450688	98892061	0.107368	60.2055	0.0345834	67.1237	0	0	0.322103
ENSG00000237752	NCKAP1P1	processed_pseudogene	chrX	97906644	97908090	0	46.8927	0	46.8943	0	0	0
ENSG00000204086	RPA4	protein_coding	chrX	96883908	96885467	0.311098	67.559	0.0177681	64.3257	0.157231	0.384598	0.391465
ENSG00000273966	ENSG00000273966	misc_RNA	chrY	17568962	17569051	0	46.8927	0	46.8943	0	0	0
ENSG00000207426	Y_RNA	misc_RNA	chrX	96701507	96701619	0	46.8927	0	46.8943	0	0	0
ENSG00000147202	DIAPH2	protein_coding	chrX	96684712	97604997	16.8328	90.0203	7.22715	86.7363	13.761	17.9807	18.7566
ENSG00000223260	RN7SKP194	misc_RNA	chrX	96410432	96410782	0	46.8927	0	46.8943	0	0	0
ENSG00000242998	RN7SL379P	misc_RNA	chrX	96023360	96023652	0	46.8927	0	46.8943	0	0	0
ENSG00000270583	ENSG00000270583	processed_pseudogene	chrX	95720243	95721144	0	46.8927	0	46.8943	0	0	0
ENSG00000235425	RPS7P13	processed_pseudogene	chrX	95679130	95679627	0	46.8927	0	46.8943	0	0	0
ENSG00000215085	GTF3C6P1	processed_pseudogene	chrX	95584303	95584942	0	46.8927	0	46.8943	0	0	0
ENSG00000271094	ENSG00000271094	processed_pseudogene	chrX	95453369	95453581	0	46.8927	0	46.8943	0	0	0
ENSG00000221187	MIR548M	miRNA	chrX	95063141	95063226	0	46.8927	0	46.8943	0	0	0
ENSG00000231001	CCNB1IP1P3	processed_pseudogene	chrX	94776739	94777567	0	46.8927	0	46.8943	0	0	0
ENSG00000202410	Y_RNA	misc_RNA	chrX	94178005	94178106	0	46.8927	0	46.8943	0	0	0
ENSG00000237381	NT5DC1P1	processed_pseudogene	chrX	93388075	93389497	0	46.8927	0	46.8943	0	0	0
ENSG00000234322	ST13P18	processed_pseudogene	chrX	93287733	93288759	0	46.8927	0	46.8943	0	0	0
ENSG00000285445	TUSC2P2	processed_pseudogene	chrX	92770855	92772091	0	46.8927	0	46.8943	0	0	0
ENSG00000230543	SNX3P1X	processed_pseudogene	chrX	92515323	92515497	0	46.8927	0	46.8943	0	0	0
ENSG00000215089	KRT18P11	processed_pseudogene	chrX	92459670	92460952	0.0781471	58.0423	0.00114053	52.9437	0.051398	0.0669473	0.116096
ENSG00000234702	VDAC1P3	processed_pseudogene	chrX	91982655	91983505	0	46.8927	0	46.8943	0	0	0
ENSG00000222440	RNU2-26P	snRNA	chrX	91798093	91798283	0	46.8927	0	46.8943	0	0	0
ENSG00000102290	PCDH11X	protein_coding	chrX	91779261	92623230	0.15622	62.8808	0.00415867	57.8084	0.0895117	0.21823	0.160917
ENSG00000174740	PABPC5	protein_coding	chrX	91434595	91438584	0	46.8927	0	46.8943	0	0	0
ENSG00000229667	UBE2V1P9	processed_pseudogene	chrX	90289536	90289903	0.0604198	56.2522	0.0109516	62.1069	0.181259	0	0
ENSG00000227434	RNF19BPX	processed_pseudogene	chrX	90209796	90210420	0	46.8927	0	46.8943	0	0	0
ENSG00000274022	ENSG00000274022	processed_pseudogene	chrX	90208895	90209418	0	46.8927	0	46.8943	0	0	0
ENSG00000226081	USP12PX	processed_pseudogene	chrX	90112650	90113706	0	46.8927	0	46.8943	0	0	0
ENSG00000227581	STAU2P1	processed_pseudogene	chrX	90039213	90039834	0	46.8927	0	46.8943	0	0	0
ENSG00000153779	TGIF2LX	protein_coding	chrX	89921908	89922883	0	46.8927	0	46.8943	0	0	0
ENSG00000224065	SRIP2	processed_pseudogene	chrX	89367435	89367600	0	46.8927	0	46.8943	0	0	0
ENSG00000270745	ENSG00000270745	processed_pseudogene	chrX	88982215	88982353	0	46.8927	0	46.8943	0	0	0
ENSG00000271157	ENSG00000271157	processed_pseudogene	chrX	88827554	88829858	0	46.8927	0	46.8943	0	0	0
ENSG00000147183	CPXCR1	protein_coding	chrX	88747225	88754785	0	46.8927	0	46.8943	0	0	0
ENSG00000271693	ENSG00000271693	processed_pseudogene	chrX	88369343	88369459	0	46.8927	0	46.8943	0	0	0
ENSG00000252016	ENSG00000252016	snoRNA	chrX	88148792	88148918	0	46.8927	0	46.8943	0	0	0
ENSG00000230956	CAPZA1P1	processed_pseudogene	chrX	88096393	88097225	0	46.8927	0	46.8943	0	0	0
ENSG00000289575	ENSG00000289575	lncRNA	chrX	87723928	87728679	0	46.8927	0	46.8943	0	0	0
ENSG00000271205	ENSG00000271205	processed_pseudogene	chrX	87723089	87723238	0	46.8927	0	46.8943	0	0	0
ENSG00000282914	ENSG00000282914	lncRNA	chrX	87707579	87750883	0	46.8927	0	46.8943	0	0	0
ENSG00000102271	KLHL4	protein_coding	chrX	87517409	87670050	0.00975944	48.4243	0.00028574	49.5173	0.0292783	0	0
ENSG00000271457	ENSG00000271457	processed_pseudogene	chrX	87143854	87144748	0.0589581	56.1099	0.0104282	61.8991	0	0.176874	0
ENSG00000236190	ENSG00000236190	processed_pseudogene	chrX	86888586	86888816	0	46.8927	0	46.8943	0	0	0
ENSG00000271290	COPS8P1	processed_pseudogene	chrX	86798598	86799226	0	46.8927	0	46.8943	0	0	0
ENSG00000277717	U6	snRNA	chrX	86481028	86481130	0	46.8927	0	46.8943	0	0	0
ENSG00000223772	GEMIN8P3	processed_pseudogene	chrX	86304367	86305086	0	46.8927	0	46.8943	0	0	0
ENSG00000223574	TPMTP4	processed_pseudogene	chrX	86128893	86129570	0	46.8927	0	46.8943	0	0	0
ENSG00000199567	Y_RNA	misc_RNA	chrX	86019608	86019715	0	46.8927	0	46.8943	0	0	0
ENSG00000188419	CHM	protein_coding	chrX	85861180	86047561	10.2127	86.7363	3.34931	83.8679	8.83901	9.5088	12.2902
ENSG00000276892	ENSG00000276892	processed_pseudogene	chrX	85851575	85851682	0	46.8927	0	46.8943	0	0	0
ENSG00000223707	SFR1P2	processed_pseudogene	chrX	85849410	85850139	0	46.8927	0	46.8943	0	0	0
ENSG00000124429	POF1B	protein_coding	chrX	85277396	85379717	103.349	98.2754	736.317	98.1854	72.5031	123.539	114.003
ENSG00000147180	ZNF711	protein_coding	chrX	85243991	85273362	2.07021	78.455	0.391932	76.4048	2.72789	2.00121	1.48152
ENSG00000276391	ENSG00000276391	processed_pseudogene	chrX	85207187	85210649	0	46.8927	0	46.8943	0	0	0
ENSG00000283446	ENSG00000283446	unprocessed_pseudogene	chrX	85143427	85156444	0	46.8927	0	46.8943	0	0	0
ENSG00000237211	SETP4	processed_pseudogene	chrX	84755136	84756003	0.0190767	50.2913	0.00109176	52.8095	0	0	0.0572302
ENSG00000233484	ENSG00000233484	transcribed_processed_pseudogene	chrX	84403898	84404024	0	46.8927	0	46.8943	0	0	0
ENSG00000183035	CYLC1	protein_coding	chrX	83861126	83886699	0	46.8927	0	46.8943	0	0	0
ENSG00000236870	POMPP1	processed_pseudogene	chrX	83559896	83560312	0	46.8927	0	46.8943	0	0	0
ENSG00000279437	ENSG00000279437	TEC	chrX	83506023	83509214	0	46.8927	0	46.8943	0	0	0
ENSG00000232735	ATG4AP1	processed_pseudogene	chrX	82998699	82999236	0	46.8927	0	46.8943	0	0	0
ENSG00000202183	ENSG00000202183	snoRNA	chrX	82561201	82561347	0	46.8927	0	46.8943	0	0	0
ENSG00000213653	RPL22P22	processed_pseudogene	chrX	82506434	82506812	0	46.8927	0	46.8943	0	0	0
ENSG00000233446	PDK1P2	processed_pseudogene	chrX	81600072	81601306	0	46.8927	0	46.8943	0	0	0
ENSG00000288059	ENSG00000288059	lncRNA	chrX	81475532	81498083	0	46.8927	0	46.8943	0	0	0
ENSG00000231875	ENSG00000231875	processed_pseudogene	chrX	81363268	81364170	0	46.8927	0	46.8943	0	0	0
ENSG00000284618	ENSG00000284618	lncRNA	chrX	81000150	81004217	0.151429	62.6518	0.00590492	59.4316	0.065557	0.213715	0.175016
ENSG00000212623	RNU6-493P	snRNA	chrX	80900757	80900864	0	46.8927	0	46.8943	0	0	0
ENSG00000239008	ENSG00000239008	snoRNA	chrX	80857076	80857202	0	46.8927	0	46.8943	0	0	0
ENSG00000225715	PSMA1P1	processed_pseudogene	chrX	80709928	80710705	0	46.8927	0	46.8943	0	0	0
ENSG00000174016	TENT5D	protein_coding	chrX	80335504	80445311	0	46.8927	0	46.8943	0	0	0
ENSG00000278530	CHMP1B2P	transcribed_unitary_pseudogene	chrX	80228489	80335364	0.829126	73.6312	0.610351	77.9445	0	0.935851	1.55153
ENSG00000122145	TBX22	protein_coding	chrX	80014753	80031774	0	46.8927	0	46.8943	0	0	0
ENSG00000270268	CORO1CP1	processed_pseudogene	chrX	79369364	79370165	0	46.8927	0	46.8943	0	0	0
ENSG00000078596	ITM2A	protein_coding	chrX	79360384	79367667	0.1002	59.7343	0.0301203	66.5216	0.300601	0	0
ENSG00000225025	KIF4CP	processed_pseudogene	chrX	79323446	79325217	0	46.8927	0	46.8943	0	0	0
ENSG00000271005	CTHRC1P1	processed_pseudogene	chrX	79177200	79177668	0	46.8927	0	46.8943	0	0	0
ENSG00000232168	P2RY10BP	unitary_pseudogene	chrX	79084936	79085848	0	46.8927	0	46.8943	0	0	0
ENSG00000078589	P2RY10	protein_coding	chrX	78945332	78963727	0.10215	59.8488	0.00170316	54.3427	0.055001	0.119734	0.131715
ENSG00000283622	MIR4328	miRNA	chrX	78901194	78901249	0	46.8927	0	46.8943	0	0	0
ENSG00000147145	LPAR4	protein_coding	chrX	78747709	78758714	0	46.8927	0	46.8943	0	0	0
ENSG00000271433	PPATP2	processed_pseudogene	chrX	78699384	78699891	0	46.8927	0	46.8943	0	0	0
ENSG00000235061	UBE2V1P7	processed_pseudogene	chrX	78554412	78554751	0	46.8927	0	46.8943	0	0	0
ENSG00000224755	HMGN1P34	processed_pseudogene	chrX	78519593	78520186	0	46.8927	0	46.8943	0	0	0
ENSG00000173198	CYSLTR1	protein_coding	chrX	78271468	78327691	0.673502	72.494	0.00697579	60.1613	0.590469	0.757503	0.672534
ENSG00000187325	TAF9B	protein_coding	chrX	78129748	78139650	6.59756	84.2933	2.25742	82.3887	7.12367	4.90278	7.76622
ENSG00000131174	COX7B	protein_coding	chrX	77899440	77907376	352.397	99.5664	474.135	97.665	356.894	328.725	371.572
ENSG00000263410	RN7SL460P	misc_RNA	chrX	77885377	77885634	2.66421	79.6577	1.38743	80.736	1.77186	2.22144	3.99933
ENSG00000237106	FABP5P15	processed_pseudogene	chrX	77727867	77728080	0	46.8927	0	46.8943	0	0	0
ENSG00000085224	ATRX	protein_coding	chrX	77504880	77786233	20.0477	91.1395	51.7738	93.1325	12.6673	20.4332	27.0426
ENSG00000196468	FGF16	protein_coding	chrX	77447389	77457278	0	46.8927	0	46.8943	0	0	0
ENSG00000234404	SPRYD7P1	processed_pseudogene	chrX	77374212	77381319	0	46.8927	0	46.8943	0	0	0
ENSG00000201447	RNA5SP509	rRNA_pseudogene	chrX	77066709	77066827	0	46.8927	0	46.8943	0	0	0
ENSG00000207995	MIR325	miRNA	chrX	77005404	77005501	0	46.8927	0	46.8943	0	0	0
ENSG00000283242	MIR384	miRNA	chrX	76919273	76919360	0	46.8927	0	46.8943	0	0	0
ENSG00000280870	MIR325HG	lncRNA	chrX	76656866	77014532	0.00840867	48.0905	0.000212117	48.9675	0	0	0.025226
ENSG00000198934	MAGEE1	protein_coding	chrX	76427710	76431342	0.0610926	56.321	0.00299583	56.4142	0	0.0776173	0.10566
ENSG00000213684	LDHBP2	processed_pseudogene	chrX	76334841	76335845	0	46.8927	0	46.8943	0	0	0
ENSG00000274398	ENSG00000274398	processed_pseudogene	chrX	76250183	76251796	0	46.8927	0	46.8943	0	0	0
ENSG00000232332	ARL5AP5	processed_pseudogene	chrX	76029895	76030330	0	46.8927	0	46.8943	0	0	0
ENSG00000226854	ENSG00000226854	lncRNA	chrX	75903105	75904858	0.0281532	52.011	0.000597575	51.1618	0	0.0439967	0.040463
ENSG00000226753	FOXN3P2	processed_pseudogene	chrX	75888700	75888888	0	46.8927	0	46.8943	0	0	0
ENSG00000233063	SAR1AP4	processed_pseudogene	chrX	75884546	75885136	0	46.8927	0	46.8943	0	0	0
ENSG00000186675	MAGEE2	protein_coding	chrX	75782987	75785254	0	46.8927	0	46.8943	0	0	0
ENSG00000215105	TTC3P1	processed_pseudogene	chrX	75740831	75746911	0.0432143	54.2249	0.00404615	57.7004	0.116256	0.0133867	0
ENSG00000224775	BRAFP1	unprocessed_pseudogene	chrX	75582676	75585506	0	46.8927	0	46.8943	0	0	0
ENSG00000233254	RPL21P134	processed_pseudogene	chrX	75384346	75384828	0.0878141	58.8556	0.023134	65.4335	0	0.263442	0
ENSG00000199601	RNU6-562P	snRNA	chrX	75202703	75202809	0	46.8927	0	46.8943	0	0	0
ENSG00000229661	BUD31P2	processed_pseudogene	chrX	75201491	75201790	0	46.8927	0	46.8943	0	0	0
ENSG00000094841	UPRT	protein_coding	chrX	75156388	75304885	7.785	85.1409	7.56383	86.9048	5.11866	7.62425	10.6121
ENSG00000131269	ABCB7	protein_coding	chrX	75051048	75156732	23.3222	92.1033	6.89504	86.5775	21.4128	22.2371	26.3166
ENSG00000271589	ENSG00000271589	processed_pseudogene	chrX	74769639	74769798	0	46.8927	0	46.8943	0	0	0
ENSG00000050030	NEXMIF	protein_coding	chrX	74732856	74925472	0	46.8927	0	46.8943	0	0	0
ENSG00000131263	RLIM	protein_coding	chrX	74582976	74614624	14.3147	88.9763	14.561	89.1661	10.0797	15.3789	17.4856
ENSG00000231206	HNRNPA1P25	processed_pseudogene	chrX	74473017	74473953	0.0141792	49.3766	0.000603151	51.1814	0.0425377	0	0
ENSG00000147100	SLC16A2	protein_coding	chrX	74421493	74533917	0.112563	60.5164	0.0127804	62.7876	0.111594	0	0.226095
ENSG00000213695	RPS7P14	processed_pseudogene	chrX	74409518	74410100	0.0270537	51.8408	0.0021957	55.2934	0.081161	0	0
ENSG00000226515	ENSG00000226515	processed_pseudogene	chrX	74342713	74342860	0	46.8927	0	46.8943	0	0	0
ENSG00000187969	ZCCHC13	protein_coding	chrX	74304180	74305034	0	46.8927	0	46.8943	0	0	0
ENSG00000199168	MIR374A	miRNA	chrX	74287286	74287357	0	46.8927	0	46.8943	0	0	0
ENSG00000275254	ENSG00000275254	misc_RNA	chrX	74280936	74281082	0	46.8927	0	46.8943	0	0	0
ENSG00000236365	EIF3MP1	processed_pseudogene	chrX	82875649	82875885	0	46.8927	0	46.8943	0	0	0
ENSG00000278421	ENSG00000278421	misc_RNA	chrX	74274341	74274411	0	46.8927	0	46.8943	0	0	0
ENSG00000283534	MIR374C	miRNA	chrX	74218549	74218618	0	46.8927	0	46.8943	0	0	0
ENSG00000212027	MIR374B	miRNA	chrX	74218547	74218618	0	46.8927	0	46.8943	0	0	0
ENSG00000271533	ENSG00000271533	lncRNA	chrX	74209976	74213660	0.908479	74.1238	0.0784301	70.4618	0.628145	1.18825	0.909039
ENSG00000228492	RAB11FIP1P1	processed_pseudogene	chrX	74202834	74204595	0	46.8927	0	46.8943	0	0	0
ENSG00000231549	ATP5MKP1	processed_pseudogene	chrX	74173890	74174066	0	46.8927	0	46.8943	0	0	0
ENSG00000224430	MKRN5P	processed_pseudogene	chrX	74161062	74162528	0.0168899	49.8527	0.000855805	52.0715	0.0506697	0	0
ENSG00000230986	DDX3P2	processed_pseudogene	chrX	74133004	74133114	0	46.8927	0	46.8943	0	0	0
ENSG00000280375	ENSG00000280375	TEC	chrX	74122134	74122725	0.133901	61.796	0.0168266	64.0917	0	0.142717	0.258985
ENSG00000232928	DDX3P1	processed_pseudogene	chrX	74121012	74131923	0	46.8927	0	46.8943	0	0	0
ENSG00000234969	AARSD1P1	processed_pseudogene	chrX	74069276	74070832	0.0356386	53.1564	0.000970269	52.4233	0.0576637	0.049252	0
ENSG00000203397	SHISA5P2	processed_pseudogene	chrX	74066083	74066592	0	46.8927	0	46.8943	0	0	0
ENSG00000233984	RPSAP14	processed_pseudogene	chrX	74031462	74031820	0	46.8927	0	46.8943	0	0	0
ENSG00000271199	ENSG00000271199	lncRNA	chrX	73958059	73969485	0.309095	67.5099	0.00934169	61.4115	0.220792	0.294141	0.412353
ENSG00000228906	ENSG00000228906	lncRNA	chrX	73948973	73949558	0.571306	71.509	0.298019	75.3673	0	0.626249	1.08767
ENSG00000276784	ENSG00000276784	misc_RNA	chrX	73944595	73944663	0	46.8927	0	46.8943	0	0	0
ENSG00000225470	JPX	lncRNA	chrX	73944182	74070408	20.7754	91.3506	6.27142	86.211	18.402	20.5314	23.3927
ENSG00000230590	FTX	lncRNA	chrX	73940435	74293574	12.0242	87.7589	6.44497	86.3223	9.2478	14.2271	12.5977
ENSG00000182707	FXYD6P3	processed_pseudogene	chrX	73875068	73875635	0	46.8927	0	46.8943	0	0	0
ENSG00000270641	TSIX	lncRNA	chrX	73792205	73829231	0.360878	68.5489	0.0540663	68.9727	0.112853	0.573935	0.395848
ENSG00000230146	SEPHS1P4	processed_pseudogene	chrX	73769248	73770423	0	46.8927	0	46.8943	0	0	0
ENSG00000204116	CHIC1	protein_coding	chrX	73563197	73687111	5.41758	83.1773	10.0254	87.9062	1.79314	6.81387	7.64574
ENSG00000237475	RPL7P53	processed_pseudogene	chrX	73535503	73536241	0	46.8927	0	46.8943	0	0	0
ENSG00000233162	MORF4L1P6	processed_pseudogene	chrX	73474563	73474830	0	46.8927	0	46.8943	0	0	0
ENSG00000131264	CDX4	protein_coding	chrX	73447053	73455171	0	46.8927	0	46.8943	0	0	0
ENSG00000237014	LRRFIP2P1	processed_pseudogene	chrX	73237647	73238709	0	46.8927	0	46.8943	0	0	0
ENSG00000210151	MT-TS1	Mt_tRNA	chrM	7446	7514	33.8925	94.2845	3116.98	99.1459	0.507752	98.3455	2.8243
ENSG00000099725	PRKY	transcribed_unitary_pseudogene	chrY	7273972	7381548	0.463063	70.2376	0.578574	77.7629	1.34131	0.0334387	0.014444
ENSG00000230311	TOMM20P4	processed_pseudogene	chrX	73223124	73223558	0	46.8927	0	46.8943	0	0	0
ENSG00000186462	NAP1L2	protein_coding	chrX	73212299	73214851	0.0592302	56.1361	0.0105247	61.9351	0.177691	0	0
ENSG00000186288	PABPC1L2A	protein_coding	chrX	73077276	73079512	0	46.8927	0	46.8943	0	0	0
ENSG00000226725	PABPC1L2B-AS1	lncRNA	chrX	72998388	73002856	0	46.8927	0	46.8943	0	0	0
ENSG00000235976	H2BP8	processed_pseudogene	chrX	101989481	101989872	0	46.8927	0	46.8943	0	0	0
ENSG00000275520	FAM236A	protein_coding	chrX	72938163	72938958	0	46.8927	0	46.8943	0	0	0
ENSG00000269502	DMRTC1	protein_coding	chrX	72872025	72943837	0.394554	69.1675	0.0492477	68.58	0.637626	0.20277	0.343265
ENSG00000225396	FAM236D	protein_coding	chrX	72807425	72808210	0	46.8927	0	46.8943	0	0	0
ENSG00000269911	FAM226B	lncRNA	chrX	72777608	72779097	2.36317	79.1112	1.25522	80.4104	1.08694	3.18472	2.81786
ENSG00000201271	RNU1-112P	snRNA	chrX	72740706	72740869	0	46.8927	0	46.8943	0	0	0
ENSG00000213698	CAPZA1P3	processed_pseudogene	chrX	72727977	72728821	0	46.8927	0	46.8943	0	0	0
ENSG00000231944	PHKA1-AS1	lncRNA	chrX	72688950	72712348	0	46.8927	0	46.8943	0	0	0
ENSG00000225858	MATR3P1	processed_pseudogene	chrX	72660470	72660719	0	46.8927	0	46.8943	0	0	0
ENSG00000067177	PHKA1	protein_coding	chrX	72578814	72714319	8.47195	85.6203	3.72371	84.2377	9.96933	6.29424	9.15229
ENSG00000222810	RNU2-68P	snRNA	chrX	72376979	72377169	0	46.8927	0	46.8943	0	0	0
ENSG00000285547	ENSG00000285547	protein_coding	chrX	72301691	72572843	0.302981	67.3872	0.00165246	54.2396	0.281896	0.277205	0.349842
ENSG00000125931	CITED1	protein_coding	chrX	72301638	72307187	7.03073	84.5895	36.0515	92.0558	0.173003	11.3429	9.57631
ENSG00000238926	Y_RNA	misc_RNA	chrX	72284945	72285045	0	46.8927	0	46.8943	0	0	0
ENSG00000198034	RPS4X	protein_coding	chrX	72255679	72277248	1738.58	99.8838	441397	99.9329	971.617	2136.91	2107.22
ENSG00000239577	RN7SL388P	misc_RNA	chrX	72198712	72199050	0	46.8927	0	46.8943	0	0	0
ENSG00000196933	RPS26P11	processed_pseudogene	chrX	72044545	72044892	0	46.8927	0	46.8943	0	0	0
ENSG00000201392	RNU6-1078P	snRNA	chrX	71965972	71966074	0	46.8927	0	46.8943	0	0	0
ENSG00000224617	ENSG00000224617	processed_pseudogene	chrX	71789386	71789636	0	46.8927	0	46.8943	0	0	0
ENSG00000215113	CXorf49B	protein_coding	chrX	71763349	71767204	0.00405489	47.2429	4.93264e-05	47.4687	0.0121647	0	0
ENSG00000234442	ENSG00000234442	transcribed_unprocessed_pseudogene	chrX	71760764	71763075	0	46.8927	0	46.8943	0	0	0
ENSG00000237182	ENSG00000237182	processed_pseudogene	chrX	71736454	71736703	0	46.8927	0	46.8943	0	0	0
ENSG00000281852	LINC00891	lncRNA	chrX	71697196	71706455	0.115182	60.6866	0.0011261	52.8979	0.150711	0.084025	0.11081
ENSG00000283599	ENSG00000283599	protein_coding	chrX	71667542	71671524	0.00942878	48.3392	0.000266706	49.3864	0	0.0282863	0
ENSG00000237265	ENSG00000237265	transcribed_unprocessed_pseudogene	chrX	71662991	71666767	0	46.8927	0	46.8943	0	0	0
ENSG00000147174	GCNA	protein_coding	chrX	71578437	71613583	2.22173	78.7823	0.179737	73.5642	1.77467	2.27251	2.618
ENSG00000147162	OGT	protein_coding	chrX	71533104	71575892	154.106	98.9331	5511.19	99.3815	86.5996	233.612	142.106
ENSG00000229601	ENSG00000229601	processed_pseudogene	chrX	71413834	71414086	0	46.8927	0	46.8943	0	0	0
ENSG00000224208	ZCRB1P1	processed_pseudogene	chrX	71314912	71315879	0	46.8927	0	46.8943	0	0	0
ENSG00000147166	ITGB1BP2	protein_coding	chrX	71301750	71305371	1.06802	74.9779	0.306124	75.4655	1.63428	1.04111	0.52869
ENSG00000147130	ZMYM3	protein_coding	chrX	71239624	71255146	17.0686	90.1168	0.154155	73.0095	16.6313	17.3909	17.1835
ENSG00000169562	GJB1	protein_coding	chrX	71212811	71225516	84.3141	97.791	176.272	96.0893	89.6782	69.1946	94.0696
ENSG00000228427	ENSG00000228427	lncRNA	chrX	71183382	71198229	0.0873716	58.813	0.0229014	65.3991	0	0.262115	0
ENSG00000196338	NLGN3	protein_coding	chrX	71144821	71175255	0.366589	68.6389	0.00453426	58.1994	0.399616	0.411037	0.289115
ENSG00000184634	MED12	protein_coding	chrX	71118543	71144103	16.3121	89.8158	30.3481	91.5257	10.3096	21.1369	17.4897
ENSG00000147168	IL2RG	protein_coding	chrX	71107404	71112108	23.4263	92.136	384.521	97.4032	2.311	41.0642	26.9036
ENSG00000204165	CXorf65	protein_coding	chrX	71103889	71106788	0.176359	63.6826	0.0590001	69.3556	0.075666	0.453412	0
ENSG00000184481	FOXO4	protein_coding	chrX	71095851	71103532	11.415	87.4202	35.8845	92.046	4.55869	15.6352	14.0512
ENSG00000147164	SNX12	protein_coding	chrX	71056332	71073426	62.8583	96.9401	177.264	96.0991	47.4938	70.0774	71.0036
ENSG00000212605	RNU1-56P	snRNA	chrX	71020275	71020438	0.326408	67.8748	0.319626	75.6619	0.979224	0	0
ENSG00000229324	NUTF2P7	processed_pseudogene	chrX	71016531	71016905	0.0777691	58.0063	0.0181441	64.4157	0	0.233307	0
ENSG00000165349	SLC7A3	protein_coding	chrX	70925579	70931125	0.0402633	53.8289	0.00486341	58.5643	0.12079	0	0
ENSG00000213747	WASHC3P1	processed_pseudogene	chrX	70857163	70857502	0	46.8927	0	46.8943	0	0	0
ENSG00000231651	DLG3-AS1	lncRNA	chrX	70452958	70455994	0.285552	66.9617	0.0677	69.912	0	0.347425	0.50923
ENSG00000201377	RNY4P23	misc_RNA	chrX	70396279	70396375	0	46.8927	0	46.8943	0	0	0
ENSG00000231053	TRAPPC2LP1	processed_pseudogene	chrX	70361486	70362374	0	46.8927	0	46.8943	0	0	0
ENSG00000090889	KIF4A	protein_coding	chrX	70290104	70420886	10.1284	86.6904	3.13019	83.6224	11.1742	8.08565	11.1253
ENSG00000120509	PDZD11	protein_coding	chrX	70286595	70290514	56.0959	96.5245	41.6085	92.5042	59.9243	48.6486	59.7149
ENSG00000147127	RAB41	protein_coding	chrX	70282093	70285002	0.0126737	49.0624	0.000481865	50.6071	0.038021	0	0
ENSG00000186912	P2RY4	protein_coding	chrX	70258166	70260204	0.0741141	57.7085	0.00114794	52.9666	0.0578077	0.0514693	0.113065
ENSG00000204195	AWAT1	protein_coding	chrX	70234655	70240659	0.00934856	48.3212	0.000262186	49.3504	0.0280457	0	0
ENSG00000242657	RN7SL581P	misc_RNA	chrX	70222006	70222314	0	46.8927	0	46.8943	0	0	0
ENSG00000184210	DGAT2L6	protein_coding	chrX	70177483	70205704	0	46.8927	0	46.8943	0	0	0
ENSG00000089289	IGBP1	protein_coding	chrX	70133447	70166324	82.3777	97.7337	1027.51	98.4848	45.6163	97.0215	104.495
ENSG00000235382	MTND4P31	processed_pseudogene	chrX	70124972	70129071	0	46.8927	0	46.8943	0	0	0
ENSG00000226579	MTCYBP31	processed_pseudogene	chrX	70120353	70121474	0	46.8927	0	46.8943	0	0	0
ENSG00000189401	OTUD6A	protein_coding	chrX	70062457	70064179	0.118452	60.8911	0.0125591	62.7107	0.090888	0.241729	0.022738
ENSG00000286077	ENSG00000286077	lncRNA	chrX	70037840	70039325	0	46.8927	0	46.8943	0	0	0
ENSG00000211991	MIR676	miRNA	chrX	70022857	70022923	0	46.8927	0	46.8943	0	0	0
ENSG00000212434	U3	snoRNA	chrX	69692956	69693155	0	46.8927	0	46.8943	0	0	0
ENSG00000158813	EDA	protein_coding	chrX	69616067	70039472	0.129827	61.5113	0.0178128	64.3322	0.282358	0.034496	0.0726273
ENSG00000231706	CYCSP43	processed_pseudogene	chrX	69485343	69485652	0	46.8927	0	46.8943	0	0	0
ENSG00000213740	SERBP1P1	processed_pseudogene	chrX	68783472	68785066	0.0230512	51.075	0.00159408	54.1153	0	0	0.0691537
ENSG00000232267	ACTR3P2	processed_pseudogene	chrX	68771322	68772578	0	46.8927	0	46.8943	0	0	0
ENSG00000234463	COX6CP12	processed_pseudogene	chrX	68645326	68645527	0	46.8927	0	46.8943	0	0	0
ENSG00000206747	RNU6-245P	snRNA	chrX	68539443	68539549	0	46.8927	0	46.8943	0	0	0
ENSG00000206646	Y_RNA	misc_RNA	chrX	68361075	68361187	0	46.8927	0	46.8943	0	0	0
ENSG00000252145	RNU6-1225P	snRNA	chrX	68102068	68102132	0	46.8927	0	46.8943	0	0	0
ENSG00000260118	ENSG00000260118	lncRNA	chrX	68013470	68014901	0.515771	70.9003	0.228973	74.4854	0	0.602023	0.94529
ENSG00000286523	ENSG00000286523	lncRNA	chrX	96127747	96372889	0.493911	70.5992	0.0145317	63.4634	0.380721	0.620668	0.480345
ENSG00000233229	CNOT7P1	processed_pseudogene	chrX	69937166	69938017	0	46.8927	0	46.8943	0	0	0
ENSG00000234201	BMI1P1	processed_pseudogene	chrX	67791955	67792895	0.0216379	50.8051	0.00140459	53.6407	0	0	0.0649137
ENSG00000169083	AR	protein_coding	chrX	67544021	67730619	0	46.8927	0	46.8943	0	0	0
ENSG00000222667	RNU6-394P	snRNA	chrX	66676258	66676364	0	46.8927	0	46.8943	0	0	0
ENSG00000231356	MTFR1P1	processed_pseudogene	chrX	66360766	66361776	0	46.8927	0	46.8943	0	0	0
ENSG00000237294	EIF4BP9	processed_pseudogene	chrX	66074835	66076347	0	46.8927	0	46.8943	0	0	0
ENSG00000155659	VSIG4	protein_coding	chrX	66021738	66040125	0	46.8927	0	46.8943	0	0	0
ENSG00000284567	MIR223	miRNA	chrX	66018870	66018979	0	46.8927	0	46.8943	0	0	0
ENSG00000274536	MIR223HG	lncRNA	chrX	66015426	66020426	0	46.8927	0	46.8943	0	0	0
ENSG00000217835	RBMXP5	processed_pseudogene	chrX	65956289	65957196	0.0155382	49.5942	0.000724309	51.5921	0	0.0466147	0
ENSG00000237311	ENSG00000237311	lncRNA	chrX	65925836	66001436	0.0178998	50.0409	0.000961206	52.3857	0	0	0.0536993
ENSG00000230039	CCNYL5	processed_pseudogene	chrX	65821255	65822249	0	46.8927	0	46.8943	0	0	0
ENSG00000233833	ETF1P3	processed_pseudogene	chrX	65794345	65795835	0	46.8927	0	46.8943	0	0	0
ENSG00000231809	NANOGP9	processed_pseudogene	chrX	65772741	65773632	0	46.8927	0	46.8943	0	0	0
ENSG00000147065	MSN	protein_coding	chrX	65588377	65741931	1.18531	75.5637	1.58854	81.2105	2.60743	0.742071	0.206427
ENSG00000227942	FRMD8P1	processed_pseudogene	chrX	65550898	65552421	0	46.8927	0	46.8943	0	0	0
ENSG00000001497	LAS1L	protein_coding	chrX	65438549	65534810	31.4083	93.8754	15.0064	89.2709	35.014	27.313	31.898
ENSG00000228158	TLE1P1	processed_pseudogene	chrX	65408084	65408672	0.218399	65.1455	0.0418666	67.9288	0.405656	0	0.249543
ENSG00000237963	PRXL2CP1	processed_pseudogene	chrX	65356890	65357547	0	46.8927	0	46.8943	0	0	0
ENSG00000225569	CCT4P2	processed_pseudogene	chrX	65270913	65273019	0.101636	59.821	0.00274294	56.1001	0.0659343	0.16176	0.077215
ENSG00000237971	ENSG00000237971	processed_pseudogene	chrX	65185018	65187265	0	46.8927	0	46.8943	0	0	0
ENSG00000288981	ENSG00000288981	lncRNA	chrX	65034826	65091872	1.28276	75.9564	0.109323	71.6595	0.949112	1.61031	1.28885
ENSG00000126970	ZC4H2	protein_coding	chrX	64915802	65034713	8.87246	85.8756	12.1923	88.5673	12.728	5.92329	7.96606
ENSG00000236982	BLOC1S2P1	processed_pseudogene	chrX	64726748	64727048	0	46.8927	0	46.8943	0	0	0
ENSG00000226502	KRT8P27	processed_pseudogene	chrX	64623117	64624573	0	46.8927	0	46.8943	0	0	0
ENSG00000230889	SHC1P1	processed_pseudogene	chrX	64432401	64434145	0	46.8927	0	46.8943	0	0	0
ENSG00000244006	RN7SL799P	misc_RNA	chrX	64210691	64210988	0.0960968	59.4332	0.0277038	66.1747	0.28829	0	0
ENSG00000226010	ENSG00000226010	processed_pseudogene	chrX	64144872	64147052	0	46.8927	0	46.8943	0	0	0
ENSG00000232794	HNRNPDP1	processed_pseudogene	chrX	64044305	64045058	0	46.8927	0	46.8943	0	0	0
ENSG00000236813	BTF3P8	processed_pseudogene	chrX	63766875	63767400	0	46.8927	0	46.8943	0	0	0
ENSG00000231729	ARHGEF9-IT1	lncRNA	chrX	63670196	63671502	0	46.8927	0	46.8943	0	0	0
ENSG00000131089	ARHGEF9	protein_coding	chrX	63634967	63809274	12.0552	87.772	0.668846	78.2734	11.6657	11.505	12.995
ENSG00000233661	SPIN4-AS1	lncRNA	chrX	63349646	63352178	0	46.8927	0	46.8943	0	0	0
ENSG00000186767	SPIN4	protein_coding	chrX	63347228	63351332	9.2051	86.0899	1.49349	80.9798	9.99781	9.81978	7.7977
ENSG00000235437	LINC01278	lncRNA	chrX	63222993	63561095	7.77573	85.136	5.69687	85.8674	10.5172	6.15998	6.64999
ENSG00000234570	ZFRP1	processed_pseudogene	chrX	62878811	62884842	0	46.8927	0	46.8943	0	0	0
ENSG00000228182	MTND2P25	processed_pseudogene	chrX	62843697	62844306	0	46.8927	0	46.8943	0	0	0
ENSG00000235170	MTND1P31	processed_pseudogene	chrX	62842542	62843502	0	46.8927	0	46.8943	0	0	0
ENSG00000228004	MYCLP2	processed_pseudogene	chrX	57933837	57934803	0	46.8927	0	46.8943	0	0	0
ENSG00000198205	ZXDA	protein_coding	chrX	57905430	57910458	0.746988	73.0765	0.221535	74.3594	0.569402	0.390941	1.28062
ENSG00000165591	FAAH2	protein_coding	chrX	57286706	57489193	3.47582	80.8653	5.04891	85.3978	1.64893	2.79372	5.98481
ENSG00000286977	ENSG00000286977	lncRNA	chrX	57222706	57224791	0.251337	66.1207	0.0106717	62.0005	0.349441	0.261051	0.14352
ENSG00000147059	SPIN2A	protein_coding	chrX	57134530	57137523	0.50998	70.8381	0.0233836	65.4825	0.382227	0.679417	0.468297
ENSG00000226310	ENSG00000226310	lncRNA	chrX	57121572	57133925	0.424008	69.6698	0.0955077	71.1114	0.545062	0.654198	0.072762
ENSG00000186787	SPIN2B	protein_coding	chrX	57118551	57121548	4.92721	82.7126	1.93108	81.8699	3.32361	5.77826	5.67976
ENSG00000237708	SPIN2P1	processed_pseudogene	chrX	57068914	57069685	0.0505412	55.1821	0.00192005	54.7665	0	0.0778717	0.073752
ENSG00000224799	ENSG00000224799	lncRNA	chrX	56973510	56974796	0.620211	71.9982	0.0139233	63.2752	0.499638	0.735451	0.625545
ENSG00000204271	SPIN3	protein_coding	chrX	56818298	56995827	5.14155	82.9237	2.25329	82.3854	3.45145	6.31973	5.65347
ENSG00000237748	UQCRBP1	processed_pseudogene	chrX	56737242	56737577	0	46.8927	0	46.8943	0	0	0
ENSG00000204272	NBDY	protein_coding	chrX	56729241	56819179	12.92	88.2924	18.0718	89.9434	11.5215	9.54439	17.6942
ENSG00000230105	ENSG00000230105	lncRNA	chrX	56618391	56624458	0	46.8927	0	46.8943	0	0	0
ENSG00000188021	UBQLN2	protein_coding	chrX	56563627	56567868	5.67075	83.4146	2.98036	83.4342	4.31608	5.08159	7.61459
ENSG00000102349	KLF8	protein_coding	chrX	56232356	56291531	0.113965	60.5966	0.00375137	57.36	0.0453963	0.163253	0.133247
ENSG00000214745	GOT2P6	processed_pseudogene	chrX	55961208	55962482	0	46.8927	0	46.8943	0	0	0
ENSG00000227486	ENSG00000227486	lncRNA	chrX	55908123	56209271	1.41052	76.4833	0.232714	74.5476	1.21761	1.95953	1.05443
ENSG00000169164	ENSG00000169164	transcribed_unprocessed_pseudogene	chrX	55654709	55657014	0	46.8927	0	46.8943	0	0	0
ENSG00000235136	PSMA5P1	processed_pseudogene	chrX	55599663	55600106	0	46.8927	0	46.8943	0	0	0
ENSG00000200635	Y_RNA	misc_RNA	chrX	55582733	55582834	0	46.8927	0	46.8943	0	0	0
ENSG00000277516	ENSG00000277516	unprocessed_pseudogene	chrX	55520382	55520714	0	46.8927	0	46.8943	0	0	0
ENSG00000187601	MAGEH1	protein_coding	chrX	55452127	55453566	0.571063	71.5057	0.97834	79.5906	1.71319	0	0
ENSG00000266328	MIR4536-2	miRNA	chrX	55451495	55451582	0	46.8927	0	46.8943	0	0	0
ENSG00000283334	MIR4536-1	miRNA	chrX	55451495	55451582	0	46.8927	0	46.8943	0	0	0
ENSG00000231947	MTND2P24	processed_pseudogene	chrX	55179194	55179999	0	46.8927	0	46.8943	0	0	0
ENSG00000234068	PAGE2	protein_coding	chrX	55089018	55092842	0	46.8927	0	46.8943	0	0	0
ENSG00000238269	PAGE2B	protein_coding	chrX	55075030	55078909	0.903416	74.096	0.784159	78.8003	0.197046	0.616334	1.89687
ENSG00000158571	PFKFB1	protein_coding	chrX	54932961	54998534	0.162401	63.1607	0.0105076	61.9236	0.0819393	0.127451	0.277812
ENSG00000221750	SNORA11G	snoRNA	chrX	54927305	54927433	0	46.8927	0	46.8943	0	0	0
ENSG00000067445	TRO	protein_coding	chrX	54920462	54931431	0.0272076	51.8572	0.00222075	55.331	0.0816227	0	0
ENSG00000221716	SNORA11	snoRNA	chrX	54814370	54814497	4.40633	82.1219	9.75403	87.8342	1.41278	4.16154	7.64466
ENSG00000102313	ITIH6	protein_coding	chrX	54748918	54798255	0.0828376	58.4563	0.00812247	60.7979	0.186211	0.0207627	0.041539
ENSG00000215197	PGAM4P1	processed_pseudogene	chrX	54671985	54672638	0	46.8927	0	46.8943	0	0	0
ENSG00000102302	FGD1	protein_coding	chrX	54445454	54496234	0.411061	69.4505	0.0842158	70.6827	0.541764	0.0784957	0.612924
ENSG00000158526	TSR2	protein_coding	chrX	54440404	54448032	10.1627	86.7183	3.28275	83.786	10.6533	8.15609	11.6787
ENSG00000207104	RNU6-434P	snRNA	chrX	54343546	54343652	0	46.8927	0	46.8943	0	0	0
ENSG00000224949	RPL37P24	processed_pseudogene	chrX	54147372	54147659	0	46.8927	0	46.8943	0	0	0
ENSG00000201618	RNA5SP505	rRNA_pseudogene	chrX	53909054	53909161	0	46.8927	0	46.8943	0	0	0
ENSG00000226110	ENSG00000226110	processed_pseudogene	chrX	53768986	53769219	0	46.8927	0	46.8943	0	0	0
ENSG00000208012	MIRLET7F2	miRNA	chrX	53557192	53557274	0	46.8927	0	46.8943	0	0	0
ENSG00000086758	HUWE1	protein_coding	chrX	53532096	53686728	15.6162	89.5212	0.67922	78.3241	15.269	16.5571	15.0224
ENSG00000199422	VTRNA3-1P	misc_RNA	chrX	53462209	53462310	0	46.8927	0	46.8943	0	0	0
ENSG00000233250	ENSG00000233250	lncRNA	chrX	53432722	53433032	0	46.8927	0	46.8943	0	0	0
ENSG00000072501	SMC1A	protein_coding	chrX	53374149	53422728	34.7188	94.4186	272.418	96.8943	16.1339	47.6677	40.3549
ENSG00000236571	ENSG00000236571	processed_pseudogene	chrX	53337783	53337973	0	46.8927	0	46.8943	0	0	0
ENSG00000207408	Y_RNA	misc_RNA	chrX	53324562	53324674	0	46.8927	0	46.8943	0	0	0
ENSG00000235262	KDM5C-IT1	lncRNA	chrX	53212408	53214679	0.830636	73.6362	0.0879054	70.8283	0.510027	1.09492	0.886955
ENSG00000277474	MIR6894	miRNA	chrX	53198889	53198945	0	46.8927	0	46.8943	0	0	0
ENSG00000276575	MIR6895	miRNA	chrX	53195411	53195488	40.2892	95.1468	49.9193	93.0196	37.9098	48.2371	34.7207
ENSG00000227329	ENSG00000227329	processed_pseudogene	chrX	53164391	53164557	0	46.8927	0	46.8943	0	0	0
ENSG00000231340	ACTG1P10	processed_pseudogene	chrX	53142832	53143913	0	46.8927	0	46.8943	0	0	0
ENSG00000235224	ENSG00000235224	processed_pseudogene	chrX	53113018	53113274	0	46.8927	0	46.8943	0	0	0
ENSG00000232593	KANTR	protein_coding	chrX	53094145	53170914	1.50554	76.8171	0.483228	77.1182	2.21421	0.824761	1.47766
ENSG00000234019	ENSG00000234019	lncRNA	chrX	53093710	53094858	0	46.8927	0	46.8943	0	0	0
ENSG00000184194	GPR173	protein_coding	chrX	53048789	53080615	0.411954	69.4685	0.0176536	64.2897	0.3761	0.300693	0.559068
ENSG00000179304	FAM156B	protein_coding	chrX	52891306	52908560	12.4079	88.0011	49.4055	92.982	4.3231	17.0687	15.8319
ENSG00000171402	XAGE3	protein_coding	chrX	52862525	52868083	0.087017	58.7836	0.0227159	65.3729	0	0	0.261051
ENSG00000224781	EIF4A2P4	processed_pseudogene	chrX	52832704	52833899	0	46.8927	0	46.8943	0	0	0
ENSG00000196395	ENSG00000196395	unprocessed_pseudogene	chrX	52824269	52829267	0	46.8927	0	46.8943	0	0	0
ENSG00000171405	XAGE5	protein_coding	chrX	52811287	52818301	0.086004	58.705	0.0221901	65.2567	0	0	0.258012
ENSG00000229885	ENSG00000229885	processed_pseudogene	chrX	52801400	52801529	0	46.8927	0	46.8943	0	0	0
ENSG00000269281	S100A11P8	processed_pseudogene	chrX	52770809	52771080	0	46.8927	0	46.8943	0	0	0
ENSG00000268447	SSX2B	protein_coding	chrX	52751132	52790305	0	46.8927	0	46.8943	0	0	0
ENSG00000225397	ENSG00000225397	processed_pseudogene	chrX	52722338	52722524	0	46.8927	0	46.8943	0	0	0
ENSG00000223958	ENSG00000223958	processed_pseudogene	chrX	52707602	52709933	0	46.8927	0	46.8943	0	0	0
ENSG00000187754	SSX7	protein_coding	chrX	52644061	52654900	0	46.8927	0	46.8943	0	0	0
ENSG00000157965	SSX8P	transcribed_unprocessed_pseudogene	chrX	52622935	52633948	0.0171676	49.9002	0.000884175	52.1435	0	0	0.0515027
ENSG00000234792	ENSG00000234792	processed_pseudogene	chrX	52612656	52613523	0	46.8927	0	46.8943	0	0	0
ENSG00000197185	SSXP1	unprocessed_pseudogene	chrX	52606535	52611758	0	46.8927	0	46.8943	0	0	0
ENSG00000185319	SSXP4	unprocessed_pseudogene	chrX	52598494	52603289	0	46.8927	0	46.8943	0	0	0
ENSG00000228771	ENSG00000228771	unprocessed_pseudogene	chrX	52583989	52586312	0.0987166	59.6394	0.0292349	66.3874	0	0	0.29615
ENSG00000231593	ENSG00000231593	unprocessed_pseudogene	chrX	52561769	52562301	0	46.8927	0	46.8943	0	0	0
ENSG00000227058	ENSG00000227058	unprocessed_pseudogene	chrX	52545151	52547695	0	46.8927	0	46.8943	0	0	0
ENSG00000277289	ENSG00000277289	processed_pseudogene	chrX	52531709	52532051	0	46.8927	0	46.8943	0	0	0
ENSG00000223395	RBM22P7	processed_pseudogene	chrX	52509903	52510182	0	46.8927	0	46.8943	0	0	0
ENSG00000204379	XAGE1A	protein_coding	chrX	52495808	52500812	0.0823308	58.4089	0.0203351	64.9377	0	0	0.246992
ENSG00000275643	RBM22P6	processed_pseudogene	chrX	52485046	52485912	0	46.8927	0	46.8943	0	0	0
ENSG00000278160	ENSG00000278160	unprocessed_pseudogene	chrX	52481515	52483950	0	46.8927	0	46.8943	0	0	0
ENSG00000278358	ENSG00000278358	processed_pseudogene	chrX	52480836	52481131	0	46.8927	0	46.8943	0	0	0
ENSG00000250084	ENSG00000250084	unprocessed_pseudogene	chrX	52448587	52451138	7.31651	84.7678	68.9613	93.9916	0.237348	5.25471	16.4575
ENSG00000276897	ENSG00000276897	unprocessed_pseudogene	chrX	52409772	52410432	0	46.8927	0	46.8943	0	0	0
ENSG00000276474	ENSG00000276474	processed_pseudogene	chrX	52326166	52326762	0	46.8927	0	46.8943	0	0	0
ENSG00000154545	MAGED4	protein_coding	chrX	52184876	52192268	1.14907	75.3706	3.96106	84.4831	3.4472	0	0
ENSG00000221705	SNORA11E	snoRNA	chrX	52063347	52063474	0	46.8927	0	46.8943	0	0	0
ENSG00000187243	MAGED4B	protein_coding	chrX	52061827	52069219	0.34254	68.2086	0.352	76.0088	1.02762	0	0
ENSG00000182776	ENSG00000182776	lncRNA	chrX	52050860	52054255	0	46.8927	0	46.8943	0	0	0
ENSG00000252377	RNU6-504P	snRNA	chrX	51870706	51870809	0	46.8927	0	46.8943	0	0	0
ENSG00000179222	MAGED1	protein_coding	chrX	51803007	51902354	24.6659	92.4518	32.2656	91.7351	29.7029	18.5091	25.7858
ENSG00000283093	CENPVL2	protein_coding	chrX	51681212	51682831	0	46.8927	0	46.8943	0	0	0
ENSG00000224109	CENPVL3	protein_coding	chrX	51617020	51618912	0	46.8927	0	46.8943	0	0	0
ENSG00000196368	NUDT11	protein_coding	chrX	51490011	51496592	0.0202903	50.5563	0.00123509	53.2415	0.060871	0	0
ENSG00000187690	EZHIP	protein_coding	chrX	51406948	51408843	0	46.8927	0	46.8943	0	0	0
ENSG00000226530	ENSG00000226530	lncRNA	chrX	51395915	51465661	0.0769248	57.9229	0.00040794	50.2029	0.0882613	0.0889073	0.0536057
ENSG00000122824	NUDT10	protein_coding	chrX	51332231	51337525	0	46.8927	0	46.8943	0	0	0
ENSG00000287767	ENSG00000287767	lncRNA	chrX	51325790	51330662	0	46.8927	0	46.8943	0	0	0
ENSG00000229151	ENSG00000229151	lncRNA	chrX	51190598	51396462	0	46.8927	0	46.8943	0	0	0
ENSG00000237926	ENSG00000237926	unprocessed_pseudogene	chrX	51162864	51163677	0	46.8927	0	46.8943	0	0	0
ENSG00000230926	ENSG00000230926	unprocessed_pseudogene	chrX	51082818	51091228	0	46.8927	0	46.8943	0	0	0
ENSG00000227493	ENSG00000227493	unprocessed_pseudogene	chrX	51030422	51031357	0	46.8927	0	46.8943	0	0	0
ENSG00000238190	HMGB1P15	processed_pseudogene	chrX	50931114	50931548	0	46.8927	0	46.8943	0	0	0
ENSG00000130385	BMP15	protein_coding	chrX	50910735	50916641	0	46.8927	0	46.8943	0	0	0
ENSG00000226881	H3P44	processed_pseudogene	chrX	50905438	50905866	0.0561729	55.8186	0.00946618	61.4622	0	0	0.168519
ENSG00000158352	SHROOM4	protein_coding	chrX	50586796	50814302	0.547489	71.2488	0.04755	68.4491	0.730205	0.606168	0.306094
ENSG00000274588	DGKK	protein_coding	chrX	50365409	50470825	0	46.8927	0	46.8943	0	0	0
ENSG00000147082	CCNB3	protein_coding	chrX	50202713	50351914	0.203969	64.7069	0.00871446	61.13	0.123197	0.182538	0.306173
ENSG00000147081	AKAP4	protein_coding	chrX	50190777	50201007	0.0892642	58.957	0.00598678	59.4774	0	0.130624	0.137168
ENSG00000288783	ENSG00000288783	lncRNA	chrX	50161928	50162521	1.42055	76.5095	0.199538	73.9569	1.30623	1.91329	1.04211
ENSG00000181977	PYY3	processed_pseudogene	chrX	50156159	50156371	0	46.8927	0	46.8943	0	0	0
ENSG00000272080	MIR502	miRNA	chrX	50014598	50014683	0	46.8927	0	46.8943	0	0	0
ENSG00000207970	MIR660	miRNA	chrX	50013241	50013337	0	46.8927	0	46.8943	0	0	0
ENSG00000208015	MIR362	miRNA	chrX	50008964	50009028	0	46.8927	0	46.8943	0	0	0
ENSG00000207785	MIR500A	miRNA	chrX	50008431	50008514	0	46.8927	0	46.8943	0	0	0
ENSG00000201341	RNU6-421P	snRNA	chrX	49945336	49945442	0	46.8927	0	46.8943	0	0	0
ENSG00000220132	CPSF1P2	processed_pseudogene	chrX	49911620	49912362	0	46.8927	0	46.8943	0	0	0
ENSG00000273820	USP27X	protein_coding	chrX	49879484	49882558	0.963581	74.4625	0.0923679	70.9821	0.913943	0.687534	1.28927
ENSG00000101951	PAGE4	protein_coding	chrX	49829260	49834264	0	46.8927	0	46.8943	0	0	0
ENSG00000068985	PAGE1	protein_coding	chrX	49687447	49695984	0	46.8927	0	46.8943	0	0	0
ENSG00000227391	SALL1P1	processed_pseudogene	chrX	49664844	49668680	0	46.8927	0	46.8943	0	0	0
ENSG00000189064	GAGE2A	protein_coding	chrX	49589496	49596824	0	46.8927	0	46.8943	0	0	0
ENSG00000216649	GAGE12E	protein_coding	chrX	49551289	49558645	0	46.8927	0	46.8943	0	0	0
ENSG00000237671	GAGE12C	protein_coding	chrX	49532177	49539538	0	46.8927	0	46.8943	0	0	0
ENSG00000215274	GAGE10	protein_coding	chrX	49303646	49319841	0.0364606	53.2611	0.00398812	57.6284	0	0.109382	0
ENSG00000286031	ENSG00000286031	lncRNA	chrX	49279677	49281440	0.0464181	54.6552	0.00646392	59.803	0	0.139254	0
ENSG00000270012	ENSG00000270012	lncRNA	chrX	49273054	49275768	1.47781	76.7238	0.235795	74.5983	0.917287	1.77059	1.74555
ENSG00000286366	ENSG00000286366	lncRNA	chrX	119791971	119810949	0.179658	63.8119	0.00588295	59.407	0.268098	0.139541	0.131337
ENSG00000101997	CCDC22	protein_coding	chrX	49235470	49250520	8.40898	85.5778	1.13079	80.0422	7.9507	7.65157	9.62466
ENSG00000230216	HSPB1P2	processed_pseudogene	chrX	49233956	49234501	0	46.8927	0	46.8943	0	0	0
ENSG00000102001	CACNA1F	protein_coding	chrX	49205063	49233371	0.184175	63.9673	0.02057	64.9835	0.313544	0.0299483	0.209033
ENSG00000237341	SYP-AS1	lncRNA	chrX	49198966	49202454	0	46.8927	0	46.8943	0	0	0
ENSG00000102003	SYP	protein_coding	chrX	49187815	49200218	0.814281	73.5413	0.0578871	69.2935	0.54802	0.878741	1.01608
ENSG00000102007	PLP2	protein_coding	chrX	49171898	49175235	82.1616	97.7272	313.439	97.1103	97.48	62.7785	86.2262
ENSG00000279422	ENSG00000279422	TEC	chrX	49165576	49165972	0	46.8927	0	46.8943	0	0	0
ENSG00000269313	MAGIX	protein_coding	chrX	49162564	49168483	4.38779	82.1007	13.0548	88.8143	8.33026	1.2344	3.5987
ENSG00000289245	ENSG00000289245	lncRNA	chrX	49155866	49156278	0.255754	66.2516	0.0933094	71.0181	0	0.593992	0.17327
ENSG00000280116	ENSG00000280116	unprocessed_pseudogene	chrX	49155242	49157351	0	46.8927	0	46.8943	0	0	0
ENSG00000265033	RN7SL262P	misc_RNA	chrX	49152651	49152944	0	46.8927	0	46.8943	0	0	0
ENSG00000068394	GPKOW	protein_coding	chrX	49113407	49123735	12.2863	87.9357	8.07103	87.1257	14.4521	9.06963	13.3372
ENSG00000206936	RNU4-52P	snRNA	chrX	49082028	49082165	0	46.8927	0	46.8943	0	0	0
ENSG00000068323	TFE3	protein_coding	chrX	49028726	49043410	12.0917	87.7982	4.02492	84.5436	11.1006	10.7739	14.4006
ENSG00000223309	RNU6-722P	snRNA	chrX	48959179	48959282	0	46.8927	0	46.8943	0	0	0
ENSG00000288908	ENSG00000288908	lncRNA	chrX	48958643	48959773	0.310233	67.5279	0.0356138	67.2448	0.092907	0.40508	0.432712
ENSG00000279155	ENSG00000279155	TEC	chrX	48939992	48940808	0.044317	54.3934	0.00589199	59.4168	0	0.132951	0
ENSG00000068308	OTUD5	protein_coding	chrX	48922024	48958386	16.9273	90.0579	19.0712	90.125	11.9805	18.5531	20.2482
ENSG00000102096	PIM2	protein_coding	chrX	48913182	48919024	4.65783	82.3968	1.4149	80.7916	3.53298	4.53765	5.90285
ENSG00000126768	TIMM17B	protein_coding	chrX	48893447	48898143	44.3731	95.6148	44.7061	92.7054	45.1207	37.3444	50.6541
ENSG00000102145	GATA1	protein_coding	chrX	48786562	48794311	0	46.8927	0	46.8943	0	0	0
ENSG00000207367	RNU6-29P	snRNA	chrX	48776965	48777071	0	46.8927	0	46.8943	0	0	0
ENSG00000171433	GLOD5	protein_coding	chrX	48761747	48773648	0.652602	72.3124	0.272881	75.0957	0.119877	0.673946	1.16398
ENSG00000206723	RNU6-1056P	snRNA	chrX	48724455	48724561	0	46.8927	0	46.8943	0	0	0
ENSG00000232828	ENSG00000232828	lncRNA	chrX	48698963	48737163	0.0182506	50.1064	0.000999248	52.5052	0	0	0.0547517
ENSG00000015285	WAS	protein_coding	chrX	48676596	48691427	0.433208	69.7991	0.0572009	69.2329	0.651977	0.469788	0.177858
ENSG00000102317	RBM3	protein_coding	chrX	48574449	48581162	151.608	98.9184	7221.58	99.4568	71.3773	142.796	240.65
ENSG00000204620	ENSG00000204620	lncRNA	chrX	48568014	48574860	0.997987	74.6408	0.113182	71.7953	1.11507	0.618665	1.26023
ENSG00000286268	ENSG00000286268	protein_coding	chrX	48521806	48545469	0.0736396	57.6545	0.00686356	60.0746	0	0.0575777	0.163341
ENSG00000102312	PORCN	protein_coding	chrX	48508959	48520814	3.98713	81.5721	3.5223	84.074	2.31628	3.62737	6.01775
ENSG00000068438	FTSJ1	protein_coding	chrX	48476021	48486364	27.251	93.1194	36.1738	92.0624	22.8136	24.8432	34.0964
ENSG00000231603	ENSG00000231603	processed_pseudogene	chrX	48412303	48415285	0	46.8927	0	46.8943	0	0	0
ENSG00000268009	SSX4	protein_coding	chrX	48383516	48393347	0.114677	60.6555	0.0251966	65.7722	0.295844	0.0481867	0
ENSG00000225055	ENSG00000225055	processed_pseudogene	chrX	48357125	48359495	0	46.8927	0	46.8943	0	0	0
ENSG00000165584	SSX3	protein_coding	chrX	48346427	48356707	0.0511849	55.2508	0.00785968	60.6408	0.153555	0	0
ENSG00000230100	ENSG00000230100	lncRNA	chrX	48333675	48334439	0.157343	62.9414	0.0742705	70.2441	0	0.472029	0
ENSG00000270747	S100A11P9	processed_pseudogene	chrX	48336899	48337169	0	46.8927	0	46.8943	0	0	0
ENSG00000204648	SSX9P	transcribed_unprocessed_pseudogene	chrX	48296816	48306179	0	46.8927	0	46.8943	0	0	0
ENSG00000231568	S100A11P7	processed_pseudogene	chrX	48228833	48228959	0	46.8927	0	46.8943	0	0	0
ENSG00000204368	ENSG00000204368	processed_pseudogene	chrX	48212791	48218010	0	46.8927	0	46.8943	0	0	0
ENSG00000252856	RNA5SP503	rRNA_pseudogene	chrX	48206258	48206374	0	46.8927	0	46.8943	0	0	0
ENSG00000234780	ENSG00000234780	processed_pseudogene	chrX	48197221	48199431	0	46.8927	0	46.8943	0	0	0
ENSG00000225198	SSXP3	unprocessed_pseudogene	chrX	48156367	48166350	0	46.8927	0	46.8943	0	0	0
ENSG00000171478	SPACA5B	protein_coding	chrX	48130626	48132620	0	46.8927	0	46.8943	0	0	0
ENSG00000287757	ENSG00000287757	lncRNA	chrX	48071226	48078721	0.5468	71.2374	0.154526	73.0193	0.159154	0.945132	0.536113
ENSG00000221994	ZNF630	protein_coding	chrX	47983356	48071658	1.60034	77.1476	0.217131	74.2923	1.1018	1.67431	2.0249
ENSG00000147118	ZNF182	protein_coding	chrX	47974851	48003989	2.05848	78.4272	0.690161	78.3765	1.15241	2.23868	2.78435
ENSG00000229968	ENSG00000229968	processed_pseudogene	chrX	47776827	47778697	0	46.8927	0	46.8943	0	0	0
ENSG00000267064	UXT-AS1	lncRNA	chrX	47658833	47692326	0.358926	68.5179	0.00146858	53.8044	0.321354	0.397957	0.357466
ENSG00000126759	CFP	protein_coding	chrX	47623172	47630305	0.630031	72.0784	0.209492	74.145	0.116535	0.995102	0.778456
ENSG00000102265	TIMP1	protein_coding	chrX	47582408	47586789	63.8419	96.9778	980.236	98.4423	35	59.3857	97.1399
ENSG00000283743	ENSG00000283743	lncRNA	chrX	47575128	47628742	0	46.8927	0	46.8943	0	0	0
ENSG00000008056	SYN1	protein_coding	chrX	47571901	47619857	0.360333	68.5408	0.0974616	71.2063	0	0.531473	0.549528
ENSG00000078061	ARAF	protein_coding	chrX	47561205	47571908	28.6067	93.3779	84.5188	94.489	18.2607	31.7207	35.8387
ENSG00000147124	ZNF41	protein_coding	chrX	47445178	47483222	3.74089	81.2318	2.39863	82.6341	2.08939	3.97247	5.16081
ENSG00000221459	SNORA11C	snoRNA	chrX	47388649	47388777	0	46.8927	0	46.8943	0	0	0
ENSG00000203402	ENSG00000203402	lncRNA	chrX	47297852	47298721	4.30224	82.0025	1.12813	80.0275	4.29703	5.36697	3.24272
ENSG00000266158	RN7SL785P	misc_RNA	chrX	47280811	47281063	0.705298	72.7558	0.709456	78.4648	0	1.63792	0.477972
ENSG00000237623	NICN2P	processed_pseudogene	chrX	47273366	47274390	0	46.8927	0	46.8943	0	0	0
ENSG00000102225	CDK16	protein_coding	chrX	47217860	47229997	78.1801	97.593	1115.73	98.5453	39.7227	99.9578	94.8599
ENSG00000130985	UBA1	protein_coding	chrX	47190861	47215128	102.362	98.2492	3021.7	99.1279	39.3553	127.207	140.523
ENSG00000182872	RBM10	protein_coding	chrX	47145221	47186813	19.8151	91.0642	14.4599	89.1432	15.8159	20.2446	23.3847
ENSG00000201659	RNU12-2P	snRNA	chrX	47132671	47132826	1.30651	76.053	5.12094	85.4583	0	3.91954	0
ENSG00000288759	ENSG00000288759	lncRNA	chrX	47129331	47129952	0.540632	71.1654	0.118667	71.9982	0.190754	0.879451	0.55169
ENSG00000130988	RGN	protein_coding	chrX	47078355	47093314	0.259793	66.3481	0.0574708	69.2558	0	0.472463	0.306915
ENSG00000102221	JADE3	protein_coding	chrX	46912276	47061242	4.10549	81.7358	3.31209	83.8269	2.24462	4.19038	5.88147
ENSG00000204904	LINC01545	lncRNA	chrX	46887417	46899703	0.133	61.7371	0.0136821	63.1688	0.219882	0.179117	0
ENSG00000215284	CHMP5P1	processed_pseudogene	chrX	46725164	46725818	0	46.8927	0	46.8943	0	0	0
ENSG00000226048	YBX1P8	processed_pseudogene	chrX	46684765	46685707	0	46.8927	0	46.8943	0	0	0
ENSG00000065923	SLC9A7	protein_coding	chrX	46599251	46759118	0.832584	73.6607	0.317996	75.6324	1.32937	0.219639	0.948738
ENSG00000147119	CHST7	protein_coding	chrX	46573765	46598496	0.464203	70.2556	0.249254	74.7881	1.0402	0.196758	0.155648
ENSG00000270499	MKI67P1	processed_pseudogene	chrX	46560928	46562749	0	46.8927	0	46.8943	0	0	0
ENSG00000277721	Metazoa_SRP	misc_RNA	chrX	46553522	46553775	0.417325	69.552	0.166725	73.304	0.435973	0.816001	0
ENSG00000251192	ZNF674	protein_coding	chrX	46497725	46545457	2.1567	78.6334	0.180671	73.592	1.6659	2.40357	2.40064
ENSG00000147121	KRBOX4	protein_coding	chrX	46447292	46497422	3.38151	80.754	1.43667	80.8456	3.94252	2.00528	4.19673
ENSG00000235587	GAPDHP65	processed_pseudogene	chrX	46439709	46440714	0.0274301	51.8932	0.000583623	51.093	0.0367503	0	0.04554
ENSG00000231235	CTNNBL1P1	processed_pseudogene	chrX	46418450	46420079	0.00639411	47.6339	0.000122654	48.2099	0.0191823	0	0
ENSG00000229145	ACTBP1	processed_pseudogene	chrX	46288016	46289128	0.535809	71.1146	0.723678	78.5336	0	0.0907207	1.51671
ENSG00000236751	LINC01186	lncRNA	chrX	46256759	46327680	7.6053	85.0034	33.5215	91.8366	0.92386	10.7452	11.1469
ENSG00000213100	KRT18P68	processed_pseudogene	chrX	45983365	45984364	0.0375688	53.4035	0.00119909	53.1204	0.0682077	0.0444987	0
ENSG00000234613	ENSG00000234613	lncRNA	chrX	45913267	45917040	0.0633266	56.5402	0.0120308	62.5192	0	0	0.18998
ENSG00000215286	SRSF6P1	processed_pseudogene	chrX	45913118	45913871	0	46.8927	0	46.8943	0	0	0
ENSG00000212347	ENSG00000212347	snoRNA	chrX	45892912	45892979	0	46.8927	0	46.8943	0	0	0
ENSG00000231566	LINC02595	lncRNA	chrX	45847042	45851541	1.18321	75.5539	0.690034	78.3748	0.300429	1.94949	1.29972
ENSG00000269902	ENSG00000269902	lncRNA	chrX	45764772	45765299	0	46.8927	0	46.8943	0	0	0
ENSG00000207725	MIR222	miRNA	chrX	45747015	45747124	0	46.8927	0	46.8943	0	0	0
ENSG00000207870	MIR221	miRNA	chrX	45746157	45746266	3.97647	81.5525	19.6347	90.2494	0	8.75316	3.17626
ENSG00000270069	MIR222HG	lncRNA	chrX	45745210	45770274	8.75872	85.8101	17.4788	89.8387	3.95449	11.5712	10.7505
ENSG00000229563	LINC01204	lncRNA	chrX	45505388	45632121	0.589366	71.6759	0.152434	72.9522	0.1901	0.607686	0.970312
ENSG00000229547	UBE2DNL	transcribed_processed_pseudogene	chrX	84934113	84934895	0	46.8927	0	46.8943	0	0	0
ENSG00000237782	PLLPP1	processed_pseudogene	chrX	45381527	45381995	0	46.8927	0	46.8943	0	0	0
ENSG00000229491	ENSG00000229491	lncRNA	chrX	45183251	45333917	0.495565	70.627	0.168305	73.3334	0.0614647	0.548379	0.87685
ENSG00000147113	DIPK2B	protein_coding	chrX	45148373	45200901	0.0329321	52.7244	0.00101306	52.5362	0.00848967	0.021384	0.0689227
ENSG00000189037	DUSP21	protein_coding	chrX	44844021	44844888	0	46.8927	0	46.8943	0	0	0
ENSG00000242065	RN7SL291P	misc_RNA	chrX	44772773	44773061	0	46.8927	0	46.8943	0	0	0
ENSG00000214016	RPSAP61	processed_pseudogene	chrX	44741087	44741964	0.0575546	55.9397	7.42635e-05	47.7174	0.047671	0.0634963	0.0614963
ENSG00000229168	RPL19P20	processed_pseudogene	chrX	44649129	44649719	0	46.8927	0	46.8943	0	0	0
ENSG00000224054	ENSG00000224054	processed_pseudogene	chrX	44466691	44468955	0	46.8927	0	46.8943	0	0	0
ENSG00000200702	Y_RNA	misc_RNA	chrX	44401603	44401704	0	46.8927	0	46.8943	0	0	0
ENSG00000214018	RRM2P3	processed_pseudogene	chrX	44309314	44310476	0	46.8927	0	46.8943	0	0	0
ENSG00000198414	TATDN2P1	processed_pseudogene	chrX	44283916	44286246	0	46.8927	0	46.8943	0	0	0
ENSG00000214019	RBM39P1	processed_pseudogene	chrX	44029332	44030921	0	46.8927	0	46.8943	0	0	0
ENSG00000236276	NDP-AS1	lncRNA	chrX	43949732	43971582	0	46.8927	0	46.8943	0	0	0
ENSG00000231750	NANOGP10	processed_pseudogene	chrX	43407665	43408559	0	46.8927	0	46.8943	0	0	0
ENSG00000172943	PHF8	protein_coding	chrX	53936676	54048958	6.67579	84.3424	1.6627	81.366	5.41738	6.6158	7.9942
ENSG00000285899	ENSG00000285899	lncRNA	chrX	43279560	43438657	0	46.8927	0	46.8943	0	0	0
ENSG00000237206	IMPDH1P4	processed_pseudogene	chrX	43278125	43279658	0	46.8927	0	46.8943	0	0	0
ENSG00000224294	PINCR	lncRNA	chrX	43176994	43226598	0.00924211	48.2983	0.00025625	49.3209	0	0.0277263	0
ENSG00000270280	SMIM15P1	processed_pseudogene	chrX	43000174	43000396	0	46.8927	0	46.8943	0	0	0
ENSG00000287223	ENSG00000287223	lncRNA	chrX	42723209	42755892	0.1938	64.3355	0.00416125	57.8133	0.216614	0.243801	0.120986
ENSG00000231772	ENSG00000231772	lncRNA	chrX	42252459	42699385	0.743222	73.0455	0.477916	77.0609	0	1.36709	0.86258
ENSG00000206896	RNU6-1124P	snRNA	chrX	42174279	42174385	0	46.8927	0	46.8943	0	0	0
ENSG00000233103	ENSG00000233103	lncRNA	chrX	42047883	42054836	0	46.8927	0	46.8943	0	0	0
ENSG00000237875	ENSG00000237875	processed_pseudogene	chrX	41790192	41790250	0	46.8927	0	46.8943	0	0	0
ENSG00000229822	RPS15AP39	processed_pseudogene	chrX	41748222	41748608	0	46.8927	0	46.8943	0	0	0
ENSG00000242559	RN7SL144P	misc_RNA	chrX	41683168	41683462	0	46.8927	0	46.8943	0	0	0
ENSG00000217624	YWHAZP10	processed_pseudogene	chrX	41675760	41676494	0.0647979	56.6842	0.0125963	62.7221	0	0	0.194394
ENSG00000233033	CASK-AS1	lncRNA	chrX	41520036	41522336	0.50808	70.8119	0.382815	76.3098	0	0.327141	1.1971
ENSG00000147044	CASK	protein_coding	chrX	41514934	41923554	26.7433	93.0049	182.215	96.1531	13.9649	25.4029	40.8622
ENSG00000225238	GEMIN7P1	processed_pseudogene	chrX	41472264	41472653	0	46.8927	0	46.8943	0	0	0
ENSG00000264573	RN7SL15P	misc_RNA	chrX	41345576	41345876	0	46.8927	0	46.8943	0	0	0
ENSG00000215301	DDX3X	protein_coding	chrX	41333348	41364472	81.2247	97.6977	436.905	97.557	64.7642	74.1678	104.742
ENSG00000226641	SHISA5P1	processed_pseudogene	chrX	41322601	41323111	0	46.8927	0	46.8943	0	0	0
ENSG00000238426	Y_RNA	misc_RNA	chrX	41316488	41316589	0	46.8927	0	46.8943	0	0	0
ENSG00000223714	LINC02601	lncRNA	chrX	41275739	41276778	0.0694279	57.2357	0.0052569	58.9488	0.14466	0.0636237	0
ENSG00000124486	USP9X	protein_coding	chrX	41085445	41236579	7.66249	85.0427	3.80497	84.344	5.64725	7.79888	9.54136
ENSG00000287549	ENSG00000287549	lncRNA	chrX	41008427	41029306	0.615108	71.9557	0.0567946	69.2035	0.340783	0.771083	0.733457
ENSG00000237661	TNIP2P1	processed_pseudogene	chrX	40831844	40832562	0	46.8927	0	46.8943	0	0	0
ENSG00000214031	CLDN7P1	processed_pseudogene	chrX	40760104	40761270	0.127705	61.3853	0.00613324	59.5723	0.0402023	0.15169	0.191223
ENSG00000234636	MED14OS	lncRNA	chrX	40735400	40738701	0.281748	66.857	0.061852	69.5323	0.122555	0.154353	0.568335
ENSG00000238205	MPC1L	protein_coding	chrX	40623428	40624136	0	46.8927	0	46.8943	0	0	0
ENSG00000235685	ENSG00000235685	processed_pseudogene	chrX	40514895	40515508	0	46.8927	0	46.8943	0	0	0
ENSG00000206677	Y_RNA	misc_RNA	chrX	40492844	40492941	0	46.8927	0	46.8943	0	0	0
ENSG00000236393	ENSG00000236393	lncRNA	chrX	40262917	40299061	0.153643	62.7679	0.014399	63.4143	0.0682803	0.101805	0.290844
ENSG00000285709	ENSG00000285709	lncRNA	chrX	39908309	39914419	0	46.8927	0	46.8943	0	0	0
ENSG00000214047	RPS11P7	processed_pseudogene	chrX	39865424	39865888	0	46.8927	0	46.8943	0	0	0
ENSG00000263972	MIR1587	miRNA	chrX	39837561	39837613	0	46.8927	0	46.8943	0	0	0
ENSG00000270759	OOEPP1	processed_pseudogene	chrX	39791580	39791904	0	46.8927	0	46.8943	0	0	0
ENSG00000228232	GAPDHP1	processed_pseudogene	chrX	39787132	39788136	0.0893338	58.9603	0.00617838	59.5968	0.120109	0.147893	0
ENSG00000264618	RN7SL732P	misc_RNA	chrX	39786524	39786823	0	46.8927	0	46.8943	0	0	0
ENSG00000263730	MIR3937	miRNA	chrX	39661216	39661321	0	46.8927	0	46.8943	0	0	0
ENSG00000289068	ENSG00000289068	lncRNA	chrX	39653250	39671314	1.01296	74.7145	1.01291	79.6953	0	2.01274	1.02615
ENSG00000236747	LINC01282	lncRNA	chrX	39367285	39391807	0	46.8927	0	46.8943	0	0	0
ENSG00000235304	LINC01281	lncRNA	chrX	39304956	39327362	0	46.8927	0	46.8943	0	0	0
ENSG00000224610	ENSG00000224610	lncRNA	chrX	39138146	39299787	0	46.8927	0	46.8943	0	0	0
ENSG00000207122	RNU6-591P	snRNA	chrX	39081180	39081285	0	46.8927	0	46.8943	0	0	0
ENSG00000165175	MID1IP1	protein_coding	chrX	38801440	38806537	34.6465	94.3974	58.5499	93.5187	29.1248	31.4337	43.3809
ENSG00000235806	ENSG00000235806	lncRNA	chrX	38770331	38799658	0	46.8927	0	46.8943	0	0	0
ENSG00000238606	RNU7-7P	snRNA	chrX	38608215	38608276	0	46.8927	0	46.8943	0	0	0
ENSG00000233007	UBTFL11	processed_pseudogene	chrX	38531923	38534174	0	46.8927	0	46.8943	0	0	0
ENSG00000252050	ENSG00000252050	snoRNA	chrX	38308112	38308241	1.30636	76.0513	1.29941	80.5086	1.81999	0	2.0991
ENSG00000226679	ENSG00000226679	lncRNA	chrX	38221391	38223667	0	46.8927	0	46.8943	0	0	0
ENSG00000101955	SRPX	protein_coding	chrX	38149336	38220924	2.32918	79.0523	12.9373	88.7865	6.47948	0.118028	0.390028
ENSG00000221466	MIR548AJ2	miRNA	chrX	38023895	38023986	0	46.8927	0	46.8943	0	0	0
ENSG00000187516	H2AP	protein_coding	chrX	37990779	37991314	0.0723628	57.5286	0.0157091	63.8119	0	0	0.217088
ENSG00000206983	RNU6-49P	snRNA	chrX	37870109	37870215	0	46.8927	0	46.8943	0	0	0
ENSG00000165168	CYBB	protein_coding	chrX	37780059	37813461	0.410127	69.4309	0.00939697	61.4393	0.338923	0.370933	0.520525
ENSG00000285944	H2AL1MP	unprocessed_pseudogene	chrX	37700005	37700277	0	46.8927	0	46.8943	0	0	0
ENSG00000047597	XK	protein_coding	chrX	37685791	37732130	4.00637	81.5967	1.18913	80.2157	3.25819	3.50336	5.25756
ENSG00000147036	LANCL3	protein_coding	chrX	37571569	37684463	0.633884	72.1275	0.2097	74.1467	0.398304	0.341703	1.16165
ENSG00000174678	FAM47DP	processed_pseudogene	chrX	37541077	37545262	0	46.8927	0	46.8943	0	0	0
ENSG00000234355	FTH1P27	unprocessed_pseudogene	chrX	37505310	37505860	0	46.8927	0	46.8943	0	0	0
ENSG00000241607	ENSG00000241607	unprocessed_pseudogene	chrX	37441523	37442068	0	46.8927	0	46.8943	0	0	0
ENSG00000214071	ENSG00000214071	unprocessed_pseudogene	chrX	37077851	37078401	0	46.8927	0	46.8943	0	0	0
ENSG00000235510	ENSG00000235510	unprocessed_pseudogene	chrX	36957913	36958139	0	46.8927	0	46.8943	0	0	0
ENSG00000275314	ENSG00000275314	unprocessed_pseudogene	chrX	36794500	36795460	0	46.8927	0	46.8943	0	0	0
ENSG00000234135	RPL23AP83	processed_pseudogene	chrX	56242937	56243409	0	46.8927	0	46.8943	0	0	0
ENSG00000249467	H2AL1QP	processed_pseudogene	chrX	36719918	36720221	0	46.8927	0	46.8943	0	0	0
ENSG00000233921	RPS15AP40	processed_pseudogene	chrX	36374793	36375183	0	46.8927	0	46.8943	0	0	0
ENSG00000226484	ENSG00000226484	lncRNA	chrX	36365626	36440292	0	46.8927	0	46.8943	0	0	0
ENSG00000234493	RHOXF1P1	transcribed_unprocessed_pseudogene	chrX	119978713	120025138	0.0475042	54.809	0.00676995	60.0026	0.142513	0	0
ENSG00000229384	HMGB1P16	processed_pseudogene	chrX	36211096	36211635	0	46.8927	0	46.8943	0	0	0
ENSG00000206733	RNU6-641P	snRNA	chrX	36021939	36022045	0	46.8927	0	46.8943	0	0	0
ENSG00000165164	CFAP47	protein_coding	chrX	35919734	36385317	0.00877389	48.1952	0.000149912	48.4799	0.00356	0	0.0227617
ENSG00000271519	ENSG00000271519	processed_pseudogene	chrX	35864858	35869631	0.635077	72.1422	0.0145641	63.4683	0.645246	0.750352	0.509632
ENSG00000230227	SIAH1P1	processed_pseudogene	chrX	35626142	35627064	0	46.8927	0	46.8943	0	0	0
ENSG00000189132	FAM47B	protein_coding	chrX	34942796	34944915	0	46.8927	0	46.8943	0	0	0
ENSG00000273704	ENSG00000273704	unprocessed_pseudogene	chrX	34768327	34768688	0	46.8927	0	46.8943	0	0	0
ENSG00000236072	SRSF2P1	processed_pseudogene	chrX	34387722	34388464	0	46.8927	0	46.8943	0	0	0
ENSG00000233571	ENSG00000233571	lncRNA	chrX	34206725	34415537	0.401268	69.2575	0.200496	73.988	0.884274	0.319529	0
ENSG00000185638	FTH1P14	processed_pseudogene	chrX	34147036	34147586	0	46.8927	0	46.8943	0	0	0
ENSG00000185448	FAM47A	protein_coding	chrX	34129752	34132314	0	46.8927	0	46.8943	0	0	0
ENSG00000224908	TIMM8BP2	processed_pseudogene	chrX	134166682	134166932	0	46.8927	0	46.8943	0	0	0
ENSG00000233928	ENSG00000233928	lncRNA	chrX	33726337	34346527	0.854401	73.79	0.0940755	71.0541	0.797384	0.580193	1.18563
ENSG00000287700	ENSG00000287700	lncRNA	chrX	33718958	33726957	0	46.8927	0	46.8943	0	0	0
ENSG00000215310	ENSG00000215310	processed_pseudogene	chrX	33410944	33412173	0	46.8927	0	46.8943	0	0	0
ENSG00000236828	DMD-AS3	lncRNA	chrX	32754940	32756400	0	46.8927	0	46.8943	0	0	0
ENSG00000221348	MIR548F5	miRNA	chrX	32641474	32641559	0	46.8927	0	46.8943	0	0	0
ENSG00000289215	ENSG00000289215	lncRNA	chrX	32353833	32356406	0	46.8927	0	46.8943	0	0	0
ENSG00000285900	ENSG00000285900	lncRNA	chrX	31411033	31413701	0.00961956	48.3883	0.000277608	49.4584	0	0	0.0288587
ENSG00000132446	FTHL17	protein_coding	chrX	31071233	31072041	0	46.8927	0	46.8943	0	0	0
ENSG00000235512	TAB3-AS2	lncRNA	chrX	30854321	30854707	0.135073	61.8647	0.0547345	69.0284	0	0.40522	0
ENSG00000231542	TAB3-AS1	lncRNA	chrX	30834623	30835300	0.44285	69.9447	0.172628	73.4169	0.824091	0	0.504458
ENSG00000277876	ENSG00000277876	unprocessed_pseudogene	chrX	30821815	30823407	0	46.8927	0	46.8943	0	0	0
ENSG00000243055	GK-AS1	lncRNA	chrX	30699998	30724174	0	46.8927	0	46.8943	0	0	0
ENSG00000198814	GK	protein_coding	chrX	30653359	30731462	17.8259	90.3672	62.7954	93.7216	11.4667	15.3076	26.7034
ENSG00000178556	CKS1BP6	processed_pseudogene	chrX	30617454	30617693	0	46.8927	0	46.8943	0	0	0
ENSG00000120280	TASL	protein_coding	chrX	30558809	30577766	0.042722	54.1562	0.00547551	59.0994	0	0	0.128166
ENSG00000169297	NR0B1	protein_coding	chrX	30304206	30309390	0	46.8927	0	46.8943	0	0	0
ENSG00000214107	MAGEB1	protein_coding	chrX	30243715	30252040	0	46.8927	0	46.8943	0	0	0
ENSG00000270794	ENSG00000270794	processed_pseudogene	chrX	30209423	30210209	0	46.8927	0	46.8943	0	0	0
ENSG00000201356	RNA5SP500	rRNA_pseudogene	chrX	28982852	28982970	0	46.8927	0	46.8943	0	0	0
ENSG00000237994	ENSG00000237994	lncRNA	chrX	28942050	28942568	0	46.8927	0	46.8943	0	0	0
ENSG00000226436	H3P43	processed_pseudogene	chrX	28659065	28659469	0.130897	61.5865	0.0128984	62.8416	0	0.203265	0.189425
ENSG00000169306	IL1RAPL1	protein_coding	chrX	28587446	29956718	0	46.8927	0	46.8943	0	0	0
ENSG00000223742	ENSG00000223742	lncRNA	chrX	28571532	28586395	0	46.8927	0	46.8943	0	0	0
ENSG00000277569	MIR6134	miRNA	chrX	28495555	28495663	0	46.8927	0	46.8943	0	0	0
ENSG00000226372	DCAF8L1	protein_coding	chrX	27977992	27981449	0	46.8927	0	46.8943	0	0	0
ENSG00000224589	ORC1P1	processed_pseudogene	chrX	27893348	27894059	0	46.8927	0	46.8943	0	0	0
ENSG00000233243	VKORC1P1	processed_pseudogene	chrX	27863893	27864349	0	46.8927	0	46.8943	0	0	0
ENSG00000228345	ENSG00000228345	processed_pseudogene	chrX	27854323	27855353	0	46.8927	0	46.8943	0	0	0
ENSG00000232834	ENSG00000232834	processed_pseudogene	chrX	27847588	27847939	0	46.8927	0	46.8943	0	0	0
ENSG00000226199	ENSG00000226199	processed_pseudogene	chrX	27832175	27833204	0	46.8927	0	46.8943	0	0	0
ENSG00000177689	MAGEB10	protein_coding	chrX	27807990	27823014	0.0281916	52.0208	0.000671115	51.4334	0	0.05095	0.0336247
ENSG00000238247	RDXP3	processed_pseudogene	chrX	27517884	27519759	0	46.8927	0	46.8943	0	0	0
ENSG00000223391	RDXP2	processed_pseudogene	chrX	27517771	27517881	0	46.8927	0	46.8943	0	0	0
ENSG00000224960	PPP4R3C	protein_coding	chrX	27460207	27463341	0	46.8927	0	46.8943	0	0	0
ENSG00000235642	PTP4A1P5	processed_pseudogene	chrX	27427777	27428231	0	46.8927	0	46.8943	0	0	0
ENSG00000233807	AMZ2P3	processed_pseudogene	chrX	27218131	27218678	0	46.8927	0	46.8943	0	0	0
ENSG00000228933	ENSG00000228933	lncRNA	chrX	27174920	27399006	1.29348	76.0039	0.000368917	50.0147	1.27589	1.31398	1.29058
ENSG00000252491	RNU1-142P	snRNA	chrX	26790142	26790286	0	46.8927	0	46.8943	0	0	0
ENSG00000236683	HMGA1P1	processed_pseudogene	chrX	26748029	26749090	0.0326298	52.677	0.000877707	52.1272	0.057843	0	0.0400463
ENSG00000236160	ENSG00000236160	processed_pseudogene	chrX	26657291	26657507	0	46.8927	0	46.8943	0	0	0
ENSG00000231388	FMN2P1	processed_pseudogene	chrX	26496936	26505603	0	46.8927	0	46.8943	0	0	0
ENSG00000188408	MAGEB5	protein_coding	chrX	26216169	26218270	0	46.8927	0	46.8943	0	0	0
ENSG00000232644	ENSG00000232644	unprocessed_pseudogene	chrX	26200042	26200647	0	46.8927	0	46.8943	0	0	0
ENSG00000232030	MAGEB6B	protein_coding	chrX	26160601	26161824	0	46.8927	0	46.8943	0	0	0
ENSG00000232446	ENSG00000232446	unprocessed_pseudogene	chrX	26147774	26148281	0	46.8927	0	46.8943	0	0	0
ENSG00000233403	ENSG00000233403	lncRNA	chrX	25878339	25893544	0	46.8927	0	46.8943	0	0	0
ENSG00000228519	RANBP1P1	processed_pseudogene	chrX	25645722	25646327	0	46.8927	0	46.8943	0	0	0
ENSG00000214111	PAFAH1B2P1	processed_pseudogene	chrX	25029545	25030235	0	46.8927	0	46.8943	0	0	0
ENSG00000232472	EEF1B2P3	processed_pseudogene	chrX	24788392	24789069	0.0699257	57.2897	0.00405614	57.7102	0.085167	0	0.12461
ENSG00000251869	SCARNA23	scaRNA	chrX	24744441	24744570	0	46.8927	0	46.8943	0	0	0
ENSG00000236487	ENSG00000236487	processed_pseudogene	chrX	24681909	24682634	0	46.8927	0	46.8943	0	0	0
ENSG00000214124	SNRPEP9	processed_pseudogene	chrX	24513450	24513687	0	46.8927	0	46.8943	0	0	0
ENSG00000067992	PDK3	protein_coding	chrX	24465244	24550466	7.14042	84.65	2.83558	83.2428	6.77747	5.66758	8.97622
ENSG00000225071	RPS26P58	processed_pseudogene	chrX	24429573	24429920	0.0641544	56.6139	0.0123474	62.6452	0.192463	0	0
ENSG00000223611	SUPT20HL2	protein_coding	chrX	24308210	24314069	0.126037	61.2936	0.00991889	61.6373	0.0315533	0.116504	0.230055
ENSG00000289472	ENSG00000289472	lncRNA	chrX	24168659	24169609	0	46.8927	0	46.8943	0	0	0
ENSG00000201407	ENSG00000201407	snoRNA	chrX	24133186	24133317	0	46.8927	0	46.8943	0	0	0
ENSG00000230844	ZNF674-AS1	lncRNA	chrX	46545438	46548841	2.2789	78.9263	0.503669	77.2769	1.48763	2.4899	2.85917
ENSG00000130741	EIF2S3	protein_coding	chrX	24054946	24078810	96.9793	98.133	92.9782	94.7197	90.4461	92.4379	108.054
ENSG00000174010	KLHL15	protein_coding	chrX	23983716	24027186	1.39143	76.4048	0.150476	72.8998	1.47353	0.969045	1.73173
ENSG00000184831	APOO	protein_coding	chrX	23833353	23907938	16.7894	90.0056	30.6487	91.56	19.9233	10.3973	20.0477
ENSG00000130066	SAT1	protein_coding	chrX	23783173	23786210	312.546	99.5042	7683.04	99.4731	403.499	228.616	305.523
ENSG00000233785	ENSG00000233785	lncRNA	chrX	23772992	23782956	0.115882	60.7275	0.0104087	61.8827	0.155462	0.192185	0
ENSG00000123131	PRDX4	protein_coding	chrX	23664262	23686397	64.4045	97.0121	180.109	96.1351	66.3908	50.1016	76.7212
ENSG00000226774	HIKESHIP1	processed_pseudogene	chrX	23351013	23351450	0	46.8927	0	46.8943	0	0	0
ENSG00000165186	PTCHD1	protein_coding	chrX	23334849	23404374	0.0231792	51.0947	0.000330369	49.7807	0.00268967	0.0294867	0.0373613
ENSG00000174028	FAM3C2P	processed_pseudogene	chrX	23075758	23076767	20.0168	91.1346	0.687831	78.365	20.9686	19.6319	19.4498
ENSG00000184735	DDX53	protein_coding	chrX	22999960	23003589	0	46.8927	0	46.8943	0	0	0
ENSG00000175809	CBLL2	protein_coding	chrX	22272913	22274461	0	46.8927	0	46.8943	0	0	0
ENSG00000289084	ENSG00000289084	lncRNA	chrX	22259797	23293146	0	46.8927	0	46.8943	0	0	0
ENSG00000233067	PTCHD1-AS	lncRNA	chrX	22191895	22235358	0	46.8927	0	46.8943	0	0	0
ENSG00000102172	SMS	protein_coding	chrX	21940709	21994837	54.3929	96.4034	339.321	97.2379	52.3621	37.0717	73.7448
ENSG00000275681	ENSG00000275681	unprocessed_pseudogene	chrX	21841794	21841961	0	46.8927	0	46.8943	0	0	0
ENSG00000012174	MBTPS2	protein_coding	chrX	21839617	21885423	5.58855	83.3557	3.10449	83.593	4.92449	4.25511	7.58604
ENSG00000091482	SMPX	protein_coding	chrX	21705978	21758116	3.00111	80.1944	15.8804	89.4721	0	1.48084	7.5225
ENSG00000252978	RN7SKP183	misc_RNA	chrX	20452108	20452431	0	46.8927	0	46.8943	0	0	0
ENSG00000283400	ENSG00000283400	lncRNA	chrX	20443326	20492349	0	46.8927	0	46.8943	0	0	0
ENSG00000283631	ENSG00000283631	lncRNA	chrX	20311838	20317783	0	46.8927	0	46.8943	0	0	0
ENSG00000177189	RPS6KA3	protein_coding	chrX	20149911	20267519	17.0235	90.0972	37.3591	92.1687	11.9976	15.2452	23.8276
ENSG00000225037	EIF1AX-AS1	lncRNA	chrX	20139968	20140444	0	46.8927	0	46.8943	0	0	0
ENSG00000278602	ENSG00000278602	unprocessed_pseudogene	chrY	24977176	24978317	0	46.8927	0	46.8943	0	0	0
ENSG00000201592	ENSG00000201592	snoRNA	chrX	20136306	20136385	27.6526	93.1963	619.173	98.0037	0	48.2371	34.7207
ENSG00000201882	ENSG00000201882	snoRNA	chrX	20136066	20136135	0	46.8927	0	46.8943	0	0	0
ENSG00000264566	MIR23C	miRNA	chrX	20017088	20017187	0	46.8927	0	46.8943	0	0	0
ENSG00000184368	MAP7D2	protein_coding	chrX	20006713	20116907	0.270744	66.5919	0.171494	73.3956	0.748923	0.0332383	0.0300707
ENSG00000147010	SH3KBP1	protein_coding	chrX	19533977	19887600	9.93486	86.5825	2.17758	82.2676	8.82196	9.37387	11.6088
ENSG00000180815	MAP3K15	protein_coding	chrX	19360056	19515508	0.148706	62.534	0.00303257	56.483	0.197157	0.160146	0.0888163
ENSG00000131828	PDHA1	protein_coding	chrX	19343893	19361718	136.676	98.7826	330.474	97.2003	146.737	115.69	147.6
ENSG00000173698	ADGRG2	protein_coding	chrX	18989307	19122637	0.085423	58.6592	6.89751e-05	47.6683	0.0921153	0.0880253	0.0761283
ENSG00000266710	RN7SL48P	misc_RNA	chrX	18915243	18915535	2.27477	78.9197	0.617443	77.9919	1.74602	3.17771	1.90059
ENSG00000237836	PHKA2-AS1	lncRNA	chrX	18890296	18894974	0.0464987	54.6651	0.00648638	59.8177	0	0	0.139496
ENSG00000086717	PPEF1	protein_coding	chrX	18675909	18827921	0.115838	60.7242	0.00417758	57.8329	0.187218	0.0612727	0.0990247
ENSG00000102104	RS1	protein_coding	chrX	18639688	18672108	0	46.8927	0	46.8943	0	0	0
ENSG00000008086	CDKL5	protein_coding	chrX	18425583	18653629	0.714392	72.8098	0.0332357	66.9667	0.536869	0.901133	0.705175
ENSG00000235211	TMSB10P2	processed_pseudogene	chrX	18341216	18341346	0	46.8927	0	46.8943	0	0	0
ENSG00000177324	BEND2	protein_coding	chrX	18162931	18220886	0.0541943	55.5945	0.00153898	53.9794	0.0357833	0.0275563	0.0992433
ENSG00000225882	LINC01456	lncRNA	chrX	17970197	18104644	0.186985	64.0901	0.10489	71.5221	0.560954	0	0
ENSG00000225066	MDM4P1	processed_pseudogene	chrX	17933349	17934823	0	46.8927	0	46.8943	0	0	0
ENSG00000276467	ENSG00000276467	unprocessed_pseudogene	chrX	17897711	17900333	0	46.8927	0	46.8943	0	0	0
ENSG00000131831	RAI2	protein_coding	chrX	17800049	17861337	0.0668234	56.946	0.0133961	63.0559	0.20047	0	0
ENSG00000226153	CHP1P3	processed_pseudogene	chrX	17705339	17705691	0	46.8927	0	46.8943	0	0	0
ENSG00000230020	NHS-AS1	lncRNA	chrX	17552349	17557387	0	46.8927	0	46.8943	0	0	0
ENSG00000265465	MIR4768	miRNA	chrX	17425881	17425954	0	46.8927	0	46.8943	0	0	0
ENSG00000188158	NHS	protein_coding	chrX	17375200	17735994	0.646227	72.2453	0.586238	77.8038	1.53002	0.183943	0.224713
ENSG00000238764	ENSG00000238764	snoRNA	chrX	17357930	17358033	0	46.8927	0	46.8943	0	0	0
ENSG00000214321	CBX1P4	processed_pseudogene	chrX	17282637	17283093	0	46.8927	0	46.8943	0	0	0
ENSG00000214322	CBX1P2	processed_pseudogene	chrX	17099782	17100239	0	46.8927	0	46.8943	0	0	0
ENSG00000201467	ENSG00000201467	snoRNA	chrX	17044380	17044511	0	46.8927	0	46.8943	0	0	0
ENSG00000169891	REPS2	protein_coding	chrX	16946658	17153272	1.92202	78.0378	1.35882	80.6509	3.17275	0.865866	1.72744
ENSG00000199410	Y_RNA	misc_RNA	chrX	16912215	16912317	0	46.8927	0	46.8943	0	0	0
ENSG00000238709	RNU7-56P	snRNA	chrX	16767844	16767905	0	46.8927	0	46.8943	0	0	0
ENSG00000169895	SYAP1	protein_coding	chrX	16719612	16765340	11.1674	87.2959	14.2176	89.0843	7.83051	10.4138	15.2579
ENSG00000169906	S100G	protein_coding	chrX	16650158	16654670	0.099275	59.6786	0.00750916	60.4771	0.138072	0	0.159753
ENSG00000047230	CTPS2	protein_coding	chrX	16587999	16712936	7.19181	84.6958	1.53201	81.0698	6.53202	6.42374	8.61967
ENSG00000239333	RN7SL658P	misc_RNA	chrX	16539137	16539439	0	46.8927	0	46.8943	0	0	0
ENSG00000235071	ENSG00000235071	processed_pseudogene	chrX	16474342	16475340	0	46.8927	0	46.8943	0	0	0
ENSG00000182798	MAGEB17	protein_coding	chrX	16167481	16171464	0.0101031	48.4881	0.000306219	49.6318	0	0	0.0303093
ENSG00000238178	ENSG00000238178	lncRNA	chrX	16152941	16170869	2.24975	78.8379	6.69128	86.4499	0	5.07617	1.67307
ENSG00000126010	GRPR	protein_coding	chrX	16123565	16153518	0.0251954	51.4743	0.000493348	50.6692	0.033641	0	0.0419453
ENSG00000200566	RNU5F-7P	snRNA	chrX	15916189	15916303	0	46.8927	0	46.8943	0	0	0
ENSG00000182287	AP1S2	protein_coding	chrX	15825806	15854931	7.81892	85.172	10.9942	88.2302	4.53336	7.75935	11.164
ENSG00000169249	ZRSR2	protein_coding	chrX	15790156	15830694	5.06302	82.8534	1.57263	81.1713	6.15998	3.69592	5.33316
ENSG00000281371	INE2	lncRNA	chrX	15785716	15787589	0.132765	61.724	0.00165785	54.2494	0.112406	0.179646	0.106244
ENSG00000224142	AMMECR1-IT1	lncRNA	chrX	110305420	110307221	0.179899	63.8217	0.0970907	71.1932	0	0.539696	0
ENSG00000279413	ENSG00000279413	pseudogene	chrX	15702602	15703243	0	46.8927	0	46.8943	0	0	0
ENSG00000186312	CA5BP1	transcribed_unprocessed_pseudogene	chrX	15674932	15703724	7.91467	85.2374	8.0995	87.1388	10.6297	4.95372	8.16061
ENSG00000237539	ENSG00000237539	processed_pseudogene	chrX	15646167	15646875	0	46.8927	0	46.8943	0	0	0
ENSG00000147003	CLTRN	protein_coding	chrX	15627318	15675012	0.776735	73.304	0.308114	75.5015	1.27909	0.180823	0.870288
ENSG00000225833	GS1-594A7.3	lncRNA	chrX	15602881	15621484	0	46.8927	0	46.8943	0	0	0
ENSG00000130234	ACE2	protein_coding	chrX	15494566	15607236	4.93928	82.7323	18.596	90.0547	0.719395	4.76	9.33843
ENSG00000087842	PIR	protein_coding	chrX	15384799	15493564	27.7924	93.2192	190.879	96.2791	39.9211	12.7531	30.7031
ENSG00000165195	PIGA	protein_coding	chrX	15319452	15335554	7.84392	85.1883	4.52767	84.9805	6.85389	6.3915	10.2864
ENSG00000102048	ASB9	protein_coding	chrX	15235288	15270467	4.12278	81.7685	11.0717	88.2564	7.71064	1.1384	3.51929
ENSG00000235929	TPT1P14	processed_pseudogene	chrX	14977959	14978463	0	46.8927	0	46.8943	0	0	0
ENSG00000130150	MOSPD2	protein_coding	chrX	14873421	14922327	7.77844	85.1376	10.9136	88.204	4.16959	8.51247	10.6533
ENSG00000101958	GLRA2	protein_coding	chrX	14529298	14731812	0	46.8927	0	46.8943	0	0	0
ENSG00000046647	GEMIN8	protein_coding	chrX	14006726	14029893	9.19349	86.0785	2.93076	83.3704	10.569	7.27621	9.73525
ENSG00000212663	ENSG00000212663	lncRNA	chrX	13980066	13988820	1.34516	76.2231	0.343585	75.9122	0.888157	2.00603	1.14128
ENSG00000289449	ENSG00000289449	lncRNA	chrX	13773311	13773935	0	46.8927	0	46.8943	0	0	0
ENSG00000123595	RAB9A	protein_coding	chrX	13689128	13710504	16.0213	89.6832	14.9994	89.2692	13.2614	14.3539	20.4486
ENSG00000176896	TCEANC	protein_coding	chrX	13653189	13681964	0.893455	74.037	0.0622405	69.5602	0.714446	0.787492	1.17843
ENSG00000173275	ZNF449	protein_coding	chrX	135344796	135363413	4.5163	82.243	6.01101	86.0539	1.69928	6.16831	5.68131
ENSG00000199622	RN7SKP20	misc_RNA	chrX	13596236	13596548	0	46.8927	0	46.8943	0	0	0
ENSG00000233357	RPL30P15	processed_pseudogene	chrX	13574746	13575066	0	46.8927	0	46.8943	0	0	0
ENSG00000235592	ENSG00000235592	unprocessed_pseudogene	chrX	13327937	13329867	0.0224854	50.9638	0.00151679	53.914	0.0674563	0	0
ENSG00000123594	ATXN3L	protein_coding	chrX	13318647	13320053	0	46.8927	0	46.8943	0	0	0
ENSG00000205542	TMSB4X	protein_coding	chrX	12975110	12977227	3942.43	99.9624	1.33502e+06	99.9575	2990.7	3608.55	5228.03
ENSG00000101916	TLR8	protein_coding	chrX	12906620	12923169	0	46.8927	0	46.8943	0	0	0
ENSG00000233338	TLR8-AS1	lncRNA	chrX	12902817	12908333	0.191895	64.2651	0.070217	70.0592	0	0.0814473	0.494239
ENSG00000196664	TLR7	protein_coding	chrX	12867072	12890361	0.129734	61.5031	0.000574062	51.0554	0.108664	0.155796	0.124742
ENSG00000230691	MRPL35P4	processed_pseudogene	chrX	12844865	12845430	0	46.8927	0	46.8943	0	0	0
ENSG00000229083	PSMA6P2	processed_pseudogene	chrX	12825840	12826833	0.0657269	56.8004	0.00337875	56.8937	0.0868117	0.110369	0
ENSG00000101911	PRPS2	protein_coding	chrX	12791355	12824222	30.5939	93.7265	111.088	95.1566	34.4845	18.6618	38.6353
ENSG00000273800	ENSG00000273800	unprocessed_pseudogene	chrX	12583415	12583526	0	46.8927	0	46.8943	0	0	0
ENSG00000231211	RPL17P49	processed_pseudogene	chrX	12395757	12396167	0	46.8927	0	46.8943	0	0	0
ENSG00000223487	FRMPD4-AS1	lncRNA	chrX	12373167	12375133	0	46.8927	0	46.8943	0	0	0
ENSG00000206795	Y_RNA	misc_RNA	chrX	12149126	12149238	0	46.8927	0	46.8943	0	0	0
ENSG00000206792	Y_RNA	misc_RNA	chrX	12054824	12054926	0	46.8927	0	46.8943	0	0	0
ENSG00000169933	FRMPD4	protein_coding	chrX	11822423	12724523	0.046024	54.616	0.00635463	59.7326	0	0.138072	0
ENSG00000005302	MSL3	protein_coding	chrX	11758159	11775772	7.91755	85.2391	15.9915	89.5	3.78619	8.19706	11.7694
ENSG00000282840	ENSG00000282840	lncRNA	chrX	11668401	11757718	0.0183658	50.1325	0.000255132	49.3111	0	0.029017	0.0260803
ENSG00000232392	GOT2P7	processed_pseudogene	chrX	11334233	11335901	0	46.8927	0	46.8943	0	0	0
ENSG00000263652	MIR548AX	miRNA	chrX	11318614	11318686	0	46.8927	0	46.8943	0	0	0
ENSG00000275194	ENSG00000275194	unprocessed_pseudogene	chrX	11221348	11225731	0	46.8927	0	46.8943	0	0	0
ENSG00000226061	PCMTD1P1	unprocessed_pseudogene	chrY	10173853	10174207	0.0737396	57.6578	0.0163126	63.9624	0	0	0.221219
ENSG00000278218	ENSG00000278218	misc_RNA	chrX	11148584	11148769	0	46.8927	0	46.8943	0	0	0
ENSG00000047648	ARHGAP6	protein_coding	chrX	11117651	11665920	1.74837	77.5862	6.71644	86.4695	0	0.519253	4.72584
ENSG00000004961	HCCS	protein_coding	chrX	11111301	11123086	14.4175	89.032	10.6406	88.1124	11.5392	13.7526	17.9607
ENSG00000234129	ENSG00000234129	lncRNA	chrX	10847578	11111220	0.682032	72.5644	0.140516	72.656	1.01331	0.275131	0.757657
ENSG00000207202	RNU6-800P	snRNA	chrX	10582817	10582919	0	46.8927	0	46.8943	0	0	0
ENSG00000047644	WWC3	protein_coding	chrX	10015254	10144474	3.60623	81.0583	0.388502	76.3638	2.9421	3.69807	4.17851
ENSG00000234469	CLDN34	protein_coding	chrX	9967358	9968352	0	46.8927	0	46.8943	0	0	0
ENSG00000230326	HMGN1P33	processed_pseudogene	chrX	9865093	9865543	0	46.8927	0	46.8943	0	0	0
ENSG00000146950	SHROOM2	protein_coding	chrX	9786429	9949443	0.350432	68.3444	0.32395	75.7093	1.00715	0	0.044142
ENSG00000101849	TBL1X	protein_coding	chrX	9463320	9741037	9.61524	86.3665	12.7665	88.7358	7.14457	7.98906	13.7121
ENSG00000281941	ENSG00000281941	processed_pseudogene	chrX	9412772	9413522	0	46.8927	0	46.8943	0	0	0
ENSG00000281955	ENSG00000281955	processed_pseudogene	chrX	9411701	9412478	0	46.8927	0	46.8943	0	0	0
ENSG00000282222	ENSG00000282222	processed_pseudogene	chrX	9410789	9411545	0	46.8927	0	46.8943	0	0	0
ENSG00000282668	ENSG00000282668	processed_pseudogene	chrX	9407861	9408638	0	46.8927	0	46.8943	0	0	0
ENSG00000282501	ENSG00000282501	processed_pseudogene	chrX	9406025	9406778	0	46.8927	0	46.8943	0	0	0
ENSG00000232111	ENSG00000232111	processed_pseudogene	chrX	9402751	9404802	0	46.8927	0	46.8943	0	0	0
ENSG00000228543	ENSG00000228543	lncRNA	chrX	9249920	9275206	0.00665856	47.6765	0.000133009	48.3114	0	0.0199757	0
ENSG00000219870	BRK1P1	processed_pseudogene	chrX	9179385	9179606	0	46.8927	0	46.8943	0	0	0
ENSG00000225271	NOLC1P1	processed_pseudogene	chrX	8980425	8982505	0	46.8927	0	46.8943	0	0	0
ENSG00000183304	FAM9A	protein_coding	chrX	8790795	8801383	0	46.8927	0	46.8943	0	0	0
ENSG00000225574	DRAXINP1	processed_pseudogene	chrX	8783514	8784461	0	46.8927	0	46.8943	0	0	0
ENSG00000011201	ANOS1	protein_coding	chrX	8528874	8732137	0.674362	72.5055	1.36429	80.664	2.02309	0	0
ENSG00000287171	ENSG00000287171	lncRNA	chrX	8487165	8504564	0.111795	60.4771	0.00747679	60.451	0.017637	0.18764	0.130109
ENSG00000205642	VCX3B	protein_coding	chrX	8464830	8466510	0.00966567	48.3997	0.000280275	49.4813	0	0	0.028997
ENSG00000177504	VCX2	protein_coding	chrX	8169944	8171267	0	46.8927	0	46.8943	0	0	0
ENSG00000207628	MIR651	miRNA	chrX	8126965	8127061	0	46.8927	0	46.8943	0	0	0
ENSG00000285679	ENSG00000285679	lncRNA	chrX	7928443	8374386	0.618141	71.9802	0.00525204	58.9439	0.542738	0.624412	0.687272
ENSG00000006757	PNPLA4	protein_coding	chrX	7898247	7927739	8.981	85.9492	33.614	91.8431	3.25679	8.8366	14.8496
ENSG00000274923	ENSG00000274923	unprocessed_pseudogene	chrX	7896514	7896722	0	46.8927	0	46.8943	0	0	0
ENSG00000182583	VCX	protein_coding	chrX	7842262	7844143	0	46.8927	0	46.8943	0	0	0
ENSG00000279682	ENSG00000279682	TEC	chrX	7489659	7491199	0	46.8927	0	46.8943	0	0	0
ENSG00000264268	MIR4767	miRNA	chrX	7147860	7147937	0	46.8927	0	46.8943	0	0	0
ENSG00000101846	STS	protein_coding	chrX	7147237	7804358	4.19939	81.8667	7.80913	87.0161	1.05394	6.39559	5.14864
ENSG00000228550	ENSG00000228550	processed_pseudogene	chrX	7113005	7113404	0	46.8927	0	46.8943	0	0	0
ENSG00000237490	RPS27AP17	processed_pseudogene	chrX	6989329	6989783	0	46.8927	0	46.8943	0	0	0
ENSG00000169059	VCX3A	protein_coding	chrX	6533618	6535118	0	46.8927	0	46.8943	0	0	0
ENSG00000265284	MIR4770	miRNA	chrX	6383906	6383963	0	46.8927	0	46.8943	0	0	0
ENSG00000252291	ENSG00000252291	snoRNA	chrX	6061644	6061749	0	46.8927	0	46.8943	0	0	0
ENSG00000146938	NLGN4X	protein_coding	chrX	5840637	6228867	0	46.8927	0	46.8943	0	0	0
ENSG00000235039	MTND6P12	processed_pseudogene	chrX	5168918	5169439	0	46.8927	0	46.8943	0	0	0
ENSG00000225722	RPL24P9	processed_pseudogene	chrX	3953056	3953561	0	46.8927	0	46.8943	0	0	0
ENSG00000286431	ENSG00000286431	lncRNA	chrX	3819924	3823898	0.103492	59.9617	0.00220405	55.3048	0.136699	0.123998	0.0497803
ENSG00000236188	PRKX-AS1	lncRNA	chrX	3659487	3668192	0	46.8927	0	46.8943	0	0	0
ENSG00000207332	RNU6-146P	snRNA	chrX	3607258	3607365	0	46.8927	0	46.8943	0	0	0
ENSG00000207435	RNU6-114P	snRNA	chrX	3572857	3572961	0	46.8927	0	46.8943	0	0	0
ENSG00000213487	ASS1P4	processed_pseudogene	chrX	3367149	3368382	0	46.8927	0	46.8943	0	0	0
ENSG00000101825	MXRA5	protein_coding	chrX	3308565	3346652	0.0411482	53.9533	0.00234001	55.5225	0.001425	0.0270017	0.095018
ENSG00000228459	LINC01546	lncRNA	chrX	3271544	3290158	0.0719914	57.4991	0.000250422	49.2702	0.0869433	0.0554187	0.0736123
ENSG00000205667	ARSH	protein_coding	chrX	3006546	3034111	0.110343	60.397	0.00256821	55.8546	0.161495	0.0601537	0.109382
ENSG00000229851	ARSD-AS1	lncRNA	chrX	2904904	2906081	0.0562381	55.8285	0.00238215	55.5699	0	0.0875363	0.081178
ENSG00000006756	ARSD	protein_coding	chrX	2903972	2929349	14.163	88.8962	3.8886	84.416	13.4339	12.6594	16.3956
ENSG00000279274	ENSG00000279274	processed_pseudogene	chrY	24362335	24362409	0	46.8927	0	46.8943	0	0	0
ENSG00000235483	GYG2-AS1	lncRNA	chrX	2852740	2853760	0	46.8927	0	46.8943	0	0	0
ENSG00000233874	MFN1P1	processed_pseudogene	chrX	109568478	109570289	0	46.8927	0	46.8943	0	0	0
ENSG00000056998	GYG2	protein_coding	chrX	2828822	2882820	2.2507	78.8395	1.83529	81.7129	3.29094	0.718792	2.74236
ENSG00000002586	CD99	protein_coding	chrX	2691187	2741309	30.1848	93.6512	795.295	98.2688	62.3388	9.64834	18.5673
ENSG00000230542	LINC00102	lncRNA	chrX	2612988	2615347	0.0407692	53.9058	0.00249934	55.7663	0.0257597	0	0.096548
ENSG00000277120	MIR6089	miRNA	chrX	2609191	2609254	0	46.8927	0	46.8943	0	0	0
ENSG00000289007	ENSG00000289007	lncRNA	chrX	2566024	2609207	1.45292	76.642	0.264265	74.9959	1.81457	0.864453	1.67973
ENSG00000214717	ZBED1	protein_coding	chrX	2486414	2500976	6.18357	83.9006	5.38104	85.6841	8.17274	3.63546	6.7425
ENSG00000169084	DHRSX	protein_coding	chrX	2219506	2502805	12.0542	87.7704	32.8793	91.7875	18.3987	7.242	10.5218
ENSG00000234622	ENSG00000234622	lncRNA	chrX	1767347	1768776	0	46.8927	0	46.8943	0	0	0
ENSG00000289620	ENSG00000289620	lncRNA	chrX	1661815	1662306	1.39996	76.4391	0.773094	78.7561	0.642602	2.36422	1.19306
ENSG00000236017	ASMTL-AS1	lncRNA	chrX	1401769	1414028	7.54371	84.9462	10.8514	88.186	3.75503	9.1452	9.73091
ENSG00000236871	LINC00106	lncRNA	chrX	1396427	1399402	6.04511	83.7893	1.44159	80.8604	5.05774	5.69593	7.38165
ENSG00000169100	SLC25A6	protein_coding	chrX	1386152	1392113	409.527	99.6171	6523.25	99.4289	341.601	388.148	498.833
ENSG00000185291	IL3RA	protein_coding	chrX	1336616	1382689	0.925768	74.2563	0.6178	77.9936	1.81963	0.615079	0.342597
ENSG00000265658	MIR3690	miRNA	chrX	1293918	1293992	0	46.8927	0	46.8943	0	0	0
ENSG00000198223	CSF2RA	protein_coding	chrX	1268800	1310381	3.69791	81.1778	22.6338	90.6813	9.18869	0.803228	1.1018
ENSG00000201567	RNA5SP510	rRNA_pseudogene	chrX	95582064	95582162	0	46.8927	0	46.8943	0	0	0
ENSG00000225661	RPL14P5	processed_pseudogene	chrX	1008503	1010101	0	46.8927	0	46.8943	0	0	0
ENSG00000234958	FABP5P13	processed_pseudogene	chrX	523775	524102	0	46.8927	0	46.8943	0	0	0
ENSG00000280767	ENSG00000280767	lncRNA	chrX	419157	421980	0	46.8927	0	46.8943	0	0	0
ENSG00000275287	Metazoa_SRP	misc_RNA	chrX	388100	388389	0.933317	74.2939	0.197133	73.916	0.462951	0.991862	1.34514
ENSG00000281849	ENSG00000281849	lncRNA	chrX	386980	405579	0.462083	70.2245	0.0154021	63.7464	0.471298	0.333627	0.581324
ENSG00000182378	PLCXD1	protein_coding	chrX	276322	303356	17.0285	90.1005	15.6967	89.4263	20.9559	13.033	17.0966
ENSG00000228572	ENSG00000228572	unprocessed_pseudogene	chrX	253743	255091	0	46.8927	0	46.8943	0	0	0
ENSG00000079974	RABL2B	protein_coding	chr22	50767501	50783667	19.7119	91.0315	3.93279	84.4553	20.9402	20.7714	17.424
ENSG00000100312	ACR	protein_coding	chr22	50738196	50745339	0.216766	65.0866	0.0101203	61.7305	0.322261	0.206128	0.121908
ENSG00000206841	RNU6-409P	snRNA	chr22	50691260	50691363	0	46.8927	0	46.8943	0	0	0
ENSG00000286508	ENSG00000286508	lncRNA	chr22	50672714	50674174	0	46.8927	0	46.8943	0	0	0
ENSG00000212569	Y_RNA	misc_RNA	chr22	50669804	50669901	0	46.8927	0	46.8943	0	0	0
ENSG00000289244	ENSG00000289244	lncRNA	chr22	50628267	50629680	0.281366	66.8505	0.0222022	65.2616	0.350366	0.383363	0.110369
ENSG00000272940	ENSG00000272940	lncRNA	chr22	50597152	50597599	0.046024	54.616	0.00635463	59.7326	0	0	0.138072
ENSG00000254413	CHKB-CPT1B	protein_coding	chr22	50568869	50582965	9.19047	86.0768	4.57883	85.0198	11.0854	9.61624	6.86978
ENSG00000205560	CPT1B	protein_coding	chr22	50568861	50578465	24.3915	92.4044	45.6263	92.7513	32.0486	21.8487	19.2772
ENSG00000217442	SYCE3	protein_coding	chr22	50551112	50562919	1.10083	75.1268	1.35235	80.6329	2.4285	0.26285	0.611151
ENSG00000130487	KLHDC7B	protein_coding	chr22	50545899	50551023	0.48182	70.4863	0.64587	78.1507	1.40981	0.0187463	0.0169083
ENSG00000272666	KLHDC7B-DT	lncRNA	chr22	50542305	50542906	3.63632	81.1107	34.9289	91.9707	10.4599	0.312296	0.136741
ENSG00000177989	ODF3B	protein_coding	chr22	50529710	50532506	5.61564	83.377	11.5341	88.3938	9.40339	4.60145	2.84208
ENSG00000025708	TYMP	protein_coding	chr22	50525752	50530032	13.7907	88.7374	199.583	96.3609	30.1015	5.4076	5.8631
ENSG00000272821	ENSG00000272821	lncRNA	chr22	50523926	50524780	0	46.8927	0	46.8943	0	0	0
ENSG00000284194	SCO2	protein_coding	chr22	50523568	50526461	26.1293	92.874	55.3675	93.3354	34.1581	19.4651	24.7648
ENSG00000100258	LMF2	protein_coding	chr22	50502949	50507702	30.0516	93.6267	8.07717	87.1306	27.4128	29.6814	33.0606
ENSG00000100253	MIOX	protein_coding	chr22	50486784	50490648	1.28814	75.9793	0.135789	72.512	1.34287	1.62622	0.895346
ENSG00000223809	ENSG00000223809	lncRNA	chrX	135123239	135123604	0	46.8927	0	46.8943	0	0	0
ENSG00000128165	ADM2	protein_coding	chr22	50481543	50486440	13.4757	88.5787	1.27175	80.4447	12.1737	14.1084	14.1449
ENSG00000100241	SBF1	protein_coding	chr22	50443219	50483923	53.2313	96.3085	265.494	96.8583	34.8242	65.8079	59.0617
ENSG00000100239	PPP6R2	protein_coding	chr22	50343304	50445090	26.1752	92.8822	22.6194	90.6781	25.4264	31.2612	21.838
ENSG00000279182	ENSG00000279182	lncRNA	chr22	50316035	50317025	0	46.8927	0	46.8943	0	0	0
ENSG00000227484	ENSG00000227484	lncRNA	chr22	50314631	50316008	0	46.8927	0	46.8943	0	0	0
ENSG00000205593	DENND6B	protein_coding	chr22	50309030	50327012	3.98793	81.5771	3.84511	84.3784	6.21612	3.22236	2.5253
ENSG00000128159	TUBGCP6	protein_coding	chr22	50217689	50245023	23.0635	92.0346	59.8248	93.5776	17.9631	31.963	19.2643
ENSG00000272836	ENSG00000272836	lncRNA	chr22	50205585	50206062	0.262866	66.4332	0.127489	72.2682	0.119225	0.669373	0
ENSG00000073169	SELENOO	protein_coding	chr22	50201011	50217616	16.1317	89.7405	2.47874	82.7503	15.4286	17.9352	15.0314
ENSG00000073150	PANX2	protein_coding	chr22	50170731	50180295	1.03323	74.8192	1.17692	80.1813	2.28086	0.506784	0.312048
ENSG00000100427	MLC1	protein_coding	chr22	50059391	50085426	0.00570233	47.4654	9.75498e-05	47.9497	0	0.017107	0
ENSG00000138892	TTLL8	protein_coding	chr22	50015123	50056935	0	46.8927	0	46.8943	0	0	0
ENSG00000188263	IL17REL	protein_coding	chr22	49994513	50012659	0.0922282	59.1747	0.00471447	58.4171	0.161896	0.0901703	0.0246183
ENSG00000276753	MIR6821	miRNA	chr22	49962866	49962939	0.186636	64.0639	0.104499	71.4943	0	0	0.559908
ENSG00000278869	ENSG00000278869	lncRNA	chr22	49933198	49934074	0.220334	65.2076	0.111096	71.7168	0.603788	0.0572133	0
ENSG00000273192	ENSG00000273192	lncRNA	chr22	49902228	49904576	0.461574	70.2196	0.0286756	66.3203	0.334253	0.653756	0.396715
ENSG00000182858	ALG12	protein_coding	chr22	49900229	49918438	10.4281	86.8688	0.542172	77.5583	10.6286	9.61232	11.0434
ENSG00000279494	ENSG00000279494	lncRNA	chr22	49851425	49853364	0.260923	66.3874	0.0223795	65.2993	0.088408	0.33954	0.354821
ENSG00000277771	Metazoa_SRP	misc_RNA	chr22	49846456	49846720	0	46.8927	0	46.8943	0	0	0
ENSG00000260613	ENSG00000260613	lncRNA	chr22	49832449	49838901	0.0525252	55.403	0.0082767	60.8928	0.157576	0	0
ENSG00000236867	ENSG00000236867	processed_pseudogene	chr22	49817248	49817712	0	46.8927	0	46.8943	0	0	0
ENSG00000279345	ENSG00000279345	lncRNA	chr22	49805452	49807208	0.262932	66.4381	0.0262256	65.9391	0.203881	0.446114	0.1388
ENSG00000100425	BRD1	protein_coding	chr22	49773283	49827873	16.1675	89.7568	8.41903	87.2648	12.8349	17.5344	18.133
ENSG00000214727	RPL5P35	unprocessed_pseudogene	chr22	49757627	49758980	0	46.8927	0	46.8943	0	0	0
ENSG00000286393	ENSG00000286393	lncRNA	chr22	49662312	49664968	0.00622756	47.593	0.000116347	48.1363	0.0186827	0	0
ENSG00000288834	ENSG00000288834	lncRNA	chr22	49630514	49631357	0	46.8927	0	46.8943	0	0	0
ENSG00000235111	ENSG00000235111	lncRNA	chr22	49612657	49615716	0.00199689	47.0678	1.19627e-05	47.107	0.00599067	0	0
ENSG00000264139	MIR3667	miRNA	chr22	49543393	49543466	0	46.8927	0	46.8943	0	0	0
ENSG00000279597	ENSG00000279597	lncRNA	chr22	49534062	49534926	0	46.8927	0	46.8943	0	0	0
ENSG00000280224	ENSG00000280224	lncRNA	chr22	49500568	49501585	0	46.8927	0	46.8943	0	0	0
ENSG00000226142	RPL35P8	processed_pseudogene	chr22	49213911	49214247	0	46.8927	0	46.8943	0	0	0
ENSG00000285623	ENSG00000285623	lncRNA	chr22	49166421	49188062	0	46.8927	0	46.8943	0	0	0
ENSG00000286381	ENSG00000286381	lncRNA	chr22	49047484	49052549	0.0538588	55.5519	0.00148277	53.8387	0.022427	0.0968107	0.0423387
ENSG00000266887	MIR4535	miRNA	chr22	48780295	48780353	0	46.8927	0	46.8943	0	0	0
ENSG00000219438	TAFA5	protein_coding	chr22	48489553	48850912	0.815843	73.5543	1.38671	80.7327	2.17501	0.171069	0.101451
ENSG00000285855	ENSG00000285855	lncRNA	chr22	48403462	48415571	0	46.8927	0	46.8943	0	0	0
ENSG00000266508	MIR3201	miRNA	chr22	48274364	48274415	0	46.8927	0	46.8943	0	0	0
ENSG00000285707	ENSG00000285707	lncRNA	chr22	48254903	48259116	0.0492066	55.0152	0.00556951	59.1583	0.0125437	0	0.135076
ENSG00000229275	ENSG00000229275	lncRNA	chr22	48141542	48143229	0	46.8927	0	46.8943	0	0	0
ENSG00000238192	ENSG00000238192	lncRNA	chr22	48139461	48141001	0	46.8927	0	46.8943	0	0	0
ENSG00000278890	ENSG00000278890	lncRNA	chr22	48052646	48058275	0.0293297	52.209	0.000238861	49.1933	0.0156473	0.0262483	0.0460933
ENSG00000279712	ENSG00000279712	lncRNA	chr22	47916728	47926264	0.00511689	47.3672	3.88885e-05	47.3852	0.00328767	0.012063	0
ENSG00000275268	U7	snRNA	chrX	140451148	140451208	0	46.8927	0	46.8943	0	0	0
ENSG00000232897	ENSG00000232897	processed_pseudogene	chr22	47662559	47663603	0	46.8927	0	46.8943	0	0	0
ENSG00000280080	TBC1D22A-AS1	lncRNA	chr22	46914092	46916042	0.0716238	57.4598	0.000265529	49.3717	0.0551313	0.072026	0.087714
ENSG00000260708	TBC1D22A-DT	lncRNA	chr22	46761894	46762563	12.6754	88.1615	18.4581	90.0203	7.9108	16.2544	13.8609
ENSG00000075240	GRAMD4	protein_coding	chr22	46576012	46679790	36.2795	94.6363	473.262	97.6601	13.105	56.2613	39.4721
ENSG00000288754	ENSG00000288754	lncRNA	chr22	46537892	46539807	0.52325	70.9756	0.0640788	69.6862	0.602296	0.727432	0.24002
ENSG00000230634	FAM136EP	processed_pseudogene	chr22	46481329	46481760	0	46.8927	0	46.8943	0	0	0
ENSG00000100416	TRMU	protein_coding	chr22	46330875	46357340	32.3784	94.0308	14.9312	89.248	28.7958	36.473	31.8664
ENSG00000075218	GTSE1	protein_coding	chr22	46296870	46330810	9.74008	86.4385	1.38816	80.7393	10.5119	8.38392	10.3245
ENSG00000277232	GTSE1-DT	lncRNA	chr22	46295143	46296660	0.393058	69.1462	0.118869	72.0064	0.24259	0.149091	0.787492
ENSG00000075234	TTC38	protein_coding	chr22	46267961	46294008	36.7133	94.6821	24.4556	90.9153	42.099	35.664	32.3769
ENSG00000130943	PKDREJ	protein_coding	chr22	46255663	46263343	0.0344808	52.9682	0.000148555	48.4586	0.024128	0.0479137	0.0314007
ENSG00000280384	ENSG00000280384	lncRNA	chr22	46163303	46165347	0.337024	68.0957	0.0247976	65.7018	0.155893	0.441419	0.413759
ENSG00000284175	MIR4763	miRNA	chr22	46113566	46113657	0	46.8927	0	46.8943	0	0	0
ENSG00000289044	ENSG00000289044	lncRNA	chr22	46070040	46070639	0.237438	65.728	0.00624424	59.6574	0.149975	0.303685	0.258653
ENSG00000235159	ENSG00000235159	lncRNA	chr22	46067356	46069891	0.325604	67.8552	0.0392551	67.6768	0.308647	0.531667	0.136499
ENSG00000231010	ENSG00000231010	lncRNA	chr22	46055740	46058160	0	46.8927	0	46.8943	0	0	0
ENSG00000241990	PRR34-AS1	lncRNA	chr22	46053705	46057210	11.3015	87.3613	26.4146	91.1493	6.81793	10.176	16.9104
ENSG00000273289	ENSG00000273289	lncRNA	chr22	46053093	46053560	0.449571	70.0429	0.0937863	71.0377	0.164308	0.411219	0.773186
ENSG00000289160	ENSG00000289160	lncRNA	chr22	46047286	46048412	0	46.8927	0	46.8943	0	0	0
ENSG00000205634	LINC00898	lncRNA	chr22	47612231	47631569	0	46.8927	0	46.8943	0	0	0
ENSG00000231711	LINC00899	lncRNA	chr22	46039907	46044853	0.49413	70.6058	0.0164343	63.9968	0.640897	0.437445	0.404047
ENSG00000273145	ENSG00000273145	lncRNA	chr22	46013606	46015498	2.46183	79.2977	0.546129	77.5845	2.19229	1.89543	3.29777
ENSG00000280424	ENSG00000280424	TEC	chr22	46006616	46010777	0.0432254	54.2282	0.00232718	55.493	0.095266	0.0344103	0
ENSG00000235091	ENSG00000235091	lncRNA	chr22	45875999	45891438	0.208074	64.8264	0.000583975	51.0947	0.225284	0.218491	0.180447
ENSG00000235347	ENSG00000235347	processed_pseudogene	chr22	45792418	45793636	0	46.8927	0	46.8943	0	0	0
ENSG00000280383	ENSG00000280383	lncRNA	chr22	45657019	45680130	0.156677	62.9021	0.00147788	53.8224	0.113706	0.168519	0.187806
ENSG00000204131	NHSL2	protein_coding	chrX	71910845	72161750	0.0628797	56.4879	0.00306852	56.5337	0.00530367	0.115798	0.0675373
ENSG00000251985	RNU6-1161P	snRNA	chr22	45624531	45624632	4.48402	82.1988	0.478231	77.0642	4.00328	5.27657	4.17222
ENSG00000128408	RIBC2	protein_coding	chr22	45413693	45432509	1.52019	76.8776	2.52585	82.8124	3.32176	0.316724	0.922083
ENSG00000077935	SMC1B	protein_coding	chr22	45344063	45413619	0.0149426	49.5206	0.00066984	51.4268	0.0448277	0	0
ENSG00000100376	FAM118A	protein_coding	chr22	45308968	45341955	35.8832	94.579	95.8156	94.7982	24.6454	42.5504	40.4538
ENSG00000100373	UPK3A	protein_coding	chr22	45284949	45295874	7.88273	85.2227	3.12308	83.6126	7.45052	6.3717	9.82596
ENSG00000213752	ENSG00000213752	processed_pseudogene	chr22	45275599	45276085	0.0408351	53.9124	0.00500251	58.71	0	0	0.122505
ENSG00000273287	ENSG00000273287	lncRNA	chr22	45262273	45263585	0.116264	60.7488	0.0114152	62.2983	0.237387	0.0760023	0.0354023
ENSG00000221598	MIR1249	miRNA	chr22	45200954	45201019	0	46.8927	0	46.8943	0	0	0
ENSG00000100364	KIAA0930	protein_coding	chr22	45192244	45240894	22.1727	91.7891	3.54715	84.1018	23.8818	22.4827	20.1535
ENSG00000273243	ENSG00000273243	lncRNA	chr22	45155539	45156011	3.1132	80.3547	5.07291	85.4158	0.760378	5.24934	3.32988
ENSG00000248405	PRR5-ARHGAP8	protein_coding	chr22	44702233	44862706	5.48034	83.2379	5.30793	85.617	3.10211	7.7019	5.63702
ENSG00000186654	PRR5	protein_coding	chr22	44668547	44737681	27.2754	93.1227	42.4201	92.5549	20.1473	32.9162	28.7628
ENSG00000231801	ANP32BP2	processed_pseudogene	chr22	44651835	44652379	0	46.8927	0	46.8943	0	0	0
ENSG00000234300	LINC00229	lncRNA	chr22	44606939	44625419	0	46.8927	0	46.8943	0	0	0
ENSG00000215333	KRT18P23	processed_pseudogene	chr22	44566965	44568247	0.0294761	52.2303	0.00260652	55.9135	0	0	0.0884283
ENSG00000220702	ENSG00000220702	lncRNA	chr22	44365551	44366284	0	46.8927	0	46.8943	0	0	0
ENSG00000138944	SHISAL1	protein_coding	chr22	44243665	44312951	0.00576667	47.4785	4.3026e-05	47.4048	0.00439733	0	0.0129027
ENSG00000280434	ENSG00000280434	lncRNA	chr22	44139365	44153626	0.335447	68.0646	0.0106494	61.994	0.247267	0.448946	0.310129
ENSG00000100341	PNPLA5	protein_coding	chr22	43879678	43892013	0.0329182	52.7228	0.0018343	54.5963	0.0813397	0	0.017415
ENSG00000130540	SULT4A1	protein_coding	chr22	43824509	43862513	0.0684221	57.1358	0.0104883	61.9171	0	0.186162	0.0191043
ENSG00000261251	EFCAB6-DT	lncRNA	chr22	43812456	43817394	0.0819397	58.3712	0.000753324	51.6968	0.0644563	0.113574	0.0677887
ENSG00000186976	EFCAB6	protein_coding	chr22	43528744	43812337	0.341321	68.1824	0.00721525	60.307	0.254235	0.345784	0.423944
ENSG00000286801	ENSG00000286801	lncRNA	chr22	43507824	43513727	0	46.8927	0	46.8943	0	0	0
ENSG00000236117	LINC01639	lncRNA	chr22	43400331	43409681	0	46.8927	0	46.8943	0	0	0
ENSG00000203527	SCUBE1-AS1	lncRNA	chr22	43275955	43283830	0.319045	67.7259	0.0227392	65.3778	0.15479	0.451216	0.351131
ENSG00000159307	SCUBE1	protein_coding	chr22	43197280	43343372	0.141707	62.228	0.00121326	53.1891	0.129323	0.181038	0.114759
ENSG00000100300	TSPO	protein_coding	chr22	43151547	43163242	332.774	99.5386	5807.07	99.3995	252.073	342.749	403.499
ENSG00000100294	MCAT	protein_coding	chr22	43132209	43143398	19.1026	90.8286	9.85687	87.8637	22.3612	16.0974	18.8491
ENSG00000100290	BIK	protein_coding	chr22	43110750	43129712	25.6529	92.73	88.047	94.6101	15.4891	27.4838	33.9859
ENSG00000234735	ENSG00000234735	processed_pseudogene	chr22	43092167	43092524	0	46.8927	0	46.8943	0	0	0
ENSG00000274717	ENSG00000274717	processed_pseudogene	chr22	42791814	42794313	0.0692234	57.2193	0.00150357	53.8796	0.0415777	0.113548	0.0525447
ENSG00000229608	GOLGA2P4	unprocessed_pseudogene	chr22	42784462	42787100	0	46.8927	0	46.8943	0	0	0
ENSG00000234009	RPL5P34	processed_pseudogene	chr22	42776406	42777296	0.0244358	51.3532	0.00179132	54.5194	0.0733073	0	0
ENSG00000200448	Y_RNA	misc_RNA	chr22	42762860	42762959	0	46.8927	0	46.8943	0	0	0
ENSG00000128274	A4GALT	protein_coding	chr22	42692121	42721298	7.17052	84.6762	49.843	93.0049	15.3226	3.11138	3.07754
ENSG00000249222	ATP5MGL	protein_coding	chr22	42639803	42640601	0.0771438	57.9491	0.0178535	64.3404	0	0.231431	0
ENSG00000270022	ENSG00000270022	lncRNA	chr22	42615244	42615907	0.290358	67.0845	0.00396381	57.6136	0.344385	0.221219	0.305471
ENSG00000276027	RNU12	snRNA	chr22	42615244	42615393	0	46.8927	0	46.8943	0	0	0
ENSG00000289517	ENSG00000289517	protein_coding	chr22	42583836	42627688	0.184631	63.9853	0.0398321	67.7243	0	0.157508	0.396385
ENSG00000100227	POLDIP3	protein_coding	chr22	42583721	42614962	30.7175	93.7445	15.2302	89.3314	26.2515	32.4291	33.4717
ENSG00000251913	RNU6-513P	snRNA	chr22	42569147	42569250	3.53838	80.9618	0.0960865	71.1474	3.25476	3.86929	3.4911
ENSG00000202058	RN7SKP80	misc_RNA	chr22	42565048	42565330	0.492055	70.5845	0.223071	74.379	0.941755	0	0.534409
ENSG00000183569	SERHL2	protein_coding	chr22	42553617	42574382	0.383708	68.9956	0.15763	73.0765	0.842138	0.151049	0.157937
ENSG00000235568	NFAM1	protein_coding	chr22	42380407	42432403	0.710883	72.7886	0.0451655	68.2315	0.468187	0.80078	0.863683
ENSG00000229891	LINC01315	lncRNA	chr22	42364387	42369284	9.26957	86.1505	23.8129	90.8384	3.77871	10.9192	13.1108
ENSG00000182057	OGFRP1	lncRNA	chr22	42269703	42279534	1.97672	78.1948	0.0622546	69.5618	1.9027	1.77261	2.25487
ENSG00000288719	ENSG00000288719	lncRNA	chr22	42183827	42207600	0.145356	62.3981	0.0080838	60.7799	0.0440683	0.215734	0.176264
ENSG00000226450	CYP2D8P	unprocessed_pseudogene	chr22	42149886	42155001	1.55309	77.0036	0.418551	76.6207	0.865427	1.64414	2.14969
ENSG00000205702	CYP2D7	polymorphic_pseudogene	chr22	42140203	42149455	5.95975	83.7108	8.69818	87.4088	3.455	9.21034	5.21392
ENSG00000232710	ENSG00000232710	lncRNA	chr22	42136433	42139927	1.42661	76.534	1.06594	79.8442	0.749549	2.61492	0.915358
ENSG00000270083	ENSG00000270083	lncRNA	chr22	42089630	42090028	2.27167	78.905	0.848326	79.0964	1.23845	3.00661	2.56994
ENSG00000184983	NDUFA6	protein_coding	chr22	42085526	42090884	67.6834	97.1725	183.391	96.1678	79.9405	53.1458	69.964
ENSG00000177096	PHETA2	protein_coding	chr22	42074248	42079438	5.14299	82.9254	1.74834	81.5394	6.66029	4.53157	4.23709
ENSG00000286659	ENSG00000286659	lncRNA	chr22	42070949	42071488	0.3129	67.6097	0.0755659	70.321	0.423131	0	0.515568
ENSG00000198951	NAGA	protein_coding	chr22	42058334	42070842	10.7739	87.0733	10.6786	88.132	14.5382	8.66499	9.11858
ENSG00000183066	WBP2NL	protein_coding	chr22	41998725	42058456	1.57851	77.0805	0.17577	73.4987	2.06104	1.30336	1.37115
ENSG00000100167	SEPTIN3	protein_coding	chr22	41969443	41998221	0.630394	72.0817	0.808091	78.8985	1.66784	0.141172	0.0821703
ENSG00000205704	LINC00634	protein_coding	chr22	41952174	41958933	0.316447	67.6801	0.0180129	64.3748	0.463363	0.285705	0.200272
ENSG00000234965	SHISA8	protein_coding	chr22	41909543	41915074	0.113907	60.5933	0.0207058	65.0178	0.280027	0.0338707	0.027825
ENSG00000198911	SREBF2	protein_coding	chr22	41833079	41907307	105.531	98.3097	1059.55	98.5093	68.5753	118.069	129.948
ENSG00000184068	SREBF2-AS1	lncRNA	chr22	41831215	41834665	0.13708	61.9776	0.000604423	51.1863	0.142863	0.110119	0.158258
ENSG00000206813	Y_RNA	misc_RNA	chr22	41747312	41747413	0	46.8927	0	46.8943	0	0	0
ENSG00000207457	RNU6-476P	snRNA	chr22	41679711	41679817	0	46.8927	0	46.8943	0	0	0
ENSG00000285531	ENSG00000285531	processed_pseudogene	chr22	41676745	41677125	3.66792	81.1582	3.31022	83.822	1.67253	5.23485	4.09637
ENSG00000100138	SNU13	protein_coding	chr22	41673933	41690504	144.576	98.8562	63.1666	93.7314	145.98	136.019	151.728
ENSG00000100418	DESI1	protein_coding	chr22	41598028	41621043	28.9425	93.4418	8.56317	87.3417	26.0771	28.8243	31.9261
ENSG00000172346	CSDC2	protein_coding	chr22	41561010	41577741	0.02635	51.7034	0.00208297	55.0725	0	0.07905	0
ENSG00000286491	ENSG00000286491	lncRNA	chr22	41551703	41560932	0	46.8927	0	46.8943	0	0	0
ENSG00000100412	ACO2	protein_coding	chr22	41447830	41529273	59.1292	96.7111	18.5358	90.0399	63.5805	54.9864	58.8208
ENSG00000183864	TOB2	protein_coding	chr22	41433494	41446801	26.1409	92.8756	24.9563	90.971	20.4903	27.9612	29.9711
ENSG00000167074	TEF	protein_coding	chr22	41367333	41399326	7.21452	84.7073	6.24944	86.2077	4.42114	7.98096	9.24145
ENSG00000274552	MIR6889	miRNA	chr22	41252992	41253050	0	46.8927	0	46.8943	0	0	0
ENSG00000100401	RANGAP1	protein_coding	chr22	41244779	41286187	41.2047	95.2646	32.8747	91.7858	34.6616	43.601	45.3514
ENSG00000100399	CHADL	protein_coding	chr22	41229510	41240931	0.380595	68.9286	0.0654213	69.7778	0.675594	0.220719	0.245473
ENSG00000235513	L3MBTL2-AS1	lncRNA	chr22	41207592	41228500	0.688957	72.6217	0.811512	78.9197	1.7246	0.086877	0.255396
ENSG00000215771	LRRC37A14P	processed_pseudogene	chr22	41189727	41190188	0	46.8927	0	46.8943	0	0	0
ENSG00000231993	EP300-AS1	lncRNA	chr22	41174591	41197456	1.04926	74.8846	0.211263	74.1794	0.733331	0.837889	1.57655
ENSG00000252859	RNU6-375P	snRNA	chr22	41168217	41168316	0	46.8927	0	46.8943	0	0	0
ENSG00000284015	MIR1281	miRNA	chr22	41092513	41092566	0	46.8927	0	46.8943	0	0	0
ENSG00000199515	Y_RNA	misc_RNA	chr22	41065554	41065646	2.66819	79.6675	21.3578	90.5095	0	8.00458	0
ENSG00000273979	Metazoa_SRP	misc_RNA	chr22	40917111	40917381	0	46.8927	0	46.8943	0	0	0
ENSG00000266594	MIR4766	miRNA	chr22	40813883	40813958	0	46.8927	0	46.8943	0	0	0
ENSG00000230769	ENSG00000230769	processed_pseudogene	chr22	40788777	40789267	0	46.8927	0	46.8943	0	0	0
ENSG00000128285	MCHR1	protein_coding	chr22	40679273	40682812	0	46.8927	0	46.8943	0	0	0
ENSG00000231907	GAPDHP37	processed_pseudogene	chr22	40673484	40674451	0	46.8927	0	46.8943	0	0	0
ENSG00000289292	ENSG00000289292	lncRNA	chr22	40660784	40684935	0	46.8927	0	46.8943	0	0	0
ENSG00000230071	RPL4P6	processed_pseudogene	chr22	40586700	40588003	0.363932	68.5866	0.00611476	59.5608	0.399133	0.418342	0.274322
ENSG00000172912	COX6B1P3	processed_pseudogene	chr22	40569286	40569895	0	46.8927	0	46.8943	0	0	0
ENSG00000196588	MRTFA	protein_coding	chr22	40410281	40636719	8.83737	85.8625	9.67087	87.8048	5.34108	11.2946	9.87639
ENSG00000100359	SGSM3	protein_coding	chr22	40370591	40410289	56.2667	96.5393	64.0301	93.7821	47.4827	63.1409	58.1764
ENSG00000100354	TNRC6B	protein_coding	chr22	40044817	40335808	2.93589	80.0897	1.06948	79.8524	1.74415	3.5972	3.46633
ENSG00000261202	TNRC6B-DT	lncRNA	chr22	40043068	40044530	0.0370353	53.3348	0.00125875	53.302	0	0.040386	0.07072
ENSG00000133477	FAM83F	protein_coding	chr22	39994954	40043534	12.0969	87.7998	5.32083	85.6318	9.46329	13.7587	13.0686
ENSG00000100351	GRAP2	protein_coding	chr22	39901084	39973721	0.407416	69.372	0.257467	74.8863	0.984229	0.208072	0.0299483
ENSG00000226085	UQCRFS1P1	processed_pseudogene	chr22	39875289	39876108	8.60628	85.7218	8.23003	87.1977	11.0822	5.46241	9.27426
ENSG00000238875	RN7SKP210	misc_RNA	chr22	39874255	39874515	0	46.8927	0	46.8943	0	0	0
ENSG00000235647	MTFR2P2	processed_pseudogene	chr22	39750127	39751293	0	46.8927	0	46.8943	0	0	0
ENSG00000176177	ENTHD1	protein_coding	chr22	39743044	39893864	0.00728878	47.8303	0.000159379	48.5666	0	0.0218663	0
ENSG00000100346	CACNA1I	protein_coding	chr22	39570753	39689735	0.120861	61.0286	0.0290875	66.3727	0.317684	0.0167103	0.0281877
ENSG00000187051	RPS19BP1	protein_coding	chr22	39529093	39532761	77.7191	97.5668	11.9211	88.5018	76.3085	75.1949	81.6537
ENSG00000285025	ENSG00000285025	protein_coding	chr22	39504231	39504443	0	46.8927	0	46.8943	0	0	0
ENSG00000100335	MIEF1	protein_coding	chr22	39499432	39518132	27.2206	93.1112	3.61833	84.1509	25.5447	26.8289	29.2881
ENSG00000227188	MGAT3-AS1	lncRNA	chr22	39475807	39476822	0	46.8927	0	46.8943	0	0	0
ENSG00000100321	SYNGR1	protein_coding	chr22	39349925	39385575	2.74116	79.7968	20.8124	90.413	8.00869	0.060358	0.154431
ENSG00000209480	SNORD83B	snoRNA	chr22	39313819	39313911	0	46.8927	0	46.8943	0	0	0
ENSG00000100316	RPL3	protein_coding	chr22	39312882	39320389	2081.9	99.91	372345	99.9231	1378.8	2473.26	2393.65
ENSG00000224794	ENSG00000224794	lncRNA	chr22	39292988	39295589	1.15347	75.4066	0.143795	72.7297	0.716648	1.3457	1.39806
ENSG00000284633	ENSG00000284633	lncRNA	chr22	39242188	39279897	1.82741	77.7858	0.162168	73.1829	1.36326	2.03516	2.08382
ENSG00000100311	PDGFB	protein_coding	chr22	39223359	39244982	3.10116	80.3318	0.267468	75.0352	3.44322	3.35407	2.50621
ENSG00000100298	APOBEC3H	protein_coding	chr22	39097224	39104067	0.146491	62.4587	0.064379	69.7156	0.439474	0	0
ENSG00000225720	ENSG00000225720	transcribed_unprocessed_pseudogene	chr22	39091061	39092859	0	46.8927	0	46.8943	0	0	0
ENSG00000239713	APOBEC3G	protein_coding	chr22	39077067	39087743	13.2294	88.4707	505.938	97.7468	39.2022	0.245473	0.240576
ENSG00000128394	APOBEC3F	protein_coding	chr22	39040604	39055972	2.79174	79.8819	17.0428	89.7405	7.55648	0.283916	0.53483
ENSG00000284554	ENSG00000284554	protein_coding	chr22	39014363	39033276	0	46.8927	0	46.8943	0	0	0
ENSG00000244509	APOBEC3C	protein_coding	chr22	39014257	39020352	7.97715	85.2816	179.887	96.1285	23.464	0.157683	0.309814
ENSG00000249310	APOBEC3B-AS1	lncRNA	chr22	38991559	38998209	0.0609773	56.3079	0.00349521	57.0229	0.0648853	0.118047	0
ENSG00000179750	APOBEC3B	protein_coding	chr22	38982347	38992804	13.9733	88.8127	207.656	96.4296	30.542	4.36047	7.01745
ENSG00000128383	APOBEC3A	protein_coding	chr22	38952741	38992778	0.426778	69.7025	0.0641408	69.6976	0.368042	0.208047	0.704246
ENSG00000183741	CBX6	protein_coding	chr22	38861422	38872249	7.8706	85.2112	132.167	95.5231	21.1455	1.21761	1.24873
ENSG00000221890	NPTXR	protein_coding	chr22	38818452	38844028	0.577858	71.5695	0.921675	79.3779	1.6864	0.0184763	0.0286987
ENSG00000100246	DNAL4	protein_coding	chr22	38778508	38794198	12.4174	88.0077	8.41385	87.2615	15.7085	10.2331	11.3105
ENSG00000272669	ENSG00000272669	lncRNA	chr22	38742625	38743115	6.33494	84.0315	12.209	88.5722	4.41769	10.368	4.21914
ENSG00000225450	ENSG00000225450	lncRNA	chr22	38739003	38749041	1.20602	75.6521	0.510006	77.3342	0.404703	1.43808	1.77527
ENSG00000273096	ENSG00000273096	lncRNA	chr22	38736610	38736792	3.727	81.2171	5.67372	85.851	3.06768	6.36916	1.74415
ENSG00000230149	ENSG00000230149	lncRNA	chr22	38734730	38738990	3.04491	80.2582	2.83806	83.2444	1.75197	4.95006	2.4327
ENSG00000244491	ENSG00000244491	lncRNA	chr22	38734725	38738765	0.530324	71.0361	0.0607399	69.4505	0.253107	0.724638	0.613226
ENSG00000229598	PRDX3P1	processed_pseudogene	chr22	38722743	38723505	0	46.8927	0	46.8943	0	0	0
ENSG00000100221	JOSD1	protein_coding	chr22	38685543	38701556	36.9159	94.7213	45.1369	92.7251	29.8206	43.18	37.7472
ENSG00000100216	TOMM22	protein_coding	chr22	38681957	38685421	69.0309	97.2281	97.4915	94.831	72.8933	57.8098	76.3897
ENSG00000230912	ENSG00000230912	lncRNA	chr22	38666508	38668750	0.160912	63.0837	0.0776782	70.4241	0.482737	0	0
ENSG00000224279	RPS29P31	processed_pseudogene	chr22	38574931	38575431	0	46.8927	0	46.8943	0	0	0
ENSG00000100206	DMC1	protein_coding	chr22	38518948	38570204	0.872802	73.9241	0.309486	75.5212	1.04392	0.25103	1.32346
ENSG00000100196	KDELR3	protein_coding	chr22	38468078	38483447	35.0392	94.4759	75.7913	94.2223	44.9855	28.8031	31.3291
ENSG00000286440	ENSG00000286440	lncRNA	chr22	38434307	38436686	0	46.8927	0	46.8943	0	0	0
ENSG00000168135	KCNJ4	protein_coding	chr22	38426327	38455199	0.0686607	57.1686	0.0103386	61.85	0.18547	0	0.0205117
ENSG00000228620	ENSG00000228620	lncRNA	chr22	38424288	38427336	0	46.8927	0	46.8943	0	0	0
ENSG00000229955	ENSG00000229955	lncRNA	chr22	38387918	38388857	0.0530323	55.4554	0.00843729	60.9893	0	0.159097	0
ENSG00000244627	TPTEP2	transcribed_unprocessed_pseudogene	chr22	38335762	38398929	10.7591	87.0619	15.0486	89.2823	6.7425	14.4846	11.0503
ENSG00000283900	TPTEP2-CSNK1E	protein_coding	chr22	38291918	38398522	0.699197	72.7051	0.0343439	67.0976	0.495445	0.857709	0.744436
ENSG00000213923	CSNK1E	protein_coding	chr22	38290691	38318084	102.777	98.2606	799.475	98.277	78.7286	133.925	95.6774
ENSG00000277385	Metazoa_SRP	misc_RNA	chr22	38281028	38281289	0.762209	73.2042	0.149087	72.8687	0.346602	0.830228	1.1098
ENSG00000241693	RN7SL704P	misc_RNA	chr22	38231720	38231993	0.149171	62.5552	0.0667561	69.8563	0	0.447513	0
ENSG00000279080	ENSG00000279080	lncRNA	chr22	38130216	38150612	0.383769	68.9973	0.0105338	61.9383	0.280885	0.486151	0.38427
ENSG00000233739	ENSG00000233739	lncRNA	chr22	38057180	38073940	0	46.8927	0	46.8943	0	0	0
ENSG00000100151	PICK1	protein_coding	chr22	38056311	38075701	26.5686	92.9754	18.1997	89.9712	21.7738	29.9444	27.9875
ENSG00000273214	ENSG00000273214	lncRNA	chr22	38043230	38043920	0	46.8927	0	46.8943	0	0	0
ENSG00000222044	ENSG00000222044	lncRNA	chr22	38032165	38034228	0.03063	52.3808	0.00075428	51.7001	0.0388293	0.0530607	0
ENSG00000100146	SOX10	protein_coding	chr22	37970686	37987422	0	46.8927	0	46.8943	0	0	0
ENSG00000283546	ENSG00000283546	lncRNA	chrX	21131496	21163726	0	46.8927	0	46.8943	0	0	0
ENSG00000284289	MIR6820	miRNA	chr22	37967563	37967624	0	46.8927	0	46.8943	0	0	0
ENSG00000272582	ENSG00000272582	lncRNA	chr22	37950965	37951778	0.426997	69.7074	0.0153418	63.7301	0.551588	0.303877	0.425525
ENSG00000128346	C22orf23	protein_coding	chr22	37943050	37953669	0.229986	65.5071	0.033837	67.0403	0.421674	0.21338	0.054903
ENSG00000278948	ENSG00000278948	TEC	chr22	37943050	37944898	4.22186	81.9027	0.592431	77.848	4.96803	4.26693	3.43062
ENSG00000207227	RNU6-900P	snRNA	chr22	37891347	37891448	0	46.8927	0	46.8943	0	0	0
ENSG00000279738	ENSG00000279738	lncRNA	chr22	37876148	37895563	0.37152	68.7535	0.00355652	57.0982	0.320772	0.437205	0.356584
ENSG00000207696	MIR659	miRNA	chr22	37847678	37847774	3.55344	80.988	9.8918	87.8768	0	5.97947	4.68085
ENSG00000284197	MIR658	miRNA	chr22	37844272	37844371	0	46.8927	0	46.8943	0	0	0
ENSG00000128310	GALR3	protein_coding	chr22	37823382	37825485	0.107506	60.2219	0.0105153	61.9253	0	0.11828	0.204237
ENSG00000189060	H1-0	protein_coding	chr22	37805229	37807432	336.478	99.5418	1628.92	98.7891	296.036	336.644	376.755
ENSG00000100106	TRIOBP	protein_coding	chr22	37697048	37776556	43.8476	95.5526	45.6854	92.7578	36.3638	49.5079	45.671
ENSG00000273899	NOL12	protein_coding	chr22	37681673	37693476	25.2181	92.6023	63.2891	93.7412	16.2375	28.035	31.3818
ENSG00000100097	LGALS1	protein_coding	chr22	37675636	37679802	76.0869	97.5079	2787.72	99.0919	136.138	36.943	55.1801
ENSG00000100083	GGA1	protein_coding	chr22	37608725	37633564	42.8996	95.4626	124.244	95.3791	33.736	55.3086	39.6542
ENSG00000273866	Metazoa_SRP	misc_RNA	chr22	37578669	37578922	2.62558	79.5824	2.02739	82.0041	1.01129	3.16267	3.70279
ENSG00000100079	LGALS2	protein_coding	chr22	37570248	37582616	0.350031	68.333	0.205936	74.0845	0.862752	0.18734	0
ENSG00000128283	CDC42EP1	protein_coding	chr22	37560480	37569405	68.2601	97.1954	121.164	95.3219	56.1661	70.921	77.6931
ENSG00000225867	ENSG00000225867	lncRNA	chr22	37550005	37551735	0	46.8927	0	46.8943	0	0	0
ENSG00000236131	MED13P1	processed_pseudogene	chrY	14907898	14908068	0	46.8927	0	46.8943	0	0	0
ENSG00000100065	CARD10	protein_coding	chr22	37490362	37519542	26.5273	92.9591	85.0676	94.5168	16.3587	34.3533	28.8699
ENSG00000237862	ENSG00000237862	lncRNA	chr22	37352190	37355002	0.0381943	53.5	0.0011345	52.9273	0.0636473	0	0.0509357
ENSG00000100055	CYTH4	protein_coding	chr22	37282027	37315341	0.167604	63.3619	0.00468051	58.3631	0.136428	0.246053	0.12033
ENSG00000128340	RAC2	protein_coding	chr22	37225270	37244448	16.4694	89.8698	23.5249	90.8073	22.0141	13.0136	14.3804
ENSG00000226233	ENSG00000226233	processed_pseudogene	chr22	37215738	37215891	0	46.8927	0	46.8943	0	0	0
ENSG00000235237	ENSG00000235237	lncRNA	chr22	37166757	37182850	0	46.8927	0	46.8943	0	0	0
ENSG00000231467	ENSG00000231467	lncRNA	chr22	37080068	37082847	0	46.8927	0	46.8943	0	0	0
ENSG00000187045	TMPRSS6	protein_coding	chr22	37065436	37109713	0.120569	61.0106	0.0222696	65.2698	0.292809	0.0300067	0.0388917
ENSG00000128309	MPST	protein_coding	chr22	37019635	37029821	154.364	98.9381	1288.78	98.6353	112.916	175.669	174.507
ENSG00000252412	Y_RNA	misc_RNA	chr22	37013225	37013319	0	46.8927	0	46.8943	0	0	0
ENSG00000128311	TST	protein_coding	chr22	37010859	37020183	171.906	99.0428	116.426	95.2515	171.336	161.411	182.969
ENSG00000185264	TEX33	protein_coding	chr22	36991120	37007851	0	46.8927	0	46.8943	0	0	0
ENSG00000232254	CSF2RBP1	unprocessed_pseudogene	chr22	36950529	36953723	0	46.8927	0	46.8943	0	0	0
ENSG00000100368	CSF2RB	protein_coding	chr22	36913628	36940439	0.0165088	49.7873	0.000241248	49.2048	0	0.030833	0.0186933
ENSG00000100365	NCF4	protein_coding	chr22	36860988	36878017	1.36651	76.3229	1.3073	80.5364	0.0529767	2.13848	1.90807
ENSG00000183822	NCF4-AS1	lncRNA	chr22	36847372	36870441	0	46.8927	0	46.8943	0	0	0
ENSG00000234979	ENSG00000234979	lncRNA	chr22	36816326	36819736	0	46.8927	0	46.8943	0	0	0
ENSG00000261675	ENSG00000261675	lncRNA	chr22	36560870	36562915	0	46.8927	0	46.8943	0	0	0
ENSG00000166862	CACNG2	protein_coding	chr22	36560857	36703752	0	46.8927	0	46.8943	0	0	0
ENSG00000229971	ENSG00000229971	lncRNA	chr22	36552165	36552700	0	46.8927	0	46.8943	0	0	0
ENSG00000188078	ENSG00000188078	unprocessed_pseudogene	chr22	36536656	36537604	0	46.8927	0	46.8943	0	0	0
ENSG00000100353	EIF3D	protein_coding	chr22	36510855	36529184	259.572	99.4093	4231.07	99.2997	184.517	294.616	299.582
ENSG00000100350	FOXRED2	protein_coding	chr22	36487190	36507221	8.04258	85.3258	2.738	83.1283	9.41194	6.20393	8.51186
ENSG00000228719	ENSG00000228719	lncRNA	chr22	36445395	36454944	1.25575	75.855	1.24003	80.3777	0	2.1231	1.64414
ENSG00000237668	RPS15AP38	processed_pseudogene	chr22	36421273	36421644	0	46.8927	0	46.8943	0	0	0
ENSG00000287269	ENSG00000287269	lncRNA	chr22	36335421	36343530	0	46.8927	0	46.8943	0	0	0
ENSG00000100345	MYH9	protein_coding	chr22	36281280	36388010	96.2718	98.1101	745.845	98.2083	65.9248	118.871	104.02
ENSG00000100336	APOL4	protein_coding	chr22	36189124	36204840	1.67042	77.362	1.40991	80.7818	0.301003	2.29664	2.41363
ENSG00000229088	MTND1P10	processed_pseudogene	chr22	36178554	36179385	0.161311	63.1067	0.00402544	57.6725	0.168245	0.0946823	0.221005
ENSG00000233764	MTCO1P20	processed_pseudogene	chr22	36172422	36172779	0	46.8927	0	46.8943	0	0	0
ENSG00000128284	APOL3	protein_coding	chr22	36140330	36166177	0.394156	69.1593	0.0562587	69.1511	0.66526	0.2923	0.224906
ENSG00000279714	ENSG00000279714	lncRNA	chr22	36091148	36093352	0.249197	66.0601	0.00330432	56.8151	0.203412	0.313709	0.230471
ENSG00000251510	ENSG00000251510	lncRNA	chrY	18491740	18547698	0	46.8927	0	46.8943	0	0	0
ENSG00000279652	ENSG00000279652	lncRNA	chr22	35992321	36000469	0.0528794	55.4407	0.000204781	48.8873	0.0523153	0.0674633	0.0388597
ENSG00000237406	NDUFA9P1	processed_pseudogene	chr22	35897270	35898404	0.0438304	54.3345	4.43316e-05	47.413	0.036498	0.0494987	0.0454947
ENSG00000100320	RBFOX2	protein_coding	chr22	35738736	36028824	17.0205	90.0923	7.45751	86.8606	13.975	17.8355	19.2511
ENSG00000128313	APOL5	protein_coding	chr22	35717872	35729483	0	46.8927	0	46.8943	0	0	0
ENSG00000228587	ENSG00000228587	lncRNA	chr22	35685940	35689373	0	46.8927	0	46.8943	0	0	0
ENSG00000221963	APOL6	protein_coding	chr22	35648446	35668404	7.9578	85.2652	0.685679	78.3552	7.08255	8.06206	8.72879
ENSG00000198125	MB	protein_coding	chr22	35606764	35637951	1.22202	75.7371	1.52778	81.06	2.62236	0.282942	0.760772
ENSG00000100297	MCM5	protein_coding	chr22	35400134	35425431	25.5805	92.7038	11.4739	88.3725	28.7235	21.9928	26.0254
ENSG00000100292	HMOX1	protein_coding	chr22	35380361	35394214	18.2179	90.5112	143.32	95.6933	4.80072	22.0446	27.8083
ENSG00000274280	MIR6069	miRNA	chr22	35336721	35336799	0	46.8927	0	46.8943	0	0	0
ENSG00000100284	TOM1	protein_coding	chr22	35299275	35347992	28.1912	93.2929	29.6965	91.4651	22.1697	32.7841	29.6197
ENSG00000273176	ENSG00000273176	lncRNA	chr22	35298838	35299541	0	46.8927	0	46.8943	0	0	0
ENSG00000100281	HMGXB4	protein_coding	chr22	35257452	35295807	14.3543	88.9992	10.3128	88.0093	11.3053	14.0512	17.7065
[truncated: 59,115 more rows]
