# Supplementary material for: Targeting neddylation sensitizes colorectal cancer to topoisomerase I inhibitors by inactivating the DCAF13-CRL4 ubiquitin ligase complex
Source: Nat Commun. 2023 Jun 23;14:3762. doi: 10.1038/s41467-023-39374-9 (PMC10290057; doi:10.1038/s41467-023-39374-9)
Supplement: Supplementary file 16 — Supplementary Dataset 4 [file 41467_2023_39374_MOESM16_ESM.xlsx]

## Sheet: Cumulative
Groups	Group	Animal ID	Day	Condition	Weight	Brain Weight	Brain % BW	Heart Weight	Heart % BW	Kidney Weight	Kidney % BW	Liver Weight	Liver % BW	Lung Weight	Lung % BW	Spleen Weight	Spleen % BW	ALB	ALP	ALT	AMY	TBIL	BUN	Ca	PHOS	CRE	GLU	Na Plus	KPlus	TP	GLOB	QC	HEM	LIP	ICT	WBC	NE	LY	MO	EO	BA	RBC	Hb	HCT	MCV	MCH	MCHC	RDW	Retics
1	Vehicle	84	Day 10	Fresh	24.37	0.483	1.98	0.126	0.52	0.368	1.51	1.25	5.13	0.16	0.66	0.135	0.55	4	88	33	1002	0.3	23	10.8	10.2	0.3	233	155	8.5	5.6	1.6	OK	0	0	0	2.56	1.76	0.59	0.17	0.04	0.01	9.51	14.5	45.5	47.8	15.2	31.9	12.1	1
1	Vehicle	85	Day 10	Fresh	22.86	0.438	1.92	0.132	0.58	0.343	1.5	1.185	5.18	0.162	0.71	0.106	0.46	4.2	98	27	819	0.3	27	11.3	9.9	0.4	214	163	8.4	5.6	1.3	OK	1+	0	0	2.18	1.43	0.58	0.15	0.01	0.01	9.45	14.6	48.1	50.9	15.4	30.4	12.4	75.6
1	Vehicle	88	Day 22	Fresh	25.65	0.463	1.8	0.135	0.53	0.359	1.4	1.479	5.77	0.161	0.63	0.163	0.64	4.3	93	32	965	0.2	26	11	10.6	0.3	220	163	8	5.7	1.4	OK	1+	0	0	2.24	1.21	0.98	0.05	0	0	9.84	14.6	46.3	47.1	14.8	31.5	13	1
1	Vehicle	89	Day 22	Fresh	24.7	0.436	1.77	0.138	0.56	0.385	1.56	1.536	6.22	0.152	0.62	0.173	0.7	4	85	27	881	0.2	28	11	11.4	0.2	224	156	8.5	5.8	1.8	OK	1+	0	0	5.04	1.59	3.07	0.22	0.13	0.03	9.25	14.2	45.8	49.5	15.4	31	13.1	93.4
1	Vehicle	99	Day 22	Fresh	24.05	0.453	1.88	0.131	0.54	0.464	1.93	1.28	5.32	0.182	0.76	0.104	0.43	4	81	35	964	0.3	16	11.2	9.4	0.3	253	162	8.8	5.8	1.8	OK	0	0	0	2.44	1.14	1.13	0.11	0.03	0.02	9.87	14.3	55.3	56	14.5	25.9	13.1	461.9
2	IRI	83	Day 10	Fresh	26.28	0.452	1.72	0.139	0.53	0.388	1.48	1.363	5.19	0.168	0.64	0.119	0.45	4	113	29	722	0.2	14	11.2	10.8	0.2	237	155	8.8	5.2	1.2	OK	1+	0	0	1.94	1.12	0.69	0.1	0.02	0.01	8.57	13.3	43.2	50.4	15.5	30.8	13.6	129.4
2	IRI	92	Day 10	Fresh	24.29	0.485	2	0.144	0.59	0.376	1.55	1.335	5.5	0.149	0.61	0.124	0.51	4.3	120	25	1011	0.3	19	11	10.6	0.2	245	159	8.4	5.5	1.2	OK	0	0	0	3.32	1.04	2.02	0.21	0.03	0.02	7.97	12.4	38.5	48.3	15.6	32.2	12.7	39.1
2	IRI	93	Day 22	Fresh	23.41	0.469	2	0.121	0.52	0.384	1.64	1.253	5.35	0.151	0.64	0.14	0.6	4.1	111	44	928	0.3	24	11.6	10.5	0.2	200	158	9.4	5.6	1.5	OK	1+	0	0	5.38	2.66	2.48	0.21	0.01	0.01	9.41	14.6	54.3	57.7	15.5	26.9	14.1	549.5
2	IRI	94	Day 22	Fresh	24.04	0.473	1.97	0.148	0.62	0.411	1.71	1.276	5.31	0.163	0.68	0.139	0.58	4.1	110	30	1001	0.2	21	11.4	12.2	0.2	223	161	9	5.3	1.2	OK	0	0	0	2.4	1.42	0.86	0.07	0.04	0	8.72	14.3	51.8	59.4	16.4	27.6	13.6	949.6
2	IRI	100	Day 22	Fresh	23.22	0.455	1.96	0.116	0.5	0.359	1.55	1.281	5.52	0.151	0.65	0.2	0.86	3.8	81	29	810	0.3	25	11.2	10.3	0.2	167	155	8.7	5.3	1.5	OK	0	0	0	5.66	2.98	2.46	0.2	0.01	0.01	9.01	14	44.8	49.7	15.5	31.2	13.5	119.8
3	PEV	82	Day 10	Fresh	23.12	0.421	1.82	0.142	0.61	0.354	1.53	1.266	5.48	0.137	0.59	0.142	0.61	4.2	106	26	936	0.3	22	11	10.8	0.2	251	157	8.9	5.6	1.4	OK	0	0	0	10.54	3.78	5.22	0.71	0.59	0.24	9.15	14.4	43.1	47.1	15.7	33.4	12.7	43
3	PEV	86	Day 10	Fresh	28.18	0.469	1.66	0.133	0.47	0.382	1.36	1.235	4.38	0.165	0.59	0.151	0.54	4.3	119	27	887	0.2	22	11.4	10.8	0.3	233	162	9.2	5.5	1.1	OK	0	0	0	10.42	3.28	5.69	0.85	0.44	0.18	9.41	14.2	43.3	46	15.1	32.8	12.2	0.9
3	PEV	87	Day 22	Fresh	25.11	0.444	1.77	0.147	0.59	0.422	1.68	1.477	5.88	0.191	0.76	0.182	0.72	4.1	79	49	879	0.3	25	13.3	14.3	0.2	417	161	10.3	6	1.8	OK	1+	0	0	4.24	1.45	2.67	0.08	0.02	0.01	10.12	15.7	57.3	56.6	15.5	27.4	13.4	477.7
3	PEV	90	Day 22	Fresh	25.1	0.475	1.89	0.135	0.54	0.42	1.67	1.421	5.66	0.175	0.7	0.157	0.63	4.1	91	24	883	0.3	16	11.8	12.5	0.2	269	161	9.3	5.3	1.3	OK	0	0	0	8.82	2.34	6.2	0.27	0.01	0	9.96	15.1	48.4	48.6	15.2	31.2	12.7	40.8
3	PEV	98	Day 22	Fresh	23.71	0.438	1.85	0.133	0.56	0.404	1.7	1.329	5.61	0.147	0.62	0.143	0.6	3.8	92	43	740	0.3	19	11.3	11	0.2	194	158	9	6	2.2	OK	1+	0	0	4.46	2.34	1.94	0.16	0.01	0	9.66	14.7	45.9	47.5	15.2	32	12.2	1
4	IRI/PEV	81	Day 10	Fresh	24.61	0.468	1.9	0.137	0.56	0.372	1.51	1.376	5.59	0.18	0.73	0.135	0.55	4.2	106	40	708	0.3	21	11	12.1	0.3	207	157	9.2	5.6	1.5	OK	1+	1+	0	2.8	1.13	1.44	0.22	0	0.01	9.93	15.8	56.3	56.7	15.9	28.1	13	563
4	IRI/PEV	91	Day 10	Fresh	21.76	0.43	1.98	0.124	0.57	0.35	1.61	1.136	5.22	0.133	0.61	0.088	0.4	4.2	117	36	810	0.3	20	10.9	9.4	0.2	205	157	8.4	5.5	1.3	OK	0	0	0	3.44	1.35	1.87	0.14	0.07	0.02	8.99	13.4	41	45.6	14.9	32.7	11.9	0.9
4	IRI/PEV	95	Day 22	Fresh	20.78	0.424	2.04	0.109	0.52	0.317	1.53	1.012	4.87	0.141	0.68	0.112	0.54	4.4	83	49	818	0.3	20	11.2	9.1	0.3	168	161	8.7	6	1.6	OK	0	0	0	8.14	2.05	5.79	0.27	0.03	0	9.62	14.7	44.9	46.7	15.3	32.7	14.3	87.5
4	IRI/PEV	96	Day 22	Fresh	24.95	0.407	1.63	0.158	0.63	0.392	1.57	1.318	5.28	0.171	0.69	0.152	0.61	4.3	85	38	808	0.3	19	11.6	8.2	0.2	170	162	7.9	5.8	1.5	OK	1+	0	0	5.88	1.95	3.62	0.24	0.05	0.02	9.68	15.5	44.2	45.7	16	35.1	13.5	108.4
4	IRI/PEV	97	Day 22	Fresh	25.23	0.464	1.84	0.157	0.62	0.464	1.84	1.467	5.81	0.173	0.69	0.136	0.54	4.2	99	38	836	0.3	15	11.7	12.8	0.2	258	158	9.8	5.5	1.3	OK	0	0	0	4.54	2.03	2.22	0.18	0.09	0.01	9.53	14.6	44.4	46.6	15.3	32.9	13.6	78.1
[truncated: 2 more columns]
