# Supplementary material for: Targeting neddylation sensitizes colorectal cancer to topoisomerase I inhibitors by inactivating the DCAF13-CRL4 ubiquitin ligase complex
Source: Nat Commun. 2023 Jun 23;14:3762. doi: 10.1038/s41467-023-39374-9 (PMC10290057; doi:10.1038/s41467-023-39374-9)
Supplement: Supplementary file 17 — Supplementary Dataset 5 [file 41467_2023_39374_MOESM17_ESM.xlsx]

## Sheet: Proteins
Accession	Gene Symbol	Description	# Unique Peptides	# Peptides	# PSMs
P23246	SFPQ	Splicing factor, proline- and glutamine-rich	44	45	295
P11387	TOP1	DNA topoisomerase 1	63	63	261
Q6P2Q9	PRPF8	Pre-mRNA-processing-splicing factor 8	101	102	227
Q15233	NONO	Non-POU domain-containing octamer-binding protein	37	39	215
O75643	SNRNP200	U5 small nuclear ribonucleoprotein 200 kDa helicase	94	94	211
P35579	MYH9	Myosin-9	99	114	203
O43143	DHX15	Pre-mRNA-splicing factor ATP-dependent RNA helicase DHX15	48	49	199
P60709, P63261	ACTB, ACTG1	Actin, cytoplasmic 1/2	7	21	196
P12270	TPR	Nucleoprotein TPR	102	102	185
Q7L7L0, P04908	HIST3H2A, HIST1H2AB	Histone H2A type 3, Histone H2A type 1-B/E	3	10	165
Q16777, Q6FI13	HIST2H2AC, HIST2H2AA3	Histone H2A type 2-A/C	4	10	161
P09874	PARP1	Poly [ADP-ribose] polymerase 1	50	50	157
Q08211	DHX9	ATP-dependent RNA helicase A	51	51	151
P22626	HNRNPA2B1	Heterogeneous nuclear ribonucleoproteins A2/B1	28	33	149
Q00839	HNRNPU	Heterogeneous nuclear ribonucleoprotein U	42	42	147
Q71UI9, P0C0S5	H2AFV/Z	Histone H2A.V/Z	4	6	146
Q14204	DYNC1H1	Cytoplasmic dynein 1 heavy chain 1	117	117	143
P43243	MATR3	Matrin-3	38	38	143
P78527	PRKDC	DNA-dependent protein kinase catalytic subunit	107	107	137
Q12906	ILF3	Interleukin enhancer-binding factor 3	42	48	133
Q96T58	SPEN	Msx2-interacting protein	85	85	131
P39023	RPL3	60S ribosomal protein L3	27	27	130
P14866	HNRNPL	Heterogeneous nuclear ribonucleoprotein L	28	29	129
P35580	MYH10	Myosin-10	69	84	127
P09651	HNRNPA1	Heterogeneous nuclear ribonucleoprotein A1	20	26	122
P68133, P68032	ACTA1, ACTC1	Actin, alpha skeletal muscle, Actin, alpha cardiac muscle 1	1	12	119
P16104	H2AFX	Histone H2AX	2	9	112
Q15393	SF3B3	Splicing factor 3B subunit 3	31	31	105
P68363	TUBA1B	Tubulin alpha-1B chain	1	20	105
Q15149	PLEC	Plectin	85	91	103
Q8IUE6	HIST2H2AB	Histone H2A type 2-B	1	6	102
P49327	FASN	Fatty acid synthase	62	62	101
P02545	LMNA	Prelamin-A/C	53	54	99
P07437	TUBB	Tubulin beta chain	4	25	99
P62987, P62979, P0CG47, P0CG48	UBA52, RPS27A, UBB/C	Ubiquitin-60S ribosomal protein L40, Ubiquitin-40S ribosomal protein S27a, Polyubiquitin-B/C	10	10	97
P68371	TUBB4B	Tubulin beta-4B chain	1	25	96
P49736	MCM2	DNA replication licensing factor MCM2	44	44	95
P62995	TRA2B	Transformer-2 protein homolog beta	11	12	95
Q71U36	TUBA1A	Tubulin alpha-1A chain	1	20	92
P52597	HNRNPF	Heterogeneous nuclear ribonucleoprotein F	18	20	90
P31943	HNRNPH1	Heterogeneous nuclear ribonucleoprotein H	10	19	90
O43707	ACTN4	Alpha-actinin-4	37	52	86
Q14980	NUMA1	Nuclear mitotic apparatus protein 1	68	68	86
Q92576	PHF3	PHD finger protein 3	57	57	85
Q8TEM1	NUP210	Nuclear pore membrane glycoprotein 210	42	42	84
Q8N2W9	PIAS4	E3 SUMO-protein ligase PIAS4	16	16	83
Q15424	SAFB	Scaffold attachment factor B1	24	38	83
Q13885	TUBB2A	Tubulin beta-2A chain	1	24	83
Q9BVA1	TUBB2B	Tubulin beta-2B chain	1	24	83
P49792	RANBP2	E3 SUMO-protein ligase RanBP2	63	63	80
Q14839	CHD4	Chromodomain-helicase-DNA-binding protein 4	37	50	79
P22087	FBL	rRNA 2'-O-methyltransferase fibrillarin	20	20	78
P57053	H2BFS	Histone H2B type F-S	8	10	78
Q14151	SAFB2	Scaffold attachment factor B2	26	40	77
Q86XP3	DDX42	ATP-dependent RNA helicase DDX42	38	38	75
Q8TAQ2	SMARCC2	SWI/SNF complex subunit SMARCC2	31	41	75
P68104, Q5VTE0	EEF1A1, EEF1A1P5	Elongation factor 1-alpha 1, Putative elongation factor 1-alpha-like 3	11	22	73
Q6S8J3	POTEE	POTE ankyrin domain family member E	1	8	73
P04350	TUBB4A	Tubulin beta-4A chain	2	20	70
P08670	VIM	Vimentin	38	39	68
O14646	CHD1	Chromodomain-helicase-DNA-binding protein 1	40	49	67
Q9NR30	DDX21	Nucleolar RNA helicase 2	32	34	66
Q12788	TBL3	Transducin beta-like protein 3	19	19	65
P51991	HNRNPA3	Heterogeneous nuclear ribonucleoprotein A3	26	29	64
Q14690	PDCD11	Protein RRP5 homolog	47	47	62
Q9Y5B9	SUPT16H	FACT complex subunit SPT16	30	30	61
Q562R1	ACTBL2	Beta-actin-like protein 2	3	8	60
P26641	EEF1G	Elongation factor 1-gamma	23	23	59
P21333	FLNA	Filamin-A	51	52	59
Q15029	EFTUD2	116 kDa U5 small nuclear ribonucleoprotein component	26	27	58
Q15019	SEPT2	Septin-2	19	19	58
P61978	HNRNPK	Heterogeneous nuclear ribonucleoprotein K	18	18	56
Q9UGU0	TCF20	Transcription factor 20	37	37	55
P26358	DNMT1	DNA (cytosine-5)-methyltransferase 1	44	44	54
P13639	EEF2	Elongation factor 2	32	33	54
O95613	PCNT	Pericentrin	47	47	53
P06733	ENO1	Alpha-enolase	33	33	51
Q14697	GANAB	Neutral alpha-glucosidase AB	30	30	50
Q6KC79	NIPBL	Nipped-B-like protein	34	34	50
P38159	RBMX	RNA-binding motif protein, X chromosome	10	24	50
O60885	BRD4	Bromodomain-containing protein 4	31	31	49
P10412	HIST1H1E	Histone H1.4	5	18	49
P51532	SMARCA4	Transcription activator BRG1	21	33	49
Q92922	SMARCC1	SWI/SNF complex subunit SMARCC1	23	33	49
P49750	YLPM1	YLP motif-containing protein 1	34	34	49
Q8N684	CPSF7	Cleavage and polyadenylation specificity factor subunit 7	17	17	48
P07910	HNRNPC	Heterogeneous nuclear ribonucleoproteins C1/C2	19	19	48
P08238	HSP90AB1	Heat shock protein HSP 90-beta	12	23	48
P0DMV9	HSPA1B	Heat shock 70 kDa protein 1B	25	28	48
Q06830	PRDX1	Peroxiredoxin-1	13	17	48
P16403	HIST1H1C	Histone H1.2	3	16	46
P55795	HNRNPH2	Heterogeneous nuclear ribonucleoprotein H2	5	13	46
Q93009	USP7	Ubiquitin carboxyl-terminal hydrolase 7	34	34	46
P16402	HIST1H1D	Histone H1.3	3	15	45
Q92499	DDX1	ATP-dependent RNA helicase DDX1	19	19	43
P58107	EPPK1	Epiplakin	26	32	43
P26599	PTBP1	Polypyrimidine tract-binding protein 1	18	18	43
Q969X6	UTP4	U3 small nucleolar RNA-associated protein 4 homolog	18	18	43
P54886	ALDH18A1	Delta-1-pyrroline-5-carboxylate synthase	22	22	42
P14618	PKM	Pyruvate kinase PKM	26	26	42
O95785	WIZ	Protein Wiz	26	26	42
P04406	GAPDH	Glyceraldehyde-3-phosphate dehydrogenase	18	18	41
O75367	H2AFY	Core histone macro-H2A.1	11	13	41
P25205	MCM3	DNA replication licensing factor MCM3	31	31	41
Q9UQE7	SMC3	Structural maintenance of chromosomes protein 3	32	32	41
Q05639	EEF1A2	Elongation factor 1-alpha 2	1	12	40
O15027	SEC16A	Protein transport protein Sec16A	30	30	40
Q9NTJ3	SMC4	Structural maintenance of chromosomes protein 4	28	28	40
P49711	CTCF	Transcriptional repressor CTCF	18	18	39
Q15717	ELAVL1	ELAV-like protein 1	20	20	39
O75400	PRPF40A	Pre-mRNA-processing factor 40 homolog A	22	22	39
Q9BUF5	TUBB6	Tubulin beta-6 chain	5	13	39
Q96JM2	ZNF462	Zinc finger protein 462	26	26	39
Q9UIG0	BAZ1B	Tyrosine-protein kinase BAZ1B	32	33	38
Q13838	DDX39B	Spliceosome RNA helicase DDX39B	6	18	38
O00571	DDX3X	ATP-dependent RNA helicase DDX3X	17	18	38
P62805	HIST1H4A	Histone H4	11	11	38
Q13151	HNRNPA0	Heterogeneous nuclear ribonucleoprotein A0	16	18	38
P56270	MAZ	Myc-associated zinc finger protein	11	14	38
Q9UMS4	PRPF19	Pre-mRNA-processing factor 19	16	16	38
Q15637	SF1	Splicing factor 1	12	12	38
Q2TAY7	SMU1	WD40 repeat-containing protein SMU1	20	20	38
Q10570	CPSF1	Cleavage and polyadenylation specificity factor subunit 1	18	18	37
Q16531	DDB1	DNA damage-binding protein 1	23	23	37
Q7Z3K3	POGZ	Pogo transposable element with ZNF domain	16	16	37
Q15269	PWP2	Periodic tryptophan protein 2 homolog	11	11	37
Q07157	TJP1	Tight junction protein ZO-1	29	30	37
Q9P2D1	CHD7	Chromodomain-helicase-DNA-binding protein 7	20	27	36
P60842	EIF4A1	Eukaryotic initiation factor 4A-I	16	17	36
P20700	LMNB1	Lamin-B1	26	30	35
Q01082	SPTBN1	Spectrin beta chain, non-erythrocytic 1	29	31	35
P04637	TP53	Cellular tumor antigen p53	22	22	35
Q9C0J8	WDR33	pre-mRNA 3' end processing protein WDR33	24	25	35
O14647	CHD2	Chromodomain-helicase-DNA-binding protein 2	16	25	34
Q00610	CLTC	Clathrin heavy chain 1	20	20	34
P07900	HSP90AA1	Heat shock protein HSP 90-alpha	5	15	34
Q9Y383	LUC7L2	Putative RNA-binding protein Luc7-like 2	9	14	34
Q8WWQ0	PHIP	PH-interacting protein	29	29	34
Q96E39	RBMXL1	RNA binding motif protein, X-linked-like-1	2	16	34
P18754	RCC1	Regulator of chromosome condensation	13	13	34
P12814	ACTN1	Alpha-actinin-1	6	21	33
P33993	MCM7	DNA replication licensing factor MCM7	22	22	33
Q9UEG4	ZNF629	Zinc finger protein 629	16	18	33
P33992	MCM5	DNA replication licensing factor MCM5	16	16	32
Q13162	PRDX4	Peroxiredoxin-4	7	10	32
Q8IXT5	RBM12B	RNA-binding protein 12B	24	24	32
P49411	TUFM	Elongation factor Tu, mitochondrial	21	21	32
O00148	DDX39A	ATP-dependent RNA helicase DDX39A	3	15	31
Q9H583	HEATR1	HEAT repeat-containing protein 1	21	21	31
P31942	HNRNPH3	Heterogeneous nuclear ribonucleoprotein H3	9	9	31
P62937	PPIA	Peptidyl-prolyl cis-trans isomerase A	9	9	31
P61313	RPL15	60S ribosomal protein L15	11	11	31
Q02878	RPL6	60S ribosomal protein L6	14	14	31
Q68CP9	ARID2	AT-rich interactive domain-containing protein 2	23	23	30
Q92466	DDB2	DNA damage-binding protein 2	18	18	30
P36578	RPL4	60S ribosomal protein L4	19	19	30
Q96ST3	SIN3A	Paired amphipathic helix protein Sin3a	25	25	30
Q12873	CHD3	Chromodomain-helicase-DNA-binding protein 3	4	17	29
Q8NAV1	PRPF38A	Pre-mRNA-splicing factor 38A	14	14	29
P50454	SERPINH1	Serpin H1	17	17	29
P51531	SMARCA2	Probable global transcription activator SNF2L2	10	22	29
Q13595	TRA2A	Transformer-2 protein homolog alpha	8	9	29
Q13263	TRIM28	Transcription intermediary factor 1-beta	16	16	29
Q5T200	ZC3H13	Zinc finger CCCH domain-containing protein 13	24	24	29
Q9P0M6	H2AFY2	Core histone macro-H2A.2	11	13	28
Q15366	PCBP2	Poly(rC)-binding protein 2	7	10	28
P24928	POLR2A	DNA-directed RNA polymerase II subunit RPB1	24	24	28
P22570	FDXR	NADPH:adrenodoxin oxidoreductase, mitochondrial	20	20	27
Q9H0A0	NAT10	RNA cytidine acetyltransferase	14	14	27
Q7Z6E9	RBBP6	E3 ubiquitin-protein ligase RBBP6	18	18	27
Q9NWH9	SLTM	SAFB-like transcription modulator	21	21	27
Q96SI9	STRBP	Spermatid perinuclear RNA-binding protein	1	7	27
Q96T88	UHRF1	E3 ubiquitin-protein ligase UHRF1	19	20	27
Q8NI36	WDR36	WD repeat-containing protein 36	15	15	27
Q9UQR1	ZNF148	Zinc finger protein 148	17	17	27
Q14692	BMS1	Ribosome biogenesis protein BMS1 homolog	14	14	26
Q8IWX8	CHERP	Calcium homeostasis endoplasmic reticulum protein	17	17	26
Q16695, P68431, Q71DI3	HIST3H3, HIST1H3A, HIST2H3A	Histone H3.1t, Histone H3.1/2	8	8	26
Q14103	HNRNPD	Heterogeneous nuclear ribonucleoprotein D0	12	14	26
P11142	HSPA8	Heat shock cognate 71 kDa protein	15	18	26
P33991	MCM4	DNA replication licensing factor MCM4	21	21	26
O15226	NKRF	NF-kappa-B-repressing factor	21	21	26
P46087	NOP2	Probable 28S rRNA (cytosine(4447)-C(5))-methyltransferase	18	18	26
P46777	RPL5	60S ribosomal protein L5	16	16	26
O60264	SMARCA5	SWI/SNF-related matrix-associated actin-dependent regulator of chromatin subfamily A member 5	12	22	26
Q14683	SMC1A	Structural maintenance of chromosomes protein 1A	24	24	26
Q9BXP5	SRRT	Serrate RNA effector molecule homolog	18	18	26
P11388	TOP2A	DNA topoisomerase 2-alpha	18	23	26
P22314	UBA1	Ubiquitin-like modifier-activating enzyme 1	14	14	26
Q12830	BPTF	Nucleosome-remodeling factor subunit BPTF	23	23	25
O43684	BUB3	Mitotic checkpoint protein BUB3	14	14	25
Q5SW79	CEP170	Centrosomal protein of 170 kDa	24	24	25
Q9NV06	DCAF13	DDB1- and CUL4-associated factor 13	17	17	25
P17844	DDX5	Probable ATP-dependent RNA helicase DDX5	13	18	25
P07195	LDHB	L-lactate dehydrogenase B chain	13	14	25
Q15365	PCBP1	Poly(rC)-binding protein 1	11	14	25
P05141	SLC25A5	ADP/ATP translocase 2	3	9	25
Q9H1A4	ANAPC1	Anaphase-promoting complex subunit 1	17	17	24
P27708	CAD	CAD protein	17	17	24
P12277	CKB	Creatine kinase B-type	13	13	24
Q13523	PRPF4B	Serine/threonine-protein kinase PRP4 homolog	16	16	24
Q96T37	RBM15	Putative RNA-binding protein 15	17	17	24
P49756	RBM25	RNA-binding protein 25	19	19	24
P12236	SLC25A6	ADP/ATP translocase 3	1	7	24
Q8WWM7	ATXN2L	Ataxin-2-like protein	19	20	23
Q9NYF8	BCLAF1	Bcl-2-associated transcription factor 1	17	17	23
Q1KMD3	HNRNPUL2	Heterogeneous nuclear ribonucleoprotein U-like protein 2	17	17	23
P46940	IQGAP1	Ras GTPase-activating-like protein IQGAP1	17	18	23
P30533	LRPAP1	Alpha-2-macroglobulin receptor-associated protein	20	20	23
P32119	PRDX2	Peroxiredoxin-2	9	10	23
Q8WXF1	PSPC1	Paraspeckle component 1	14	15	23
Q9Y230	RUVBL2	RuvB-like 2	20	20	23
Q7KZF4	SND1	Staphylococcal nuclease domain-containing protein 1	20	20	23
P26639	TARS	Threonine--tRNA ligase, cytoplasmic	15	15	23
Q8IWA0	WDR75	WD repeat-containing protein 75	9	9	23
Q92841	DDX17	Probable ATP-dependent RNA helicase DDX17	10	15	22
P09622	DLD	Dihydrolipoyl dehydrogenase, mitochondrial	16	16	22
Q9UQ80	PA2G4	Proliferation-associated protein 2G4	18	18	22
Q99959	PKP2	Plakophilin-2	17	17	22
Q5VT52	RPRD2	Regulation of nuclear pre-mRNA domain-containing protein 2	17	17	22
P13010	XRCC5	X-ray repair cross-complementing protein 5	15	15	22
Q13557	CAMK2D	Calcium/calmodulin-dependent protein kinase type II subunit delta	13	15	21
P52272	HNRNPM	Heterogeneous nuclear ribonucleoprotein M	17	17	21
Q9Y6M1	IGF2BP2	Insulin-like growth factor 2 mRNA-binding protein 2	14	15	21
Q14566	MCM6	DNA replication licensing factor MCM6	18	18	21
P40926	MDH2	Malate dehydrogenase, mitochondrial	14	14	21
P63244	RACK1	Receptor of activated protein C kinase 1	10	10	21
P26373	RPL13	60S ribosomal protein L13	9	9	21
P46776	RPL27A	60S ribosomal protein L27a	7	7	21
Q13242	SRSF9	Serine/arginine-rich splicing factor 9	14	15	21
P21796	VDAC1	Voltage-dependent anion-selective channel protein 1	12	13	21
Q8N1G0	ZNF687	Zinc finger protein 687	11	11	21
Q8TDN6	BRIX1	Ribosome biogenesis protein BRX1 homolog	13	13	20
Q9NYV4	CDK12	Cyclin-dependent kinase 12	14	16	20
Q7Z7K6	CENPV	Centromere protein V	11	11	20
Q9ULV4	CORO1C	Coronin-1C	14	14	20
P38919	EIF4A3	Eukaryotic initiation factor 4A-III	11	12	20
P19338	NCL	Nucleolin	16	16	20
P62136	PPP1CA	Serine/threonine-protein phosphatase PP1-alpha catalytic subunit	4	13	20
Q99873	PRMT1	Protein arginine N-methyltransferase 1	11	11	20
Q9P258	RCC2	Protein RCC2	16	16	20
Q07020	RPL18	60S ribosomal protein L18	9	9	20
P62917	RPL8	60S ribosomal protein L8	13	13	20
Q92766	RREB1	Ras-responsive element-binding protein 1	16	16	20
Q9NVA2	SEPT11	Septin-11	10	14	20
A6NHR9	SMCHD1	Structural maintenance of chromosomes flexible hinge domain-containing protein 1	20	20	20
P08621	SNRNP70	U1 small nuclear ribonucleoprotein 70 kDa	15	15	20
Q07955	SRSF1	Serine/arginine-rich splicing factor 1	12	13	20
Q02880	TOP2B	DNA topoisomerase 2-beta	13	18	20
Q96MU7	YTHDC1	YTH domain-containing protein 1	16	16	20
O96019	ACTL6A	Actin-like protein 6A	14	14	19
Q9H2P0	ADNP	Activity-dependent neuroprotector homeobox protein	17	17	19
P27695	APEX1	DNA-(apurinic or apyrimidinic site) lyase	10	10	19
O14497	ARID1A	AT-rich interactive domain-containing protein 1A	16	16	19
Q9BQ39	DDX50	ATP-dependent RNA helicase DDX50	6	8	19
Q7L2E3	DHX30	Putative ATP-dependent RNA helicase DHX30	16	16	19
Q14241	ELOA	Elongin-A	14	14	19
Q92769	HDAC2	Histone deacetylase 2	8	14	19
Q99729	HNRNPAB	Heterogeneous nuclear ribonucleoprotein A/B	11	12	19
Q9NU22	MDN1	Midasin	19	19	19
Q8NFH3	NUP43	Nucleoporin Nup43	11	11	19
Q02809	PLOD1	Procollagen-lysine,2-oxoglutarate 5-dioxygenase 1	15	15	19
O76021	RSL1D1	Ribosomal L1 domain-containing protein 1	14	14	19
Q16181	SEPT7	Septin-7	14	15	19
Q12824	SMARCB1	SWI/SNF-related matrix-associated actin-dependent regulator of chromatin subfamily B member 1	11	11	19
Q96DI7	SNRNP40	U5 small nuclear ribonucleoprotein 40 kDa protein	13	13	19
O75494	SRSF10	Serine/arginine-rich splicing factor 10	4	7	19
Q9NRY4	ARHGAP35	Rho GTPase-activating protein 35	15	15	18
P40227	CCT6A	T-complex protein 1 subunit zeta	14	14	18
Q13409	DYNC1I2	Cytoplasmic dynein 1 intermediate chain 2	14	14	18
Q16658	FSCN1	Fascin	13	13	18
O14979	HNRNPDL	Heterogeneous nuclear ribonucleoprotein D-like	8	10	18
Q15003	NCAPH	Condensin complex subunit 2	15	15	18
Q9H6R4	NOL6	Nucleolar protein 6	15	15	18
Q86U86	PBRM1	Protein polybromo-1	15	15	18
P12004	PCNA	Proliferating cell nuclear antigen	13	13	18
Q99623	PHB2	Prohibitin-2	13	13	18
P78406	RAE1	mRNA export factor	9	9	18
Q8IY67	RAVER1	Ribonucleoprotein PTB-binding 1	12	12	18
Q09028	RBBP4	Histone-binding protein RBBP4	5	10	18
Q15428	SF3A2	Splicing factor 3A subunit 2	12	12	18
Q8ND82	ZNF280C	Zinc finger protein 280C	15	15	18
Q9NRG9	AAAS	Aladin	9	9	17
P29692	EEF1D	Elongation factor 1-delta	11	11	17
B5ME19, Q99613	EIF3CL, EIF3C	Eukaryotic translation initiation factor 3 subunit C-like protein, Eukaryotic translation initiation factor 3 subunit C	13	13	17
Q12789	GTF3C1	General transcription factor 3C polypeptide 1	16	16	17
Q86VI3	IQGAP3	Ras GTPase-activating-like protein IQGAP3	12	13	17
P49257	LMAN1	Protein ERGIC-53	8	8	17
Q92621	NUP205	Nuclear pore complex protein Nup205	17	17	17
P63000	RAC1	Ras-related C3 botulinum toxin substrate 1	4	8	17
Q96PK6	RBM14	RNA-binding protein 14	14	14	17
Q9Y3I0	RTCB	tRNA-splicing ligase RtcB homolog	10	10	17
P62314	SNRPD1	Small nuclear ribonucleoprotein Sm D1	4	4	17
P61956	SUMO2	Small ubiquitin-related modifier 2	3	3	17
O94901	SUN1	SUN domain-containing protein 1	13	13	17
Q9Y2W1	THRAP3	Thyroid hormone receptor-associated protein 3	14	14	17
Q12931	TRAP1	Heat shock protein 75 kDa, mitochondrial	7	8	17
Q14157	UBAP2L	Ubiquitin-associated protein 2-like	12	12	17
P12956	XRCC6	X-ray repair cross-complementing protein 6	13	13	17
Q9H582	ZNF644	Zinc finger protein 644	11	11	17
Q14137	BOP1	Ribosome biogenesis protein BOP1	11	11	16
Q8IVM0	CCDC50	Coiled-coil domain-containing protein 50	10	10	16
P53621	COPA	Coatomer subunit alpha	13	13	16
Q16630	CPSF6	Cleavage and polyadenylation specificity factor subunit 6	11	11	16
Q14247	CTTN	Src substrate cortactin	15	15	16
Q92620	DHX38	Pre-mRNA-splicing factor ATP-dependent RNA helicase PRP16	12	12	16
O15550	KDM6A	Lysine-specific demethylase 6A	16	16	16
O94776	MTA2	Metastasis-associated protein MTA2	12	14	16
P06748	NPM1	Nucleophosmin	9	9	16
P62140	PPP1CB	Serine/threonine-protein phosphatase PP1-beta catalytic subunit	2	10	16
Q9UKM9	RALY	RNA-binding protein Raly	14	14	16
P62826	RAN	GTP-binding nuclear protein Ran	9	9	16
Q16576	RBBP7	Histone-binding protein RBBP7	5	10	16
P23396	RPS3	40S ribosomal protein S3	15	15	16
P62241	RPS8	40S ribosomal protein S8	10	10	16
Q92599	SEPT8	Septin-8	9	12	16
Q8WXF0	SRSF12	Serine/arginine-rich splicing factor 12	4	7	16
Q13148	TARDBP	TAR DNA-binding protein 43	9	9	16
P17987	TCP1	T-complex protein 1 subunit alpha	12	12	16
Q8TF68	ZNF384	Zinc finger protein 384	6	8	16
Q92610	ZNF592	Zinc finger protein 592	9	9	16
O00154	ACOT7	Cytosolic acyl coenzyme A thioester hydrolase	9	9	15
Q9Y305	ACOT9	Acyl-coenzyme A thioesterase 9, mitochondrial	10	10	15
Q92747	ARPC1A	Actin-related protein 2/3 complex subunit 1A	11	11	15
P25705	ATP5A1	ATP synthase subunit alpha, mitochondrial	14	14	15
P00918	CA2	Carbonic anhydrase 2	10	10	15
Q05048	CSTF1	Cleavage stimulation factor subunit 1	11	11	15
P56545	CTBP2	C-terminal-binding protein 2	7	10	15
P14868	DARS	Aspartate--tRNA ligase, cytoplasmic	14	14	15
P39656	DDOST	Dolichyl-diphosphooligosaccharide--protein glycosyltransferase 48 kDa subunit	12	12	15
O43390	HNRNPR	Heterogeneous nuclear ribonucleoprotein R	8	12	15
Q12905	ILF2	Interleukin enhancer-binding factor 2	9	9	15
Q9UHB6	LIMA1	LIM domain and actin-binding protein 1	13	13	15
Q8IVS2	MCAT	Malonyl-CoA-acyl carrier protein transacylase, mitochondrial	11	11	15
Q13330	MTA1	Metastasis-associated protein MTA1	10	14	15
P52948	NUP98	Nuclear pore complex protein Nup98-Nup96	14	14	15
P30876	POLR2B	DNA-directed RNA polymerase II subunit RPB2	12	12	15
P36873	PPP1CC	Serine/threonine-protein phosphatase PP1-gamma catalytic subunit	1	10	15
P62834	RAP1A	Ras-related protein Rap-1A	10	10	15
Q15287	RNPS1	RNA-binding protein with serine-rich domain 1	5	5	15
P62750	RPL23A	60S ribosomal protein L23a	9	9	15
Q9Y265	RUVBL1	RuvB-like 1	12	12	15
Q9UQ35	SRRM2	Serine/arginine repetitive matrix protein 2	15	15	15
P29401	TKT	Transketolase	11	11	15
O96008	TOMM40	Mitochondrial import receptor subunit TOM40 homolog	8	8	15
Q9BV38	WDR18	WD repeat-containing protein 18	9	9	15
Q5BKZ1	ZNF326	DBIRD complex subunit ZNF326	11	11	15
Q86UK7	ZNF598	E3 ubiquitin-protein ligase ZNF598	13	13	15
Q5VV52	ZNF691	Zinc finger protein 691	6	7	15
P61158	ACTR3	Actin-related protein 3	11	11	14
P60953	CDC42	Cell division control protein 42 homolog	7	8	14
P68400	CSNK2A1	Casein kinase II subunit alpha	10	10	14
P09211	GSTP1	Glutathione S-transferase P	7	7	14
Q9BUJ2	HNRNPUL1	Heterogeneous nuclear ribonucleoprotein U-like protein 1	12	12	14
Q03252	LMNB2	Lamin-B2	9	13	14
Q9ULC4	MCTS1	Malignant T-cell-amplified sequence 1	5	5	14
Q8IWS0	PHF6	PHD finger protein 6	10	10	14
Q9H0U4	RAB1B	Ras-related protein Rab-1B	4	9	14
P27635	RPL10	60S ribosomal protein L10	8	8	14
Q02543	RPL18A	60S ribosomal protein L18a	9	9	14
P62701	RPS4X	40S ribosomal protein S4, X isoform	12	12	14
O94979	SEC31A	Protein transport protein Sec31A	10	10	14
Q9UHD8	SEPT9	Septin-9	9	9	14
Q15459	SF3A1	Splicing factor 3A subunit 1	13	13	14
P45880	VDAC2	Voltage-dependent anion-selective channel protein 2	9	9	14
O75083	WDR1	WD repeat-containing protein 1	11	11	14
Q99676	ZNF184	Zinc finger protein 184	5	7	14
P55265	ADAR	Double-stranded RNA-specific adenosine deaminase	8	8	13
P23526	AHCY	Adenosylhomocysteinase	12	12	13
Q8IY63	AMOTL1	Angiomotin-like protein 1	9	10	13
Q12955	ANK3	Ankyrin-3	12	13	13
O14874	BCKDK	[3-methyl-2-oxobutanoate dehydrogenase [lipoamide]] kinase, mitochondrial	8	8	13
A5YKK6	CNOT1	CCR4-NOT transcription complex subunit 1	13	13	13
Q9NVP1	DDX18	ATP-dependent RNA helicase DDX18	10	10	13
Q9Y2L1	DIS3	Exosome complex exonuclease RRP44	8	8	13
P05198	EIF2S1	Eukaryotic translation initiation factor 2 subunit 1	9	9	13
P49915	GMPS	GMP synthase [glutamine-hydrolyzing]	10	10	13
Q14739	LBR	Lamin-B receptor	4	4	13
P46013	MKI67	Proliferation marker protein Ki-67	12	12	13
P49959	MRE11	Double-strand break repair protein MRE11	9	9	13
Q9BZE1	MRPL37	39S ribosomal protein L37, mitochondrial	10	10	13
Q02218	OGDH	2-oxoglutarate dehydrogenase, mitochondrial	11	11	13
P07737	PFN1	Profilin-1	7	7	13
P35232	PHB	Prohibitin	11	11	13
O43660	PLRG1	Pleiotropic regulator 1	9	9	13
Q15427	SF3B4	Splicing factor 3B subunit 4	7	7	13
P28370	SMARCA1	Probable global transcription activator SNF2L1	1	11	13
P31483	TIA1	Nucleolysin TIA-1 isoform p40	6	9	13
Q01085	TIAL1	Nucleolysin TIAR	6	9	13
P26368	U2AF2	Splicing factor U2AF 65 kDa subunit	9	9	13
P22695	UQCRC2	Cytochrome b-c1 complex subunit 2, mitochondrial	8	8	13
Q8IZH2	XRN1	5'-3' exoribonuclease 1	13	13	13
Q8NB50	ZFP62	Zinc finger protein 62 homolog	4	5	13
Q96ME7	ZNF512	Zinc finger protein 512	9	9	13
Q8N3C0	ASCC3	Activating signal cointegrator 1 complex subunit 3	11	11	12
Q13363	CTBP1	C-terminal-binding protein 1	7	10	12
P00387	CYB5R3	NADH-cytochrome b5 reductase 3	7	7	12
P15311	EZR	Ezrin	5	11	12
Q6UN15	FIP1L1	Pre-mRNA 3'-end-processing factor FIP1	9	9	12
Q8TEQ6	GEMIN5	Gem-associated protein 5	7	7	12
P78347	GTF2I	General transcription factor II-I	11	11	12
Q13547	HDAC1	Histone deacetylase 1	3	9	12
Q03164	KMT2A	Histone-lysine N-methyltransferase 2A	9	9	12
P51608	MECP2	Methyl-CpG-binding protein 2	11	11	12
Q9HCD5	NCOA5	Nuclear receptor coactivator 5	8	8	12
Q9Y618	NCOR2	Nuclear receptor corepressor 2	11	11	12
O96028	NSD2	Histone-lysine N-methyltransferase NSD2	7	8	12
Q13136	PPFIA1	Liprin-alpha-1	11	11	12
Q13427	PPIG	Peptidyl-prolyl cis-trans isomerase G	10	10	12
Q12972	PPP1R8	Nuclear inhibitor of protein phosphatase 1	8	8	12
Q12923	PTPN13	Tyrosine-protein phosphatase non-receptor type 13	11	11	12
P62820	RAB1A	Ras-related protein Rab-1A	3	8	12
P61006	RAB8A	Ras-related protein Rab-8A	5	9	12
P60763	RAC3	Ras-related C3 botulinum toxin substrate 3	2	6	12
P18124	RPL7	60S ribosomal protein L7	11	11	12
Q13435	SF3B2	Splicing factor 3B subunit 2	12	12	12
P18583	SON	Protein SON	12	12	12
P84103	SRSF3	Serine/arginine-rich splicing factor 3	6	7	12
P63165	SUMO1	Small ubiquitin-related modifier 1	4	4	12
Q7L7X3	TAOK1	Serine/threonine-protein kinase TAO 1	7	9	12
Q9Y490	TLN1	Talin-1	12	12	12
Q6IBS0	TWF2	Twinfilin-2	7	8	12
Q86UP3	ZFHX4	Zinc finger homeobox protein 4	9	12	12
Q92618	ZNF516	Zinc finger protein 516	12	12	12
Q9H5H4	ZNF768	Zinc finger protein 768	7	8	12
Q9UG63	ABCF2	ATP-binding cassette sub-family F member 2	8	8	11
P53396	ACLY	ATP-citrate synthase	9	9	11
P61160	ACTR2	Actin-related protein 2	6	6	11
Q09666	AHNAK	Neuroblast differentiation-associated protein AHNAK	10	10	11
P04075	ALDOA	Fructose-bisphosphate aldolase A	9	9	11
O94973	AP2A2	AP-2 complex subunit alpha-2	6	10	11
P52907	CAPZA1	F-actin-capping protein subunit alpha-1	7	8	11
P47756	CAPZB	F-actin-capping protein subunit beta	6	6	11
Q96JM3	CHAMP1	Chromosome alignment-maintaining phosphoprotein 1	11	11	11
Q14008	CKAP5	Cytoskeleton-associated protein 5	11	11	11
Q92793	CREBBP	CREB-binding protein	10	10	11
P61962	DCAF7	DDB1- and CUL4-associated factor 7	9	9	11
Q8TDD1	DDX54	ATP-dependent RNA helicase DDX54	9	10	11
Q9HC35	EML4	Echinoderm microtubule-associated protein-like 4	5	5	11
P10070	GLI2	Zinc finger protein GLI2	10	10	11
P49773	HINT1	Histidine triad nucleotide-binding protein 1	7	7	11
P38646	HSPA9	Stress-70 protein, mitochondrial	7	7	11
P00338	LDHA	L-lactate dehydrogenase A chain	7	8	11
P53582	METAP1	Methionine aminopeptidase 1	8	8	11
Q9BQG0	MYBBP1A	Myb-binding protein 1A	10	10	11
P22234	PAICS	Multifunctional protein ADE2	8	8	11
P23284	PPIB	Peptidyl-prolyl cis-trans isomerase B	7	7	11
P63151	PPP2R2A	Serine/threonine-protein phosphatase 2A 55 kDa regulatory subunit B alpha isoform	9	9	11
P62424	RPL7A	60S ribosomal protein L7a	9	9	11
P62280	RPS11	40S ribosomal protein S11	8	8	11
O75533	SF3B1	Splicing factor 3B subunit 1	10	10	11
Q9Y4A5	TRRAP	Transformation/transcription domain-associated protein	11	11	11
Q9UNY4	TTF2	Transcription termination factor 2	11	11	11
Q12792	TWF1	Twinfilin-1	7	8	11
Q93008	USP9X	Probable ubiquitin carboxyl-terminal hydrolase FAF-X	10	10	11
Q9Y5J1	UTP18	U3 small nucleolar RNA-associated protein 18 homolog	9	9	11
Q9GZS3	WDR61	WD repeat-containing protein 61	7	7	11
P61163	ACTR1A	Alpha-centractin	8	8	10
Q9HCK8	CHD8	Chromodomain-helicase-DNA-binding protein 8	5	9	10
O60832	DKC1	H/ACA ribonucleoprotein complex subunit 4	7	7	10
P50570	DNM2	Dynamin-2	10	10	10
Q99848	EBNA1BP2	Probable rRNA-processing protein EBP2	8	8	10
Q96KQ7	EHMT2	Histone-lysine N-methyltransferase EHMT2	8	8	10
Q13347	EIF3I	Eukaryotic translation initiation factor 3 subunit I	8	8	10
P56537	EIF6	Eukaryotic translation initiation factor 6	8	8	10
Q9Y2X7	GIT1	ARF GTPase-activating protein GIT1	8	8	10
P08754	GNAI3	Guanine nucleotide-binding protein G(k) subunit alpha	5	8	10
P14625	HSP90B1	Endoplasmin	5	7	10
Q13418	ILK	Integrin-linked protein kinase	8	8	10
Q9Y4X4	KLF12	Krueppel-like factor 12	2	4	10
P57682	KLF3	Krueppel-like factor 3	3	5	10
P26038	MSN	Moesin	4	10	10
Q9NVX2	NLE1	Notchless protein homolog 1	7	7	10
Q9Y2X3	NOP58	Nucleolar protein 58	8	8	10
A8MXV4	NUDT19	Nucleoside diphosphate-linked moiety X motif 19	7	7	10
Q8WUM0	NUP133	Nuclear pore complex protein Nup133	9	9	10
O43913	ORC5	Origin recognition complex subunit 5	8	8	10
P22059	OSBP	Oxysterol-binding protein 1	8	8	10
Q15084	PDIA6	Protein disulfide-isomerase A6	8	8	10
Q96QC0	PPP1R10	Serine/threonine-protein phosphatase 1 regulatory subunit 10	5	5	10
O43172	PRPF4	U4/U6 small nuclear ribonucleoprotein Prp4	8	8	10
P51148	RAB5C	Ras-related protein Rab-5C	5	6	10
Q9P0K7	RAI14	Ankycorbin	9	9	10
P61254	RPL26	60S ribosomal protein L26	9	9	10
P62277	RPS13	40S ribosomal protein S13	8	8	10
P46781	RPS9	40S ribosomal protein S9	10	10	10
Q9Y3F4	STRAP	Serine-threonine kinase receptor-associated protein	8	8	10
P60174	TPI1	Triosephosphate isomerase	10	10	10
O75962	TRIO	Triple functional domain protein	8	8	10
Q92890	UFD1	Ubiquitin recognition factor in ER-associated degradation protein 1	7	7	10
Q9UNX4	WDR3	WD repeat-containing protein 3	8	8	10
O15213	WDR46	WD repeat-containing protein 46	9	9	10
Q9NUA8	ZBTB40	Zinc finger and BTB domain-containing protein 40	9	9	10
Q9UPT8	ZC3H4	Zinc finger CCCH domain-containing protein 4	9	9	10
Q15911	ZFHX3	Zinc finger homeobox protein 3	7	10	10
Q9HCG1	ZNF160	Zinc finger protein 160	1	5	10
Q5T0B9	ZNF362	Zinc finger protein 362	3	5	10
Q86YE8	ZNF573	Zinc finger protein 573	1	4	10
Q08AN1	ZNF616	Zinc finger protein 616	2	5	10
P24752	ACAT1	Acetyl-CoA acetyltransferase, mitochondrial	8	8	9
O95782	AP2A1	AP-2 complex subunit alpha-1	4	8	9
O15144	ARPC2	Actin-related protein 2/3 complex subunit 2	8	8	9
P31939	ATIC	Bifunctional purine biosynthesis protein PURH	7	7	9
Q13555	CAMK2G	Calcium/calmodulin-dependent protein kinase type II subunit gamma	3	5	9
Q03188	CENPC	Centromere protein C	9	9	9
P23528	CFL1	Cofilin-1	5	7	9
Q8NFW8	CMAS	N-acylneuraminate cytidylyltransferase	7	7	9
O95639	CPSF4	Cleavage and polyadenylation specificity factor subunit 4	6	6	9
Q6PI48	DARS2	Aspartate--tRNA ligase, mitochondrial	9	9	9
Q9BQ52	ELAC2	Zinc phosphodiesterase ELAC protein 2	8	8	9
Q52LR7	EPC2	Enhancer of polycomb homolog 2	7	7	9
P62873	GNB1	Guanine nucleotide-binding protein G(I)/G(S)/G(T) subunit beta-1	5	7	9
P00505	GOT2	Aspartate aminotransferase, mitochondrial	9	9	9
Q9UKN8	GTF3C4	General transcription factor 3C polypeptide 4	8	8	9
Q16775	HAGH	Hydroxyacylglutathione hydrolase, mitochondrial	6	6	9
Q6DN03, Q6DRA6	HIST2H2BC/D	Putative histone H2B type 2-C/D	3	5	9
Q69YN4	KIAA1429	Protein virilizer homolog	8	8	9
Q9UFC0	LRWD1	Leucine-rich repeat and WD repeat-containing protein 1	5	5	9
Q9NQ29	LUC7L	Putative RNA-binding protein Luc7-like 1	1	6	9
Q9NX58	LYAR	Cell growth-regulating nucleolar protein	9	9	9
Q9HCE1	MOV10	Putative helicase MOV-10	7	7	9
P28331	NDUFS1	NADH-ubiquinone oxidoreductase 75 kDa subunit, mitochondrial	7	7	9
O15160	POLR1C	DNA-directed RNA polymerases I and III subunit RPAC1	7	7	9
Q99575	POP1	Ribonucleases P/MRP protein subunit POP1	8	8	9
P30041	PRDX6	Peroxiredoxin-6	8	8	9
Q15286	RAB35	Ras-related protein Rab-35	5	7	9
Q7Z5J4	RAI1	Retinoic acid-induced protein 1	8	8	9
P98175	RBM10	RNA-binding protein 10	8	8	9
Q14498	RBM39	RNA-binding protein 39	8	8	9
Q9BWF3	RBM4	RNA-binding protein 4	3	9	9
P40429	RPL13A	60S ribosomal protein L13a	7	7	9
P50914	RPL14	60S ribosomal protein L14	6	6	9
P18621	RPL17	60S ribosomal protein L17	7	7	9
P62244	RPS15A	40S ribosomal protein S15a	7	7	9
P42677	RPS27	40S ribosomal protein S27	2	4	9
P61247	RPS3A	40S ribosomal protein S3a	9	9	9
Q00325	SLC25A3	Phosphate carrier protein, mitochondrial	5	5	9
Q15599	SLC9A3R2	Na(+)/H(+) exchange regulatory cofactor NHE-RF2	7	7	9
O95347	SMC2	Structural maintenance of chromosomes protein 2	8	8	9
P09012	SNRPA	U1 small nuclear ribonucleoprotein A	6	7	9
Q13247	SRSF6	Serine/arginine-rich splicing factor 6	5	6	9
Q9UGI8	TES	Testin	7	7	9
Q8NI27	THOC2	THO complex subunit 2	9	9	9
Q3ZCQ8	TIMM50	Mitochondrial import inner membrane translocase subunit TIM50	7	7	9
Q12888	TP53BP1	TP53-binding protein 1	9	9	9
Q01081	U2AF1	Splicing factor U2AF 35 kDa subunit	6	6	9
O60287	URB1	Nucleolar pre-ribosomal-associated protein 1	6	7	9
Q9Y277	VDAC3	Voltage-dependent anion-selective channel protein 3	5	6	9
Q7Z5K2	WAPL	Wings apart-like protein homolog	8	8	9
P67809	YBX1	Nuclease-sensitive element-binding protein 1	8	8	9
P17029	ZKSCAN1	Zinc finger protein with KRAB and SCAN domains 1	8	8	9
P17028	ZNF24	Zinc finger protein 24	6	7	9
Q14593	ZNF273	Zinc finger protein 273	1	4	9
Q6AZW8	ZNF660	Zinc finger protein 660	2	4	9
Q6DD87	ZNF787	Zinc finger protein 787	6	6	9
Q8WYP5	AHCTF1	Protein ELYS	7	7	8
P07355	ANXA2	Annexin A2	7	7	8
Q9UIF9	BAZ2A	Bromodomain adjacent to zinc finger domain protein 2A	8	8	8
Q9GZN8	C20orf27	UPF0687 protein C20orf27	3	3	8
Q13185	CBX3	Chromobox protein homolog 3	6	7	8
P45973	CBX5	Chromobox protein homolog 5	5	6	8
Q3L8U1	CHD9	Chromodomain-helicase-DNA-binding protein 9	1	7	8
P17812	CTPS1	CTP synthase 1	6	6	8
P26196	DDX6	Probable ATP-dependent RNA helicase DDX6	7	7	8
P41091	EIF2S3	Eukaryotic translation initiation factor 2 subunit 3	6	6	8
O00303	EIF3F	Eukaryotic translation initiation factor 3 subunit F	6	6	8
Q96L91	EP400	E1A-binding protein p400	8	8	8
P50395	GDI2	Rab GDP dissociation inhibitor beta	4	6	8
P23378	GLDC	Glycine dehydrogenase (decarboxylating), mitochondrial	6	6	8
P10071	GLI3	Transcriptional activator GLI3	8	8	8
P04899	GNAI2	Guanine nucleotide-binding protein G(i) subunit alpha-2	3	6	8
Q9NZI8	IGF2BP1	Insulin-like growth factor 2 mRNA-binding protein 1	5	6	8
P43246	MSH2	DNA mismatch repair protein Msh2	6	6	8
P00403	MT-CO2	Cytochrome c oxidase subunit 2	3	3	8
P11586	MTHFD1	C-1-tetrahydrofolate synthase, cytoplasmic	8	8	8
O00567	NOP56	Nucleolar protein 56	6	6	8
O43809	NUDT21	Cleavage and polyadenylation specificity factor subunit 5	6	6	8
Q12769	NUP160	Nuclear pore complex protein Nup160	8	8	8
Q8NFH4	NUP37	Nucleoporin Nup37	4	4	8
P43034	PAFAH1B1	Platelet-activating factor acetylhydrolase IB subunit alpha	6	6	8
Q15102	PAFAH1B3	Platelet-activating factor acetylhydrolase IB subunit gamma	6	6	8
Q6ZW49	PAXIP1	PAX-interacting protein 1	7	7	8
P30086	PEBP1	Phosphatidylethanolamine-binding protein 1	7	7	8
P13797	PLS3	Plastin-3	8	8	8
O95602	POLR1A	DNA-directed RNA polymerase I subunit RPA1	7	7	8
Q15181	PPA1	Inorganic pyrophosphatase	6	6	8
P28074	PSMB5	Proteasome subunit beta type-5	8	8	8
P61026	RAB10	Ras-related protein Rab-10	2	4	8
P61106	RAB14	Ras-related protein Rab-14	7	8	8
P61020	RAB5B	Ras-related protein Rab-5B	5	6	8
P13489	RNH1	Ribonuclease inhibitor	7	7	8
Q9H7B2	RPF2	Ribosome production factor 2 homolog	6	6	8
P05388	RPLP0	60S acidic ribosomal protein P0	8	8	8
P62847	RPS24	40S ribosomal protein S24	5	5	8
O43818	RRP9	U3 small nucleolar RNA-interacting protein 2	8	8	8
Q9UBE0	SAE1	SUMO-activating enzyme subunit 1	7	7	8
O43290	SART1	U4/U6.U5 tri-snRNP-associated protein 1	8	8	8
Q14141	SEPT6	Septin-6	2	6	8
Q8NC51	SERBP1	Plasminogen activator inhibitor 1 RNA-binding protein	6	6	8
P08047	SP1	Transcription factor Sp1	6	6	8
Q16629	SRSF7	Serine/arginine-rich splicing factor 7	4	5	8
O60506	SYNCRIP	Heterogeneous nuclear ribonucleoprotein Q	4	8	8
P28347	TEAD1	Transcriptional enhancer factor TEF-1	3	8	8
Q86UE8	TLK2	Serine/threonine-protein kinase tousled-like 2	5	8	8
O15417	TNRC18	Trinucleotide repeat-containing gene 18 protein	8	8	8
O15042	U2SURP	U2 snRNP-associated SURP motif-containing protein	8	8	8
P31930	UQCRC1	Cytochrome b-c1 complex subunit 1, mitochondrial	7	7	8
P47985	UQCRFS1	Cytochrome b-c1 complex subunit Rieske, mitochondrial	6	6	8
Q9P275	USP36	Ubiquitin carboxyl-terminal hydrolase 36	6	6	8
P61964	WDR5	WD repeat-containing protein 5	5	5	8
Q96KR1	ZFR	Zinc finger RNA-binding protein	7	7	8
Q15776	ZKSCAN8	Zinc finger protein with KRAB and SCAN domains 8	8	8	8
Q96MX3	ZNF48	Zinc finger protein 48	2	4	8
B4DXR9	ZNF732	Zinc finger protein 732	1	5	8
Q6IQ32	ADNP2	Activity-dependent neuroprotector homeobox protein 2	7	7	7
Q9UHB7	AFF4	AF4/FMR2 family member 4	5	5	7
O95433	AHSA1	Activator of 90 kDa heat shock protein ATPase homolog 1	6	6	7
Q96GD4	AURKB	Aurora kinase B	7	7	7
Q9HB07	C12orf10	UPF0160 protein MYG1, mitochondrial	4	4	7
P16152	CBR1	Carbonyl reductase [NADPH] 1	6	6	7
P78371	CCT2	T-complex protein 1 subunit beta	5	5	7
P50991	CCT4	T-complex protein 1 subunit delta	7	7	7
P57737	CORO7	Coronin-7	6	6	7
O75976	CPD	Carboxypeptidase D	7	7	7
O75534	CSDE1	Cold shock domain-containing protein E1	6	6	7
P35222	CTNNB1	Catenin beta-1	6	6	7
Q14203	DCTN1	Dynactin subunit 1	6	6	7
P00374	DHFR	Dihydrofolate reductase	6	6	7
Q14562	DHX8	ATP-dependent RNA helicase DHX8	2	3	7
Q96RT1	ERBIN	Erbin	7	7	7
Q01780	EXOSC10	Exosome component 10	6	6	7
P62879	GNB2	Guanine nucleotide-binding protein G(I)/G(S)/G(T) subunit beta-2	3	5	7
Q9BQ67	GRWD1	Glutamate-rich WD repeat-containing protein 1	6	6	7
Q9BZE4	GTPBP4	Nucleolar GTP-binding protein 1	7	7	7
Q96G21	IMP4	U3 small nucleolar ribonucleoprotein protein IMP4	5	5	7
O95251	KAT7	Histone acetyltransferase KAT7	6	6	7
Q14974	KPNB1	Importin subunit beta-1	5	5	7
Q07954	LRP1	Prolow-density lipoprotein receptor-related protein 1	7	7	7
Q9BSC4	NOL10	Nucleolar protein 10	6	6	7
Q9BRJ7	NUDT16L1	Tudor-interacting repair regulator protein	5	5	7
O15067	PFAS	Phosphoribosylformylglycinamidine synthase	6	6	7
Q10713	PMPCA	Mitochondrial-processing peptidase subunit alpha	5	5	7
P62714, P67775	PPP2CA/B	Serine/threonine-protein phosphatase 2A catalytic subunit alpha/beta isoform	5	5	7
P51153	RAB13	Ras-related protein Rab-13	2	4	7
P20340	RAB6A	Ras-related protein Rab-6A	5	6	7
Q92930	RAB8B	Ras-related protein Rab-8B	1	5	7
Q8NDT2	RBM15B	Putative RNA-binding protein 15B	7	7	7
Q9NW13	RBM28	RNA-binding protein 28	6	6	7
P98179	RBM3	RNA-binding protein 3	4	4	7
Q9BQ04	RBM4B	RNA-binding protein 4B	1	7	7
O75150	RNF40	E3 ubiquitin-protein ligase BRE1B	6	7	7
P62913	RPL11	60S ribosomal protein L11	5	5	7
P30050	RPL12	60S ribosomal protein L12	4	4	7
P84098	RPL19	60S ribosomal protein L19	5	5	7
P46778	RPL21	60S ribosomal protein L21	5	5	7
P46779	RPL28	60S ribosomal protein L28	5	5	7
P04843	RPN1	Dolichyl-diphosphooligosaccharide--protein glycosyltransferase subunit 1	6	6	7
P62269	RPS18	40S ribosomal protein S18	7	7	7
Q71UM5	RPS27L	40S ribosomal protein S27-like	2	4	7
Q14160	SCRIB	Protein scribble homolog	6	6	7
P31040	SDHA	Succinate dehydrogenase [ubiquinone] flavoprotein subunit, mitochondrial	4	4	7
P34897	SHMT2	Serine hydroxymethyltransferase, mitochondrial	6	7	7
Q02978	SLC25A11	Mitochondrial 2-oxoglutarate/malate carrier protein	6	6	7
Q15797	SMAD1	Mothers against decapentaplegic homolog 1	4	4	7
P62316	SNRPD2	Small nuclear ribonucleoprotein Sm D2	4	4	7
O15020	SPTBN2	Spectrin beta chain, non-erythrocytic 2	3	6	7
P19623	SRM	Spermidine synthase	7	7	7
Q9UJZ1	STOML2	Stomatin-like protein 2, mitochondrial	5	5	7
Q15561	TEAD4	Transcriptional enhancer factor TEF-3	1	6	7
Q6P9B6	TLDC1	TLD domain-containing protein 1	6	6	7
Q14166	TTLL12	Tubulin--tyrosine ligase-like protein 12	7	7	7
Q92900	UPF1	Regulator of nonsense transcripts 1	7	7	7
Q8TED0	UTP15	U3 small nucleolar RNA-associated protein 15 homolog	4	4	7
Q14119	VEZF1	Vascular endothelial zinc finger 1	3	5	7
Q15061	WDR43	WD repeat-containing protein 43	5	5	7
Q7Z2W4	ZC3HAV1	Zinc finger CCCH-type antiviral protein 1	7	7	7
P37275	ZEB1	Zinc finger E-box-binding homeobox 1	6	6	7
P17010, P08048	ZFX/Y	Zinc finger X/Y-chromosomal protein	5	6	7
O75362	ZNF217	Zinc finger protein 217	2	3	7
Q8TAQ5	ZNF420	Zinc finger protein 420	2	4	7
Q9Y4E5	ZNF451	E3 SUMO-protein ligase ZNF451	5	5	7
Q6ZN55	ZNF574	Zinc finger protein 574	5	5	7
Q8NAF0	ZNF579	Zinc finger protein 579	5	5	7
Q14966	ZNF638	Zinc finger protein 638	7	7	7
O15015	ZNF646	Zinc finger protein 646	5	5	7
Q8NDX6	ZNF740	Zinc finger protein 740	6	6	7
Q6UB99	ANKRD11	Ankyrin repeat domain-containing protein 11	6	6	6
P08243	ASNS	Asparagine synthetase [glutamine-hydrolyzing]	6	6	6
P12694	BCKDHA	2-oxoisovalerate dehydrogenase subunit alpha, mitochondrial	4	4	6
P30043	BLVRB	Flavin reductase (NADPH)	4	4	6
P55201	BRPF1	Peregrin	6	6	6
P47755	CAPZA2	F-actin-capping protein subunit alpha-2	4	5	6
P11802	CDK4	Cyclin-dependent kinase 4	4	5	6
Q07065	CKAP4	Cytoskeleton-associated protein 4	4	5	6
O75175	CNOT3	CCR4-Not transcription complex subunit 3	5	5	6
P41240	CSK	Tyrosine-protein kinase CSK	5	5	6
Q16643	DBN1	Drebrin	6	6	6
Q96GQ7	DDX27	Probable ATP-dependent RNA helicase DDX27	6	6	6
Q9NY93	DDX56	Probable ATP-dependent RNA helicase DDX56	6	6	6
O60231	DHX16	Putative pre-mRNA-splicing factor ATP-dependent RNA helicase DHX16	1	2	6
Q92785	DPF2	Zinc finger protein ubi-d4	4	4	6
Q9BPU6	DPYSL5	Dihydropyrimidinase-related protein 5	5	5	6
Q9Y295	DRG1	Developmentally-regulated GTP-binding protein 1	6	6	6
Q9H9B1	EHMT1	Histone-lysine N-methyltransferase EHMT1	6	6	6
Q9BS26	ERP44	Endoplasmic reticulum resident protein 44	6	6	6
P10768	ESD	S-formylglutathione hydrolase	5	5	6
Q4VC44	FLYWCH1	FLYWCH-type zinc finger-containing protein 1	6	6	6
Q8IY81	FTSJ3	pre-rRNA processing protein FTSJ3	3	3	6
P22102	GART	Trifunctional purine biosynthetic protein adenosine-3	4	4	6
Q49A26	GLYR1	Putative oxidoreductase GLYR1	5	5	6
P63096	GNAI1	Guanine nucleotide-binding protein G(i) subunit alpha-1	2	5	6
P06744	GPI	Glucose-6-phosphate isomerase	2	2	6
Q13888, Q6P1K8	GTF2H2, GTF2H2C	General transcription factor IIH subunit 2, General transcription factor IIH subunit 2-like protein	6	6	6
Q8WUA4	GTF3C2	General transcription factor 3C polypeptide 2	6	6	6
P51659	HSD17B4	Peroxisomal multifunctional enzyme type 2	6	6	6
P34932	HSPA4	Heat shock 70 kDa protein 4	6	6	6
Q7Z6Z7	HUWE1	E3 ubiquitin-protein ligase HUWE1	5	5	6
P12268	IMPDH2	Inosine-5'-monophosphate dehydrogenase 2	6	6	6
Q9ULG1	INO80	DNA helicase INO 80	6	6	6
Q15652	JMJD1C	Probable JmjC domain-containing histone demethylation protein 2C	6	6	6
Q9BXK1	KLF16	Krueppel-like factor 16	4	4	6
P49916	LIG3	DNA ligase 3	6	6	6
P46821	MAP1B	Microtubule-associated protein 1B	6	6	6
P31153	MAT2A	S-adenosylmethionine synthase isoform type-2	5	5	6
Q9BU76	MMTAG2	Multiple myeloma tumor-associated protein 2	5	5	6
Q13724	MOGS	Mannosyl-oligosaccharide glucosidase	5	5	6
Q9BTC8	MTA3	Metastasis-associated protein MTA3	2	6	6
P60660	MYL6	Myosin light polypeptide 6	5	5	6
Q9UM54	MYO6	Unconventional myosin-VI	6	6	6
Q16795	NDUFA9	NADH dehydrogenase [ubiquinone] 1 alpha subcomplex subunit 9, mitochondrial	5	5	6
Q9HBE1	PATZ1	POZ-, AT hook-, and zinc finger-containing protein 1	4	5	6
P52209	PGD	6-phosphogluconate dehydrogenase, decarboxylating	5	5	6
O75925	PIAS1	E3 SUMO-protein ligase PIAS1	5	5	6
P28340	POLD1	DNA polymerase delta catalytic subunit	6	6	6
Q8NEY8	PPHLN1	Periphilin-1	6	6	6
O43314	PPIP5K2	Inositol hexakisphosphate and diphosphoinositol-pentakisphosphate kinase 2	5	5	6
Q9NQV6	PRDM10	PR domain zinc finger protein 10	6	6	6
P30048	PRDX3	Thioredoxin-dependent peroxide reductase, mitochondrial	3	3	6
Q13200	PSMD2	26S proteasome non-ATPase regulatory subunit 2	5	5	6
Q9UHX1	PUF60	Poly(U)-binding-splicing factor PUF60	6	6	6
P11233	RALA	Ras-related protein Ral-A	2	5	6
Q9P2N5	RBM27	RNA-binding protein 27	6	6	6
P78332	RBM6	RNA-binding protein 6	5	5	6
Q9BWE0	REPIN1	Replication initiator 1	5	5	6
Q99496	RNF2	E3 ubiquitin-protein ligase RING2	2	3	6
Q5VTR2	RNF20	E3 ubiquitin-protein ligase BRE1A	4	5	6
P27694	RPA1	Replication protein A 70 kDa DNA-binding subunit	6	6	6
Q9H9Y2	RPF1	Ribosome production factor 1	5	5	6
P62906	RPL10A	60S ribosomal protein L10a	6	6	6
P62899	RPL31	60S ribosomal protein L31	5	5	6
P42766	RPL35	60S ribosomal protein L35	5	5	6
P32969	RPL9	60S ribosomal protein L9	4	4	6
P62266	RPS23	40S ribosomal protein S23	5	5	6
P62753	RPS6	40S ribosomal protein S6	6	6	6
Q15050	RRS1	Ribosome biogenesis regulatory protein homolog	6	6	6
Q9HCN8	SDF2L1	Stromal cell-derived factor 2-like protein 1	5	5	6
Q9P0U3	SENP1	Sentrin-specific protease 1	5	5	6
Q12874	SF3A3	Splicing factor 3A subunit 3	5	5	6
P34896	SHMT1	Serine hydroxymethyltransferase, cytosolic	4	5	6
O60292	SIPA1L3	Signal-induced proliferation-associated 1-like protein 3	6	6	6
Q13485	SMAD4	Mothers against decapentaplegic homolog 4	6	6	6
P14678, P63162	SNRPB/N	Small nuclear ribonucleoprotein-associated proteins B and B', Small nuclear ribonucleoprotein-associated protein N	3	3	6
Q6ZRS2	SRCAP	Helicase SRCAP	6	6	6
Q01130	SRSF2	Serine/arginine-rich splicing factor 2	4	4	6
Q13243	SRSF5	Serine/arginine-rich splicing factor 5	3	4	6
Q5T011	SZT2	KICSTOR complex protein SZT2	5	5	6
Q9H2K8	TAOK3	Serine/threonine-protein kinase TAO 3	3	5	6
P05549	TFAP2A	Transcription factor AP-2-alpha	4	6	6
Q86W42	THOC6	THO complex subunit 6 homolog	4	4	6
Q2NL82	TSR1	Pre-rRNA-processing protein TSR1 homolog	6	6	6
Q5T6F2	UBAP2	Ubiquitin-associated protein 2	5	5	6
P61081	UBE2M	NEDD8-conjugating enzyme Ubc12	6	6	6
P09936	UCHL1	Ubiquitin carboxyl-terminal hydrolase isozyme L1	5	5	6
O75691	UTP20	Small subunit processome component 20 homolog	6	6	6
P55072	VCP	Transitional endoplasmic reticulum ATPase	4	4	6
Q6RFH5	WDR74	WD repeat-containing protein 74	6	6	6
Q96FK6	WDR89	WD repeat-containing protein 89	4	4	6
Q9NQH7	XPNPEP3	Probable Xaa-Pro aminopeptidase 3	4	5	6
P62258	YWHAE	14-3-3 protein epsilon	2	5	6
Q8IYN0	ZNF100	Zinc finger protein 100	1	3	6
Q15072	ZNF146	Zinc finger protein OZF	3	3	6
Q15697	ZNF174	Zinc finger protein 174	5	5	6
Q8N0Y2	ZNF444	Zinc finger protein 444	6	6	6
O15090	ZNF536	Zinc finger protein 536	2	3	6
Q3ZCX4	ZNF568	Zinc finger protein 568	1	3	6
P36508	ZNF76	Zinc finger protein 76	1	2	6
Q8IWY8	ZSCAN29	Zinc finger and SCAN domain-containing protein 29	2	3	6
O75027	ABCB7	ATP-binding cassette sub-family B member 7, mitochondrial	3	3	5
Q9BWD1	ACAT2	Acetyl-CoA acetyltransferase, cytosolic	4	4	5
Q9UKV8	AGO2	Protein argonaute-2	5	5	5
Q02040	AKAP17A	A-kinase anchor protein 17A	4	4	5
P02768	ALB	Serum albumin	4	4	5
Q6P6C2	ALKBH5	RNA demethylase ALKBH5	4	4	5
Q96CW1	AP2M1	AP-2 complex subunit mu	5	5	5
O14617	AP3D1	AP-3 complex subunit delta-1	1	1	5
P07741	APRT	Adenine phosphoribosyltransferase	5	5	5
Q7Z2E3	APTX	Aprataxin	4	4	5
P61204, P84077	ARF1/3	ADP-ribosylation factor 1/3	2	3	5
P52565	ARHGDIA	Rho GDP-dissociation inhibitor 1	4	4	5
P06576	ATP5B	ATP synthase subunit beta, mitochondrial	4	4	5
Q9NR09	BIRC6	Baculoviral IAP repeat-containing protein 6	5	5	5
P06493	CDK1	Cyclin-dependent kinase 1	3	4	5
P35606	COPB2	Coatomer subunit beta'	5	5	5
Q9P2I0	CPSF2	Cleavage and polyadenylation specificity factor subunit 2	4	4	5
Q9UKF6	CPSF3	Cleavage and polyadenylation specificity factor subunit 3	5	5	5
Q9H2U1	DHX36	ATP-dependent RNA helicase DHX36	3	3	5
Q96EY1	DNAJA3	DnaJ homolog subfamily A member 3, mitochondrial	4	4	5
Q92979	EMG1	Ribosomal RNA small subunit methyltransferase NEP1	5	5	5
Q9Y4F1	FARP1	FERM, RhoGEF and pleckstrin domain-containing protein 1	4	4	5
Q70Z53	FRA10AC1	Protein FRA10AC1	4	4	5
Q92616	GCN1	eIF-2-alpha kinase activator GCN1	5	5	5
Q9P035	HACD3	Very-long-chain (3R)-3-hydroxyacyl-CoA dehydratase 3	5	5	5
P55084	HADHB	Trifunctional enzyme subunit beta, mitochondrial	4	4	5
P51610	HCFC1	Host cell factor 1	4	4	5
Q9UBN7	HDAC6	Histone deacetylase 6	5	5	5
P19367	HK1	Hexokinase-1	3	4	5
P04792	HSPB1	Heat shock protein beta-1	4	4	5
Q9NXR8	ING3	Inhibitor of growth protein 3	4	4	5
Q92613	JADE3	Protein Jade-3	5	5	5
P33176	KIF5B	Kinesin-1 heavy chain	4	4	5
O14686	KMT2D	Histone-lysine N-methyltransferase 2D	5	5	5
P48059	LIMS1	LIM and senescent cell antigen-like-containing domain protein 1	5	5	5
O95819	MAP4K4	Mitogen-activated protein kinase kinase kinase kinase 4	4	4	5
Q9NZL9	MAT2B	Methionine adenosyltransferase 2 subunit beta	3	3	5
Q9HCC0	MCCC2	Methylcrotonoyl-CoA carboxylase beta chain, mitochondrial	5	5	5
P29372	MPG	DNA-3-methyladenine glycosylase	4	4	5
Q9BYD3	MRPL4	39S ribosomal protein L4, mitochondrial	3	3	5
O43347	MSI1	RNA-binding protein Musashi homolog 1	5	5	5
P41227	NAA10	N-alpha-acetyltransferase 10	5	5	5
Q4G0N4	NADK2	NAD kinase 2, mitochondrial	4	4	5
O95299	NDUFA10	NADH dehydrogenase [ubiquinone] 1 alpha subcomplex subunit 10, mitochondrial	3	3	5
O75380	NDUFS6	NADH dehydrogenase [ubiquinone] iron-sulfur protein 6, mitochondrial	5	5	5
Q9BYG3	NIFK	MKI67 FHA domain-interacting nucleolar phosphoprotein	5	5	5
P55786	NPEPPS	Puromycin-sensitive aminopeptidase	5	5	5
Q96P11	NSUN5	Probable 28S rRNA (cytosine-C(5))-methyltransferase	5	5	5
O75694	NUP155	Nuclear pore complex protein Nup155	5	5	5
Q8N1F7	NUP93	Nuclear pore complex protein Nup93	5	5	5
O00151	PDLIM1	PDZ and LIM domain protein 1	4	4	5
Q9NR12	PDLIM7	PDZ and LIM domain protein 7	5	5	5
O75151	PHF2	Lysine-specific demethylase PHF2	5	5	5
P00491	PNP	Purine nucleoside phosphorylase	5	5	5
Q9Y2S7	POLDIP2	Polymerase delta-interacting protein 2	5	5	5
Q9NQ55	PPAN	Suppressor of SWI4 1 homolog	4	4	5
O43447	PPIH	Peptidyl-prolyl cis-trans isomerase H	4	4	5
Q8WUA2	PPIL4	Peptidyl-prolyl cis-trans isomerase-like 4	5	5	5
O60256	PRPSAP2	Phosphoribosyl pyrophosphate synthase-associated protein 2	4	5	5
Q9ULL5	PRR12	Proline-rich protein 12	4	4	5
Q9Y617	PSAT1	Phosphoserine aminotransferase	5	5	5
P60900	PSMA6	Proteasome subunit alpha type-6	4	4	5
Q2KHR3	QSER1	Glutamine and serine-rich protein 1	5	5	5
Q9UL25	RAB21	Ras-related protein Rab-21	4	4	5
P20339	RAB5A	Ras-related protein Rab-5A	4	5	5
P51149	RAB7A	Ras-related protein Rab-7a	4	4	5
Q92878	RAD50	DNA repair protein RAD50	4	4	5
Q9Y388	RBMX2	RNA-binding motif protein, X-linked 2	5	5	5
Q9Y2P8	RCL1	RNA 3'-terminal phosphate cyclase-like protein	5	5	5
Q15293	RCN1	Reticulocalbin-1	4	4	5
Q13129	RLF	Zinc finger protein Rlf	5	5	5
P83731	RPL24	60S ribosomal protein L24	4	4	5
P62888	RPL30	60S ribosomal protein L30	5	5	5
P18077	RPL35A	60S ribosomal protein L35a	4	4	5
Q9Y3U8	RPL36	60S ribosomal protein L36	4	4	5
P04844	RPN2	Dolichyl-diphosphooligosaccharide--protein glycosyltransferase subunit 2	1	1	5
Q96P16	RPRD1A	Regulation of nuclear pre-mRNA domain-containing protein 1A	5	5	5
P62263	RPS14	40S ribosomal protein S14	4	4	5
P15880	RPS2	40S ribosomal protein S2	5	5	5
P62854	RPS26	40S ribosomal protein S26	3	3	5
P62081	RPS7	40S ribosomal protein S7	5	5	5
P62070	RRAS2	Ras-related protein R-Ras2	3	5	5
O00442	RTCA	RNA 3'-terminal phosphate cyclase	4	4	5
Q9Y512	SAMM50	Sorting and assembly machinery component 50 homolog	5	5	5
Q96I15	SCLY	Selenocysteine lyase	5	5	5
Q9Y3B4	SF3B6	Splicing factor 3B subunit 6	4	4	5
P09661	SNRPA1	U2 small nuclear ribonucleoprotein A'	4	4	5
P00441	SOD1	Superoxide dismutase [Cu-Zn]	4	4	5
Q00796	SORD	Sorbitol dehydrogenase	4	4	5
Q02447	SP3	Transcription factor Sp3	3	3	5
P12931	SRC	Proto-oncogene tyrosine-protein kinase Src	4	5	5
Q9UNE7	STUB1	E3 ubiquitin-protein ligase CHIP	4	4	5
Q7KZ85	SUPT6H	Transcription elongation factor SPT6	5	5	5
Q92804	TAF15	TATA-binding protein-associated factor 2N	4	5	5
Q13428	TCOF1	Treacle protein	5	5	5
P52888	THOP1	Thimet oligopeptidase	4	4	5
O43615	TIMM44	Mitochondrial import inner membrane translocase subunit TIM44	4	4	5
Q04726	TLE3	Transducin-like enhancer protein 3	3	5	5
Q9Y4K3	TRAF6	TNF receptor-associated factor 6	5	5	5
Q14669	TRIP12	E3 ubiquitin-protein ligase TRIP12	5	5	5
O95881	TXNDC12	Thioredoxin domain-containing protein 12	4	4	5
P07919	UQCRH	Cytochrome b-c1 complex subunit 6, mitochondrial	4	4	5
Q9UBQ0	VPS29	Vacuolar protein sorting-associated protein 29	2	2	5
Q9GZL7	WDR12	Ribosome biogenesis protein WDR12	4	4	5
P63104	YWHAZ	14-3-3 protein zeta/delta	2	5	5
Q9NPA5	ZFP64	Zinc finger protein 64 homolog, isoforms 1 and 2	3	4	5
P52739	ZNF131	Zinc finger protein 131	4	4	5
P17020	ZNF16	Zinc finger protein 16	2	3	5
O43670	ZNF207	BUB3-interacting and GLEBS motif-containing protein ZNF207	4	4	5
A6NFI3	ZNF316	Zinc finger protein 316	5	5	5
P59923	ZNF445	Zinc finger protein 445	1	3	5
O15014	ZNF609	Zinc finger protein 609	5	5	5
Q2TB10	ZNF800	Zinc finger protein 800	5	5	5
A7E2V4	ZSWIM8	Zinc finger SWIM domain-containing protein 8	5	5	5
Q99798	ACO2	Aconitate hydratase, mitochondrial	4	4	4
O14734	ACOT8	Acyl-coenzyme A thioesterase 8	4	4	4
O00116	AGPS	Alkyldihydroxyacetonephosphate synthase, peroxisomal	4	4	4
P49189	ALDH9A1	4-trimethylaminobutyraldehyde dehydrogenase	3	3	4
Q86V81	ALYREF	THO complex subunit 4	4	4	4
Q68EM7	ARHGAP17	Rho GTPase-activating protein 17	4	4	4
O15143	ARPC1B	Actin-related protein 2/3 complex subunit 1B	2	2	4
P00966	ASS1	Argininosuccinate synthase	3	3	4
Q6PL18	ATAD2	ATPase family AAA domain-containing protein 2	4	4	4
Q9NRL2	BAZ1A	Bromodomain adjacent to zinc finger domain protein 1A	4	4	4
Q9H165	BCL11A	B-cell lymphoma/leukemia 11A	2	2	4
Q6W2J9	BCOR	BCL-6 corepressor	4	4	4
P46736	BRCC3	Lys-63-specific deubiquitinase BRCC36	3	3	4
O95696	BRD1	Bromodomain-containing protein 1	4	4	4
Q8IX12	CCAR1	Cell division cycle and apoptosis regulator protein 1	4	4	4
Q8N163	CCAR2	Cell cycle and apoptosis regulator protein 2	4	4	4
P48643	CCT5	T-complex protein 1 subunit epsilon	4	4	4
Q00587	CDC42EP1	Cdc42 effector protein 1	3	3	4
Q9UQ88, P21127	CDK11A/B	Cyclin-dependent kinase 11A/B	4	4	4
Q14004	CDK13	Cyclin-dependent kinase 13	1	3	4
Q8N726	CDKN2A	Tumor suppressor ARF	3	3	4
Q03701	CEBPZ	CCAAT/enhancer-binding protein zeta	4	4	4
Q9Y6A4	CFAP20	Cilia- and flagella-associated protein 20	4	4	4
P62633	CNBP	Cellular nucleic acid-binding protein	4	4	4
Q9BR76	CORO1B	Coronin-1B	2	2	4
P36551	CPOX	Oxygen-dependent coproporphyrinogen-111 oxidase, mitochondrial	3	3	4
P55060	CSE1L	Exportin-2	4	4	4
Q9H0S4	DDX47	Probable ATP-dependent RNA helicase DDX47	4	4	4
P35659	DEK	Protein DEK	4	4	4
Q8IXB1	DNAJC10	DnaJ homolog subfamily C member 10	3	3	4
Q9ULA0	DNPEP	Aspartyl aminopeptidase	4	4	4
Q96N67	DOCK7	Dedicator of cytokinesis protein 7	4	4	4
P55039	DRG2	Developmentally-regulated GTP-binding protein 2	4	4	4
O15372	EIF3H	Eukaryotic translation initiation factor 3 subunit H	4	4	4
O43402	EMC8	ER membrane protein complex subunit 8	4	4	4
O75616	ERAL1	GTPase Era, mitochondrial	4	4	4
Q9BSJ8	ESYT1	Extended synaptotagmin-1	4	4	4
P62495	ETF1	Eukaryotic peptide chain release factor subunit 1	3	3	4
Q8NCA5	FAM98A	Protein FAM98A	4	4	4
Q96C23	GALM	Aldose 1-epimerase	4	4	4
P31150	GDI1	Rab GDP dissociation inhibitor alpha	1	3	4
O75223	GGCT	Gamma-glutamylcyclotransferase	4	4	4
P00367	GLUD1	Glutamate dehydrogenase 1, mitochondrial	4	4	4
Q14344	GNA13	Guanine nucleotide-binding protein subunit alpha-13	2	3	4
Q5JWF2, P63092	GNAS	Guanine nucleotide-binding protein G(s) subunit alpha isoforms Xlas/short	2	3	4
Q9BVP2	GNL3	Guanine nucleotide-binding protein-like 3	3	3	4
Q12849	GRSF1	G-rich sequence factor 1	4	4	4
Q92522	H1FX	Histone H1x	4	4	4
Q9BXW7	HDHD5	Haloacid dehalogenase-like hydrolase domain-containing 5	4	4	4
P42694	HELZ	Probable helicase with zinc finger domain	4	4	4
P05204	HMGN2	Non-histone chromosomal protein HMG-17	4	4	4
Q86YM7	HOMER1	Homer protein homolog 1	4	4	4
P98160	HSPG2	Basement membrane-specific heparan sulfate proteoglycan core protein	4	4	4
Q7Z3B3	KANSL1	KAT8 regulatory NSL complex subunit 1	4	4	4
Q07666	KHDRBS1	KH domain-containing, RNA-binding, signal transduction-associated protein 1	4	4	4
Q96JM7	L3MBTL3	Lethal(3)malignant brain tumor-like protein 3	4	4	4
Q9UJU2	LEF1	Lymphoid enhancer-binding factor 1	3	3	4
Q12907	LMAN2	Vesicular integral-membrane protein VIP36	4	4	4
Q9H9A6	LRRC40	Leucine-rich repeat-containing protein 40	4	4	4
Q03112	MECOM	MDS1 and EVI1 complex locus protein EVI1	2	3	4
O14770, O00470	MEIS1/2	Homeobox protein Meis1/2	2	2	4
P09001	MRPL3	39S ribosomal protein L3, mitochondrial	3	3	4
O60783	MRPS14	28S ribosomal protein S14, mitochondrial	2	2	4
Q969H8	MYDGF	Myeloid-derived growth factor	3	3	4
Q92614	MYO18A	Unconventional myosin-XVIIIa	4	4	4
Q86XI2	NCAPG2	Condensin-2 complex subunit G2	4	4	4
Q9Y2A7	NCKAP1	Nck-associated protein 1	4	4	4
Q9BTX1	NDC1	Nucleoporin NDC1	4	4	4
O95168	NDUFB4	NADH dehydrogenase [ubiquinone] 1 beta subcomplex subunit 4	3	3	4
O75489	NDUFS3	NADH dehydrogenase [ubiquinone] iron-sulfur protein 3, mitochondrial	3	3	4
Q8NEJ9	NGDN	Neuroguidin	4	4	4
O00746	NME4	Nucleoside diphosphate kinase, mitochondrial	3	3	4
P30419	NMT1	Glycylpeptide N-tetradecanoyltransferase 1	3	3	4
Q9ULX3	NOB1	RNA-binding protein NOB1	4	4	4
Q8TAT6	NPLOC4	Nuclear protein localization protein 4 homolog	3	3	4
O95478	NSA2	Ribosome biogenesis protein NSA2 homolog	4	4	4
Q9BZ95	NSD3	Histone-lysine N-methyltransferase NSD3	3	4	4
Q08J23	NSUN2	tRNA (cytosine(34)-C(5))-methyltransferase	4	4	4
Q9BSD7	NTPCR	Cancer-related nucleoside-triphosphatase	4	4	4
Q96FW1	OTUB1	Ubiquitin thioesterase OTUB1	3	3	4
P11498	PC	Pyruvate carboxylase, mitochondrial	4	4	4
Q6L8Q7	PDE12	2',5'-phosphodiesterase 12	4	4	4
P08559	PDHA1	Pyruvate dehydrogenase E1 component subunit alpha, somatic form, mitochondrial	4	4	4
Q9NTI5	PDS5B	Sister chromatid cohesion protein PDS5 homolog B	2	2	4
P12955	PEPD	Xaa-Pro dipeptidase	4	4	4
Q96HS1	PGAM5	Serine/threonine-protein phosphatase PGAM5, mitochondrial	4	4	4
P00558	PGK1	Phosphoglycerate kinase 1	3	3	4
O43175	PHGDH	D-3-phosphoglycerate dehydrogenase	2	2	4
Q6IQ23	PLEKHA7	Pleckstrin homology domain-containing family A member 7	4	4	4
O60568	PLOD3	Procollagen-lysine,2-oxoglutarate 5-dioxygenase 3	4	4	4
Q9H488	POFUT1	GDP-fucose protein O-fucosyltransferase 1	4	4	4
P09884	POLA1	DNA polymerase alpha catalytic subunit	4	4	4
P52434	POLR2H	DNA-directed RNA polymerases I, II, and III subunit RPABC3	4	4	4
P30405	PPIF	Peptidyl-prolyl cis-trans isomerase F, mitochondrial	3	3	4
Q9Y570	PPME1	Protein phosphatase methylesterase 1	3	3	4
P17612	PRKACA	cAMP-dependent protein kinase catalytic subunit alpha	4	4	4
P41743	PRKCI	Protein kinase C iota type	4	4	4
O94906	PRPF6	Pre-mRNA-processing factor 6	4	4	4
P11908, P60891	PRPS1/2	Ribose-phosphate pyrophosphokinase 1/2	4	4	4
Q9BXR0	QTRT1	Queuine tRNA-ribosyltransferase catalytic subunit 1	3	3	4
O60216	RAD21	Double-strand-break repair protein rad21 homolog	4	4	4
P11234	RALB	Ras-related protein Ral-B	1	4	4
P61225	RAP2B	Ras-related protein Rap-2b	3	3	4
Q9HCJ3	RAVER2	Ribonucleoprotein PTB-binding 2	4	4	4
P46063	RECQL	ATP-dependent DNA helicase Q1	3	3	4
Q06587	RING1	E3 ubiquitin-protein ligase RING1	1	2	4
O75818	RPP40	Ribonuclease P protein subunit p40	4	4	4
P62841	RPS15	40S ribosomal protein S15	3	3	4
P46782	RPS5	40S ribosomal protein S5	3	3	4
P08865	RPSA	40S ribosomal protein SA	4	4	4
Q5JTH9	RRP12	RRP12-like protein	4	4	4
Q9UPW6	SATB2	DNA-binding protein SATB2	4	4	4
P53992	SEC24C	Protein transport protein Sec24C	3	3	4
Q9P0V9	SEPT10	Septin-10	4	4	4
Q01105, P0DME0	SET/SETSIP	Protein SET/SETSIP	3	3	4
Q9H9B4	SFXN1	Sideroflexin-1	4	4	4
P84022	SMAD3	Mothers against decapentaplegic homolog 3	2	2	4
Q8TAD8	SNIP1	Smad nuclear-interacting protein 1	4	4	4
P08579	SNRPB2	U2 small nuclear ribonucleoprotein B''	1	2	4
P62318	SNRPD3	Small nuclear ribonucleoprotein Sm D3	2	2	4
Q08945	SSRP1	FACT complex subunit SSRP1	3	3	4
O95630	STAMBP	STAM-binding protein	4	4	4
Q13586	STIM1	Stromal interaction molecule 1	2	2	4
O43815	STRN	Striatin	4	4	4
Q8TCJ2	STT3B	Dolichyl-diphosphooligosaccharide--protein glycosyltransferase subunit STT3B	2	2	4
O95425	SVIL	Supervillin	4	4	4
Q8WXH0	SYNE2	Nesprin-2	4	4	4
P37802	TAGLN2	Transgelin-2	3	3	4
P37837	TALDO1	Transaldolase	4	4	4
Q01664	TFAP4	Transcription factor AP-4	4	4	4
Q12800	TFCP2	Alpha-globin transcription factor CP2	4	4	4
Q96J01	THOC3	THO complex subunit 3	3	3	4
Q9UKI8	TLK1	Serine/threonine-protein kinase tousled-like 1	1	4	4
Q9NVH6	TMLHE	Trimethyllysine dioxygenase, mitochondrial	3	3	4
Q9NS69	TOMM22	Mitochondrial import receptor subunit TOM22 homolog	3	3	4
Q96RT7	TUBGCP6	Gamma-tubulin complex component 6	4	4	4
Q9BQA1	WDR77	Methylosome protein 50	4	4	4
Q6UXN9	WDR82	WD repeat-containing protein 82	2	2	4
P07947	YES1	Tyrosine-protein kinase Yes	1	3	4
P61981	YWHAG	14-3-3 protein gamma	1	4	4
Q96JP5	ZFP91	E3 ubiquitin-protein ligase ZFP91	3	3	4
Q9H2Y7	ZNF106	Zinc finger protein 106	4	4	4
Q9UJU3	ZNF112	Zinc finger protein 112	1	2	4
Q9UL40	ZNF346	Zinc finger protein 346	3	3	4
Q8N3J9	ZNF664	Zinc finger protein 664	1	2	4
Q9NUJ1	ABHD10	Mycophenolic acid acyl-glucuronide esterase, mitochondrial	2	2	3
O14639	ABLIM1	Actin-binding LIM protein 1	3	3	3
P35611	ADD1	Alpha-adducin	2	3	3
P35612	ADD2	Beta-adducin	2	3	3
O95831	AIFM1	Apoptosis-inducing factor 1, mitochondrial	3	3	3
O43823	AKAP8	A-kinase anchor protein 8	2	2	3
P49419	ALDH7A1	Alpha-aminoadipic semialdehyde dehydrogenase	3	3	3
P09972	ALDOC	Fructose-bisphosphate aldolase C	1	1	3
Q8TCU4	ALMS1	Alstrom syndrome protein 1	3	3	3
Q4VCS5	AMOT	Angiomotin	1	2	3
Q9Y2J4	AMOTL2	Angiomotin-like protein 2	1	2	3
Q86W34	AMZ2	Archaemetzincin-2	3	3	3
Q9UJX5	ANAPC4	Anaphase-promoting complex subunit 4	1	1	3
Q01484	ANK2	Ankyrin-2	2	3	3
P63010	AP2B1	AP-2 complex subunit beta	3	3	3
P18085	ARF4	ADP-ribosylation factor 4	1	2	3
Q5T5U3	ARHGAP21	Rho GTPase-activating protein 21	3	3	3
Q14155	ARHGEF7	Rho guanine nucleotide exchange factor 7	3	3	3
Q14865	ARID5B	AT-rich interactive domain-containing protein 5B	3	3	3
O15145	ARPC3	Actin-related protein 2/3 complex subunit 3	2	2	3
P59998	ARPC4	Actin-related protein 2/3 complex subunit 4	3	3	3
P21281	ATP6V1B2	V-type proton ATPase subunit B, brain isoform	2	2	3
Q99700	ATXN2	Ataxin-2	2	3	3
P53004	BLVRA	Biliverdin reductase A	3	3	3
Q9H3K6	BOLA2	BolA-like protein 2	2	2	3
P38398	BRCA1	Breast cancer type 1 susceptibility protein	3	3	3
Q9H0W9	C11orf54	Ester hydrolase C11orf54	2	2	3
Q86VP6	CAND1	Cullin-associated NEDD8-dissociated protein 1	3	3	3
Q9HA77	CARS2	Probable cysteine--tRNA ligase, mitochondrial	3	3	3
Q86V15	CASZ1	Zinc finger protein castor homolog 1	3	3	3
P50990	CCT8	T-complex protein 1 subunit theta	3	3	3
Q12834	CDC20	Cell division cycle protein 20 homolog	3	3	3
Q5VT06	CEP350	Centrosome-associated protein 350	3	3	3
Q9Y281	CFL2	Cofilin-2	1	3	3
Q13112	CHAF1B	Chromatin assembly factor 1 subunit B	3	3	3
Q9BWS9	CHID1	Chitinase domain-containing protein 1	3	3	3
Q9Y3Y2	CHTOP	Chromatin target of PRMT1 protein	3	3	3
O75128	COBL	Protein cordon-bleu	2	2	3
P13073	COX4I1	Cytochrome c oxidase subunit 4 isoform 1, mitochondrial	2	2	3
O75131	CPNE3	Copine-3	3	3	3
Q9BZJ0	CRNKL1	Crooked neck-like protein 1	2	2	3
Q96F07	CYFIP2	Cytoplasmic FMR1-interacting protein 2	3	3	3
Q8IX18	DHX40	Probable ATP-dependent RNA helicase DHX40	3	3	3
Q9UNQ2	DIMT1	Probable dimethyladenosine transferase	3	3	3
P31689	DNAJA1	DnaJ homolog subfamily A member 1	3	3	3
O75190	DNAJB6	DnaJ homolog subfamily B member 6	2	2	3
Q86TI2	DPP9	Dipeptidyl peptidase 9	3	3	3
O60869	EDF1	Endothelial differentiation-related factor 1	3	3	3
P63241	EIF5A	Eukaryotic translation initiation factor 5A-1	3	3	3
Q9H2F5	EPC1	Enhancer of polycomb homolog 1	3	3	3
O60427	FADS1	Fatty acid desaturase 1	3	3	3
Q9NZB2	FAM120A	Constitutive coactivator of PPAR-gamma-like protein 1	3	3	3
Q9UK61	FAM208A	Protein TASOR	3	3	3
Q9HAH7	FBRS	Probable fibrosin-1	3	3	3
Q13642	FHL1	Four and a half LIM domains protein 1	2	2	3
Q13045	FLII	Protein flightless-1 homolog	3	3	3
Q96AE4	FUBP1	Far upstream element-binding protein 1	2	2	3
Q04760	GLO1	Lactoylglutathione lyase	3	3	3
P00390	GSR	Glutathione reductase, mitochondrial	3	3	3
Q9Y5Q9	GTF3C3	General transcription factor 3C polypeptide 3	3	3	3
Q96JB3	HIC2	Hypermethylated in cancer 2 protein	3	3	3
Q9BX68	HINT2	Histidine triad nucleotide-binding protein 2, mitochondrial	3	3	3
P09429, B2RPK0	HMGB1, HMGB1P1	High mobility group protein B1, Putative high mobility group protein B1-like 1	2	2	3
Q8WVV9	HNRNPLL	Heterogeneous nuclear ribonucleoprotein L-like	2	3	3
P09017	HOXC4	Homeobox protein Hox-C4	2	2	3
Q9NV31	IMP3	U3 small nucleolar ribonucleoprotein protein IMP3	2	2	3
O60341	KDM1A	Lysine-specific histone demethylase 1A	3	3	3
Q7LBC6	KDM3B	Lysine-specific demethylase 3B	3	3	3
P01116	KRAS	GTPase KRas	1	3	3
Q8WVC0	LEO1	RNA polymerase-associated protein LEO 1	3	3	3
Q9BT23	LIMD2	LIM domain-containing protein 2	2	2	3
Q9H089	LSG1	Large subunit GTPase 1 homolog	3	3	3
O95777	LSM8	U6 snRNA-associated Sm-like protein LSm8	3	3	3
Q9Y4K4	MAP4K5	Mitogen-activated protein kinase kinase kinase kinase 5	3	3	3
P61244	MAX	Protein max	3	3	3
P40925	MDH1	Malate dehydrogenase, cytoplasmic	3	3	3
Q14165	MLEC	Malectin	2	2	3
Q9BV20	MRI1	Methylthioribose-1-phosphate isomerase	3	3	3
Q9P0M9	MRPL27	39S ribosomal protein L27, mitochondrial	3	3	3
Q13405	MRPL49	39S ribosomal protein L49, mitochondrial	2	2	3
P82930	MRPS34	28S ribosomal protein S34, mitochondrial	3	3	3
P82675	MRPS5	28S ribosomal protein S5, mitochondrial	3	3	3
P20585	MSH3	DNA mismatch repair protein Msh3	3	3	3
P52701	MSH6	DNA mismatch repair protein Msh6	3	3	3
Q13126	MTAP	S-methyl-5'-thioadenosine phosphorylase	3	3	3
O00159	MYO1C	Unconventional myosin-Ic	2	2	3
O94832	MYO1D	Unconventional myosin-Id	3	3	3
O60934	NBN	Nibrin	3	3	3
Q9BPX3	NCAPG	Condensin complex subunit 3	2	2	3
O75376	NCOR1	Nuclear receptor corepressor 1	3	3	3
Q9UI09	NDUFA12	NADH dehydrogenase [ubiquinone] 1 alpha subcomplex subunit 12	3	3	3
Q9P0J0	NDUFA13	NADH dehydrogenase [ubiquinone] 1 alpha subcomplex subunit 13	3	3	3
O75251	NDUFS7	NADH dehydrogenase [ubiquinone] iron-sulfur protein 7, mitochondrial	2	2	3
P30414	NKTR	NK-tumor recognition protein	3	3	3
Q9Y3T9	NOC2L	Nucleolar complex protein 2 homolog	3	3	3
Q9Y3C1	NOP16	Nucleolar protein 16	2	2	3
P01111	NRAS	GTPase NRas	1	3	3
Q15738	NSDHL	Sterol-4-alpha-carboxylate 3-dehydrogenase, decarboxylating	2	2	3
P35658	NUP214	Nuclear pore complex protein Nup214	2	2	3
O15294	OGT	UDP-N-acetylglucosamine--peptide N-acetylglucosaminyltransferase 110 kDa subunit	3	3	3
Q86U42	PABPN1	Polyadenylate-binding protein 2	1	1	3
Q9BYG4	PARD6G	Partitioning defective 6 homolog gamma	3	3	3
Q86TB9	PATL1	Protein PAT1 homolog 1	2	2	3
P22061	PCMT1	Protein-L-isoaspartate(D-aspartate) O-methyltransferase	3	3	3
Q5EBL8	PDZD11	PDZ domain-containing protein 11	2	2	3
Q9GZP4	PITHD1	PITH domain-containing protein 1	3	3	3
O75439	PMPCB	Mitochondrial-processing peptidase subunit beta	3	3	3
P49005	POLD2	DNA polymerase delta subunit 2	3	3	3
P19387	POLR2C	DNA-directed RNA polymerase II subunit RPB3	3	3	3
P36954	POLR2I	DNA-directed RNA polymerase II subunit RPB9	3	3	3
Q9HAZ2	PRDM16	PR domain zinc finger protein 16	2	3	3
P25787	PSMA2	Proteasome subunit alpha type-2	3	3	3
P25788	PSMA3	Proteasome subunit alpha type-3	3	3	3
O14818	PSMA7	Proteasome subunit alpha type-7	3	3	3
P49720	PSMB3	Proteasome subunit beta type-3	3	3	3
P28072	PSMB6	Proteasome subunit beta type-6	3	3	3
O43242	PSMD3	26S proteasome non-ATPase regulatory subunit 3	3	3	3
Q92530	PSMF1	Proteasome inhibitor PI31 subunit	2	2	3
Q8WUK0	PTPMT1	Phosphatidylglycerophosphatase and protein-tyrosine phosphatase 1	1	1	3
Q96S59	RANBP9	Ran-binding protein 9	2	2	3
Q9NW64	RBM22	Pre-mRNA-splicing factor RBM22	3	3	3
Q9Y580	RBM7	RNA-binding protein 7	3	3	3
Q14257	RCN2	Reticulocalbin-2	3	3	3
Q8NBN7	RDH13	Retinol dehydrogenase 13	2	2	3
P40937	RFC5	Replication factor C subunit 5	3	3	3
P84095	RHOG	Rho-related GTP-binding protein RhoG	2	3	3
Q5UIP0	RIF1	Telomere-associated protein RIF1	3	3	3
P15927	RPA2	Replication protein A 32 kDa subunit	3	3	3
P62829	RPL23	60S ribosomal protein L23	3	3	3
P61353	RPL27	60S ribosomal protein L27	2	2	3
P47914	RPL29	60S ribosomal protein L29	1	1	3
P62910	RPL32	60S ribosomal protein L32	3	3	3
P63173	RPL38	60S ribosomal protein L38	2	2	3
P46783	RPS10	40S ribosomal protein S10	3	3	3
P39019	RPS19	40S ribosomal protein S19	3	3	3
P10301	RRAS	Ras-related protein R-Ras	1	3	3
Q9UHA3	RSL24D1	Probable ribosome biogenesis protein RLP24	3	3	3
Q9Y467	SALL2	Sal-like protein 2	3	3	3
Q9H0E3	SAP130	Histone deacetylase complex subunit SAP130	3	3	3
O00422	SAP18	Histone deacetylase complex subunit SAP18	3	3	3
Q9UPS6	SETD1B	Histone-lysine N-methyltransferase SETD1B	3	3	3
P53007	SLC25A1	Tricarboxylate transport protein, mitochondrial	3	3	3
Q9UJS0	SLC25A13	Calcium-binding mitochondrial carrier protein Aralar2	3	3	3
Q7Z7L1	SLFN11	Schlafen family member 11	2	2	3
P62306	SNRPF	Small nuclear ribonucleoprotein F	2	2	3
Q13813	SPTAN1	Spectrin alpha chain, non-erythrocytic 1	3	3	3
Q04837	SSBP1	Single-stranded DNA-binding protein, mitochondrial	2	2	3
Q99426	TBCB	Tubulin-folding cofactor B	3	3	3
Q9NXF1	TEX10	Testis-expressed protein 10	3	3	3
Q00059	TFAM	Transcription factor A, mitochondrial	3	3	3
Q92754	TFAP2C	Transcription factor AP-2 gamma	1	3	3
Q04724	TLE1	Transducin-like enhancer protein 1	1	3	3
P57088	TMEM33	Transmembrane protein 33	1	1	3
P42167	TMPO	Lamina-associated polypeptide 2, isoforms beta/gamma	1	3	3
P42166	TMPO	Lamina-associated polypeptide 2, isoform alpha	1	3	3
Q15654	TRIP6	Thyroid receptor-interacting protein 6	3	3	3
Q96FX7	TRMT61A	tRNA (adenine(58)-N(1))-methyltransferase catalytic subunit TRMT61A	2	2	3
P23258, Q9NRH3	TUBG1/2	Tubulin gamma-1/2 chain	3	3	3
P63279	UBE2I	SUMO-conjugating enzyme UBC9	1	1	3
Q9H9J4	USP42	Ubiquitin carboxyl-terminal hydrolase 42	2	2	3
Q5THJ4	VPS13D	Vacuolar protein sorting-associated protein 13D	1	1	3
Q9BTA9	WAC	WW domain-containing adapter protein with coiled-coil	3	3	3
Q9NTW7	ZFP64	Zinc finger protein 64 homolog, isoforms 3 and 4	1	2	3
Q96T25	ZIC5	Zinc finger protein ZIC 5	1	1	3
Q14202	ZMYM3	Zinc finger MYM-type protein 3	2	2	3
P52747	ZNF143	Zinc finger protein 143	2	3	3
O95201	ZNF205	Zinc finger protein 205	3	3	3
Q969W8	ZNF566	Zinc finger protein 566	1	2	3
P17098	ZNF8	Zinc finger protein 8	3	3	3
Q8NE71	ABCF1	ATP-binding cassette sub-family F member 1	1	1	2
Q9NPJ3	ACOT13	Acyl-coenzyme A thioesterase 13	2	2	2
P55263	ADK	Adenosine kinase	1	1	2
Q9BRR6	ADPGK	ADP-dependent glucokinase	2	2	2
Q96BJ3	AIDA	Axin interactor, dorsalization-associated protein	2	2	2
Q13155	AIMP2	Aminoacyl tRNA synthase complex-interacting multifunctional protein 2	2	2	2
P15121	AKR1B1	Aldose reductase	2	2	2
Q96Q83	ALKBH3	Alpha-ketoglutarate-dependent dioxygenase alkB homolog 3	2	2	2
Q9Y303	AMDHD2	N-acetylglucosamine-6-phosphate deacetylase	2	2	2
Q01433	AMPD2	AMP deaminase 2	2	2	2
Q8IWZ3, O75179	ANKRD1/17	Ankyrin repeat and KH domain-containing protein 1, Ankyrin repeat domain-containing protein 17	1	1	2
O00203	AP3B1	AP-3 complex subunit beta-1	2	2	2
Q9NWB6	ARGLU1	Arginine and glutamate-rich protein 1	2	2	2
Q9NR48	ASH1L	Histone-lysine N-methyltransferase ASH1L	2	2	2
Q9UBL3	ASH2L	Set1/Ash2 histone methyltransferase complex subunit ASH2	2	2	2
Q9HD20	ATP13A1	Manganese-transporting ATPase 13A1	2	2	2
P05023	ATP1A1	Sodium/potassium-transporting ATPase subunit alpha-1	2	2	2
O75531	BANF1	Barrier-to-autointegration factor	2	2	2
O75934	BCAS2	Pre-mRNA-splicing factor SPF27	2	2	2
Q8N999	C12orf29	Uncharacterized protein C12orf29	2	2	2
P30042	C21orf33	ES1 protein homolog, mitochondrial	2	2	2
P27824	CANX	Calnexin	2	2	2
Q75N03	CBLL1	E3 ubiquitin-protein ligase Hakai	2	2	2
Q96CT7	CCDC124	Coiled-coil domain-containing protein 124	2	2	2
P49368	CCT3	T-complex protein 1 subunit gamma	2	2	2
P30260	CDC27	Cell division cycle protein 27 homolog	2	2	2
Q99626	CDX2	Homeobox protein CDX-2	2	2	2
Q9BXF3	CECR2	Cat eye syndrome critical region protein 2	2	2	2
Q9UFW8	CGGBP1	CGG triplet repeat-binding protein 1	2	2	2
Q86WJ1	CHD1L	Chromodomain-helicase-DNA-binding protein 1-like	2	2	2
Q9UHD1	CHORDC1	Cysteine and histidine-rich domain-containing protein 1	2	2	2
Q14011	CIRBP	Cold-inducible RNA-binding protein	2	2	2
O14578	CIT	Citron Rho-interacting kinase	2	2	2
P49760	CLK2	Dual specificity protein kinase CLK2	2	2	2
P49761	CLK3	Dual specificity protein kinase CLK3	2	2	2
P54105	CLNS1A	Methylosome subunit pICln	2	2	2
Q96KP4	CNDP2	Cytosolic non-specific dipeptidase	2	2	2
Q9UFF9	CNOT8	CCR4-NOT transcription complex subunit 8	2	2	2
P09543	CNP	2',3'-cyclic-nucleotide 3'-phosphodiesterase	2	2	2
P39060	COL18A1	Collagen alpha-1(XVIII) chain	2	2	2
P53618	COPB1	Coatomer subunit beta	2	2	2
P31146	CORO1A	Coronin-1A	2	2	2
Q14019	COTL1	Coactosin-like protein	2	2	2
Q99829	CPNE1	Copine-1	2	2	2
Q16527	CSRP2	Cysteine and glycine-rich protein 2	2	2	2
Q9UBR2	CTSZ	Cathepsin Z	2	2	2
Q6NSI4	CXorf57	Uncharacterized protein CXorf57	2	2	2
Q96EP5	DAZAP1	DAZ-associated protein 1	2	2	2
Q96C86	DCPS	m7GpppX diphosphatase	2	2	2
Q5TDH0	DDI2	Protein DDI1 homolog 2	2	2	2
Q13206	DDX10	Probable ATP-dependent RNA helicase DDX10	2	2	2
Q9H8H2	DDX31	Probable ATP-dependent RNA helicase DDX31	2	2	2
Q9Y2R4	DDX52	Probable ATP-dependent RNA helicase DDX52	1	2	2
Q9UBM7	DHCR7	7-dehydrocholesterol reductase	2	2	2
Q68CQ4	DIEXF	Digestive organ expansion factor homolog	2	2	2
Q9UBS4	DNAJB11	DnaJ homolog subfamily B member 11	2	2	2
Q9NXW2	DNAJB12	DnaJ homolog subfamily B member 12	2	2	2
Q9Y6K1	DNMT3A	DNA (cytosine-5)-methyltransferase 3A	2	2	2
O60762	DPM1	Dolichol-phosphate mannosyltransferase subunit 1	2	2	2
P60981	DSTN	Destrin	1	2	2
P23919	DTYMK	Thymidylate kinase	1	1	2
Q9NP97	DYNLRB1	Dynein light chain roadblock-type 1	2	2	2
Q9GZT9	EGLN1	Egl nine homolog 1	2	2	2
Q53HC9	EIPR1	Protein TSSC1	2	2	2
P50402	EMD	Emerin	2	2	2
Q96RQ1	ERGIC2	Endoplasmic reticulum-Golgi intermediate compartment protein 2	1	1	2
O94905	ERLIN2	Erlin-2	2	2	2
Q9NPD3	EXOSC4	Exosome complex component RRP41	2	2	2
P16930	FAH	Fumarylacetoacetase	2	2	2
Q6P587	FAHD1	Acylpyruvase FAHD1, mitochondrial	2	2	2
Q9Y285	FARSA	Phenylalanine--tRNA ligase alpha subunit	1	1	2
Q8NEZ5	FBXO22	F-box only protein 22	2	2	2
P39748	FEN1	Flap endonuclease 1	2	2	2
Q13643	FHL3	Four and a half LIM domains protein 3	2	2	2
Q96SL8	FIZ1	Flt3-interacting zinc finger protein 1	2	2	2
Q02790	FKBP4	Peptidyl-prolyl cis-trans isomerase FKBP4	1	1	2
O75369	FLNB	Filamin-B	1	2	2
Q9H334	FOXP1	Forkhead box protein P1	2	2	2
P35637	FUS	RNA-binding protein FUS	1	2	2
Q96QD9	FYTTD1	UAP56-interacting factor	2	2	2
P51570	GALK1	Galactokinase	2	2	2
Q7Z7M9	GALNT5	Polypeptide N-acetylgalactosaminyltransferase 5	1	1	2
P41250	GARS	Glycine--tRNA ligase	2	2	2
Q04446	GBE1	1,4-alpha-glucan-branching enzyme	2	2	2
P19086	GNAZ	Guanine nucleotide-binding protein G(z) subunit alpha	1	1	2
P17174	GOT1	Aspartate aminotransferase, cytoplasmic	2	2	2
Q9UKJ3	GPATCH8	G patch domain-containing protein 8	2	2	2
Q9NQX3	GPHN	Gephyrin	2	2	2
Q13227	GPS2	G protein pathway suppressor 2	2	2	2
P25098	GRK2	Beta-adrenergic receptor kinase 1	2	2	2
P07305	H1F0	Histone H1.0	2	2	2
P52789	HK2	Hexokinase-2	1	2	2
P17096	HMGA1	High mobility group protein HMG-I/HMG-Y	1	1	2
O15347	HMGB3	High mobility group protein B3	2	2	2
P20719	HOXA5	Homeobox protein Hox-A5	2	2	2
Q99714	HSD17B10	3-hydroxyacyl-CoA dehydrogenase type-2	1	1	2
Q9Y547	HSPB11	Intraflagellar transport protein 25 homolog	1	1	2
P61604	HSPE1	10 kDa heat shock protein, mitochondrial	2	2	2
Q92598	HSPH1	Heat shock protein 105 kDa	2	2	2
P14735	IDE	Insulin-degrading enzyme	2	2	2
Q9H0C8	ILKAP	Integrin-linked kinase-associated serine/threonine phosphatase 2C	2	2	2
Q16891	IMMT	MICOS complex subunit MIC60	2	2	2
Q9H9L3	ISG20L2	Interferon-stimulated 20 kDa exonuclease-like 2	2	2	2
Q96CN7	ISOC1	Isochorismatase domain-containing protein 1	2	2	2
Q9NPH2	ISYNA1	Inositol-3-phosphate synthase 1	2	2	2
Q9Y2K7	KDM2A	Lysine-specific demethylase 2A	2	2	2
Q86Y91	KIF18B	Kinesin-like protein KIF18B	2	2	2
O95239	KIF4A	Chromosome-associated kinesin KIF4A	2	2	2
Q96EM0	L3HYPDH	Trans-3-hydroxy-L-proline dehydratase	2	2	2
Q9Y4W2	LAS1L	Ribosomal biogenesis protein LAS1L	2	2	2
Q99538	LGMN	Legumain	1	1	2
P50851	LRBA	Lipopolysaccharide-responsive and beige-like anchor protein	2	2	2
Q8N9N7	LRRC57	Leucine-rich repeat-containing protein 57	2	2	2
Q9UPN3	MACF1	Microtubule-actin cross-linking factor 1, isoforms 1/2/3/5	2	2	2
Q13257	MAD2L1	Mitotic spindle assembly checkpoint protein MAD2A	2	2	2
Q9H0U3	MAGT1	Magnesium transporter protein 1	2	2	2
Q9BXY0	MAK16	Protein MAK16 homolog	2	2	2
Q9UDY8	MALT1	Mucosa-associated lymphoid tissue lymphoma translocation protein 1	2	2	2
Q66K74	MAP1S	Microtubule-associated protein 1S	2	2	2
Q14676	MDC1	Mediator of DNA damage checkpoint protein 1	2	2	2
Q15648	MED1	Mediator of RNA polymerase II transcription subunit 1	2	2	2
P14174	MIF	Macrophage migration inhibitory factor	1	1	2
Q9H000	MKRN2	Probable E3 ubiquitin-protein ligase makorin-2	2	2	2
Q16540	MRPL23	39S ribosomal protein L23, mitochondrial	2	2	2
Q96A35	MRPL24	39S ribosomal protein L24, mitochondrial	2	2	2
Q9NYK5	MRPL39	39S ribosomal protein L39, mitochondrial	1	1	2
Q9Y2R9	MRPS7	28S ribosomal protein S7, mitochondrial	2	2	2
Q96DH6	MSI2	RNA-binding protein Musashi homolog 2	1	1	2
Q9Y6C9	MTCH2	Mitochondrial carrier homolog 2	2	2	2
O14950, P19105	MYL12A/B	Myosin regulatory light chain 12A/B	1	1	2
O43795	MYO1B	Unconventional myosin-Ib	2	2	2
Q86UY6	NAA40	N-alpha-acetyltransferase 40	1	1	2
Q13765, E9PAV3	NACA	Nascent polypeptide-associated complex subunit alpha, Nascent polypeptide-associated complex subunit alpha, muscle-specific form	2	2	2
O43776	NARS	Asparagine--tRNA ligase, cytoplasmic	2	2	2
P42695	NCAPD3	Condensin-2 complex subunit D3	2	2	2
Q86Y39	NDUFA11	NADH dehydrogenase [ubiquinone] 1 alpha subcomplex subunit 11	2	2	2
P56556	NDUFA6	NADH dehydrogenase [ubiquinone] 1 alpha subcomplex subunit 6	2	2	2
P51970	NDUFA8	NADH dehydrogenase [ubiquinone] 1 alpha subcomplex subunit 8	2	2	2
Q9BU61	NDUFAF3	NADH dehydrogenase [ubiquinone] 1 alpha subcomplex assembly factor 3	2	2	2
P19404	NDUFV2	NADH dehydrogenase [ubiquinone] flavoprotein 2, mitochondrial	2	2	2
Q15843	NEDD8	NEDD8	2	2	2
O95644	NFATC1	Nuclear factor of activated T-cells, cytoplasmic 1	2	2	2
P08651	NFIC	Nuclear factor 1 C-type	2	2	2
Q14938	NFIX	Nuclear factor 1 X-type	2	2	2
P23511	NFYA	Nuclear transcription factor Y subunit alpha	1	1	2
Q5HYW2	NHSL2	NHS-like protein 2	2	2	2
Q8WTT2	NOC3L	Nucleolar complex protein 3 homolog	2	2	2
Q9H8H0	NOL11	Nucleolar protein 11	2	2	2
Q14978	NOLC1	Nucleolar and coiled-body phosphoprotein 1	1	1	2
P24468, P10589	NR2F1/2	COUP transcription factor 1/2	1	1	2
Q96DE0	NUDT16	U8 snoRNA-decapping enzyme	2	2	2
Q5SRE5	NUP188	Nucleoporin NUP188 homolog	2	2	2
Q9UBU9	NXF1	Nuclear RNA export factor 1	2	2	2
Q9NTK5	OLA1	Obg-like ATPase 1	1	1	2
P11940, Q4VXU2	PABPC1, PABPC1L	Polyadenylate-binding protein 1, Polyadenylate-binding protein 1-like	2	2	2
O95340	PAPSS2	Bifunctional 3'-phosphoadenosine 5'-phosphosulfate synthase 2	2	2	2
O94913	PCF11	Pre-mRNA cleavage complex 2 protein Pcf11	2	2	2
O00764	PDXK	Pyridoxal kinase	2	2	2
Q96GD0	PDXP	Pyridoxal phosphate phosphatase	1	1	2
P18669, P15259	PGAM1/2	Phosphoglycerate mutase 1/2	2	2	2
Q8NDX5	PHC3	Polyhomeotic-like protein 3	2	2	2
Q96BD5	PHF21A	PHD finger protein 21A	2	2	2
O00625	PIR	Pirin	2	2	2
Q8N3E9	PLCD3	1-phosphatidylinositol 4,5-bisphosphate phosphodiesterase delta-3	2	2	2
Q9BY77	POLDIP3	Polymerase delta-interacting protein 3	2	2	2
Q9H9Y6	POLR1B	DNA-directed RNA polymerase I subunit RPA2	2	2	2
Q9GZS1	POLR1E	DNA-directed RNA polymerase I subunit RPA49	2	2	2
P62487	POLR2G	DNA-directed RNA polymerase II subunit RPB7	2	2	2
Q9UKY4	POMT2	Protein O-mannosyl-transferase 2	1	1	2
Q06203	PPAT	Amidophosphoribosyltransferase	2	2	2
P50336	PPOX	Protoporphyrinogen oxidase	2	2	2
P57071	PRDM15	PR domain zinc finger protein 15	2	2	2
Q13131	PRKAA1	5'-AMP-activated protein kinase catalytic subunit alpha-1	2	2	2
P54619	PRKAG1	5'-AMP-activated protein kinase subunit gamma-1	2	2	2
Q14558	PRPSAP1	Phosphoribosyl pyrophosphate synthase-associated protein 1	1	2	2
P25786	PSMA1	Proteasome subunit alpha type-1	2	2	2
P49721	PSMB2	Proteasome subunit beta type-2	2	2	2
P28070	PSMB4	Proteasome subunit beta type-4	2	2	2
Q99460	PSMD1	26S proteasome non-ATPase regulatory subunit 1	2	2	2
Q15008	PSMD6	26S proteasome non-ATPase regulatory subunit 6	2	2	2
Q15185	PTGES3	Prostaglandin E synthase 3	2	2	2
Q06124	PTPN11	Tyrosine-protein phosphatase non-receptor type 11	2	2	2
P62491, Q15907	RAB11A/B	Ras-related protein Rab-11A/B	2	2	2
P61019	RAB2A	Ras-related protein Rab-2A	2	2	2
P51151	RAB9A	Ras-related protein Rab-9A	2	2	2
Q7Z6M1	RABEPK	Rab9 effector protein with kelch motifs	2	2	2
Q8TEU7	RAPGEF6	Rap guanine nucleotide exchange factor 6	2	2	2
Q96I25	RBM17	Splicing factor 45	2	2	2
Q96I51	RCC1L	RCC1-like G exchanging factor-like protein	2	2	2
P61586	RHOA	Transforming protein RhoA	2	2	2
Q8IXI1	RHOT2	Mitochondrial Rho GTPase 2	2	2	2
Q8IUF8	RIOX2	Ribosomal oxygenase 2	2	2	2
O75695	RP2	Protein XRP2	2	2	2
P35268	RPL22	60S ribosomal protein L22	2	2	2
P49207	RPL34	60S ribosomal protein L34	2	2	2
Q6DKI1	RPL7L1	60S ribosomal protein L7-like 1	2	2	2
Q9NQG5	RPRD1B	Regulation of nuclear pre-mRNA domain-containing protein 1B	2	2	2
P62249	RPS16	40S ribosomal protein S16	2	2	2
P08708	RPS17	40S ribosomal protein S17	1	1	2
P60866	RPS20	40S ribosomal protein S20	1	1	2
P23921	RRM1	Ribonucleoside-diphosphate reductase large subunit	2	2	2
P31350	RRM2	Ribonucleoside-diphosphate reductase subunit M2	2	2	2
O95104	SCAF4	Splicing factor, arginine/serine-rich 15	1	2	2
Q9UPN6	SCAF8	Protein SCAF8	1	2	2
Q99470	SDF2	Stromal cell-derived factor 2	2	2	2
P55735	SEC13	Protein SEC13 homolog	2	2	2
P35237	SERPINB6	Serpin B6	2	2	2
Q12872	SFSWAP	Splicing factor, suppressor of white-apricot homolog	2	2	2
Q15477	SKIV2L	Helicase SKI2W	2	2	2
Q9UBX3	SLC25A10	Mitochondrial dicarboxylate carrier	2	2	2
Q969G3	SMARCE1	SWI/SNF-related matrix-associated actin-dependent regulator of chromatin subfamily E member 1	2	2	2
Q9NXE4	SMPD4	Sphingomyelin phosphodiesterase 4	1	1	2
P52788	SMS	Spermine synthase	2	2	2
P62304	SNRPE	Small nuclear ribonucleoprotein E	1	1	2
P62308, A8MWD9	SNRPG, SNRPGP15	Small nuclear ribonucleoprotein G, Putative small nuclear ribonucleoprotein G-like protein 15	2	2	2
O95149	SNUPN	Snurportin-1	2	2	2
Q96L92	SNX27	Sorting nexin-27	2	2	2
Q9Y657	SPIN1	Spindlin-1	2	2	2
Q05519	SRSF11	Serine/arginine-rich splicing factor 11	2	2	2
P05455	SSB	Lupus La protein	2	2	2
Q96FJ0	STAMBPL1	AMSH-like protease	1	1	2
Q9NRL3	STRN4	Striatin-4	2	2	2
P53999	SUB1	Activated RNA polymerase II transcriptional coactivator p15	2	2	2
P53597	SUCLG1	Succinate--CoA ligase [ADP/GDP-forming] subunit alpha, mitochondrial	2	2	2
Q8IX01	SUGP2	SURP and G-patch domain-containing protein 2	2	2	2
O00267	SUPT5H	Transcription elongation factor SPT5	2	2	2
Q15022	SUZ12	Polycomb protein SUZ12	2	2	2
Q8NF91	SYNE1	Nesprin-1	2	2	2
O00268	TAF4	Transcription initiation factor TFIID subunit 4	2	2	2
O75663	TIPRL	TIP41-like protein	2	2	2
Q9UDY2	TJP2	Tight junction protein ZO-2	1	2	2
P49755	TMED10	Transmembrane emp24 domain-containing protein 10	2	2	2
Q6Q0C0	TRAF7	E3 ubiquitin-protein ligase TRAF7	2	2	2
Q9UHF7	TRPS1	Zinc finger transcription factor Trps1	2	2	2
Q9BSV6	TSEN34	tRNA-splicing endonuclease subunit Sen34	2	2	2
P43897	TSFM	Elongation factor Ts, mitochondrial	2	2	2
Q3B726	TWISTNB	DNA-directed RNA polymerase I subunit RPA43	2	2	2
Q13404, Q15819	UBE2V1/2	Ubiquitin-conjugating enzyme E2 variant 1/2	2	2	2
Q5T4S7	UBR4	E3 ubiquitin-protein ligase UBR4	2	2	2
P17480	UBTF	Nucleolar transcription factor 1	2	2	2
Q96PU4	UHRF2	E3 ubiquitin-protein ligase UHRF2	1	2	2
Q9UPT9	USP22	Ubiquitin carboxyl-terminal hydrolase 22	2	2	2
Q53GS9	USP39	U4/U6.U5 tri-snRNP-associated protein 2	2	2	2
Q86UV5	USP48	Ubiquitin carboxyl-terminal hydrolase 48	2	2	2
Q9Y3A2	UTP11	Probable U3 small nucleolar RNA-associated protein 11	2	2	2
P26640	VARS	Valine--tRNA ligase	2	2	2
O75436	VPS26A	Vacuolar protein sorting-associated protein 26A	2	2	2
Q8IWB7	WDFY1	WD repeat and FYVE domain-containing protein 1	2	2	2
Q9H967	WDR76	WD repeat-containing protein 76	2	2	2
Q9H0D6	XRN2	5'-3' exoribonuclease 2	2	2	2
Q96TA2	YME1L1	ATP-dependent zinc metalloprotease YME1L1	2	2	2
P25490	YY1	Transcriptional repressor protein YY1	2	2	2
Q9Y330	ZBTB12	Zinc finger and BTB domain-containing protein 12	2	2	2
O43829	ZBTB14	Zinc finger and BTB domain-containing protein 14	2	2	2
O43167	ZBTB24	Zinc finger and BTB domain-containing protein 24	2	2	2
Q9H4I2	ZHX3	Zinc fingers and homeoboxes protein 3	2	2	2
P58317	ZNF121	Zinc finger protein 121	1	2	2
P17036	ZNF3	Zinc finger protein 3	2	2	2
Q96PQ6	ZNF317	Zinc finger protein 317	2	2	2
Q5VUA4	ZNF318	Zinc finger protein 318	2	2	2
P17041	ZNF32	Zinc finger protein 32	2	2	2
Q9NW07	ZNF358	Zinc finger protein 358	1	2	2
O94892	ZNF432	Zinc finger protein 432	1	2	2
Q96C55	ZNF524	Zinc finger protein 524	2	2	2
Q9UK33	ZNF580	Zinc finger protein 580	2	2	2
Q9P0T4	ZNF581	Zinc finger protein 581	2	2	2
Q9ULD9	ZNF608	Zinc finger protein 608	2	2	2
Q5HYK9	ZNF667	Zinc finger protein 667	2	2	2
Q9Y462	ZNF711	Zinc finger protein 711	1	2	2
Q7L3S4	ZNF771	Zinc finger protein 771	2	2	2
P51523	ZNF84	Zinc finger protein 84	1	2	2
P49588	AARS	Alanine--tRNA ligase, cytoplasmic	1	1	1
Q5JTZ9	AARS2	Alanine--tRNA ligase, mitochondrial	1	1	1
Q9UDR5	AASS	Alpha-aminoadipic semialdehyde synthase, mitochondrial	1	1	1
P61221	ABCE1	ATP-binding cassette sub-family E member 1	1	1	1
Q8NFV4	ABHD11	Protein ABHD11	1	1	1
Q9ULW3	ABT1	Activator of basal transcription 1	1	1	1
Q709F0	ACAD11	Acyl-CoA dehydrogenase family member 11	1	1	1
Q9UKV3	ACIN1	Apoptotic chromatin condensation inducer in the nucleus	1	1	1
P24666	ACP1	Low molecular weight phosphotyrosine protein phosphatase	1	1	1
Q9GZN1	ACTR6	Actin-related protein 6	1	1	1
P11766	ADH5	Alcohol dehydrogenase class-3	1	1	1
Q53H12	AGK	Acylglycerol kinase, mitochondrial	1	1	1
Q9UPW5	AGTPBP1	Cytosolic carboxypeptidase 1	1	1	1
O00170	AIP	AH receptor-interacting protein	1	1	1
Q7Z591	AKNA	AT-hook-containing transcription factor	1	1	1
O43488, Q8NHP1	AKR7A2, AKR7L	Aflatoxin B1 aldehyde reductase member 2/4	1	1	1
P30837	ALDH1B1	Aldehyde dehydrogenase X, mitochondrial	1	1	1
P05091	ALDH2	Aldehyde dehydrogenase, mitochondrial	1	1	1
P51648	ALDH3A2	Fatty aldehyde dehydrogenase	1	1	1
Q9UM13	ANAPC10	Anaphase-promoting complex subunit 10	1	1	1
Q9P2R3	ANKFY1	Rabankyrin-5	1	1	1
P08758	ANXA5	Annexin A5	1	1	1
Q10567	AP1B1	AP-1 complex subunit beta-1	1	1	1
P53680	AP2S1	AP-2 complex subunit sigma	1	1	1
Q92572	AP3S1	AP-3 complex subunit sigma-1	1	1	1
Q9BZZ5	API5	Apoptosis inhibitor 5	1	1	1
Q9UH17, P31941	APOBEC3A/B	DNA dC->dU-editing enzyme APOBEC-3A/B	1	1	1
Q96AK3, Q9NRW3, Q8IUX4	APOBEC3C/D/F	DNA dC->dU-editing enzyme APOBEC-3C/D/F	1	1	1
P48444	ARCN1	Coatomer subunit delta	1	1	1
P62330	ARF6	ADP-ribosylation factor 6	1	1	1
Q92888	ARHGEF1	Rho guanine nucleotide exchange factor 1	1	1	1
Q96C12	ARMC5	Armadillo repeat-containing protein 5	1	1	1
O15511	ARPC5	Actin-related protein 2/3 complex subunit 5	1	1	1
P32121	ARRB2	Beta-arrestin-2	1	1	1
P15848	ARSB	Arylsulfatase B	1	1	1
Q9NWX5	ASB6	Ankyrin repeat and SOCS box protein 6	1	1	1
Q5T9A4, Q5T2N8, Q9NVI7	ATAD3A/B/C	ATPase family AAA domain-containing protein 3A/B/C	1	1	1
Q9Y4P1	ATG4B	Cysteine protease ATG4B	1	1	1
P36542	ATP5C1	ATP synthase subunit gamma, mitochondrial	1	1	1
P61421	ATP6V0D1	V-type proton ATPase subunit d 1	1	1	1
Q9NXR7	BABAM2	BRISC and BRCA1-A complex member 2	1	1	1
O95817	BAG3	BAG family molecular chaperone regulator 3	1	1	1
P51572	BCAP31	B-cell receptor-associated protein 31	1	1	1
Q9H6U6	BCAS3	Breast carcinoma-amplified sequence 3	1	1	1
Q9Y276	BCS1L	Mitochondrial chaperone BCS1	1	1	1
Q9BUT1	BDH2	3-hydroxybutyrate dehydrogenase type 2	1	1	1
Q13867	BLMH	Bleomycin hydrolase	1	1	1
P35226	BMI1	Polycomb complex protein BMI-1	1	1	1
Q8NFC6, Q9UPQ0	BOD1L1, LIMCH1	Biorientation of chromosomes in cell division protein 1-like 1, Lim and calponin homology domains-containing protein 1	1	1	1
Q5PSV4	BRMS1L	Breast cancer metastasis-suppressor 1-like protein	1	1	1
A6QL63	BTBD11	Ankyrin repeat and BTB/POZ domain-containing protein BTBD11	1	1	1
Q9BRD0	BUD13	BUD13 homolog	1	1	1
C9JLR9	C11orf95	Uncharacterized protein C11orf95	1	1	1
E9PRG8	C11orf98	Uncharacterized protein C11orf98	1	1	1
Q9BQ61	C19orf43	Uncharacterized protein C19orf43	1	1	1
Q07021	C1QBP	Complement component 1 Q subcomponent-binding protein, mitochondrial	1	1	1
P01024	C3	Complement C3	1	1	1
Q7Z6I8	C5orf24	UPF0461 protein C5orf24	1	1	1
Q96N11	C7orf26	Uncharacterized protein C7orf26	1	1	1
Q6P1X6	C8orf82	UPF0598 protein C8orf82	1	1	1
Q01518	CAP1	Adenylyl cyclase-associated protein 1	1	1	1
Q86X55	CARM1	Histone-arginine methyltransferase CARM1	1	1	1
O14936	CASK	Peripheral plasma membrane protein CASK	1	1	1
Q9UKL3	CASP8AP2	CASP8-associated protein 2	1	1	1
P04040	CAT	Catalase	1	1	1
Q53HC0	CCDC92	Coiled-coil domain-containing protein 92	1	1	1
Q9UK58	CCNL1	Cyclin-L1	1	1	1
Q99832	CCT7	T-complex protein 1 subunit eta	1	1	1
A4D256	CDC14C	Dual specificity protein phosphatase CDC14C	1	1	1
Q99459	CDC5L	Cell division cycle 5-like protein	1	1	1
Q6P1J9	CDC73	Parafibromin	1	1	1
P55287	CDH11	Cadherin-11	1	1	1
P49336, Q9BWU1	CDK8/19	Cyclin-dependent kinase 8/19	1	1	1
Q92879	CELF1	CUGBP Elav-like family member 1	1	1	1
Q8N0S6	CENPL	Centromere protein L	1	1	1
Q66GS9	CEP135	Centrosomal protein of 135 kDa	1	1	1
Q9BV73	CEP250	Centrosome-associated protein CEP250	1	1	1
Q96MT8	CEP63	Centrosomal protein of 63 kDa	1	1	1
Q8IYW2	CFAP46	Cilia- and flagella-associated protein 46	1	1	1
Q5T1J5, Q9Y6H1	CHCHD2P9, CHCHD2	Putative coiled-coil-helix-coiled-coil-helix domain-containing protein CHCHD2P9, mitochondrial, Coiled-coil-helix-coiled-coil-helix domain-containing protein 2	1	1	1
O76071	CIAO1	Probable cytosolic iron-sulfur protein assembly protein CIAO 1	1	1	1
Q9ULV3	CIZ1	Cip1-interacting zinc finger protein	1	1	1
P12532	CKMT1A	Creatine kinase U-type, mitochondrial	1	1	1
O00299	CLIC1	Chloride intracellular channel protein 1	1	1	1
Q9HAZ1	CLK4	Dual specificity protein kinase CLK4	1	1	1
Q9NWW5	CLN6	Ceroid-lipofuscinosis neuronal protein 6	1	1	1
Q8N1G2	CMTR1	Cap-specific mRNA (nucleoside-2'-O-)-methyltransferase 1	1	1	1
Q16281	CNGA3	Cyclic nucleotide-gated cation channel alpha-3	1	1	1
P38432	COIL	Coilin	1	1	1
Q8NBJ5	COLGALT1	Procollagen galactosyltransferase 1	1	1	1
O14579	COPE	Coatomer subunit epsilon	1	1	1
Q9Y678, Q9UBF2	COPG1/2	Coatomer subunit gamma-1/2	1	1	1
P61923	COPZ1	Coatomer subunit zeta-1	1	1	1
Q8NI60	COQ8A	Atypical kinase COQ8A, mitochondrial	1	1	1
P10606	COX5B	Cytochrome c oxidase subunit 5B, mitochondrial	1	1	1
Q9BRF8	CPPED1	Serine/threonine-protein phosphatase CPPED1	1	1	1
Q9H3G5	CPVL	Probable serine carboxypeptidase CPVL	1	1	1
P46109	CRKL	Crk-like protein	1	1	1
H7BZ55	CROCC2	Putative ciliary rootlet coiled-coil protein 2	1	1	1
Q9UKG9	CROT	Peroxisomal carnitine O-octanoyltransferase	1	1	1
Q6UUV9	CRTC1	CREB-regulated transcription coactivator 1	1	1	1
O95825	CRYZL1	Quinone oxidoreductase-like protein 1	1	1	1
O75390	CS	Citrate synthase, mitochondrial	1	1	1
Q8N752, P48729	CSNK1A1L, CSNK1A1	Casein kinase I isoform alpha-like, Casein kinase I isoform alpha	1	1	1
Q8NCQ2	CSNK1G2-AS1	Uncharacterized protein CSNK1G2-AS1	1	1	1
P67870	CSNK2B	Casein kinase II subunit beta	1	1	1
P21291	CSRP1	Cysteine and glycine-rich protein 1	1	1	1
Q12996	CSTF3	Cleavage stimulation factor subunit 3	1	1	1
O95476	CTDNEP1	CTD nuclear envelope phosphatase 1	1	1	1
P32929	CTH	Cystathionine gamma-lyase	1	1	1
O60716	CTNND1	Catenin delta-1	1	1	1
Q6PD62	CTR9	RNA polymerase-associated protein CTR9 homolog	1	1	1
P53634	CTSC	Dipeptidyl peptidase 1	1	1	1
P07339	CTSD	Cathepsin D	1	1	1
Q13618	CUL3	Cullin-3	1	1	1
Q13620, Q13619	CUL4A/B	Cullin-4A/B	1	1	1
Q9HCG8	CWC22	Pre-mRNA-splicing factor CWC22 homolog	1	1	1
P08574	CYC1	Cytochrome c1, heme protein, mitochondrial	1	1	1
Q9UJU6	DBNL	Drebrin-like protein	1	1	1
Q9UK59	DBR1	Lariat debranching enzyme	1	1	1
P11182	DBT	Lipoamide acyltransferase component of branched-chain alpha-keto acid dehydrogenase complex, mitochondrial	1	1	1
A8MPP1, Q96FC9	DDX11L8, DDX11	Putative ATP-dependent DNA helicase DDX11-like protein 8, ATP-dependent DNA helicase DDX11	1	1	1
Q9BUQ8	DDX23	Probable ATP-dependent RNA helicase DDX23	1	1	1
Q9GZR7	DDX24	ATP-dependent RNA helicase DDX24	1	1	1
Q7L014	DDX46	Probable ATP-dependent RNA helicase DDX46	1	1	1
Q16698	DECR1	2,4-dienoyl-CoA reductase, mitochondrial	1	1	1
Q9NUI1	DECR2	Peroxisomal 2,4-dienoyl-CoA reductase	1	1	1
Q9BUN8	DERL1	Derlin-1	1	1	1
Q6IAN0	DHRS7B	Dehydrogenase/reductase SDR family member 7B	1	1	1
Q9H6R0	DHX33	Putative ATP-dependent RNA helicase DHX33	1	1	1
Q14147	DHX34	Probable ATP-dependent RNA helicase DHX34	1	1	1
Q8TDM6	DLG5	Disks large homolog 5	1	1	1
P36957	DLST	Dihydrolipoyllysine-residue succinyltransferase component of 2-oxoglutarate dehydrogenase complex, mitochondrial	1	1	1
P25685	DNAJB1	DnaJ homolog subfamily B member 1	1	1	1
Q9NVH1	DNAJC11	DnaJ homolog subfamily C member 11	1	1	1
Q8WXX5	DNAJC9	DnaJ homolog subfamily C member 9	1	1	1
Q92782, Q92784	DPF1/3	Zinc finger protein neuro-d4, Zinc finger protein DPF3	1	1	1
Q9BQC3	DPH2	2-(3-amino-3-carboxypropyl)histidine synthase subunit 2	1	1	1
Q8TEA8	DTD1	D-tyrosyl-tRNA(Tyr) deacylase 1	1	1	1
O75319	DUSP11	RNA/RNP complex-1-interacting phosphatase	1	1	1
Q92997	DVL3	Segment polarity protein dishevelled homolog DVL-3	1	1	1
P63172	DYNLT1	Dynein light chain Tctex-type 1	1	1	1
Q66K89	E4F1	Transcription factor E4F1	1	1	1
Q5VYK3	ECM29	Proteasome-associated protein ECM29 homolog	1	1	1
Q15075	EEA1	Early endosome antigen 1	1	1	1
P47813, O14602	EIF1AX/Y	Eukaryotic translation initiation factor 1A, X/Y-chromosomal	1	1	1
P19525	EIF2AK2	Interferon-induced, double-stranded RNA-activated protein kinase	1	1	1
P55884	EIF3B	Eukaryotic translation initiation factor 3 subunit B	1	1	1
Q04637	EIF4G1	Eukaryotic translation initiation factor 4 gamma 1	1	1	1
Q15056	EIF4H	Eukaryotic translation initiation factor 4H	1	1	1
O60841	EIF5B	Eukaryotic translation initiation factor 5B	1	1	1
Q15370	ELOB	Elongin-B	1	1	1
Q8N766	EMC1	ER membrane protein complex subunit 1	1	1	1
Q04741	EMX1	Homeobox protein EMX1	1	1	1
Q04743	EMX2	Homeobox protein EMX2	1	1	1
O43491	EPB41L2	Band 4.1-like protein 2	1	1	1
Q7L775	EPM2AIP1	EPM2A-interacting protein 1	1	1	1
Q12929	EPS8	Epidermal growth factor receptor kinase substrate 8	1	1	1
P19447	ERCC3	TFIIH basal transcription factor complex helicase XPB subunit	1	1	1
Q92889	ERCC4	DNA repair endonuclease XPF	1	1	1
Q13216	ERCC8	DNA excision repair protein ERCC-8	1	1	1
Q56NI9	ESCO2	N-acetyltransferase ESCO 2	1	1	1
P13804	ETFA	Electron transfer flavoprotein subunit alpha, mitochondrial	1	1	1
P41212	ETV6	Transcription factor ETV6	1	1	1
Q9NVH0	EXD2	Exonuclease 3'-5' domain-containing protein 2	1	1	1
Q17RC7	EXOC3L4	Exocyst complex component 3-like protein 4	1	1	1
Q9Y3B2	EXOSC1	Exosome complex component CSL4	1	1	1
Q13868	EXOSC2	Exosome complex component RRP4	1	1	1
Q15024	EXOSC7	Exosome complex component RRP42	1	1	1
Q96B26	EXOSC8	Exosome complex component RRP43	1	1	1
Q15910	EZH2	Histone-lysine N-methyltransferase EZH2	1	1	1
Q96EK7	FAM120B	Constitutive coactivator of peroxisome proliferator-activated receptor gamma	1	1	1
Q9NX05	FAM120C	Constitutive coactivator of PPAR-gamma-like protein 2	1	1	1
Q9NUQ9	FAM49B	Protein FAM49B	1	1	1
Q658Y4	FAM91A1	Protein FAM91A1	1	1	1
O95363	FARS2	Phenylalanine--tRNA ligase, mitochondrial	1	1	1
Q9NSD9	FARSB	Phenylalanine--tRNA ligase beta subunit	1	1	1
P62861	FAU	40S ribosomal protein S30	1	1	1
Q86XK2	FBXO11	F-box only protein 11	1	1	1
Q86WN1	FCHSD1	F-BAR and double SH3 domains protein 1	1	1	1
P22830	FECH	Ferrochelatase, mitochondrial	1	1	1
Q14192	FHL2	Four and a half LIM domains protein 2	1	1	1
Q9HA64	FN3KRP	Ketosamine-3-kinase	1	1	1
Q14331	FRG1	Protein FRG1	1	1	1
Q5CZC0	FSIP2	Fibrous sheath-interacting protein 2	1	1	1
Q9C0B1	FTO	Alpha-ketoglutarate-dependent dioxygenase FTO	1	1	1
Q16595	FXN	Frataxin, mitochondrial	1	1	1
P22466	GAL	Galanin peptides	1	1	1
Q9NY12	GAR1	H/ACA ribonucleoprotein complex subunit 1	1	1	1
P23769	GATA2	Endothelial transcription factor GATA-2	1	1	1
Q8NB37	GATD1	Glutamine amidotransferase-like class 1 domain-containing protein 1	1	1	1
Q6ZNW5	GDPGP1	GDP-D-glucose phosphorylase 1	1	1	1
Q06210	GFPT1	Glutamine--fructose-6-phosphate aminotransferase [isomerizing] 1	1	1	1
O14908	GIPC1	PDZ domain-containing protein GIPC1	1	1	1
Q9BZE0	GLIS2	Zinc finger protein GLIS2	1	1	1
O76003	GLRX3	Glutaredoxin-3	1	1	1
P15104	GLUL	Glutamine synthetase	1	1	1
P29992	GNA11	Guanine nucleotide-binding protein subunit alpha-11	1	1	1
Q13322	GRB10	Growth factor receptor-bound protein 10	1	1	1
P34947, P43250	GRK5/6	G protein-coupled receptor kinase 5/6	1	1	1
P49840	GSK3A	Glycogen synthase kinase-3 alpha	1	1	1
Q13889	GTF2H3	General transcription factor IIH subunit 3	1	1	1
Q9Y5Q8	GTF3C5	General transcription factor 3C polypeptide 5	1	1	1
Q9H116	GZF1	GDNF-inducible zinc finger protein 1	1	1	1
P40939	HADHA	Trifunctional enzyme subunit alpha, mitochondrial	1	1	1
O14929	HAT1	Histone acetyltransferase type B catalytic subunit	1	1	1
Q9Y5J3	HEY1	Hairy/enhancer-of-split related with YRPW motif protein 1	1	1	1
Q9NQE9	HINT3	Histidine triad nucleotide-binding protein 3	1	1	1
P08397	HMBS	Porphobilinogen deaminase	1	1	1
Q96FZ2	HMCES	Embryonic stem cell-specific 5-hydroxymethylcytosine-binding protein	1	1	1
P05114	HMGN1	Non-histone chromosomal protein HMG-14	1	1	1
P31276	HOXC13	Homeobox protein Hox-C13	1	1	1
Q5SSJ5	HP1BP3	Heterochromatin protein 1-binding protein 3	1	1	1
Q9NWY4	HPF1	Histone PARylation factor 1	1	1	1
Q53GQ0	HSD17B12	Very-long-chain 3-oxoacyl-CoA reductase	1	1	1
P10809	HSPD1	60 kDa heat shock protein, mitochondrial	1	1	1
P41252	IARS	Isoleucine--tRNA ligase, cytoplasmic	1	1	1
Q5T440	IBA57	Putative transferase CAF17, mitochondrial	1	1	1
O43837	IDH3B	Isocitrate dehydrogenase [NAD] subunit beta, mitochondrial	1	1	1
P51553	IDH3G	Isocitrate dehydrogenase [NAD] subunit gamma, mitochondrial	1	1	1
Q13325	IFIT5	Interferon-induced protein with tetratricopeptide repeats 5	1	1	1
Q13123	IK	Protein Red	1	1	1
O95163	IKBKAP	Elongator complex protein 1	1	1	1
P29218	IMPA1	Inositol monophosphatase 1	1	1	1
P49441	INPP1	Inositol polyphosphate 1-phosphatase	1	1	1
Q96PE3	INPP4A	Type I inositol 3,4-bisphosphate 4-phosphatase	1	1	1
Q14642	INPP5A	Type I inositol 1,4,5-trisphosphate 5-phosphatase	1	1	1
Q5TA45	INTS11	Integrator complex subunit 11	1	1	1
Q75QN2	INTS8	Integrator complex subunit 8	1	1	1
O95373	IPO7	Importin-7	1	1	1
O14896	IRF6	Interferon regulatory factor 6	1	1	1
Q96A47	ISL2	Insulin gene enhancer protein ISL-2	1	1	1
Q14624	ITIH4	Inter-alpha-trypsin inhibitor heavy chain H4	1	1	1
Q14571	ITPR2	Inositol 1,4,5-trisphosphate receptor type 2	1	1	1
Q9H910	JPT2	Jupiter microtubule associated homolog 2	1	1	1
Q15046	KARS	Lysine--tRNA ligase	1	1	1
Q9P0J7	KCMF1	E3 ubiquitin-protein ligase KCMF1	1	1	1
Q03721	KCNC4	Potassium voltage-gated channel subfamily C member 4	1	1	1
Q96CX2	KCTD12	BTB/POZ domain-containing protein KCTD12	1	1	1
Q8NB78	KDM1B	Lysine-specific histone demethylase 1B	1	1	1
P29375	KDM5A	Lysine-specific demethylase 5A	1	1	1
O43896, Q12756, O60333, Q9NQT8	KIF1A/B/C, KIF13B	Kinesin-like protein KIF1A/B/C, Kinesin-like protein KIF13B	1	1	1
O95235	KIF20A	Kinesin-like protein KIF20A	1	1	1
Q14807	KIF22	Kinesin-like protein KIF22	1	1	1
O00139	KIF2A	Kinesin-like protein KIF2A	1	1	1
Q92845	KIFAP3	Kinesin-associated protein 3	1	1	1
Q9Y2Y9	KLF13	Krueppel-like factor 13	1	1	1
O43474	KLF4	Krueppel-like factor 4	1	1	1
Q6PF15	KLHL35	Kelch-like protein 35	1	1	1
Q9UMN6	KMT2B	Histone-lysine N-methyltransferase 2B	1	1	1
Q86Y97	KMT5C	Histone-lysine N-methyltransferase KMT5C	1	1	1
Q13601	KRR1	KRR1 small subunit processome component homolog	1	1	1
Q86UP2	KTN1	Kinectin	1	1	1
Q9H9P8	L2HGDH	L-2-hydroxyglutarate dehydrogenase, mitochondrial	1	1	1
O43813	LANCL1	LanC-like protein 1	1	1	1
Q9P2J5	LARS	Leucine--tRNA ligase, cytoplasmic	1	1	1
Q14847	LASP1	LIM and SH3 domain protein 1	1	1	1
Q86U70, O43679	LDB1/2	LIM domain-binding protein 1/2	1	1	1
Q9Y2U8	LEMD3	Inner nuclear membrane protein Man1	1	1	1
Q96PV6	LENG8	Leukocyte receptor cluster member 8	1	1	1
Q8IVM7	LINC00346	Putative uncharacterized protein encoded by LINC00346	1	1	1
A6NK58	LIPT2	Putative lipoyltransferase 2, mitochondrial	1	1	1
Q15334	LLGL1	Lethal(2) giant larvae protein homolog 1	1	1	1
Q9BU23	LMF2	Lipase maturation factor 2	1	1	1
Q5VUJ6	LRCH2	Leucine-rich repeat and calponin homology domain-containing protein 2	1	1	1
P42704	LRPPRC	Leucine-rich PPR motif-containing protein, mitochondrial	1	1	1
Q8N1G4	LRRC47	Leucine-rich repeat-containing protein 47	1	1	1
Q05C16	LRRC63	Leucine-rich repeat-containing protein 63	1	1	1
Q3MHD2	LSM12	Protein LSM12 homolog	1	1	1
Q9Y333	LSM2	U6 snRNA-associated Sm-like protein LSm2	1	1	1
P62310	LSM3	U6 snRNA-associated Sm-like protein LSm3	1	1	1
O95232	LUC7L3	Luc7-like protein 3	1	1	1
O75608	LYPLA1	Acyl-protein thioesterase 1	1	1	1
P61326	MAGOH	Protein mago nashi homolog	1	1	1
Q02750	MAP2K1	Dual specificity mitogen-activated protein kinase kinase 1	1	1	1
Q14244	MAP7	Ensconsin	1	1	1
O95983	MBD3	Methyl-CpG-binding domain protein 3	1	1	1
Q05BQ5	MBTD1	MBT domain-containing protein 1	1	1	1
Q9BUE0	MED18	Mediator of RNA polymerase II transcription subunit 18	1	1	1
Q9H944	MED20	Mediator of RNA polymerase II transcription subunit 20	1	1	1
Q9ULK4	MED23	Mediator of RNA polymerase II transcription subunit 23	1	1	1
Q9Y316	MEMO1	Protein MEMO 1	1	1	1
Q9HCE5	METTL14	N6-adenosine-methyltransferase subunit METTL14	1	1	1
Q9H7H0	METTL17	Methyltransferase-like protein 17, mitochondrial	1	1	1
Q6P1Q9	METTL2B	Methyltransferase-like protein 2B	1	1	1
Q86U44	METTL3	N6-adenosine-methyltransferase 70 kDa subunit	1	1	1
O14880	MGST3	Microsomal glutathione S-transferase 3	1	1	1
Q9NXC5	MIOS	GATOR complex protein MI	1	1	1
P50219	MNX1	Motor neuron and pancreas homeobox protein 1	1	1	1
Q9Y6X9	MORC2	MORC family CW-type zinc finger protein 2	1	1	1
O75352	MPDU1	Mannose-P-dolichol utilization defect 1 protein	1	1	1
Q14168	MPP2	MAGUK p55 subfamily member 2	1	1	1
Q15777	MPPED2	Metallophosphoesterase MPPED2	1	1	1
Q9NV56	MRGBP	MRG/MORF4L-binding protein	1	1	1
Q7Z7H8	MRPL10	39S ribosomal protein L10, mitochondrial	1	1	1
Q9NX20	MRPL16	39S ribosomal protein L16, mitochondrial	1	1	1
P49406	MRPL19	39S ribosomal protein L19, mitochondrial	1	1	1
Q5T653	MRPL2	39S ribosomal protein L2, mitochondrial	1	1	1
Q7Z2W9	MRPL21	39S ribosomal protein L21, mitochondrial	1	1	1
Q9NWU5	MRPL22	39S ribosomal protein L22, mitochondrial	1	1	1
Q9BRJ2	MRPL45	39S ribosomal protein L45, mitochondrial	1	1	1
Q9BQC6	MRPL57	Ribosomal protein 63, mitochondrial	1	1	1
P82912	MRPS11	28S ribosomal protein S11, mitochondrial	1	1	1
P82650	MRPS22	28S ribosomal protein S22, mitochondrial	1	1	1
Q9NP92	MRPS30	39S ribosomal protein S30, mitochondrial	1	1	1
Q9Y4B5	MTCL1	Microtubule cross-linking factor 1	1	1	1
Q9Y483	MTF2	Metal-response element-binding transcription factor 2	1	1	1
Q9BT17	MTG1	Mitochondrial ribosome-associated GTPase 1	1	1	1
P49914	MTHFS	5-formyltetrahydrofolate cyclo-ligase	1	1	1
Q13615	MTMR3	Myotubularin-related protein 3	1	1	1
P03915	MT-ND5	NADH-ubiquinone oxidoreductase chain 5	1	1	1
Q8WXI7	MUC16	Mucin-16	1	1	1
Q2TAK8	MUM1	PWWP domain-containing protein MUM1	1	1	1
P22033	MUT	Methylmalonyl-CoA mutase, mitochondrial	1	1	1
Q12965	MYO1E	Unconventional myosin-Ie	1	1	1
Q9Y4I1	MYO5A	Unconventional myosin-Va	1	1	1
Q13459	MYO9B	Unconventional myosin-IXb	1	1	1
Q9GZZ1	NAA50	N-alpha-acetyltransferase 50	1	1	1
P43490	NAMPT	Nicotinamide phosphoribosyltransferase	1	1	1
Q9NR45	NANS	Sialic acid synthase	1	1	1
Q9H6Q4	NARFL	Cytosolic Fe-S cluster assembly factor NARFL	1	1	1
Q96I59	NARS2	Probable asparagine--tRNA ligase, mitochondrial	1	1	1
Q96M43, Q5VWK0	NBPF4/6	Neuroblastoma breakpoint family member 4/6	1	1	1
P52298	NCBP2	Nuclear cap-binding protein subunit 2	1	1	1
O00483	NDUFA4	Cytochrome c oxidase subunit NDUFA4	1	1	1
P49821	NDUFV1	NADH dehydrogenase [ubiquinone] flavoprotein 1, mitochondrial	1	1	1
O76041	NEBL	Nebulette	1	1	1
P21359	NF1	Neurofibromin	1	1	1
P35240	NF2	Merlin	1	1	1
Q6ZNB6	NFXL1	NF-X1-type zinc finger protein NFXL1	1	1	1
Q9GZT8	NIF3L1	NIF3-like protein 1	1	1	1
Q9BPW8	NIPSNAP1	Protein NipSnap homolog 1	1	1	1
O75323	NIPSNAP2	Protein NipSnap homolog 2	1	1	1
Q9BS92, Q9UFN0	NIPSNAP3A/B	Protein NipSnap homolog 3A/B	1	1	1
Q9H2Z4, P43699, P52952	NKX2-1/4/5	Homeobox protein Nkx-2.1/4/5	1	1	1
Q86UT6	NLRX1	NLR family member X1	1	1	1
P15531, O60361, P22392	NME1/2, NME2P1	Nucleoside diphosphate kinase A/B, Putative nucleoside diphosphate kinase	1	1	1
Q13423	NNT	NAD(P) transhydrogenase, mitochondrial	1	1	1
Q9NPE3	NOP10	H/ACA ribonucleoprotein complex subunit 3	1	1	1
Q9NQ35	NRIP3	Nuclear receptor-interacting protein 3	1	1	1
Q96MF7	NSMCE2	E3 SUMO-protein ligase NSE2	1	1	1
Q9NXX6	NSMCE4A	Non-structural maintenance of chromosomes element 4 homolog A	1	1	1
Q9H0G5	NSRP1	Nuclear speckle splicing regulatory protein 1	1	1	1
P49902	NT5C2	Cytosolic purine 5'-nucleotidase	1	1	1
P78549	NTHL1	Endonuclease III-like protein 1	1	1	1
P04629	NTRK1	High affinity nerve growth factor receptor	1	1	1
Q9Y266	NUDC	Nuclear migration protein nudC	1	1	1
P36639	NUDT1	7,8-dihydro-8-oxoguanine triphosphatase	1	1	1
Q8NFP7, Q9NZJ9, Q96G61	NUDT4/10/11	Diphosphoinositol polyphosphate phosphohydrolase 2, Diphosphoinositol polyphosphate phosphohydrolase 3-alpha/beta	1	1	1
P57740	NUP107	Nuclear pore complex protein Nup107	1	1	1
P61970	NUTF2	Nuclear transport factor 2	1	1	1
Q9UBM4, Q9Y2K3, Q9H8W5, Q0VDD8	OPTC, MYH15, TRIM45, DNAH14	Opticin, Myosin-15, Tripartite motif-containing protein 45, Dynein heavy chain 14, axonemal	1	1	1
Q8NG92	OR13H1	Olfactory receptor 13H1	1	1	1
Q9BXB4, Q9BXB5	OSBPL10/11	Oxysterol-binding protein-related protein 10/11	1	1	1
Q9BZF1	OSBPL8	Oxysterol-binding protein-related protein 8	1	1	1
Q96SU4	OSBPL9	Oxysterol-binding protein-related protein 9	1	1	1
Q15070	OXA1L	Mitochondrial inner membrane protein OXA1L	1	1	1
P07237	P4HB	Protein disulfide-isomerase	1	1	1
Q9BRP4	PAAF1	Proteasomal ATPase-associated factor 1	1	1	1
Q8N7H5	PAF1	RNA polymerase II-associated factor 1 homolog	1	1	1
P68402	PAFAH1B2	Platelet-activating factor acetylhydrolase IB subunit beta	1	1	1
Q9NWT1	PAK1IP1	p21-activated protein kinase-interacting protein 1	1	1	1
Q86YC2	PALB2	Partner and localizer of BRCA2	1	1	1
Q9ULE6	PALD1	Paladin	1	1	1
Q6PIY7	PAPD4	Poly(A) RNA polymerase GLD2	1	1	1
Q8TEW0	PARD3	Partitioning defective 3 homolog	1	1	1
Q99497	PARK7	Protein DJ-1	1	1	1
O95453	PARN	Poly(A)-specific ribonuclease PARN	1	1	1
P40424	PBX1	Pre-B-cell leukemia transcription factor 1	1	1	1
Q9BSM1	PCGF1	Polycomb group RING finger protein 1	1	1	1
Q5JVF3	PCID2	PCI domain-containing protein 2	1	1	1
Q9UHG3	PCYOX1	Prenylcysteine oxidase 1	1	1	1
Q16342	PDCD2	Programmed cell death protein 2	1	1	1
O60658	PDE8A	High affinity cAMP-specific and IBMX-insensitive 3',5'-cyclic phosphodiesterase 8A	1	1	1
Q15120	PDK3	[Pyruvate dehydrogenase (acetyl-transferring)] kinase isozyme 3, mitochondrial	1	1	1
Q96HC4	PDLIM5	PDZ and LIM domain protein 5	1	1	1
Q9BRX2	PELO	Protein pelota homolog	1	1	1
Q8IZL8	PELP1	Proline-, glutamic acid- and leucine-rich protein 1	1	1	1
O00541	PES1	Pescadillo homolog	1	1	1
P17858, P08237	PFKL, PFKM	ATP-dependent 6-phosphofructokinase, liver/muscle type	1	1	1
P35080	PFN2	Profilin-2	1	1	1
O95336	PGLS	6-phosphogluconolactonase	1	1	1
Q9P1Y6	PHRF1	PHD and RING finger domain-containing protein 1	1	1	1
Q9UBF8	PI4KB	Phosphatidylinositol 4-kinase beta	1	1	1
Q92643	PIGK	GPI-anchor transamidase	1	1	1
Q99570	PIK3R4	Phosphoinositide 3-kinase regulatory subunit 4	1	1	1
Q8TBX8	PIP4K2C	Phosphatidylinositol 5-phosphate 4-kinase type-2 gamma	1	1	1
Q16512	PKN1	Serine/threonine-protein kinase N1	1	1	1
Q01970	PLCB3	1-phosphatidylinositol 4,5-bisphosphate phosphodiesterase beta-3	1	1	1
P19174	PLCG1	1-phosphatidylinositol 4,5-bisphosphate phosphodiesterase gamma-1	1	1	1
Q8IV08	PLD3	Phospholipase D3	1	1	1
Q9HAU0	PLEKHA5	Pleckstrin homology domain-containing family A member 5	1	1	1
P54278	PMS2	Mismatch repair endonuclease PMS2	1	1	1
Q96T60	PNKP	Bifunctional polynucleotide phosphatase/kinase	1	1	1
Q9NRX1	PNO1	RNA-binding protein PNO 1	1	1	1
Q9NVS9	PNPO	Pyridoxine-5'-phosphate oxidase	1	1	1
P19388	POLR2E	DNA-directed RNA polymerases I, II, and III subunit RPABC1	1	1	1
Q08752	PPID	Peptidyl-prolyl cis-trans isomerase D	1	1	1
Q9Y3C6	PPIL1	Peptidyl-prolyl cis-trans isomerase-like 1	1	1	1
Q9H2H8	PPIL3	Peptidyl-prolyl cis-trans isomerase-like 3	1	1	1
P35813	PPM1A	Protein phosphatase 1A	1	1	1
Q5T8A7	PPP1R26	Protein phosphatase 1 regulatory subunit 26	1	1	1
P48454	PPP3CC	Serine/threonine-protein phosphatase 2B catalytic subunit gamma isoform	1	1	1
E7EU14, P53041	PPP5D1, PPP5C	Protein PPP5D1, Serine/threonine-protein phosphatase 5	1	1	1
Q96BP3	PPWD1	Peptidylprolyl isomerase domain and WD repeat-containing protein 1	1	1	1
Q13029	PRDM2	PR domain zinc finger protein 2	1	1	1
P48147	PREP	Prolyl endopeptidase	1	1	1
P49642	PRIM1	DNA primase small subunit	1	1	1
P49643	PRIM2	DNA primase large subunit	1	1	1
P13861	PRKAR2A	cAMP-dependent protein kinase type II-alpha regulatory subunit	1	1	1
O60678	PRMT3	Protein arginine N-methyltransferase 3	1	1	1
O14744	PRMT5	Protein arginine N-methyltransferase 5	1	1	1
Q8WWY3	PRPF31	U4/U6 small nuclear ribonucleoprotein Prp31	1	1	1
Q5VTL8	PRPF38B	Pre-mRNA-splicing factor 38B	1	1	1
Q569H4	PRR16	Protein Largen	1	1	1
P28066	PSMA5	Proteasome subunit alpha type-5	1	1	1
P20618	PSMB1	Proteasome subunit beta type-1	1	1	1
Q99436	PSMB7	Proteasome subunit beta type-7	1	1	1
P35998	PSMC2	26S proteasome regulatory subunit 7	1	1	1
P43686	PSMC4	26S proteasome regulatory subunit 6B	1	1	1
P62333	PSMC6	26S proteasome regulatory subunit 10B	1	1	1
O75832	PSMD10	26S proteasome non-ATPase regulatory subunit 10	1	1	1
O00232	PSMD12	26S proteasome non-ATPase regulatory subunit 12	1	1	1
O00487	PSMD14	26S proteasome non-ATPase regulatory subunit 14	1	1	1
P78330	PSPH	Phosphoserine phosphatase	1	1	1
P48651	PTDSS1	Phosphatidylserine synthase 1	1	1	1
Q9Y3E5	PTRH2	Peptidyl-tRNA hydrolase 2, mitochondrial	1	1	1
Q9Y606	PUS1	tRNA pseudouridine synthase A, mitochondrial	1	1	1
P06737	PYGL	Glycogen phosphorylase, liver form	1	1	1
P47897	QARS	Glutamine--tRNA ligase	1	1	1
Q9H974	QTRT2	Queuine tRNA-ribosyltransferase accessory subunit 2	1	1	1
Q13637	RAB32	Ras-related protein Rab-32	1	1	1
Q5HYI8	RABL3	Rab-like protein 3	1	1	1
Q6GYQ0	RALGAPA1	Ral GTPase-activating protein subunit alpha-1	1	1	1
Q9Y4G8	RAPGEF2	Rap guanine nucleotide exchange factor 2	1	1	1
O43251, Q9NWB1	RBFOX1/2	RNA binding protein fox-1 homolog 1/2	1	1	1
Q9Y4C8	RBM19	Probable RNA-binding protein 19	1	1	1
Q96EV2	RBM33	RNA-binding protein 33	1	1	1
Q06330	RBPJ	Recombining binding protein suppressor of hairless	1	1	1
Q9GZR2	REXO4	RNA exonuclease 4	1	1	1
P40938	RFC3	Replication factor C subunit 3	1	1	1
Q9ULX5	RNF112	RING finger protein 112	1	1	1
Q7L0R7	RNF44	RING finger protein 44	1	1	1
Q9H4A4	RNPEP	Aminopeptidase B	1	1	1
O75116, Q13464	ROCK1/2	Rho-associated protein kinase 1/2	1	1	1
P35244	RPA3	Replication protein A 14 kDa subunit	1	1	1
P61927	RPL37	60S ribosomal protein L37	1	1	1
P05387	RPLP2	60S acidic ribosomal protein P2	1	1	1
P78346	RPP30	Ribonuclease P protein subunit p30	1	1	1
P63220	RPS21	40S ribosomal protein S21	1	1	1
P62851	RPS25	40S ribosomal protein S25	1	1	1
Q96CM3	RPUSD4	RNA pseudouridylate synthase domain-containing protein 4	1	1	1
Q5VZM2, Q7L523	RRAGA/B	Ras-related GTP-binding protein A/B	1	1	1
Q14684	RRP1B	Ribosomal RNA processing protein 1 homolog B	1	1	1
Q9Y3A4	RRP7A	Ribosomal RNA-processing protein 7 homolog A	1	1	1
Q5VWQ0	RSBN1	Round spermatid basic protein 1	1	1	1
Q96T23	RSF1	Remodeling and spacing factor 1	1	1	1
Q7L4I2	RSRC2	Arginine/serine-rich coiled-coil protein 2	1	1	1
Q9BY42	RTFDC1	Protein RTF2 homolog	1	1	1
P82979	SARNP	SAP domain-containing ribonucleoprotein	1	1	1
P49591	SARS	Serine--tRNA ligase, cytoplasmic	1	1	1
Q12765	SCRN1	Secernin-1	1	1	1
Q6P3W7	SCYL2	SCY1-like protein 2	1	1	1
O75396	SEC22B	Vesicle-trafficking protein SEC22b	1	1	1
O95487	SEC24B	Protein transport protein Sec24B	1	1	1
Q96EE3	SEH1L	Nucleoporin SEH1	1	1	1
Q99719, O43236	SEPT4/5	Septin-4/5	1	1	1
O15047	SETD1A	Histone-lysine N-methyltransferase SETD1A	1	1	1
Q96ES7	SGF29	SAGA-associated factor 29	1	1	1
O43765	SGTA	Small glutamine-rich tetratricopeptide repeat-containing protein alpha	1	1	1
A1X283	SH3PXD2B	SH3 and PX domain-containing protein 2B	1	1	1
Q149N8	SHPRH	E3 ubiquitin-protein ligase SHPRH	1	1	1
P57059	SIK1	Serine/threonine-protein kinase SIK1	1	1	1
Q14190, P81133	SIM1/2	Single-minded homolog 1/2	1	1	1
Q96FS4	SIPA1	Signal-induced proliferation-associated protein 1	1	1	1
P42285	SKIV2L2	Superkiller viralicidic activity 2-like 2	1	1	1
Q8IVM8	SLC22A9	Solute carrier family 22 member 9	1	1	1
Q9HC21	SLC25A19	Mitochondrial thiamine pyrophosphate carrier	1	1	1
Q8IY92	SLX4	Structure-specific endonuclease subunit SLX4	1	1	1
Q6STE5, Q96GM5	SMARCD1/3	SWI/SNF-related matrix-associated actin-dependent regulator of chromatin subfamily D member 1/3	1	1	1
Q96SB8	SMC6	Structural maintenance of chromosomes protein 6	1	1	1
Q02446	SP4	Transcription factor Sp4	1	1	1
Q5MJ07	SPANXN5	Sperm protein associated with the nucleus on the X chromosome N5	1	1	1
Q86XZ4	SPATS2	Spermatogenesis-associated serine-rich protein 2	1	1	1
P61009	SPCS3	Signal peptidase complex subunit 3	1	1	1
P02549	SPTA1	Spectrin alpha chain, erythrocytic 1	1	1	1
Q68D10	SPTY2D1	Protein SPT2 homolog	1	1	1
Q8N5C6	SRBD1	S1 RNA-binding domain-containing protein 1	1	1	1
P37108	SRP14	Signal recognition particle 14 kDa protein	1	1	1
Q15532	SS18	Protein SSXT	1	1	1
Q76I76	SSH2	Protein phosphatase Slingshot homolog 2	1	1	1
Q9UNL2	SSR3	Translocon-associated protein subunit gamma	1	1	1
Q9P246	STIM2	Stromal interaction molecule 2	1	1	1
P27105	STOM	Erythrocyte band 7 integral membrane protein	1	1	1
Q9UMX1	SUFU	Suppressor of fused homolog	1	1	1
O75683	SURF6	Surfeit locus protein 6	1	1	1
Q15542	TAF5	Transcription initiation factor TFIID subunit 5	1	1	1
Q15814	TBCC	Tubulin-specific chaperone C	1	1	1
O60907, Q9BQ87, Q9BZK7	TBL1X/Y, TBL1XR1	F-box-like/WD repeat-containing protein TBL1X/Y, F-box-like/WD repeat-containing protein TBL1XR1	1	1	1
P20226	TBP	TATA-box-binding protein	1	1	1
Q13769	THOC5	THO complex subunit 5 homolog	1	1	1
Q9Y5L4	TIMM13	Mitochondrial import inner membrane translocase subunit Tim13	1	1	1
Q5SRD1, O14925	TIMM23B, TIMM23	Putative mitochondrial import inner membrane translocase subunit Tim23B, mitochondrial import inner membrane translocase subunit Tim23	1	1	1
P31314	TLX1	T-cell leukemia homeobox protein 1	1	1	1
Q9UM00	TMCO1	Calcium load-activated calcium channel	1	1	1
Q5SNT2	TMEM201	Transmembrane protein 201	1	1	1
Q9Y2B1	TMEM5	Transmembrane protein 5	1	1	1
Q9H2K2	TNKS2	Tankyrase-2	1	1	1
Q68CZ2	TNS3	Tensin-3	1	1	1
Q9H0E2	TOLLIP	Toll-interacting protein	1	1	1
O14773	TPP1	Tripeptidyl-peptidase 1	1	1	1
Q12933	TRAF2	TNF receptor-associated factor 2	1	1	1
Q12899	TRIM26	Tripartite motif-containing protein 26	1	1	1
[truncated: 75 more rows]
