# Supplementary material for: Targeting neddylation sensitizes colorectal cancer to topoisomerase I inhibitors by inactivating the DCAF13-CRL4 ubiquitin ligase complex
Source: Nat Commun. 2023 Jun 23;14:3762. doi: 10.1038/s41467-023-39374-9 (PMC10290057; doi:10.1038/s41467-023-39374-9)
Supplement: Supplementary file 18 — Source Data [file 41467_2023_39374_MOESM18_ESM.xlsx]

## Sheet: Figure 1
Fig. 1a
Activity %	73.934	95.51	97.382	92.123	80.615	58.084	42.003	30.314	30.626	24.77	18.726
Log Concentration (M)	-9.3	-8.8	-8.3	-7.8	-7.3	-6.8	-6.3	-5.8	-5.3	-4.8	-4.3
Fig. 1e
SW48
SN38 Conc. (µM)	SN38			SN38 + PEV (25 nM)			SN38 + PEV (50 nM)			SN38 + PEV (100 nM)
0	106.267	90.265	103.468	87.2669	117.492	97.3163	57.1	67.9	33.9	27.8	28.9	37
0.1	60.7335	99.8641	86.2065	21.2856	37.4794	23.3911	11.6	14.7	23	7.4	8.5	13.2
0.3	43.9493	52.5133	77.0587	8.65204	17.8975	20.6539	7.6	8.8	10.65	9.5	7.6	3.1
1	38.7811	56.3991	50.804	11.9253	15.945	19.2565	4.3	9.7	11.7	3.3	10.9	1.1
3	24.4248	27.0893	23.929	5.16826	10.7959	13.9734	1.2	1.9	5.9	0.85	1.3	0.66
SW837
SN38 Conc. (µM)	SN38			SN38 + PEV (25 nM)			SN38 + PEV (50 nM)			SN38 + PEV (100 nM)
0	107.74	95.9276	96.3324	84.5015	87.6903	82.8442	67.1	73.5	64.2	45	43.3	59.2
0.1	32.4254	40.3574	45.5894	34.0736	28.6896	29.6913	23.8	28.8	19.5	12.5	18.6	17.3
0.3	35.9692	36.5568	33.1623	15.1053	14.4923	19.7619	12	9.7	5.4	5.2	5.7	10.4
1	18.5635	21.1682	20.85	5.94495	4.53505	9.77403	8.2	4.3	3.7	3.2	2.3	0.7
3	10.2267	10.0081	10.1569	3.14018	2.26926	4.47794	0.96	2.1	0.47	0.55	0.32	0.31
HCT15
SN38 Conc. (µM)	SN38			SN38 + PEV (25 nM)			SN38 + PEV (50 nM)			SN38 + PEV (100 nM)
0	114.025	90.0493	95.9259	80.4632	83.7763	83.3218	55	49.9	53.6	33.3	33.8	45.1
0.1	61.8593	57.5338	66.4396	45.1759	50.8537	48.9974	46.5	47.8	39	25.2	15.5	18.9
0.3	89.306	76.7532	54.0457	42.6396	57.9137	49.8627	42.6396	47.89	41.2	12.6	18.8	19.4
1	55.8082	43.3832	35.2014	22.5121	26.7504	29.2996	14.3	36.1	18.7	6.8	7.5	9.4
3	37.3288	33.3867	31.0754	18.6543	24.6213	15.7893	11.8	9.5	13.3	8.5	5.2	5.6
KM12
SN38 Conc. (µM)	SN38			SN38 + PEV (25 nM)			SN38 + PEV (50 nM)			SN38 + PEV (100 nM)
0	98.6722	90.2066	111.121	87.2407	84.5841	98.1571	59.9	64.1	68.1571	44.4	50.2	48.2
0.1	41.8995	55.9083	39.5214	47.3833	70.5674	41.3486	55.5	60.3	32.9	33.3	22.6	21.7
0.3	49.1081	60.2025	39.9913	47.7401	48.3309	40.3394	35.8	58.3309	40	19.5	18.3	25
1	33.8384	52.522	35.7298	24.7425	31.158	26.6681	17.8	21.6	19.5	12.5	11.6	9.7
3	25.246	34.8217	28.424	18.3625	18.1722	11.0448	12.5	16	11.3	9.9	8.2	13.5

## Sheet: Figure 2
Fig. 2a
mCRC PDO #1
SN38	SN38 only			SN38 + 0.3125 μM PEV			SN38 + 0.625 μM PEV			SN38 + 2.5 μM PEV
0	88.2416	97.9117	113.847	111.353	104.724	104.937	97.9933	88.3918	112.607	103.709	93.3164	84.9756
0.3125	54.5216	75.264	83.9717	60.0075	53.952	52.1598	39.3491	37.172	57.9344	52.5787	38.3205	38.773
0.625	50.768	74.6737	79.01	50.8273	43.4316	39.9133	31.7647	28.692	42.5259	28.2796	31.0975	34.0961
1.25	47.1908	55.1611	61.2454	40.344	30.0317	26.9056	22.029	20.2154	24.4332	24.1075	25.6636	24.0334
2.5	53.5776	56.3564	62.0067	40.6562	28.6174	29.0729	23.7027	20.5591	23.4378	21.2564	21.7125	22.6015
5	53.2387	61.1567	66.5439	42.6975	35.3773	39.2219	30.1405	28.9924	28.453	31.1885	29.6222	26.818
mCRC PDO #2
SN38	SN38			SN38 + 0.3125 μM PEV			SN38 + 0.625 μM PEV			SN38 + 2.5 μM PEV
0	77.14	114.379	108.481	92.5742	83.9065	99.6396	87.0638	76.9763	62.8121	59.551	68.8158	65.9512
0.3125	47.8359	61.8758	60.6077	50.8547	42.5958	45.0151	35.4267	37.2566	28.7589	20.6975	22.601	24.5058																																Fig. 2d	Low dose
0.625	34.746	39.5459	44.8731	43.6238	35.6566	34.3797	19.0321	18.5895	16.5236	9.49164	12.7345	16.3929																																		Days	Vehicle	PEV 2.5 mg/kg	PEV 2.5 mg/kg + IRI 20 mg/kg
1.25	17.856	20.5013	27.0129	24.5441	18.6449	17.2959	9.81486	8.36107	11.5877	4.33052	7.43544	11.306																																	2Ltip	23	1
2.5	11.7444	14.0828	19.3556	14.7149	8.10513	7.74486	3.79601	3.20941	3.37388	1.78259	2.69892	7.27251																																	2R	24	1
5	10.5069	13.1798	17.2658	12.366	6.2565	5.83686	3.08089	2.50111	2.2878	1.37674	1.77654	6.71242																																	2L	24	1
																																													2wo	24	1
mCRC PDO #3																																													1R	25	1
SN38 Conc. (μM)	SN38			SN38 + 2.5 μM PEV			SN38 + 10 μM PEV			SN38 + 40 μM PEV																																			1L	29	1
0	104.215	93.9424	101.829	104.215	79.1087	67.6138	53.005	53.1411	48.2748	23.3746	26.8495	27.9153																																	1Ltip	29	1
0.3125	53.4745	56.0831	63.8676	51.2018	51.9672	53.6135	31.802	41.517	31.7433	8.49026	10.2681	20.0124																																	1wo	30	1
0.625	45.99	47.2738	54.9644	53.8909	48.8677	48.6656	24.8447	32.4097	26.0493	11.4005	7.11509	7.77254																																	2B	32	1
1.25	48.4474	46.5639	48.5221	42.3803	22.238	30.8569	17.2205	13.0149	13.0718	4.33481	3.10624	3.91791																																	1B	32	1
2.5	30.1913	32.5144	35.6347	19.9911	13.5764	17.0453	14.2579	9.24945	7.29275	3.3472	2.68929	3.14721																																	4L	21		1
5	29.7176	30.8713	37.5587	14.9766	10.7854	11.7002	13.2063	9.53553	6.25847	4.91858	3.89933	5.37208																																	3R	25		1
																																													3wo	30		1
																																													4B	32		1
Fig. 2c																																														38		0
Days	Vehicle										PEV 2.5 mg/kg										Irinotecan 20 mg/kg												PV 2.5 mg/kg + Irinotecan 20 mg/kg													38		0
0	138.24	68.9843	127.008	87.4326	288.83	116.88	132.84	113.16	40	52.6078		57.2317	106.74	98.4685	157.216	71.2458	68.5981	124.416	49.8318		137.984	120.902	188.837	79.6674	88.2792	89.5437	118.588	63.253	95.3067	60.1559			96.7685	74.2213	94.1392	135.176	162.084	63.1654	89.5795	18	57.8612	59.9116				38		0
4	176.82	47.07	319.87	184.23	401.45	389.99	226.01	235.83	76.9	98.33		230.72	156.64	18	221.74	46.46	123.17	161.47	82.35		156.52	153.6	64.17	186.66	173.93	146.11	108.93	242.75	186.75	201.86			150	77.69	178.23	75.4	98.4	67.11	293.46	59.97	58.37	64.8				38		0
7	250.81	111.14	360.05	438.17	569.95	264.02	854.32	570.56	127.65			226.12	170.27	595.9							396.06	238.7	196.83	419.27	270.96	363.15	313.91	266.27	238.49	318.82			157.13	185.11	246.26	138.94	162.25	48.18	367.16	32	59.97	82.08				38		0
10	225.57	80.94	309.38	304.05	968.19	376.19	1021.49	609.09	102.92	518.77		187.2	262.46	424.97	374.51	48.73	339.94	310.34	363.07		331.46	419.24	154.41	311.43	363.08	315.03	164.8	158.4	218.21	392.22			285.53	106.94	173.28	108.09	85.11	37.4	236.07	27.45	70.21	44.49			6Ltip	22			1
14	458.58	133.18	549.6	656.4	1658.06	642.08	1139.82	897.54	283.54			304.28	545.66	800.25							477.85	246.4	226.41	637.48	399.27	464.56	248.62	320.76	225.33	664.12			271.92	100.45	224.25	105.89	156.33	48.86	471.9	42.55	76.9	34.8			5B	30			1
18	688.7	222.43	846.08	969.31	1592.29	601.32	1337.63	1282.86	358.92	887.93		681.41	594.35	1614.33	304.34	91.5	317.69	423.82	468.81		490.84	372.81	436.93	801.5	337.68	510.82	439.72	401.24	275.51	692.71			277.55	110.54	372.18	154.49	155.58	58.65	680.6	43.87	58.9	139.86			6L	35			1
21	921.71	264.86	1496.1	1208.16	1965.5	704.15	1805.4	2036.35	486.05	1767.09		771.81	809.49	2599.85	672.33	1385.31	637.93	788.84	234.75		479.74	781.48	476.54	1589.9	1539.43	886.02	439.94	438.29	187.43	642.31			391.64	120.63	422.55	208.64	193.71	89.21	1091.72	24.59	69.15	138.6				38			0
																																														38			0
																																														38			0
																																														38			0
																																														38			0
																																														38			0
																																														38			0
																																													7B	29
																																													7wo	30
																																													7R	33
																																													7Ltip	47
																																													7R	58
																																													8R	30
																																													8L	34
Fig. 2f																																													8Ltip	39
Vehicle																																													8L	39
6640000																																													8wo	58
7610000																																													9R	21
17800000																																													9B	30
5320000																																													9wo	30
9480000																																													9Ltip	32
13100000																																													9L	33
11900000																																													10wo	23
11500000																																													10B	28
14500000																																													10Ltip	29
6370000																																													10R	31
																																													10L	32
	PEV	PEV + IRI	IRI
	4890000	5820000	10100000
	6530000	8290000	9160000																																									Fig. 2e	High dose
	8050000	6360000	10800000																																											Days	Vehicle	PEV 15 mg/kg	PEV 15 mg/kg + IRI 20 mg/kg
	4550000	3390000	7790000																																										2Ltip	23	1
	4550000	3110000	12600000																																										2R	24	1
	8750000	6170000	10900000																																										2L	24	1
	7180000	5160000	15200000																																										2wo	24	1
	13800000	8250000	6810000																																										1R	25	1
		1640000	3680000																																										1L	29	1
		1080000	1560000																																										1Ltip	29	1
																																													1wo	30	1
																																													2B	32	1
																																													1B	32	1
																																													4L	21		1
																																													3R	25		1
																																													3wo	30		1
																																													4B	32		1
																																													3L	38		1
																																													3B	41		1
																																													4wo	45		1
																																													4R	47		1
																																													5B	30			1
																																													6L	35			1
																																													5Ltip	47			1
																																													6R	47			1
																																													5B	47			0
																																													6R	50			1
																																													6wo	50			1
																																													5R	58			1
																																													5L	58			1
																																													7B	29
																																													7wo	30
																																													7R	33
																																														38
																																														38
																																													8R	30
																																													8L	34
																																														38
																																														38
																																														38
																																													9R	21
																																													9B	30
																																													9wo	30
																																													9Ltip	32
																																													9L	33
																																													10wo	23
																																													10B	29
																																													10Ltip	29
																																													10R	31
																																													10L	32
[truncated: 1 more columns]

## Sheet: Figure 3
																										3b
																										1 h	4 h	1 h + PEV	4 h + PEV
																										1	0.37	1.02	0.96
																										1	0.29	1.07	0.9
																										1	0.43	0.9	0.78
		repeat #1 1h	repeat #2 1h	repeat #1 4h	repeat #2 4h		repeat #1 1h	repeat #2 1h	repeat #1 4h	repeat #2 4h				repeat #3 1h	repeat #4 1h	repeat #4 4h	repeat #4 4h			repeat #3 1h	repeat #4 1h	repeat #3 4h	repeat #4 4h
			Fig. 3a TOP1						Fig. 3a DNA							Fig. 3a TOP1						Fig. 3a DNA
									NT
																								3d
									SN38															SN38	SN38 + PEV	SN38 + TAK	SN38 + BTZ	SN38 + PEV + TAK	SN38 + PEV + BTZ	SN38 + PEV + TAK + BTZ
																								1	2.12	3.04	3.03	3.62	3.24	3.58
																								1	2.38	2.35	3.33	3.01	3.53	3.85
									SN38 + PEV															1	1.69	2.71	2.92	3.35	3.36	3.04
									SN38 + TAK
									SN38 + BTZ
									SN38 + PEV + TAK
									SN38 + PEV + BTZ
					repeat #1
									SN38 + PEV + TAK + BTZ
					Fig. 3d TOP1					repeat #2			repeat #3
	repeat #1			repeat #1								replicate #1				replicate #1				replicate #1				replicate #1
												replicate #2				replicate #2				replicate #2				replicate #2
												Fig. 3f pSer345-Chk1				Fig. 3f pSer4/8RPA32				Fig. 3f gammaH2AX				Fig. 3f Tubulin
	repeat #2			repeat #2
	Fig. 3e TOP1			Fig. 3e Tubulin
3f
NT	PEV	BTZ	CPT	CPT + PEV	CPT + BTZ
0.0126784	0.325061	0.220695	39.7949	19.9784	0.199488
0.171941	1.40674	0.648655	56.4169	11.5892	0.203824
0.562434	10.2083	0.577415	51.6403	7.96004	0.0228867
0.118867	0.0838596	0.5823	23.9354	22.2136	0.0613473
2.44564	0.298771	0.0317989	79.805	20.1486	0.0674239
0.703421	0.10902	0.196558	14.5209	33.0215	0.05031
0.0164829	0.0734975	0.233819	55.8726	25.3979	1.39784
0.206353	0.178687	0.114865	19.4476	11.626	3.1498
5.97947	0.0591212	0.256724	13.0968	43.4414	0.313484
0.625584	0.479576	1.23462	26.1524	10.777	0.0418998
19.5972	3.4754	0.339196	67.5062	17.1204	0.496024
3.82576	0.0227646	4.50036	41.1068	46.3192	0.127888
0.079715	0.451218	0.502891	57.4571	18.7574	0.712256
0.106691	0.178251	0.386643	10.5114	35.0412	0.130016
0.113356	0.184229	0.117733	22.5327	48.0419	1.03506
0.247547	0.473921	0.0328525	54.8428	35.2029	0.203718
0.701525	0.13797	0.127147	58.1322	18.5647	0.278818
1.34056	0.422592	0.244951	20.0414	17.0365	0.0297532
0.193154	0.0708964	0.0449945	13.965	6.40845	0.162748
0.38963	0.15032	0.836122	39.7145	20.68	0.698091
0.205921	0.0501764	0.236763	17.6466	8.53777	3.02491
0.185785	0.164536	0.0204398	48.1037	27.8493	2.53558
1.21088	0.394701	4.15552	19.2757	49.9964	1.25731
5.27367	0.706286	0.184967	7.69594	5.85243	0.200693
0.0935122	0.091373	0.330932	15.9812	8.91795	1.12742
0.955596	1.22437	2.96999	15.5523	25.5849	0.328951
6.29595	0.201383	0.093202	9.23076	0.447792	0.596477
0.22755	0.0624259	0.416927	54.6219	0.292325	0.181979
0.205174	0.164487	0.0925604	47.3171	0.605628	0.6691

## Sheet: Figure 3c
NT	SN38	SN38 + PEV	SN38 + TAK	SN38 + BTZ	SN38 + PEV + TAK	SN38 + PEV + BTZ	SN38 + PEV +TAK +BTZ
0.000494992	0.0006773	0.00085144	0.000949349	0.000543842	8.46567e-05	0.000142568	0.000276121
0.00125	0.0018	0.00091301	0.0014	0.000620563	0.000799726	0.000550828	0.000308167
0.00196	0.00213	0.00114	0.00152	0.000650578	0.000959838	0.000665056	0.000415786
0.00245	0.00217	0.00122	0.00154	0.0011	0.00118	0.000825745	0.000418145
0.0025	0.0024	0.00151	0.00171	0.00111	0.0013	0.00103	0.000605072
0.00266	0.00263	0.00156	0.00175	0.00123	0.00142	0.00114	0.000606074
0.0029	0.00272	0.00158	0.00178	0.00135	0.00144	0.0012	0.000813094
0.00298	0.00313	0.00165	0.00179	0.00136	0.00156	0.00122	0.000948902
0.00307	0.00333	0.00176	0.00187	0.00149	0.00162	0.00125	0.00109
0.00308	0.00333	0.00179	0.00193	0.00168	0.00162	0.00126	0.00125
0.00309	0.00337	0.00199	0.002	0.00183	0.00165	0.00132	0.00135
0.00317	0.00337	0.00207	0.00202	0.00199	0.00167	0.00134	0.00144
0.00352	0.00346	0.00216	0.00211	0.00203	0.00168	0.00149	0.00158
0.00358	0.00355	0.00248	0.00217	0.00209	0.00179	0.00155	0.0016
0.00378	0.0041	0.00274	0.00218	0.00223	0.00187	0.00157	0.00178
0.00396	0.00417	0.00279	0.00225	0.00225	0.00202	0.00161	0.00207
0.004	0.0042	0.00287	0.00244	0.00232	0.00204	0.00163	0.00217
0.00405	0.00439	0.00288	0.00247	0.00233	0.00206	0.00179	0.00221
0.00407	0.00483	0.00291	0.00248	0.00247	0.00226	0.00195	0.00222
0.00411	0.00489	0.00304	0.00248	0.0025	0.00236	0.00197	0.00226
0.00443	0.00499	0.00306	0.00255	0.00266	0.00237	0.00203	0.00229
0.00456	0.00524	0.00316	0.00267	0.0028	0.00251	0.00204	0.00244
0.00456	0.00526	0.0032	0.00268	0.00286	0.00252	0.00209	0.00255
0.00457	0.00552	0.00325	0.0028	0.00286	0.00267	0.00214	0.00259
0.00471	0.00563	0.00326	0.003	0.00289	0.00285	0.00217	0.00259
0.00475	0.00568	0.00347	0.00302	0.00295	0.00296	0.00222	0.00264
0.00483	0.00573	0.00348	0.00302	0.00301	0.00305	0.00223	0.00265
0.00491	0.00575	0.00356	0.00302	0.0031	0.00309	0.00234	0.00277
0.00497	0.00579	0.00368	0.00304	0.00311	0.00314	0.00239	0.0028
0.00497	0.00582	0.00378	0.00312	0.00313	0.00333	0.0024	0.00284
0.00499	0.00586	0.0039	0.00324	0.00314	0.00336	0.00241	0.00284
0.00504	0.00588	0.00393	0.00337	0.00329	0.00348	0.00244	0.00289
0.00512	0.00597	0.00395	0.00337	0.00334	0.00352	0.00244	0.0029
0.00522	0.00613	0.00404	0.00339	0.00339	0.00357	0.00247	0.00296
0.00541	0.00619	0.00406	0.0034	0.00339	0.00361	0.0025	0.00298
0.00551	0.00619	0.00411	0.00353	0.00341	0.00362	0.00255	0.003
0.00554	0.00619	0.00417	0.00357	0.00348	0.00369	0.00258	0.003
0.00558	0.00627	0.00419	0.00358	0.0035	0.00372	0.00266	0.00301
0.00562	0.00637	0.0043	0.00361	0.00358	0.00373	0.00267	0.00306
0.00563	0.00659	0.00437	0.00366	0.00359	0.00374	0.00273	0.00313
0.00563	0.0066	0.0044	0.00369	0.00367	0.00378	0.00275	0.00316
0.00566	0.00667	0.0044	0.00378	0.00376	0.00388	0.00279	0.00321
0.00569	0.00684	0.00446	0.00382	0.00382	0.0039	0.00281	0.0033
0.00577	0.00685	0.00455	0.00391	0.00383	0.00401	0.00283	0.00331
0.00584	0.00685	0.00459	0.00393	0.00388	0.00403	0.00295	0.00338
0.00594	0.0069	0.0046	0.00397	0.00389	0.00403	0.00297	0.00341
0.00594	0.00699	0.00462	0.004	0.0039	0.00405	0.00298	0.00346
0.00596	0.00701	0.00463	0.00413	0.00398	0.00405	0.00303	0.00349
0.00598	0.00711	0.0047	0.00413	0.00399	0.00407	0.00304	0.0035
0.00603	0.00727	0.00477	0.00416	0.00402	0.00409	0.00311	0.00359
0.00605	0.00732	0.00477	0.0042	0.00404	0.00412	0.00318	0.00361
0.00605	0.00734	0.00478	0.00422	0.0041	0.00413	0.00321	0.00362
0.00633	0.00737	0.00479	0.00434	0.0042	0.00415	0.00323	0.00363
0.00648	0.00741	0.00492	0.00436	0.00423	0.00415	0.00323	0.00363
0.0065	0.00743	0.00492	0.00443	0.00423	0.00417	0.00324	0.00364
0.0065	0.00746	0.00495	0.00455	0.00434	0.0042	0.00326	0.00368
0.00652	0.00748	0.00495	0.00456	0.00435	0.00432	0.00327	0.00368
0.00652	0.0076	0.00499	0.00463	0.00435	0.00432	0.00334	0.00385
0.00657	0.00762	0.00502	0.00464	0.00444	0.00432	0.00336	0.00386
0.00663	0.00765	0.00506	0.00467	0.00451	0.00441	0.00338	0.00386
0.00668	0.00771	0.00508	0.00468	0.00454	0.00444	0.00338	0.00387
0.00671	0.00772	0.00509	0.00469	0.00455	0.00448	0.0034	0.0039
0.00676	0.00775	0.0051	0.00469	0.00457	0.0045	0.00341	0.00394
0.00677	0.00776	0.00512	0.00473	0.00459	0.00453	0.00341	0.00402
0.00683	0.00785	0.00514	0.00474	0.00464	0.00461	0.00345	0.00403
0.00702	0.00797	0.00519	0.00479	0.00472	0.00461	0.0035	0.00405
0.00706	0.00798	0.00524	0.0048	0.00472	0.00465	0.00356	0.00411
0.00722	0.00802	0.00527	0.00487	0.00474	0.00475	0.00357	0.00411
0.00737	0.00803	0.00527	0.00493	0.00475	0.00475	0.0036	0.00412
0.00745	0.00812	0.00531	0.00494	0.00488	0.00475	0.00365	0.00414
0.00751	0.00817	0.00531	0.00498	0.00502	0.0048	0.00367	0.00415
0.00753	0.0082	0.00536	0.00498	0.00506	0.00484	0.00367	0.00416
0.00753	0.00822	0.00542	0.00503	0.00509	0.00485	0.00371	0.00417
0.00764	0.00826	0.00545	0.00506	0.0051	0.00492	0.00372	0.00423
0.00772	0.00835	0.00552	0.00507	0.0051	0.00494	0.00373	0.00427
0.00775	0.00844	0.00554	0.00508	0.00516	0.00494	0.00374	0.00428
0.00778	0.00857	0.00563	0.00512	0.00518	0.00507	0.00375	0.00428
0.00786	0.00873	0.0057	0.00513	0.00519	0.00513	0.00376	0.00429
0.00786	0.00896	0.00571	0.00515	0.00519	0.00517	0.0038	0.00435
0.00788	0.00901	0.00572	0.00524	0.00522	0.00517	0.0038	0.00435
0.00789	0.00903	0.00581	0.00525	0.00527	0.00524	0.00386	0.00438
0.00795	0.00905	0.00584	0.00526	0.00539	0.00526	0.00386	0.00441
0.00807	0.00908	0.00584	0.00526	0.00542	0.00528	0.0039	0.00447
0.00808	0.0091	0.00585	0.00528	0.00545	0.00529	0.00391	0.00449
0.00812	0.00912	0.00593	0.00529	0.00545	0.00538	0.00397	0.00451
0.00818	0.00924	0.00596	0.0053	0.00545	0.00544	0.00398	0.00453
0.00827	0.00929	0.00597	0.00533	0.00551	0.00545	0.00399	0.00454
0.00829	0.00929	0.006	0.00534	0.00551	0.00545	0.00402	0.00458
0.00847	0.00952	0.00609	0.00535	0.00554	0.0055	0.00403	0.00459
0.00851	0.00953	0.00611	0.00538	0.00554	0.0055	0.00413	0.00464
0.00859	0.00956	0.00614	0.00541	0.00554	0.00559	0.00415	0.00465
0.00862	0.00966	0.00623	0.00543	0.00557	0.00559	0.00416	0.00466
0.0087	0.00974	0.00623	0.00548	0.00559	0.0056	0.00416	0.00467
0.00881	0.00977	0.00623	0.00549	0.0056	0.00565	0.00417	0.00475
0.00886	0.00978	0.00624	0.00553	0.00561	0.00565	0.00417	0.00495
0.00892	0.00979	0.00624	0.00555	0.00561	0.00569	0.00418	0.00501
0.00897	0.00983	0.00631	0.00559	0.00564	0.0057	0.0042	0.00505
0.00898	0.00991	0.00643	0.00561	0.00566	0.0057	0.00422	0.00507
0.009	0.01006	0.00651	0.00562	0.00566	0.00572	0.00422	0.00508
0.00902	0.01007	0.00653	0.00569	0.00566	0.00572	0.00424	0.00518
0.00905	0.01008	0.00653	0.00572	0.00566	0.00573	0.00427	0.00521
0.00906	0.01012	0.00658	0.00572	0.00574	0.00576	0.0043	0.00522
0.00906	0.01016	0.00664	0.00573	0.00576	0.00579	0.00434	0.00523
0.00908	0.01023	0.00668	0.00581	0.00586	0.0058	0.00437	0.00525
0.00913	0.01035	0.00677	0.00581	0.00588	0.00585	0.00439	0.00526
0.00923	0.01044	0.00686	0.00586	0.00589	0.00591	0.00439	0.00527
0.00924	0.01047	0.0069	0.00588	0.00591	0.00593	0.00446	0.00531
0.00927	0.01048	0.0069	0.00595	0.00592	0.00594	0.00446	0.00533
0.0093	0.01057	0.00692	0.00598	0.00592	0.00597	0.00447	0.00533
0.00941	0.01058	0.00696	0.00602	0.00597	0.006	0.00447	0.00534
0.00946	0.01062	0.00705	0.00604	0.00602	0.00604	0.00449	0.00536
0.00951	0.01081	0.00706	0.00605	0.00602	0.00606	0.0045	0.00536
0.00961	0.01082	0.00709	0.00607	0.00604	0.00607	0.00451	0.00539
0.00963	0.01103	0.00713	0.00609	0.00604	0.00608	0.00452	0.00539
0.00964	0.01104	0.00717	0.00609	0.00606	0.0061	0.00462	0.00541
0.00968	0.01104	0.00721	0.0061	0.00608	0.00612	0.00465	0.00545
0.00974	0.01106	0.00725	0.00615	0.00608	0.00614	0.00468	0.00549
0.00974	0.01107	0.00726	0.00616	0.00609	0.00614	0.00471	0.00553
0.00976	0.0111	0.00732	0.00618	0.00612	0.00616	0.00472	0.00555
0.00977	0.01112	0.00735	0.00624	0.00616	0.00617	0.00476	0.00556
0.00981	0.01117	0.00735	0.00624	0.00616	0.00618	0.00478	0.00557
0.00982	0.01124	0.00738	0.00631	0.00619	0.00622	0.00482	0.00558
0.00986	0.01125	0.00739	0.00631	0.00623	0.00622	0.00483	0.00561
0.00992	0.01129	0.0074	0.00632	0.00627	0.00624	0.00484	0.00563
0.01001	0.01132	0.00742	0.00634	0.00636	0.00625	0.00484	0.00563
0.01001	0.01134	0.00746	0.00636	0.00641	0.00629	0.00484	0.00564
0.01003	0.01135	0.00761	0.00636	0.0065	0.0063	0.00487	0.00564
0.01007	0.01137	0.00762	0.0064	0.00651	0.00634	0.00488	0.00565
0.01009	0.01139	0.00767	0.00642	0.00651	0.00635	0.00489	0.00565
0.0101	0.01142	0.00789	0.00642	0.00654	0.00638	0.00492	0.00566
0.01014	0.01143	0.00789	0.00642	0.00677	0.00641	0.00493	0.00566
0.01014	0.01152	0.00792	0.00643	0.00679	0.00646	0.00493	0.00567
0.01014	0.01166	0.00792	0.00644	0.00685	0.00659	0.00494	0.00568
0.01015	0.01168	0.00794	0.00648	0.00686	0.0066	0.00498	0.00568
0.01015	0.0117	0.00797	0.00652	0.00689	0.00663	0.00502	0.00568
0.01021	0.01177	0.00798	0.00652	0.00689	0.00666	0.00503	0.00569
0.01023	0.01179	0.008	0.00655	0.0069	0.00667	0.00506	0.0057
0.01024	0.01184	0.00812	0.00655	0.0069	0.00673	0.00506	0.00576
0.01026	0.01185	0.00816	0.00655	0.0069	0.00675	0.00507	0.0058
0.01034	0.01186	0.00818	0.00656	0.00692	0.00675	0.00509	0.0058
0.01035	0.01196	0.00819	0.00661	0.00692	0.00682	0.00513	0.00581
0.01038	0.01197	0.0082	0.00663	0.00693	0.00684	0.00513	0.00581
0.01043	0.01203	0.00821	0.00667	0.00695	0.00685	0.00514	0.00592
0.01045	0.01212	0.00826	0.00669	0.00696	0.00687	0.00518	0.00597
0.01046	0.01213	0.0083	0.00671	0.00696	0.00688	0.0052	0.00604
0.01053	0.01219	0.00835	0.00675	0.00699	0.00691	0.00522	0.00611
0.01057	0.01219	0.00837	0.00677	0.00701	0.00691	0.00522	0.00612
0.01059	0.01229	0.00839	0.00681	0.00704	0.00693	0.00526	0.00612
0.01061	0.01233	0.00842	0.00686	0.00716	0.00698	0.00526	0.00612
0.01063	0.01236	0.00845	0.00687	0.00719	0.00701	0.00527	0.00616
0.01074	0.01236	0.00852	0.0069	0.00722	0.00701	0.00527	0.0062
0.01076	0.0124	0.00855	0.00692	0.00726	0.00707	0.00527	0.00621
0.01076	0.01244	0.00855	0.00693	0.00727	0.00709	0.00528	0.00625
0.01079	0.01254	0.00863	0.00696	0.00727	0.0071	0.00529	0.00626
0.01082	0.01268	0.00863	0.00699	0.00729	0.0071	0.00532	0.00628
0.01083	0.01274	0.00864	0.00702	0.00731	0.00711	0.00533	0.00636
0.01089	0.01276	0.00866	0.00703	0.00733	0.00714	0.00533	0.00637
0.01092	0.01277	0.00872	0.00711	0.00735	0.00715	0.00534	0.0064
0.01095	0.01289	0.00874	0.00716	0.00739	0.0073	0.00535	0.0064
0.01095	0.01298	0.00875	0.00721	0.00741	0.00732	0.00535	0.00641
0.011	0.01302	0.00876	0.00723	0.00743	0.00733	0.00536	0.00647
0.01101	0.01321	0.00883	0.00723	0.00753	0.00734	0.00537	0.00651
0.01107	0.01321	0.00884	0.00723	0.00753	0.00735	0.00538	0.00656
0.01107	0.01329	0.00887	0.0073	0.00755	0.00737	0.00539	0.00657
0.01113	0.01331	0.00888	0.00737	0.00756	0.00747	0.00541	0.00657
0.01113	0.01344	0.00889	0.00739	0.0076	0.00748	0.00547	0.00663
0.01115	0.01347	0.00894	0.00743	0.00762	0.00753	0.00547	0.00664
0.0112	0.0135	0.00894	0.0075	0.00769	0.00753	0.00547	0.00665
0.01121	0.01357	0.00897	0.00752	0.00772	0.00755	0.00547	0.00666
0.01121	0.0137	0.00901	0.00757	0.00773	0.00759	0.00549	0.00666
0.01123	0.01372	0.00902	0.00757	0.00776	0.00759	0.00553	0.00668
0.01124	0.01376	0.00903	0.00759	0.00778	0.00759	0.00559	0.00671
0.01127	0.01383	0.00906	0.00761	0.00778	0.00761	0.00561	0.00671
0.01128	0.01384	0.00907	0.00765	0.00778	0.00762	0.00564	0.00673
0.01131	0.01386	0.00908	0.00766	0.00779	0.00763	0.00564	0.00674
0.01134	0.01388	0.0091	0.00768	0.0078	0.00764	0.00565	0.00676
0.01134	0.01388	0.00915	0.00769	0.00782	0.00769	0.00566	0.00677
0.01134	0.01389	0.00917	0.00769	0.00783	0.00769	0.00568	0.00678
0.0114	0.01393	0.00918	0.0077	0.00786	0.00773	0.00569	0.0068
0.01141	0.01396	0.00918	0.00773	0.0079	0.00774	0.00569	0.00686
0.01144	0.01398	0.00922	0.00775	0.00797	0.00775	0.00571	0.00688
0.01146	0.014	0.00927	0.00778	0.00798	0.00775	0.00571	0.00689
0.0115	0.01411	0.00931	0.0078	0.00798	0.00784	0.00575	0.00693
0.01152	0.01414	0.0094	0.0078	0.00798	0.00787	0.00576	0.00694
0.01153	0.01416	0.00948	0.00788	0.00801	0.00787	0.00576	0.00695
0.01163	0.01426	0.00948	0.00798	0.00803	0.00789	0.00578	0.00702
0.01167	0.01427	0.0095	0.00799	0.00803	0.00792	0.00581	0.00703
0.0117	0.01433	0.0095	0.00803	0.00804	0.00794	0.00583	0.00704
0.01173	0.01445	0.00951	0.00803	0.0081	0.00796	0.00583	0.00712
0.01175	0.01446	0.00952	0.00804	0.0081	0.00796	0.00583	0.00712
0.01181	0.01455	0.00955	0.00806	0.00811	0.00797	0.00585	0.00715
0.01183	0.01465	0.00958	0.00814	0.00819	0.00799	0.0059	0.00716
0.01186	0.01485	0.00958	0.00816	0.00819	0.00802	0.00593	0.00718
0.01196	0.01485	0.00959	0.00816	0.00821	0.00807	0.006	0.0072
0.01198	0.01494	0.00959	0.00817	0.00822	0.00808	0.006	0.0072
0.01201	0.015	0.00961	0.00818	0.00823	0.00808	0.00601	0.00721
0.01205	0.01506	0.00962	0.00819	0.00826	0.00813	0.00602	0.00723
0.01207	0.01512	0.00963	0.00819	0.00828	0.00815	0.00604	0.00728
0.01209	0.01515	0.00964	0.00822	0.00828	0.00816	0.00607	0.00728
0.01212	0.01515	0.00966	0.00826	0.00829	0.00818	0.00608	0.00728
0.01216	0.01516	0.00967	0.00833	0.00831	0.00818	0.00608	0.00731
0.01221	0.01517	0.0097	0.00833	0.00832	0.00819	0.00612	0.00734
0.01222	0.01519	0.00972	0.00835	0.00835	0.00822	0.00614	0.00735
0.01223	0.0152	0.00977	0.00836	0.00839	0.00822	0.00614	0.00735
0.0123	0.01525	0.00978	0.00841	0.00842	0.00825	0.00615	0.00739
0.0123	0.01528	0.0098	0.00845	0.00843	0.00826	0.00617	0.0074
0.0123	0.01535	0.0098	0.00846	0.00845	0.00832	0.00618	0.0074
0.01231	0.01535	0.00985	0.00846	0.00847	0.00835	0.0062	0.00745
0.01231	0.01537	0.00985	0.00851	0.00849	0.00835	0.00623	0.00749
0.01235	0.01541	0.0099	0.00852	0.00851	0.00837	0.00624	0.0075
0.0124	0.01553	0.0099	0.00856	0.00855	0.00837	0.00626	0.00752
0.01244	0.01558	0.00991	0.00858	0.00862	0.00837	0.00628	0.00753
0.01246	0.01559	0.00999	0.0086	0.00862	0.0084	0.00628	0.00754
0.01247	0.01562	0.01009	0.00863	0.00863	0.00843	0.00629	0.00755
0.01252	0.01564	0.01012	0.00864	0.00864	0.00844	0.00629	0.00757
0.01253	0.01567	0.01013	0.00865	0.00866	0.00848	0.00631	0.00757
0.01255	0.0157	0.01013	0.00867	0.00866	0.00849	0.00632	0.00758
0.01258	0.01573	0.01022	0.00871	0.00871	0.00856	0.00635	0.00758
0.01264	0.01576	0.01028	0.00872	0.00872	0.00862	0.00635	0.0076
0.01267	0.01576	0.01038	0.00879	0.00873	0.00866	0.00635	0.0076
0.01269	0.01577	0.01043	0.00879	0.00877	0.00866	0.00636	0.00761
0.0127	0.01582	0.01044	0.0088	0.00878	0.00868	0.00637	0.00763
0.01273	0.01583	0.0105	0.00881	0.00879	0.00868	0.00637	0.00764
0.01277	0.01584	0.01051	0.00884	0.00881	0.00868	0.00639	0.00768
0.0128	0.01587	0.01058	0.00884	0.00882	0.0087	0.00639	0.00768
0.01283	0.01588	0.01058	0.00888	0.00885	0.00877	0.00639	0.00771
0.01287	0.0159	0.01059	0.00889	0.00892	0.00879	0.0064	0.00772
0.01287	0.01598	0.01061	0.0089	0.00895	0.00879	0.00643	0.00773
0.01287	0.01604	0.01063	0.00891	0.00896	0.00883	0.00643	0.00776
0.01289	0.01605	0.01066	0.00894	0.00896	0.00884	0.00644	0.00777
0.01291	0.01607	0.01068	0.00895	0.009	0.00888	0.00646	0.00777
0.01292	0.01628	0.01071	0.00896	0.0091	0.00891	0.00646	0.00778
0.01301	0.01629	0.0108	0.00899	0.00911	0.00892	0.00647	0.0078
0.01306	0.01637	0.01082	0.00901	0.00912	0.00895	0.00648	0.00782
0.01312	0.01637	0.01084	0.00901	0.00913	0.00895	0.00652	0.00782
0.01314	0.01644	0.01089	0.00907	0.00914	0.00897	0.00654	0.00784
0.01315	0.01645	0.01089	0.00909	0.00917	0.009	0.00658	0.00785
0.01317	0.0165	0.0109	0.0091	0.00919	0.009	0.0066	0.00785
0.0132	0.0166	0.0109	0.00911	0.00919	0.00901	0.0066	0.00787
0.0132	0.0167	0.01092	0.00914	0.00919	0.00901	0.00662	0.00787
0.01322	0.01675	0.01092	0.00914	0.00926	0.00903	0.00664	0.00789
0.01322	0.01678	0.01094	0.00914	0.00926	0.00907	0.00665	0.00796
0.01324	0.01681	0.01098	0.00916	0.00927	0.00914	0.00669	0.00797
0.01334	0.01685	0.01099	0.00917	0.00928	0.00919	0.0067	0.00798
0.01337	0.01686	0.011	0.00918	0.00932	0.00921	0.00672	0.00801
0.01345	0.01687	0.011	0.00918	0.00933	0.00921	0.00674	0.00804
0.01348	0.01694	0.01101	0.0092	0.00936	0.00922	0.00675	0.00805
0.01349	0.01697	0.01101	0.00921	0.00939	0.00924	0.00677	0.00805
0.01354	0.017	0.01103	0.00921	0.00942	0.00925	0.00677	0.00806
0.01358	0.01703	0.01106	0.00922	0.00942	0.00925	0.00679	0.00808
0.01359	0.01707	0.01106	0.00922	0.00943	0.00925	0.0068	0.0081
0.01361	0.01708	0.01108	0.00928	0.00943	0.00928	0.00681	0.0081
0.01361	0.01713	0.0111	0.00931	0.00945	0.00942	0.00681	0.00811
0.01363	0.01715	0.01115	0.00931	0.00947	0.00943	0.00682	0.0082
0.01366	0.01716	0.01115	0.00932	0.00949	0.00947	0.00683	0.0082
0.01367	0.01721	0.01116	0.00935	0.00951	0.00948	0.00685	0.0082
0.01368	0.01722	0.01117	0.00936	0.00953	0.00948	0.00685	0.00825
0.01374	0.01724	0.01118	0.00936	0.00955	0.00948	0.00686	0.00826
0.01375	0.0173	0.01121	0.00937	0.00958	0.00953	0.00686	0.0083
0.01378	0.01731	0.01132	0.00937	0.00965	0.00954	0.00688	0.00831
0.01379	0.01739	0.01134	0.00938	0.0097	0.00955	0.00689	0.00834
0.0138	0.01742	0.01134	0.0094	0.00971	0.00955	0.00689	0.00837
0.01384	0.01748	0.01135	0.00941	0.00971	0.00956	0.00694	0.00838
0.01385	0.01751	0.01136	0.00941	0.00972	0.00956	0.00697	0.0084
0.01386	0.01759	0.01136	0.00951	0.00972	0.00957	0.00697	0.00841
0.01387	0.0176	0.01137	0.00953	0.00972	0.00959	0.00698	0.00843
0.01395	0.01763	0.01137	0.00955	0.00972	0.00962	0.007	0.00847
0.01396	0.01763	0.01141	0.0096	0.00974	0.00969	0.00702	0.00849
0.01401	0.01764	0.01147	0.00967	0.00974	0.0097	0.00703	0.00849
0.01402	0.0177	0.01147	0.00968	0.00975	0.00971	0.00704	0.00849
0.01403	0.01773	0.01152	0.00968	0.00977	0.00972	0.00706	0.00849
0.01405	0.01778	0.01152	0.0097	0.00978	0.00974	0.00706	0.0085
0.01407	0.01778	0.01154	0.0097	0.00979	0.00976	0.00707	0.00851
0.01412	0.01779	0.01156	0.00971	0.00979	0.00977	0.00709	0.00852
0.01413	0.0178	0.01156	0.00974	0.00982	0.00982	0.00709	0.00852
0.01422	0.01785	0.01158	0.00975	0.00984	0.00982	0.00709	0.00854
0.01423	0.01788	0.01162	0.00979	0.00987	0.00982	0.00711	0.00855
0.01427	0.01793	0.01167	0.00985	0.00987	0.00983	0.00711	0.00856
0.01435	0.01799	0.0117	0.00987	0.00988	0.00985	0.00713	0.00858
0.01437	0.01803	0.01177	0.00988	0.00989	0.00986	0.00714	0.00858
0.01438	0.01806	0.01183	0.00989	0.00989	0.00986	0.00715	0.00859
0.01439	0.01806	0.01183	0.0099	0.0099	0.00988	0.00716	0.00863
0.01442	0.01809	0.01185	0.00991	0.0099	0.00988	0.00717	0.00864
0.01442	0.01814	0.01186	0.00997	0.00996	0.0099	0.00727	0.00866
0.01443	0.01814	0.01189	0.00997	0.00996	0.0099	0.00727	0.00866
0.01443	0.01817	0.01189	0.00998	0.00997	0.00993	0.0073	0.00869
0.01445	0.01817	0.01189	0.00999	0.00998	0.00996	0.00731	0.00871
0.0145	0.0182	0.01193	0.01001	0.01	0.00998	0.00732	0.00871
0.01453	0.01822	0.01193	0.01003	0.01	0.00998	0.00734	0.00871
0.01453	0.01822	0.01196	0.01004	0.01001	0.00998	0.00734	0.00872
0.01456	0.01826	0.01196	0.01005	0.01003	0.00999	0.00734	0.00875
0.01464	0.01827	0.01196	0.01007	0.01004	0.00999	0.00736	0.00875
0.01466	0.01828	0.01199	0.01008	0.01004	0.01001	0.00736	0.00875
0.01467	0.01831	0.01201	0.01008	0.01005	0.01003	0.00737	0.00879
0.01467	0.01836	0.01203	0.01009	0.01008	0.01007	0.00737	0.00879
0.01467	0.01836	0.01204	0.01012	0.01009	0.01008	0.00738	0.00881
0.0147	0.01839	0.01204	0.01017	0.01012	0.01009	0.0074	0.00882
0.01472	0.01842	0.01205	0.01018	0.01019	0.0101	0.00743	0.00883
0.01473	0.01845	0.01207	0.01019	0.0102	0.01012	0.00746	0.00885
0.01474	0.01847	0.0121	0.01021	0.01021	0.01016	0.00746	0.00885
0.01475	0.01851	0.01213	0.01021	0.01021	0.01017	0.00747	0.00886
0.01477	0.01856	0.01215	0.01022	0.01022	0.01017	0.00749	0.00887
0.01477	0.01858	0.01217	0.01023	0.01024	0.01019	0.00751	0.00888
0.0148	0.01867	0.01217	0.01024	0.01028	0.01019	0.00754	0.00889
0.0148	0.01871	0.01218	0.01025	0.01028	0.01019	0.00754	0.0089
0.01481	0.01887	0.01219	0.01027	0.01029	0.0102	0.00755	0.00894
0.01483	0.01887	0.01222	0.01028	0.01032	0.01022	0.00755	0.00894
0.01484	0.01888	0.01222	0.01028	0.01037	0.01022	0.00756	0.00896
0.01487	0.0189	0.01223	0.01028	0.01038	0.01027	0.00759	0.00898
0.01489	0.01891	0.01223	0.01029	0.0104	0.01034	0.00761	0.00899
0.01493	0.01898	0.01226	0.0103	0.01042	0.01036	0.00761	0.009
0.01498	0.01901	0.01229	0.01033	0.01042	0.01038	0.00764	0.009
0.01498	0.01904	0.0123	0.01034	0.01042	0.0104	0.00765	0.00901
0.01503	0.0191	0.01231	0.01034	0.01042	0.0104	0.00768	0.00902
0.01503	0.01916	0.01232	0.01037	0.01046	0.01043	0.00768	0.00902
0.01508	0.01919	0.01235	0.01038	0.01048	0.01043	0.00771	0.00904
0.01512	0.01922	0.01237	0.01038	0.01048	0.01043	0.00774	0.00905
0.01512	0.01924	0.01238	0.0104	0.0105	0.01044	0.00776	0.00907
0.01513	0.0193	0.01239	0.01045	0.01052	0.01045	0.00777	0.0091
0.01513	0.01935	0.01239	0.01055	0.01052	0.01045	0.00778	0.0091
0.01513	0.01942	0.0124	0.01057	0.01054	0.01046	0.0078	0.00911
0.0152	0.0195	0.01241	0.01058	0.01057	0.01047	0.00781	0.00913
0.0152	0.01954	0.01242	0.01059	0.01057	0.01048	0.00782	0.00913
0.01521	0.01956	0.01245	0.01062	0.01058	0.01048	0.00783	0.00914
0.01521	0.01959	0.01246	0.01063	0.01059	0.0105	0.00786	0.00914
0.01529	0.01961	0.01247	0.01063	0.01059	0.01052	0.00788	0.00915
0.01529	0.01963	0.01249	0.01064	0.0106	0.01054	0.00789	0.00918
0.01532	0.01965	0.0125	0.01066	0.01063	0.01056	0.00791	0.00918
0.01533	0.0197	0.01253	0.01066	0.01067	0.0106	0.00792	0.00919
0.01534	0.01975	0.01254	0.01067	0.01068	0.0106	0.00792	0.00919
0.01537	0.01978	0.01256	0.01069	0.01068	0.01063	0.00793	0.00919
0.01544	0.01979	0.01259	0.01069	0.01071	0.01064	0.00794	0.0092
0.01548	0.0198	0.01263	0.01069	0.01072	0.01065	0.00795	0.0092
0.01551	0.0198	0.0127	0.0107	0.01073	0.01066	0.00796	0.00921
0.01551	0.01987	0.01276	0.0107	0.01074	0.01067	0.00799	0.00922
0.01558	0.01992	0.01277	0.01071	0.01074	0.01069	0.00799	0.00922
0.0156	0.01997	0.01277	0.01072	0.01079	0.01069	0.008	0.00925
0.01564	0.01999	0.01278	0.01073	0.01084	0.01071	0.008	0.00927
0.01565	0.02002	0.01279	0.01074	0.01087	0.01074	0.00802	0.0093
0.01569	0.0201	0.01283	0.01077	0.01087	0.01074	0.00805	0.0093
0.01572	0.02014	0.01286	0.01078	0.01091	0.01075	0.00807	0.00931
0.01572	0.02018	0.01288	0.01079	0.01091	0.01075	0.00808	0.00936
0.01573	0.02022	0.01288	0.01083	0.01098	0.01083	0.0081	0.00936
0.01575	0.02026	0.01291	0.01083	0.01099	0.01083	0.0081	0.00937
0.01577	0.02028	0.01294	0.01085	0.01102	0.01084	0.00812	0.00938
0.01584	0.0203	0.013	0.01087	0.01102	0.01084	0.00812	0.00938
0.01584	0.02031	0.01302	0.01088	0.01105	0.01085	0.00813	0.0094
0.01594	0.02031	0.01302	0.01091	0.01105	0.01085	0.00814	0.00941
0.01595	0.02035	0.01303	0.01092	0.01106	0.01087	0.00814	0.00942
0.01597	0.02038	0.01306	0.01094	0.01107	0.01088	0.00822	0.00942
0.01607	0.02043	0.01306	0.01094	0.01107	0.01088	0.00822	0.00942
0.01614	0.02051	0.01306	0.01095	0.01109	0.01089	0.00823	0.00943
0.01618	0.02054	0.01308	0.01096	0.01111	0.01091	0.00824	0.00946
0.01619	0.02056	0.01309	0.01097	0.01111	0.01091	0.00824	0.00947
0.0162	0.02058	0.01311	0.01099	0.01112	0.01091	0.00826	0.00948
0.01622	0.02064	0.01311	0.01101	0.01112	0.01093	0.00827	0.00952
0.01622	0.02069	0.01313	0.01105	0.01112	0.01094	0.00829	0.00955
0.01624	0.02071	0.01314	0.01105	0.01112	0.01095	0.0083	0.00955
0.01627	0.02071	0.01314	0.01107	0.01113	0.01096	0.00833	0.00956
0.0163	0.02074	0.01314	0.01108	0.01113	0.01098	0.00835	0.00956
0.01632	0.02077	0.01316	0.01108	0.01118	0.01098	0.00836	0.00957
0.01633	0.02078	0.01319	0.0111	0.01122	0.01098	0.00836	0.00957
0.01638	0.02082	0.01319	0.0111	0.01122	0.01103	0.00837	0.00957
0.01639	0.02097	0.01321	0.0111	0.01123	0.01103	0.00838	0.0096
0.0164	0.02107	0.01321	0.01111	0.01123	0.01104	0.00838	0.0096
0.01641	0.0211	0.01329	0.01112	0.01126	0.01106	0.00841	0.00968
0.01642	0.02112	0.01331	0.01112	0.01127	0.01106	0.00841	0.0097
0.01642	0.02116	0.01333	0.01113	0.01128	0.01106	0.00842	0.00972
0.01643	0.02119	0.01333	0.01113	0.01129	0.01108	0.00843	0.00973
0.01643	0.02119	0.01336	0.01118	0.01131	0.01108	0.00843	0.00973
0.01645	0.02122	0.01338	0.0112	0.01132	0.01108	0.00844	0.00974
0.01648	0.02122	0.01338	0.0112	0.01132	0.0111	0.00846	0.00983
0.01649	0.02123	0.01338	0.01121	0.01132	0.01111	0.00847	0.00984
0.01651	0.02123	0.0134	0.01121	0.01134	0.01112	0.00849	0.00984
0.01652	0.02127	0.01341	0.01122	0.01134	0.01112	0.00849	0.00984
0.01655	0.0213	0.01345	0.01122	0.01134	0.01116	0.0085	0.00984
0.01655	0.0213	0.01347	0.01122	0.01137	0.01118	0.00852	0.00985
0.01656	0.02132	0.01348	0.01123	0.01143	0.01118	0.00852	0.00985
0.01656	0.02133	0.0135	0.01123	0.01144	0.01118	0.00854	0.00987
0.01661	0.02134	0.01353	0.01125	0.01144	0.0112	0.00856	0.00987
0.01661	0.02136	0.01354	0.01129	0.01146	0.01121	0.00858	0.0099
0.01662	0.02137	0.01356	0.01134	0.01149	0.01122	0.00861	0.0099
0.01665	0.02144	0.01356	0.01134	0.0115	0.01122	0.00862	0.0099
0.01666	0.02147	0.01356	0.01135	0.01153	0.01123	0.00863	0.0099
0.01667	0.02147	0.01356	0.01135	0.01157	0.01123	0.00864	0.00993
0.01668	0.02149	0.01358	0.01137	0.01159	0.01124	0.00865	0.00995
0.01669	0.02154	0.01358	0.01143	0.0116	0.01125	0.00867	0.00995
0.01672	0.02161	0.0136	0.01145	0.0116	0.01126	0.00867	0.00996
0.01678	0.02174	0.0136	0.01145	0.01163	0.01127	0.0087	0.00996
0.01679	0.02177	0.0136	0.01145	0.01167	0.01127	0.00874	0.00997
0.0168	0.02177	0.01366	0.01145	0.01167	0.01128	0.00881	0.01002
0.01681	0.02182	0.01366	0.01147	0.01168	0.01128	0.00881	0.01003
0.01681	0.02183	0.01371	0.01149	0.0117	0.01129	0.00883	0.01004
0.01681	0.02187	0.01377	0.0115	0.0117	0.0113	0.00883	0.01007
0.01682	0.02188	0.01383	0.01151	0.01176	0.01131	0.00886	0.01008
0.01684	0.02192	0.01385	0.01153	0.01182	0.01132	0.00886	0.01012
0.01684	0.02192	0.01385	0.01154	0.01182	0.01132	0.00888	0.01013
0.01686	0.02196	0.01391	0.01154	0.01182	0.01132	0.00889	0.01014
0.01689	0.02197	0.01396	0.01156	0.01183	0.01133	0.00891	0.01015
0.01691	0.02197	0.01396	0.01156	0.01184	0.01136	0.00891	0.01015
0.01693	0.02202	0.014	0.01156	0.01185	0.01137	0.00895	0.01018
0.01693	0.02206	0.01406	0.01158	0.01185	0.01137	0.00895	0.01019
0.01696	0.02208	0.01407	0.01159	0.01186	0.01141	0.00896	0.0102
0.01696	0.0221	0.0141	0.01161	0.0119	0.01144	0.00898	0.01022
0.01696	0.02212	0.01412	0.01163	0.01192	0.01145	0.00901	0.01023
0.01696	0.02215	0.01415	0.01163	0.01193	0.01146	0.00903	0.01024
0.01696	0.02215	0.01416	0.01164	0.01195	0.01147	0.00904	0.01025
0.01696	0.02223	0.01419	0.01165	0.01196	0.01148	0.00905	0.01026
0.01698	0.02224	0.01419	0.01171	0.01196	0.01148	0.00908	0.01026
0.01701	0.02248	0.01421	0.01171	0.01196	0.0115	0.00912	0.01027
0.01707	0.02252	0.01421	0.01173	0.01197	0.01152	0.00914	0.01033
0.01707	0.02253	0.01422	0.01178	0.01197	0.01159	0.00916	0.01034
0.01708	0.02261	0.01422	0.01179	0.01198	0.01162	0.00916	0.01034
0.01708	0.02263	0.01423	0.01179	0.01202	0.01163	0.00916	0.01035
0.01709	0.02265	0.01424	0.0118	0.01204	0.01166	0.00917	0.01037
0.0171	0.02274	0.01427	0.01181	0.01204	0.01166	0.0092	0.01037
0.01712	0.02276	0.01431	0.01181	0.01204	0.01167	0.0092	0.0104
0.01718	0.02279	0.01433	0.01185	0.01205	0.01168	0.00921	0.01041
0.0172	0.02285	0.01435	0.01186	0.01205	0.01168	0.00924	0.01042
0.01722	0.02286	0.01438	0.01188	0.01207	0.0117	0.00926	0.01042
0.01722	0.02291	0.0144	0.01188	0.01207	0.01171	0.00928	0.01043
0.01723	0.02292	0.01442	0.01189	0.01208	0.01172	0.00928	0.01043
0.01723	0.02292	0.01444	0.0119	0.01211	0.01173	0.00929	0.01044
0.01723	0.02293	0.01445	0.0119	0.01211	0.01176	0.0093	0.01044
0.01724	0.02294	0.01447	0.01193	0.0122	0.01179	0.00931	0.01045
0.01724	0.02295	0.01449	0.01195	0.0122	0.01181	0.00931	0.01049
0.01724	0.02301	0.01449	0.01197	0.01221	0.01182	0.00931	0.0105
0.01725	0.02306	0.01451	0.01199	0.01221	0.01185	0.00932	0.01052
0.01726	0.02309	0.01453	0.012	0.01221	0.01185	0.00932	0.01052
0.01731	0.0231	0.01453	0.01204	0.01222	0.01188	0.00933	0.01053
0.01732	0.02314	0.01454	0.01204	0.01222	0.01191	0.00933	0.01053
0.01732	0.02314	0.01456	0.01205	0.01222	0.01191	0.00936	0.01053
0.01733	0.0232	0.01461	0.01205	0.01224	0.01192	0.00943	0.01054
0.01738	0.02323	0.01462	0.01205	0.01224	0.01193	0.00944	0.01055
0.01739	0.02324	0.01463	0.01206	0.01225	0.01193	0.00944	0.01055
0.01744	0.02325	0.01463	0.01206	0.01227	0.01194	0.00947	0.01056
0.01746	0.02325	0.01465	0.01207	0.01227	0.01196	0.00949	0.01056
0.01747	0.0233	0.01467	0.01208	0.01228	0.01196	0.0095	0.01056
0.01748	0.02335	0.01471	0.01209	0.0123	0.01197	0.00953	0.01057
0.01749	0.02335	0.01472	0.0121	0.0123	0.01197	0.00953	0.01058
0.01749	0.02338	0.01472	0.01211	0.01231	0.01199	0.00955	0.01064
0.01749	0.02342	0.01474	0.01211	0.01232	0.012	0.00955	0.01065
0.01752	0.02343	0.01475	0.01212	0.01234	0.01201	0.00958	0.01066
0.01752	0.02343	0.01479	0.01212	0.01235	0.01202	0.00959	0.01067
0.01753	0.02345	0.01479	0.01216	0.01237	0.01204	0.0096	0.01067
0.01753	0.02347	0.01479	0.01216	0.01239	0.01207	0.0096	0.01068
0.01754	0.02349	0.0148	0.01219	0.01241	0.0121	0.00961	0.01068
0.01754	0.02349	0.0148	0.01219	0.01246	0.01217	0.00963	0.0107
0.01757	0.02355	0.01481	0.01219	0.01248	0.01217	0.00963	0.0107
0.0176	0.02358	0.01481	0.01221	0.01248	0.01222	0.00964	0.01071
0.01761	0.02359	0.01482	0.01226	0.01249	0.01222	0.00965	0.01071
0.01766	0.0236	0.01484	0.01227	0.01249	0.01223	0.00966	0.01073
0.01768	0.02362	0.01484	0.01228	0.0125	0.01224	0.00967	0.01081
0.01768	0.02368	0.01487	0.0123	0.0125	0.01227	0.00967	0.01081
0.01769	0.02368	0.01488	0.0123	0.01251	0.01228	0.00969	0.01084
0.01771	0.0237	0.01489	0.01231	0.01251	0.01228	0.0097	0.01087
0.01771	0.0237	0.0149	0.01234	0.01252	0.01228	0.00971	0.01088
0.01772	0.02371	0.01494	0.01234	0.01253	0.01231	0.00971	0.01093
0.01775	0.02377	0.01495	0.01236	0.01254	0.01233	0.00975	0.01094
0.01778	0.02384	0.01497	0.0124	0.01256	0.01237	0.00975	0.01095
0.01779	0.02385	0.01498	0.01243	0.01261	0.01238	0.00976	0.01096
0.0178	0.02387	0.01498	0.01244	0.01264	0.01239	0.00976	0.01096
0.01781	0.02388	0.015	0.01244	0.01265	0.01241	0.00979	0.01097
0.01783	0.02391	0.01501	0.01245	0.01267	0.01241	0.0098	0.01101
0.01788	0.02392	0.01505	0.0125	0.01268	0.01242	0.00981	0.01102
0.01788	0.02393	0.01505	0.01251	0.01269	0.01243	0.00982	0.01102
0.01796	0.02394	0.01506	0.01251	0.0127	0.01244	0.00984	0.01103
0.01799	0.02396	0.01511	0.01255	0.01271	0.01244	0.00985	0.01103
0.01799	0.02402	0.01511	0.01255	0.01274	0.01247	0.00986	0.01104
0.01799	0.02406	0.01516	0.01256	0.01275	0.01249	0.00989	0.01105
0.01803	0.02409	0.01516	0.01258	0.01276	0.01252	0.00989	0.01106
0.01809	0.02411	0.01519	0.01258	0.01277	0.01254	0.0099	0.01108
0.01809	0.02415	0.0152	0.0126	0.01278	0.01254	0.00993	0.01109
0.01811	0.02418	0.01523	0.0126	0.01279	0.01256	0.00993	0.01109
0.01812	0.02424	0.01524	0.01262	0.01284	0.01256	0.00993	0.01109
0.01814	0.02426	0.01524	0.01265	0.01286	0.01259	0.00995	0.01111
0.01817	0.02429	0.01527	0.01266	0.0129	0.0126	0.00996	0.01112
0.01818	0.02433	0.01527	0.01267	0.01295	0.01263	0.00997	0.01114
0.01821	0.02434	0.01529	0.01269	0.01295	0.01263	0.00997	0.01114
0.01824	0.02455	0.01532	0.0127	0.01296	0.01271	0.00997	0.01116
0.01825	0.02455	0.01532	0.01271	0.01299	0.01271	0.00997	0.01119
0.01826	0.0246	0.01532	0.01272	0.013	0.01272	0.00998	0.01119
0.01831	0.0246	0.01535	0.01273	0.01303	0.01273	0.01003	0.0112
0.01831	0.02465	0.01539	0.01274	0.01304	0.01276	0.01003	0.01121
0.01833	0.02467	0.0154	0.01276	0.01305	0.01276	0.01005	0.01123
0.01834	0.02468	0.01541	0.01283	0.01306	0.01276	0.01007	0.01125
0.01837	0.0247	0.01541	0.01284	0.01306	0.01277	0.01008	0.01126
0.01837	0.02474	0.01547	0.01284	0.01307	0.01279	0.01009	0.01132
0.0184	0.02477	0.01549	0.01285	0.01307	0.0128	0.01009	0.01133
0.01841	0.02479	0.01552	0.01287	0.01311	0.0128	0.01009	0.01135
0.01843	0.0248	0.01553	0.01289	0.01314	0.01281	0.01013	0.01135
0.01844	0.02484	0.01553	0.01291	0.01316	0.01283	0.01014	0.01135
0.01847	0.02484	0.01554	0.01293	0.01316	0.01286	0.01014	0.01136
0.01851	0.02486	0.01554	0.01296	0.01317	0.01289	0.01015	0.01137
0.01852	0.02486	0.01554	0.01298	0.01317	0.01289	0.01015	0.01138
0.01857	0.02489	0.01555	0.01299	0.01317	0.01293	0.01016	0.01139
0.01859	0.02492	0.01556	0.01299	0.01318	0.01294	0.01016	0.0114
0.01861	0.02496	0.01558	0.01301	0.01319	0.01298	0.01016	0.01141
0.01861	0.025	0.01559	0.01301	0.0132	0.01299	0.01017	0.01142
0.01861	0.02504	0.0156	0.01301	0.01321	0.013	0.01017	0.01143
0.01864	0.0251	0.01562	0.01301	0.01322	0.01301	0.01017	0.01145
0.01868	0.02512	0.01563	0.01304	0.01322	0.01303	0.01018	0.01145
0.0187	0.02512	0.01564	0.01304	0.01322	0.01303	0.0102	0.01146
0.01873	0.02523	0.01566	0.01305	0.01322	0.01304	0.01022	0.01146
0.01873	0.02524	0.01567	0.01305	0.01323	0.01306	0.01023	0.01147
0.01876	0.02531	0.01569	0.01306	0.01326	0.01307	0.01023	0.01147
0.0188	0.02536	0.01574	0.01306	0.01327	0.01307	0.01025	0.01147
0.0188	0.02539	0.01576	0.01308	0.01327	0.01309	0.01025	0.01148
0.01884	0.0254	0.01577	0.01309	0.01327	0.01314	0.01026	0.01148
0.01884	0.02543	0.0158	0.01309	0.01328	0.01314	0.01027	0.01148
0.01886	0.02545	0.01584	0.01311	0.01329	0.01315	0.01027	0.01148
0.01889	0.02545	0.01584	0.01311	0.0133	0.01319	0.01027	0.01148
0.0189	0.02545	0.01585	0.01312	0.01332	0.0132	0.01028	0.01148
0.01891	0.02546	0.01588	0.01314	0.01332	0.0132	0.01028	0.0115
0.01898	0.0255	0.0159	0.01315	0.01335	0.0132	0.01029	0.0115
0.01898	0.02551	0.0159	0.01317	0.01336	0.01323	0.01029	0.01151
0.01898	0.02551	0.01591	0.01319	0.01336	0.01323	0.01029	0.01154
0.01899	0.02552	0.01593	0.01322	0.0134	0.01323	0.01029	0.01155
0.019	0.02563	0.01596	0.01325	0.01346	0.01323	0.01029	0.01158
0.019	0.02565	0.01597	0.01327	0.01346	0.01324	0.01031	0.01162
0.01901	0.02565	0.01602	0.01328	0.01347	0.01324	0.01034	0.01162
0.01908	0.02566	0.01603	0.01329	0.01351	0.01324	0.01035	0.01164
0.01908	0.02566	0.01606	0.01329	0.01354	0.01324	0.0104	0.01165
0.01909	0.0257	0.01607	0.01331	0.01354	0.01325	0.01041	0.01165
0.01912	0.02571	0.01608	0.01332	0.01355	0.01326	0.01041	0.01167
0.01912	0.02573	0.01608	0.01334	0.01358	0.01327	0.01041	0.01167
0.01915	0.02582	0.01608	0.01335	0.01359	0.01327	0.01041	0.01168
0.01915	0.02583	0.01609	0.01335	0.0136	0.01328	0.01041	0.01171
0.01919	0.02586	0.01609	0.01336	0.01361	0.01329	0.01042	0.01173
0.0192	0.02588	0.0161	0.01337	0.01361	0.01331	0.01044	0.01175
0.01922	0.02596	0.0161	0.01337	0.01366	0.01333	0.01044	0.01178
0.01927	0.02598	0.01613	0.01338	0.01368	0.01336	0.01046	0.01178
0.01928	0.02598	0.01613	0.01338	0.01369	0.01336	0.01048	0.01179
0.01937	0.02598	0.01615	0.01338	0.01369	0.0134	0.01048	0.0118
0.0194	0.026	0.01616	0.0134	0.0137	0.01342	0.01048	0.01182
0.01942	0.026	0.01617	0.01341	0.01374	0.01343	0.01048	0.01182
0.01942	0.02603	0.01622	0.01341	0.01375	0.01344	0.01049	0.01182
0.01948	0.02608	0.01623	0.01342	0.01376	0.0135	0.0105	0.01183
0.01949	0.02609	0.01624	0.01343	0.01376	0.0135	0.01051	0.01183
0.0195	0.02609	0.01624	0.01344	0.01381	0.01351	0.01052	0.01184
0.01953	0.0261	0.01627	0.01345	0.01383	0.01351	0.01053	0.01184
0.01956	0.02612	0.01631	0.01345	0.01384	0.01352	0.01053	0.01187
0.01958	0.02615	0.01631	0.01345	0.01385	0.01353	0.01054	0.01187
0.0196	0.02616	0.01633	0.01349	0.01388	0.01353	0.01054	0.01187
0.01961	0.02619	0.01634	0.01351	0.01389	0.01354	0.01055	0.01188
0.01962	0.0262	0.01637	0.01351	0.01391	0.01355	0.01058	0.0119
0.01967	0.02625	0.01641	0.01353	0.01392	0.01355	0.01059	0.01191
0.01969	0.0264	0.01644	0.01354	0.01393	0.01355	0.0106	0.01192
0.0197	0.02643	0.01645	0.01354	0.01393	0.01355	0.01061	0.01196
0.01971	0.02647	0.01646	0.01357	0.01397	0.01357	0.01061	0.01196
0.01973	0.02649	0.01656	0.01357	0.01398	0.01358	0.01062	0.01198
0.01974	0.02654	0.01659	0.01359	0.014	0.01358	0.01063	0.01198
0.01986	0.02658	0.01661	0.0136	0.01401	0.0136	0.01064	0.012
0.01988	0.02659	0.01661	0.01361	0.01401	0.01361	0.01064	0.012
0.01993	0.0266	0.01662	0.01362	0.01403	0.01361	0.01064	0.01204
0.01994	0.02661	0.01664	0.01363	0.01405	0.01361	0.01064	0.01205
0.02005	0.02662	0.01664	0.01367	0.01405	0.01361	0.01065	0.01205
0.02007	0.02671	0.01666	0.01368	0.01405	0.01362	0.01065	0.01205
0.02008	0.02673	0.01667	0.01369	0.0141	0.01362	0.01065	0.01205
0.02008	0.02673	0.01668	0.0137	0.0141	0.01362	0.01067	0.01205
0.02009	0.02677	0.01669	0.0137	0.01412	0.01365	0.01068	0.01205
0.02009	0.02681	0.01669	0.0137	0.01413	0.01366	0.01069	0.01207
0.0201	0.02686	0.01671	0.0137	0.01413	0.01367	0.0107	0.01207
0.02012	0.02686	0.01674	0.0137	0.01414	0.01368	0.0107	0.01207
0.02016	0.0269	0.01675	0.01373	0.01415	0.01368	0.0107	0.01209
0.02016	0.02694	0.01677	0.01374	0.01419	0.01369	0.01071	0.01209
0.02021	0.02695	0.01677	0.01374	0.01424	0.01371	0.01071	0.0121
0.02023	0.02696	0.0168	0.01377	0.01426	0.01374	0.01072	0.0121
0.02024	0.02697	0.01681	0.0138	0.01427	0.01375	0.01072	0.01212
0.02025	0.02699	0.01682	0.0138	0.01428	0.01375	0.01073	0.01213
0.02025	0.027	0.01686	0.01385	0.0143	0.01376	0.01074	0.01216
0.02026	0.02701	0.01686	0.01385	0.0143	0.01377	0.01074	0.01217
0.02028	0.02704	0.01686	0.01388	0.0143	0.01377	0.01076	0.01218
0.02029	0.02704	0.01687	0.0139	0.01432	0.01379	0.01076	0.01218
0.02031	0.02704	0.01689	0.01393	0.01433	0.01379	0.01077	0.01223
0.02032	0.02705	0.0169	0.01394	0.01434	0.01379	0.01077	0.01224
0.02033	0.02705	0.01691	0.01394	0.01434	0.01379	0.01078	0.01224
0.02034	0.0271	0.01692	0.01396	0.01434	0.01381	0.0108	0.01225
0.02036	0.0271	0.01693	0.01396	0.01437	0.01382	0.0108	0.01226
0.02038	0.02714	0.01694	0.01396	0.01437	0.01382	0.0108	0.01226
0.02041	0.02714	0.01696	0.01399	0.01438	0.01382	0.01081	0.01226
0.02041	0.02728	0.01698	0.014	0.01439	0.01383	0.01081	0.01226
0.02043	0.02735	0.01702	0.01401	0.01441	0.01384	0.01082	0.01227
0.02046	0.02736	0.01702	0.01403	0.01443	0.01384	0.01083	0.01228
0.02049	0.02739	0.01705	0.01404	0.01443	0.01384	0.01083	0.01228
0.02051	0.02742	0.01709	0.01408	0.01444	0.01385	0.01083	0.01229
0.02054	0.02745	0.01711	0.01408	0.01447	0.01387	0.01083	0.0123
0.02055	0.02748	0.01714	0.0141	0.01447	0.01387	0.01085	0.01231
0.02056	0.02748	0.01715	0.0141	0.01447	0.01389	0.01085	0.01232
0.02057	0.02752	0.01722	0.01413	0.01448	0.0139	0.01086	0.01235
0.02057	0.02754	0.01722	0.01414	0.01448	0.01391	0.01086	0.01237
0.02058	0.02756	0.01722	0.01414	0.01449	0.01392	0.01087	0.01239
0.02059	0.02757	0.01722	0.01415	0.0145	0.01396	0.01088	0.0124
0.0206	0.02758	0.01723	0.01415	0.01451	0.01396	0.01089	0.0124
0.02063	0.0276	0.01724	0.01416	0.01451	0.01397	0.01089	0.01243
0.02072	0.0276	0.01726	0.01417	0.01452	0.01399	0.01089	0.01245
0.02074	0.02761	0.01728	0.01418	0.01455	0.01401	0.01091	0.01245
0.02074	0.02762	0.01728	0.01419	0.01455	0.01401	0.01094	0.01245
0.02075	0.02766	0.01728	0.0142	0.01457	0.01402	0.01094	0.01245
0.02077	0.02771	0.01729	0.01421	0.01459	0.01402	0.01095	0.01246
0.02079	0.02773	0.01729	0.01423	0.01459	0.01403	0.01095	0.0125
0.02081	0.02779	0.01729	0.01425	0.0146	0.01403	0.01096	0.0125
0.02082	0.02782	0.01736	0.01425	0.01463	0.01404	0.01096	0.0125
0.02082	0.02787	0.01736	0.01427	0.01464	0.01406	0.01098	0.0125
0.02084	0.02792	0.01736	0.0143	0.01467	0.01406	0.01098	0.01251
0.02086	0.02795	0.01737	0.0143	0.01467	0.0141	0.01098	0.01253
0.02089	0.02801	0.01738	0.01431	0.01469	0.0141	0.01098	0.01253
0.02091	0.02803	0.01745	0.01432	0.0147	0.01412	0.01099	0.01255
0.02091	0.02804	0.01748	0.01432	0.0147	0.01414	0.01099	0.01255
0.02093	0.02805	0.01748	0.01433	0.01471	0.01414	0.01101	0.01256
0.02094	0.02806	0.01748	0.01434	0.01472	0.01415	0.01102	0.01258
0.021	0.02807	0.01749	0.01436	0.01473	0.01415	0.01102	0.0126
0.02102	0.02812	0.01751	0.01437	0.01473	0.01416	0.01102	0.0126
0.02104	0.02812	0.01752	0.01437	0.01476	0.0142	0.01104	0.0126
0.02107	0.02813	0.01752	0.01441	0.01476	0.01421	0.01104	0.01264
0.02111	0.02814	0.01753	0.01442	0.01476	0.01421	0.01105	0.01265
0.02112	0.02822	0.01753	0.01444	0.01477	0.01422	0.01105	0.01265
0.02116	0.02823	0.01753	0.01444	0.01479	0.01423	0.01106	0.01266
0.02119	0.02824	0.01754	0.01446	0.01479	0.01426	0.01106	0.01266
0.02121	0.02829	0.01759	0.01449	0.01481	0.01426	0.01108	0.01267
0.02122	0.0283	0.01759	0.01449	0.01482	0.01427	0.0111	0.01267
0.02124	0.02832	0.01761	0.0145	0.01483	0.01428	0.0111	0.0127
0.02124	0.02834	0.01764	0.01451	0.01487	0.01428	0.0111	0.0127
0.02126	0.02835	0.01769	0.01452	0.01487	0.01428	0.0111	0.01272
0.02127	0.02836	0.0177	0.01454	0.01488	0.01429	0.01111	0.01273
0.02134	0.02838	0.0177	0.01455	0.0149	0.01429	0.01113	0.01274
0.02134	0.02839	0.01771	0.01455	0.0149	0.01429	0.01116	0.01275
0.02135	0.02839	0.01773	0.01456	0.01491	0.01431	0.01116	0.01276
0.02136	0.0284	0.01774	0.01459	0.01492	0.01431	0.01116	0.01277
0.02138	0.02841	0.01776	0.01459	0.01492	0.01431	0.01117	0.01278
0.02138	0.02842	0.01782	0.0146	0.01493	0.01432	0.01118	0.01278
0.02138	0.02844	0.01785	0.0146	0.01494	0.01432	0.01121	0.01278
0.0214	0.02849	0.01789	0.0146	0.01496	0.01435	0.01121	0.01281
0.02142	0.0285	0.0179	0.0146	0.01497	0.01435	0.01122	0.01281
0.02143	0.02851	0.01791	0.01461	0.01499	0.01436	0.01123	0.01283
0.02147	0.02854	0.01791	0.01461	0.015	0.01437	0.01123	0.01283
0.0215	0.02864	0.01794	0.01462	0.01502	0.01439	0.01126	0.01287
0.02153	0.02867	0.01795	0.01463	0.01502	0.01439	0.01127	0.01287
0.02158	0.02875	0.01798	0.0147	0.01504	0.01439	0.01129	0.01287
0.0216	0.02876	0.01799	0.01471	0.01504	0.01443	0.01129	0.01288
0.02164	0.02878	0.01802	0.01472	0.01505	0.01444	0.01131	0.01289
0.02165	0.02878	0.01807	0.01473	0.01505	0.01444	0.01132	0.01289
0.0217	0.02881	0.0182	0.01478	0.01507	0.01448	0.01132	0.01292
0.02181	0.02881	0.0182	0.01481	0.01507	0.01449	0.01133	0.01294
0.02182	0.02887	0.01824	0.01486	0.01509	0.01449	0.01133	0.01294
0.02183	0.02888	0.01825	0.0149	0.01511	0.01451	0.01135	0.01294
0.02188	0.0289	0.01827	0.0149	0.01511	0.01453	0.01135	0.01294
0.02193	0.0289	0.01827	0.01491	0.01514	0.01454	0.01137	0.01296
0.02194	0.02898	0.01828	0.01492	0.01514	0.01455	0.01138	0.01296
0.02196	0.02914	0.01829	0.01495	0.01517	0.01456	0.0114	0.01299
0.02201	0.02915	0.01832	0.01495	0.01517	0.01456	0.0114	0.01299
0.02203	0.02916	0.01832	0.01498	0.01519	0.01458	0.01141	0.01301
0.02203	0.02925	0.01834	0.01498	0.01519	0.01458	0.01141	0.01302
0.02206	0.02926	0.01834	0.01498	0.0152	0.01461	0.01141	0.01302
0.0221	0.02929	0.01834	0.01498	0.01521	0.01462	0.01141	0.01303
0.02212	0.0293	0.01835	0.01501	0.01521	0.01462	0.01142	0.01304
0.02213	0.0293	0.01835	0.01501	0.01522	0.01464	0.01142	0.01305
0.02214	0.02931	0.01837	0.01506	0.01522	0.01466	0.01142	0.01307
0.02216	0.02933	0.01839	0.01507	0.01523	0.01467	0.01144	0.01308
0.02216	0.02934	0.01843	0.01507	0.01523	0.01469	0.01145	0.01309
0.0222	0.02935	0.01847	0.01507	0.01525	0.0147	0.01148	0.0131
0.02221	0.02936	0.01852	0.01508	0.01525	0.0147	0.01149	0.01315
0.02228	0.02939	0.01852	0.0151	0.01526	0.01471	0.0115	0.01316
0.02228	0.02944	0.01853	0.01512	0.01526	0.01472	0.0115	0.01319
0.02229	0.02944	0.01853	0.01512	0.01528	0.01472	0.01151	0.0132
0.02229	0.02946	0.01854	0.01513	0.01528	0.01473	0.01156	0.01321
0.0223	0.02947	0.01855	0.01514	0.01531	0.01473	0.01157	0.01321
0.02232	0.02948	0.01855	0.01515	0.01531	0.01473	0.01157	0.01323
0.02238	0.02949	0.01857	0.01515	0.01532	0.01474	0.01158	0.01325
0.02239	0.02949	0.01857	0.01516	0.01533	0.01476	0.01158	0.01328
0.02239	0.02951	0.01857	0.01521	0.01535	0.01476	0.01161	0.01329
0.02239	0.0296	0.01863	0.01522	0.01536	0.01479	0.01163	0.01329
0.02239	0.02961	0.01866	0.01523	0.01539	0.01481	0.01164	0.01331
0.02241	0.02961	0.01869	0.01525	0.0154	0.01483	0.01167	0.01332
0.02242	0.02963	0.0187	0.01526	0.01541	0.01487	0.01168	0.01332
0.02242	0.02964	0.01871	0.01528	0.01541	0.01488	0.01168	0.01335
0.02243	0.02964	0.01873	0.01528	0.01543	0.01488	0.01168	0.01335
0.02246	0.02964	0.01873	0.01531	0.01543	0.01489	0.01169	0.01335
0.02248	0.02965	0.01874	0.01531	0.01544	0.01489	0.0117	0.01336
0.0225	0.02968	0.01878	0.01533	0.01545	0.01492	0.01173	0.01336
0.02251	0.0297	0.01879	0.01535	0.01545	0.01494	0.01177	0.01337
0.02254	0.02972	0.01882	0.01537	0.01546	0.01494	0.01181	0.01337
0.02255	0.02977	0.01883	0.01537	0.01547	0.01495	0.01181	0.01337
0.02258	0.02978	0.01883	0.01538	0.0155	0.01498	0.01183	0.0134
0.02263	0.02979	0.01884	0.01538	0.01552	0.015	0.01183	0.0134
0.02263	0.0298	0.01886	0.0154	0.01553	0.01502	0.01184	0.0134
0.02264	0.02982	0.01887	0.0154	0.01553	0.01505	0.01185	0.01341
0.02268	0.02983	0.01887	0.01542	0.01553	0.01509	0.01185	0.01342
0.0227	0.02983	0.01887	0.01543	0.01554	0.0151	0.01185	0.01343
0.0227	0.02985	0.01889	0.01544	0.01554	0.01512	0.01189	0.01343
0.02281	0.02986	0.01889	0.01544	0.01554	0.01512	0.01191	0.01343
0.02281	0.02987	0.0189	0.01546	0.01554	0.01513	0.01192	0.01345
0.02286	0.02987	0.01892	0.01546	0.01555	0.01514	0.01192	0.01345
0.02291	0.02988	0.01897	0.01546	0.01557	0.0152	0.01192	0.01345
0.02291	0.02988	0.01899	0.01546	0.01557	0.0152	0.01193	0.01347
0.02293	0.02989	0.019	0.01549	0.01558	0.01521	0.01196	0.01347
0.02296	0.02993	0.019	0.0155	0.01561	0.01522	0.01196	0.01347
0.02297	0.02994	0.01905	0.01551	0.01561	0.01522	0.01197	0.01349
0.02299	0.02998	0.01907	0.01552	0.01562	0.01522	0.01199	0.01349
0.02299	0.02999	0.01912	0.01553	0.01564	0.01523	0.012	0.0135
0.02299	0.03001	0.01914	0.01554	0.01566	0.01523	0.01201	0.01351
0.023	0.03003	0.01914	0.01555	0.01566	0.01523	0.01202	0.01351
0.02301	0.03006	0.01914	0.01557	0.01567	0.01524	0.01204	0.01352
0.02302	0.03009	0.01916	0.01557	0.01571	0.01526	0.01205	0.01356
0.02302	0.03015	0.01916	0.01558	0.01575	0.01527	0.01206	0.01357
0.02305	0.03016	0.0192	0.01558	0.01579	0.01527	0.01207	0.01357
0.02308	0.03016	0.0192	0.01559	0.0158	0.01528	0.01209	0.01358
0.02309	0.03021	0.01923	0.0156	0.01583	0.01529	0.01209	0.01358
0.02315	0.03024	0.01923	0.0156	0.01584	0.01529	0.0121	0.01358
0.02316	0.03026	0.01926	0.01561	0.01585	0.01531	0.01211	0.0136
0.02316	0.0303	0.01926	0.01561	0.01585	0.01534	0.01211	0.01364
0.02321	0.03031	0.01927	0.01562	0.01588	0.01535	0.01212	0.01365
0.02323	0.03038	0.01931	0.01563	0.01589	0.01537	0.01212	0.01365
0.02323	0.03044	0.01932	0.01567	0.0159	0.01538	0.01217	0.01366
0.02327	0.03044	0.01934	0.01567	0.01591	0.01541	0.01218	0.01366
0.02329	0.03044	0.01939	0.0157	0.01592	0.01542	0.0122	0.01367
0.02329	0.03052	0.0194	0.01573	0.01594	0.01543	0.0122	0.01368
0.02333	0.03056	0.01942	0.01574	0.01594	0.01544	0.01221	0.01369
0.02334	0.03057	0.01942	0.01574	0.01594	0.01544	0.01221	0.0137
0.02337	0.03061	0.01944	0.01575	0.01596	0.01544	0.01221	0.0137
0.02338	0.03064	0.01944	0.01575	0.01597	0.01546	0.01224	0.01371
0.02338	0.03068	0.01948	0.01577	0.01598	0.01547	0.01227	0.01371
0.02339	0.03072	0.01949	0.01577	0.01603	0.01547	0.01228	0.01371
0.02339	0.03072	0.0195	0.01578	0.01604	0.0155	0.01228	0.01373
0.02341	0.03073	0.01951	0.0158	0.01605	0.0155	0.01228	0.01373
0.02345	0.03073	0.01955	0.01581	0.01605	0.01552	0.01229	0.01373
0.02346	0.03074	0.01956	0.01581	0.01605	0.01555	0.01231	0.01374
0.02347	0.03074	0.01958	0.01582	0.01605	0.01556	0.01232	0.01374
0.02354	0.03074	0.01958	0.01582	0.01607	0.01556	0.01234	0.01374
0.02355	0.03075	0.01959	0.01583	0.01608	0.01556	0.0124	0.01375
0.02356	0.03079	0.0196	0.01583	0.01608	0.01558	0.01242	0.01375
0.02357	0.03084	0.01962	0.01583	0.01609	0.0156	0.01242	0.01375
0.02357	0.03088	0.01966	0.01585	0.01612	0.01561	0.01243	0.01376
0.02359	0.0309	0.01969	0.01585	0.01612	0.01564	0.01243	0.01377
0.02359	0.03092	0.01974	0.01586	0.01614	0.01564	0.01245	0.0138
0.0236	0.03093	0.01974	0.01586	0.01615	0.01564	0.01246	0.01386
0.0236	0.03095	0.01974	0.01589	0.01618	0.01565	0.01248	0.01389
0.0236	0.03098	0.0198	0.01589	0.01618	0.01565	0.01248	0.0139
0.02361	0.031	0.01983	0.01593	0.01621	0.01566	0.01249	0.0139
0.02368	0.03104	0.01986	0.01593	0.01621	0.01566	0.0125	0.01391
0.02369	0.03105	0.01992	0.01596	0.01622	0.01567	0.0125	0.01392
0.0237	0.03106	0.01995	0.01596	0.01623	0.01568	0.01251	0.01392
0.02371	0.03115	0.02	0.01596	0.01623	0.01568	0.01251	0.01393
0.02374	0.03125	0.02001	0.01598	0.01629	0.01569	0.01253	0.01394
0.02377	0.03131	0.02004	0.01598	0.01629	0.01571	0.01253	0.01395
0.02379	0.03132	0.02005	0.01598	0.01629	0.01571	0.01254	0.01396
0.02381	0.03135	0.02006	0.016	0.01629	0.01572	0.01256	0.014
0.02384	0.03135	0.02007	0.01601	0.0163	0.01572	0.01257	0.01401
0.02384	0.03136	0.02009	0.01601	0.01631	0.01573	0.01258	0.01401
0.02385	0.03143	0.02009	0.01603	0.01632	0.01574	0.01259	0.01402
0.02386	0.03148	0.02012	0.01603	0.01632	0.01575	0.0126	0.01403
0.02386	0.03148	0.02013	0.01603	0.01633	0.01575	0.0126	0.01403
0.02395	0.03149	0.02016	0.01608	0.01633	0.01578	0.0126	0.01403
0.02397	0.03151	0.02018	0.01608	0.01635	0.01579	0.01261	0.01404
0.02398	0.03152	0.02019	0.01609	0.01638	0.01579	0.01261	0.01404
0.02398	0.03153	0.02019	0.01609	0.01638	0.01582	0.01262	0.01405
0.02399	0.03156	0.02021	0.0161	0.01638	0.01582	0.01264	0.01405
0.02399	0.03158	0.02022	0.01611	0.01639	0.01584	0.01266	0.01405
0.02402	0.03158	0.02023	0.01612	0.0164	0.01585	0.01266	0.01406
0.02403	0.03158	0.02025	0.01614	0.01641	0.01586	0.01267	0.01406
0.02404	0.03163	0.02026	0.01615	0.01642	0.01588	0.01267	0.01406
0.02405	0.03164	0.02033	0.01616	0.01643	0.01592	0.01267	0.01407
0.02407	0.03165	0.02033	0.01618	0.01644	0.01593	0.01269	0.01407
0.0241	0.03166	0.02033	0.01618	0.01645	0.01593	0.01269	0.01409
0.02411	0.03167	0.02033	0.01618	0.01646	0.01597	0.01269	0.0141
0.02414	0.03167	0.02033	0.01619	0.01647	0.01598	0.0127	0.0141
0.0242	0.03169	0.02033	0.0162	0.01648	0.01598	0.01272	0.0141
0.02421	0.03169	0.02033	0.01622	0.01648	0.016	0.01275	0.0141
0.02421	0.03171	0.02034	0.01622	0.01648	0.016	0.01277	0.01413
0.02421	0.03172	0.02034	0.01624	0.0165	0.01601	0.01277	0.01414
0.02422	0.03173	0.02034	0.01624	0.01651	0.01602	0.01277	0.01414
0.02423	0.03177	0.02035	0.01624	0.01651	0.01602	0.01277	0.01415
0.02423	0.03177	0.02035	0.01625	0.01651	0.01602	0.01277	0.01417
0.02427	0.03179	0.02039	0.01625	0.01654	0.01606	0.01278	0.01417
0.02428	0.03183	0.02039	0.01626	0.01655	0.01606	0.01279	0.01419
0.02429	0.03186	0.02041	0.01626	0.01655	0.0161	0.01279	0.01419
0.02433	0.03189	0.02042	0.01627	0.01656	0.01611	0.01281	0.0142
0.02436	0.0319	0.02042	0.01628	0.01657	0.01611	0.01281	0.0142
0.02436	0.03191	0.02043	0.01628	0.01658	0.01613	0.01282	0.01421
0.02436	0.03194	0.02044	0.01631	0.01659	0.01614	0.01284	0.01422
0.02438	0.03195	0.02046	0.01631	0.01661	0.01614	0.01284	0.01423
0.02438	0.03197	0.02047	0.01631	0.01661	0.01616	0.01284	0.01424
0.02441	0.03202	0.02047	0.01634	0.01662	0.01618	0.01285	0.01424
0.02442	0.03202	0.02048	0.01635	0.01662	0.01618	0.01287	0.01425
0.02442	0.03205	0.0205	0.01635	0.01663	0.01619	0.0129	0.01426
0.02442	0.03206	0.0205	0.01636	0.01663	0.0162	0.0129	0.01426
0.02443	0.03206	0.0205	0.01637	0.01663	0.01621	0.0129	0.01427
0.02444	0.03208	0.02051	0.01637	0.01665	0.01623	0.0129	0.01427
0.02446	0.03213	0.02054	0.01638	0.01667	0.01624	0.01291	0.01429
0.02449	0.03216	0.02055	0.01639	0.01667	0.01625	0.01292	0.0143
0.02449	0.03221	0.02055	0.0164	0.01668	0.01626	0.01293	0.0143
0.0245	0.03221	0.02056	0.01641	0.01668	0.01629	0.01295	0.01431
0.0245	0.03222	0.02057	0.01642	0.0167	0.01629	0.01295	0.01434
0.02451	0.03226	0.0206	0.01643	0.0167	0.01632	0.01298	0.01436
0.02454	0.0323	0.0206	0.01643	0.01672	0.01633	0.01298	0.01437
0.02457	0.03235	0.02063	0.01645	0.01675	0.01634	0.01299	0.01437
0.02457	0.03236	0.02063	0.01645	0.01676	0.01634	0.01299	0.01438
0.02457	0.03242	0.02065	0.01646	0.01679	0.01637	0.01299	0.01439
0.02458	0.03242	0.02065	0.01646	0.0168	0.01638	0.013	0.01439
0.02458	0.03244	0.02067	0.01648	0.0168	0.01639	0.01301	0.01441
0.02459	0.03247	0.02067	0.01648	0.01681	0.01639	0.01301	0.01441
0.02459	0.03247	0.02068	0.01649	0.01683	0.01639	0.01302	0.01442
0.0246	0.0325	0.02069	0.01649	0.01683	0.0164	0.01302	0.01443
0.02461	0.03268	0.02069	0.01654	0.01684	0.01641	0.01303	0.01443
0.02465	0.0327	0.02069	0.01655	0.01685	0.01641	0.01303	0.01443
0.02466	0.0327	0.0207	0.01655	0.01685	0.01644	0.01304	0.01444
0.02466	0.03279	0.0207	0.0166	0.01688	0.01646	0.01305	0.01444
0.0247	0.0328	0.0207	0.0166	0.01689	0.01648	0.01305	0.01445
0.02471	0.03288	0.02071	0.01661	0.01689	0.01649	0.01305	0.01445
0.02475	0.03292	0.02074	0.01662	0.0169	0.01649	0.01305	0.01445
0.02476	0.03293	0.02078	0.01663	0.01693	0.01649	0.01307	0.01445
0.02478	0.03296	0.02079	0.01664	0.01695	0.0165	0.01307	0.01445
0.02479	0.03298	0.02081	0.01667	0.01698	0.01653	0.01307	0.01445
0.02482	0.03303	0.02083	0.01668	0.01698	0.01653	0.01308	0.01446
0.02483	0.03305	0.02083	0.01668	0.017	0.01653	0.0131	0.01447
0.02485	0.03305	0.02085	0.01668	0.017	0.01654	0.01311	0.01447
0.02487	0.03307	0.02085	0.0167	0.01701	0.01655	0.01311	0.01449
0.0249	0.03316	0.02085	0.0167	0.01701	0.01655	0.01312	0.0145
0.0249	0.03317	0.02086	0.01671	0.01702	0.01657	0.01312	0.0145
0.02496	0.03319	0.02088	0.01672	0.01703	0.01658	0.01314	0.01453
0.02497	0.03319	0.0209	0.01672	0.01708	0.01659	0.01314	0.01455
0.02498	0.03321	0.02091	0.01675	0.01708	0.0166	0.01314	0.01456
0.025	0.03322	0.02092	0.01676	0.01712	0.01662	0.01314	0.01457
0.02501	0.03328	0.02099	0.01676	0.01713	0.01663	0.01314	0.01458
0.02502	0.03332	0.021	0.01677	0.01714	0.01663	0.01316	0.01459
0.02502	0.03334	0.021	0.01678	0.01717	0.01664	0.01317	0.01459
0.02503	0.03337	0.021	0.01679	0.01718	0.01665	0.01317	0.01459
0.02508	0.03337	0.02102	0.01679	0.0172	0.01667	0.01319	0.0146
0.0251	0.0334	0.02106	0.01679	0.01723	0.0167	0.0132	0.01461
0.02511	0.0334	0.02107	0.0168	0.01723	0.0167	0.01321	0.01461
0.02513	0.0334	0.02108	0.0168	0.01724	0.01672	0.01322	0.01463
0.02514	0.03342	0.02109	0.0168	0.01724	0.01673	0.01322	0.01463
0.02514	0.03347	0.02109	0.0168	0.01725	0.01673	0.01323	0.01466
0.02515	0.03351	0.02112	0.01683	0.01726	0.01673	0.01323	0.01467
0.02516	0.03354	0.02113	0.01685	0.01726	0.01674	0.01323	0.01468
0.02517	0.03357	0.02114	0.01687	0.0173	0.01674	0.01324	0.01472
0.02519	0.03359	0.02114	0.01688	0.01732	0.01674	0.01324	0.01473
0.02519	0.03363	0.02116	0.01689	0.01734	0.01678	0.01324	0.01474
0.02521	0.03364	0.02117	0.01694	0.01735	0.01679	0.01324	0.01474
0.02524	0.03365	0.02118	0.01694	0.01735	0.0168	0.01326	0.01474
0.02524	0.03367	0.0212	0.01696	0.01736	0.01683	0.01326	0.01477
0.02533	0.03367	0.02121	0.01696	0.01737	0.01683	0.01327	0.01478
0.02536	0.03371	0.02127	0.01697	0.01737	0.01686	0.01328	0.01478
0.02537	0.03377	0.02127	0.01698	0.01739	0.01686	0.01328	0.01479
0.02537	0.03379	0.02128	0.01699	0.01739	0.01687	0.01329	0.01479
0.02541	0.03379	0.02128	0.01701	0.0174	0.01689	0.01331	0.0148
0.02541	0.03384	0.0213	0.01701	0.0174	0.0169	0.01331	0.01481
0.02543	0.03387	0.02131	0.01701	0.01744	0.0169	0.01331	0.01482
0.02543	0.03388	0.02131	0.01704	0.01746	0.0169	0.01332	0.01483
0.02543	0.03389	0.02132	0.01705	0.01748	0.01691	0.01332	0.01483
0.02545	0.03392	0.02133	0.01705	0.0175	0.01691	0.01332	0.01484
0.02546	0.03393	0.02133	0.01706	0.0175	0.01692	0.01334	0.01486
0.02552	0.03396	0.02134	0.01707	0.01754	0.01692	0.01335	0.01487
0.02555	0.03399	0.02135	0.01708	0.01754	0.01692	0.01336	0.01487
0.02558	0.03399	0.02135	0.01708	0.01754	0.01692	0.01337	0.01488
0.02559	0.03401	0.02138	0.01709	0.01754	0.01693	0.01337	0.01489
0.0256	0.03404	0.02147	0.01709	0.01755	0.01694	0.01338	0.01491
0.0256	0.03409	0.02147	0.0171	0.01756	0.01695	0.0134	0.01491
0.02561	0.03413	0.02148	0.01714	0.01756	0.01695	0.0134	0.01492
0.02561	0.0342	0.0215	0.01715	0.01756	0.01697	0.0134	0.01494
0.02563	0.03423	0.0215	0.01715	0.01757	0.01699	0.01341	0.01495
0.02566	0.03426	0.02152	0.01715	0.0176	0.017	0.01341	0.01496
0.02568	0.03427	0.02153	0.01717	0.01761	0.017	0.01342	0.01496
0.0257	0.0343	0.02154	0.01718	0.01761	0.017	0.01342	0.01497
0.02571	0.03431	0.02155	0.01718	0.01762	0.01703	0.01342	0.01497
0.02571	0.03431	0.02155	0.01719	0.01763	0.01705	0.01342	0.01498
0.02571	0.03432	0.02162	0.0172	0.01763	0.01705	0.01342	0.01499
0.02575	0.03435	0.02163	0.01722	0.01764	0.01706	0.01343	0.01499
0.02575	0.03442	0.02164	0.01722	0.01765	0.01706	0.01343	0.01501
0.02576	0.03442	0.02167	0.01723	0.01765	0.01707	0.01345	0.01501
0.02585	0.03448	0.02168	0.01724	0.01766	0.01707	0.01346	0.01501
0.02586	0.03452	0.02168	0.01726	0.01767	0.01707	0.01346	0.01502
0.02587	0.03454	0.02169	0.01728	0.01767	0.01708	0.01348	0.01503
0.02588	0.03456	0.02169	0.01728	0.01769	0.01709	0.01348	0.01503
0.02588	0.03456	0.02171	0.01729	0.01769	0.01709	0.01352	0.01504
0.02591	0.03457	0.02173	0.0173	0.0177	0.01709	0.01354	0.01504
0.02593	0.03458	0.02174	0.0173	0.0177	0.01711	0.01355	0.01506
0.02595	0.03458	0.02176	0.01731	0.0177	0.01712	0.01356	0.01507
0.02597	0.03459	0.02177	0.01731	0.01772	0.01712	0.01356	0.01507
0.02599	0.0347	0.02177	0.01732	0.01774	0.01714	0.01356	0.01508
0.026	0.0347	0.02178	0.01733	0.01774	0.01714	0.01356	0.01508
0.026	0.0347	0.0218	0.01733	0.01775	0.01714	0.01357	0.01508
0.02603	0.03476	0.02181	0.01733	0.01778	0.01715	0.01359	0.01509
0.02603	0.0348	0.02184	0.01733	0.01779	0.01715	0.01359	0.01513
0.02604	0.03481	0.02186	0.01734	0.01782	0.01715	0.0136	0.01513
0.02605	0.03482	0.02186	0.01734	0.01784	0.01716	0.01361	0.01514
0.02606	0.03484	0.02187	0.01735	0.01784	0.01718	0.01362	0.01514
0.02607	0.03485	0.02187	0.01735	0.01785	0.01718	0.01364	0.01516
0.02608	0.03487	0.02188	0.01736	0.01787	0.01718	0.01364	0.01517
0.02616	0.0349	0.02189	0.01739	0.0179	0.01718	0.01365	0.01517
0.02618	0.03495	0.02189	0.01741	0.01791	0.0172	0.01365	0.01517
0.02618	0.03506	0.02189	0.01741	0.01792	0.01721	0.01366	0.01518
0.02618	0.03509	0.02189	0.01742	0.01793	0.01722	0.01366	0.0152
0.02619	0.03516	0.0219	0.01744	0.01796	0.01723	0.01367	0.0152
0.0262	0.03518	0.0219	0.01744	0.01797	0.01723	0.01367	0.01521
0.02625	0.03519	0.02192	0.01745	0.01798	0.01723	0.01367	0.01523
0.02628	0.03525	0.02192	0.01746	0.01799	0.01723	0.01368	0.01524
0.02631	0.03525	0.02192	0.01746	0.01801	0.01724	0.01368	0.01524
0.02632	0.03529	0.02193	0.01749	0.01802	0.01727	0.01368	0.01524
0.02633	0.0353	0.02194	0.0175	0.01802	0.01728	0.01369	0.01525
0.02633	0.03532	0.02196	0.01751	0.01803	0.01729	0.01369	0.01526
0.02635	0.03532	0.02198	0.01752	0.01803	0.0173	0.01369	0.01527
0.02636	0.03533	0.02199	0.01754	0.01803	0.0173	0.01369	0.01527
0.0264	0.03534	0.022	0.01756	0.01805	0.01732	0.0137	0.01527
0.02641	0.03535	0.022	0.01757	0.01806	0.01732	0.0137	0.01531
0.02641	0.03535	0.02201	0.01757	0.01807	0.01733	0.0137	0.01531
0.02643	0.03535	0.02201	0.01758	0.01807	0.01734	0.01371	0.01532
0.02644	0.03538	0.02203	0.01761	0.01808	0.01735	0.01371	0.01533
0.02647	0.03538	0.02204	0.01761	0.01808	0.01739	0.01375	0.01533
0.02647	0.03541	0.02204	0.01767	0.0181	0.0174	0.01376	0.01533
0.02648	0.03542	0.02204	0.01768	0.01811	0.0174	0.01376	0.01534
0.02649	0.03544	0.02206	0.01769	0.01812	0.01741	0.01377	0.01535
0.0265	0.03546	0.02206	0.01769	0.01813	0.01741	0.01377	0.01535
0.02654	0.03554	0.02211	0.01773	0.01817	0.01743	0.01379	0.01536
0.02654	0.03555	0.02212	0.01773	0.01818	0.01743	0.01379	0.01537
0.02656	0.03562	0.02212	0.01775	0.01818	0.01744	0.01379	0.01542
0.02659	0.03565	0.02212	0.01775	0.01819	0.01747	0.01382	0.01542
0.02662	0.03567	0.02213	0.01776	0.0182	0.01748	0.01382	0.01545
0.02662	0.03568	0.02214	0.01776	0.01821	0.01748	0.01382	0.01545
0.02664	0.03574	0.02215	0.01777	0.01822	0.0175	0.01383	0.01545
0.02665	0.03576	0.02216	0.01778	0.01823	0.01751	0.01386	0.01546
0.02667	0.03576	0.02218	0.01779	0.01824	0.01751	0.01387	0.01547
0.02667	0.03582	0.02218	0.0178	0.01826	0.01751	0.01387	0.01547
0.02669	0.03588	0.02219	0.0178	0.01826	0.01753	0.01389	0.01548
0.02669	0.03589	0.02219	0.01781	0.01828	0.01754	0.01389	0.01549
0.0267	0.03592	0.02226	0.01781	0.01828	0.01754	0.0139	0.0155
0.0267	0.03593	0.02229	0.01783	0.01829	0.01755	0.0139	0.0155
0.02674	0.03596	0.02234	0.01783	0.01829	0.01755	0.0139	0.01551
0.02675	0.03599	0.02236	0.01787	0.01833	0.01755	0.0139	0.01553
0.02675	0.036	0.02237	0.01788	0.01833	0.01756	0.01391	0.01553
0.02677	0.03601	0.02237	0.0179	0.01833	0.01756	0.01392	0.01554
0.02677	0.03601	0.0224	0.0179	0.01834	0.01758	0.01392	0.01555
0.02679	0.03601	0.0224	0.01791	0.01836	0.01759	0.01393	0.01557
0.02686	0.03604	0.0224	0.01791	0.01837	0.01761	0.01394	0.01557
0.02689	0.03608	0.0224	0.01792	0.01838	0.01761	0.01394	0.01559
0.0269	0.0361	0.02242	0.01792	0.01838	0.01762	0.01396	0.01561
0.02698	0.03612	0.02244	0.01792	0.01839	0.01762	0.01396	0.01562
0.02698	0.03614	0.02246	0.01794	0.01841	0.01763	0.01398	0.01563
0.027	0.03615	0.0225	0.01796	0.01843	0.01763	0.01399	0.01564
0.02701	0.03621	0.02251	0.01797	0.01844	0.01764	0.01399	0.01564
0.02701	0.03621	0.02251	0.01797	0.01844	0.01764	0.014	0.01564
0.02701	0.03625	0.02255	0.01797	0.01845	0.01765	0.01401	0.01565
0.02702	0.03626	0.02257	0.01798	0.01846	0.01768	0.01403	0.01566
0.02706	0.03628	0.02258	0.01798	0.01849	0.0177	0.01403	0.01566
0.02708	0.0363	0.0226	0.01798	0.0185	0.0177	0.01403	0.01566
0.0271	0.03631	0.02261	0.01799	0.01852	0.01771	0.01404	0.01566
0.02711	0.03632	0.02261	0.018	0.01854	0.01771	0.01404	0.01567
0.02713	0.03634	0.02263	0.018	0.01854	0.01771	0.01405	0.01568
0.02714	0.03645	0.02264	0.01801	0.01858	0.01771	0.01407	0.01568
0.02716	0.03645	0.02266	0.01802	0.01858	0.01772	0.01407	0.0157
0.02717	0.03647	0.02267	0.01803	0.01858	0.01774	0.01408	0.01572
0.02717	0.03648	0.02268	0.01806	0.01859	0.01774	0.01408	0.01575
0.02718	0.0365	0.02269	0.01807	0.01861	0.01775	0.01409	0.01576
0.02718	0.03651	0.0227	0.01808	0.01863	0.01777	0.0141	0.01577
0.02719	0.03654	0.0227	0.01811	0.01864	0.01777	0.0141	0.01577
0.0272	0.03658	0.02272	0.01812	0.01865	0.01777	0.0141	0.01578
0.02721	0.03662	0.02273	0.01815	0.01865	0.01778	0.0141	0.01579
0.02726	0.03665	0.02274	0.01816	0.01866	0.01778	0.01411	0.01579
0.02726	0.03666	0.02276	0.01816	0.01866	0.0178	0.01412	0.01579
0.02729	0.03668	0.02279	0.01817	0.01866	0.0178	0.01414	0.01581
0.0273	0.03672	0.02283	0.01817	0.01867	0.0178	0.01415	0.01581
0.02734	0.03673	0.02284	0.01818	0.01867	0.01781	0.01417	0.01581
0.02735	0.03673	0.0229	0.01818	0.01867	0.01781	0.01418	0.01582
0.02737	0.03674	0.0229	0.01818	0.01867	0.01783	0.01418	0.01582
0.02744	0.03676	0.0229	0.01819	0.01868	0.01783	0.01418	0.01583
0.02745	0.0368	0.02291	0.01819	0.01869	0.01784	0.01418	0.01584
0.02745	0.03682	0.02291	0.01819	0.01869	0.01786	0.01418	0.01585
0.02746	0.03682	0.02292	0.01822	0.01871	0.01787	0.01418	0.01585
0.02747	0.03683	0.02293	0.01823	0.01871	0.01787	0.0142	0.01587
0.02747	0.03684	0.02297	0.01826	0.01872	0.01789	0.01421	0.01588
0.02749	0.03688	0.023	0.01828	0.01873	0.01789	0.01422	0.01589
0.02749	0.03693	0.023	0.01828	0.01874	0.0179	0.01423	0.0159
0.0275	0.03696	0.02301	0.0183	0.01875	0.0179	0.01423	0.0159
0.0275	0.03697	0.02309	0.01832	0.01877	0.01791	0.01423	0.0159
0.02751	0.03705	0.02309	0.01833	0.01878	0.01792	0.01424	0.01591
0.02751	0.03706	0.0231	0.01833	0.01879	0.01793	0.01424	0.01592
0.02751	0.03709	0.0231	0.01834	0.01879	0.01793	0.01424	0.01592
0.02752	0.03709	0.02311	0.01834	0.01879	0.01793	0.01427	0.01593
0.02754	0.03711	0.02311	0.01835	0.01879	0.01796	0.01428	0.01594
0.02756	0.03715	0.02312	0.01835	0.01879	0.01797	0.01428	0.01594
0.02756	0.03719	0.02313	0.01836	0.0188	0.01798	0.01429	0.01596
0.02756	0.03719	0.02315	0.01838	0.0188	0.01798	0.01429	0.01598
0.02758	0.03719	0.02315	0.01838	0.01881	0.01798	0.01429	0.01598
0.0276	0.0372	0.02317	0.01838	0.01881	0.01799	0.0143	0.01598
0.02761	0.03728	0.02318	0.01839	0.01882	0.01799	0.0143	0.01599
0.02763	0.03729	0.02319	0.01841	0.01884	0.01801	0.01431	0.01599
0.02764	0.03733	0.02323	0.01841	0.01886	0.01802	0.01431	0.01601
0.02767	0.0374	0.02323	0.01845	0.01886	0.01802	0.01435	0.01601
0.02767	0.0374	0.02325	0.01847	0.01888	0.01803	0.01435	0.01604
0.0277	0.0374	0.02326	0.01848	0.01888	0.01803	0.01435	0.01605
0.02771	0.03744	0.02326	0.01848	0.01889	0.01805	0.01436	0.01606
0.02771	0.03745	0.02327	0.01852	0.0189	0.01806	0.01437	0.01606
0.02772	0.03748	0.02329	0.01853	0.0189	0.01807	0.01438	0.01608
0.02774	0.03754	0.02329	0.01854	0.0189	0.01808	0.0144	0.0161
0.02779	0.03755	0.02331	0.01855	0.01893	0.01808	0.0144	0.0161
0.02782	0.03762	0.02332	0.01855	0.01893	0.01809	0.0144	0.0161
0.02782	0.03766	0.02335	0.01855	0.01894	0.01812	0.01441	0.0161
0.02783	0.03771	0.02336	0.01855	0.01895	0.01812	0.01441	0.01611
0.02785	0.03774	0.02338	0.01856	0.01895	0.01813	0.01441	0.01611
0.02786	0.03779	0.02338	0.01856	0.01895	0.01814	0.01442	0.01612
0.02788	0.03781	0.02338	0.01856	0.01895	0.01815	0.01442	0.01614
0.02793	0.03781	0.0234	0.01858	0.01896	0.01817	0.01442	0.01615
0.02795	0.03788	0.02341	0.01858	0.01896	0.01817	0.01444	0.01616
0.02798	0.03789	0.02343	0.01859	0.01896	0.01818	0.01444	0.01617
0.02799	0.03791	0.02344	0.01859	0.01898	0.01818	0.01445	0.01618
0.02802	0.03792	0.02344	0.01859	0.01898	0.01818	0.01447	0.01618
0.02802	0.03793	0.02346	0.0186	0.019	0.01818	0.01448	0.01618
0.02803	0.03796	0.02348	0.01861	0.01901	0.01819	0.01448	0.01619
0.02807	0.03799	0.02349	0.01862	0.01903	0.01819	0.01449	0.01619
0.02807	0.03801	0.02355	0.01863	0.01905	0.01819	0.01449	0.0162
0.02809	0.03801	0.02356	0.01864	0.01906	0.0182	0.0145	0.0162
0.02809	0.03804	0.02359	0.01864	0.01907	0.01822	0.0145	0.01622
0.02813	0.03804	0.02359	0.01864	0.01908	0.01825	0.01451	0.01622
0.02817	0.03807	0.0236	0.01865	0.01911	0.01825	0.01456	0.01622
0.02817	0.03808	0.02362	0.01865	0.01912	0.01826	0.01456	0.01624
0.02818	0.03808	0.02363	0.01865	0.01913	0.01828	0.01456	0.01625
0.02824	0.03809	0.02367	0.01866	0.01916	0.01828	0.01456	0.01627
0.02825	0.03809	0.02367	0.01867	0.01916	0.01831	0.01457	0.01627
0.02827	0.03809	0.02368	0.01867	0.01917	0.01831	0.01457	0.01628
0.02829	0.03813	0.02369	0.01867	0.01919	0.01832	0.01457	0.01628
0.02834	0.03814	0.02372	0.0187	0.01919	0.01832	0.01457	0.01629
0.02838	0.03815	0.02373	0.01872	0.0192	0.01835	0.01458	0.01631
0.02838	0.03817	0.02375	0.01873	0.0192	0.01836	0.01459	0.01631
0.02844	0.03817	0.02375	0.01873	0.0192	0.01837	0.01462	0.01632
0.02844	0.0382	0.02376	0.01874	0.0192	0.01838	0.01463	0.01633
0.02846	0.03831	0.02377	0.01874	0.01921	0.0184	0.01464	0.01635
0.02847	0.03835	0.02378	0.01874	0.01923	0.01841	0.01464	0.01636
0.02848	0.03839	0.02378	0.01874	0.01923	0.01843	0.01466	0.01636
0.02849	0.03848	0.02378	0.01875	0.01924	0.01843	0.01466	0.01636
0.0285	0.03852	0.02379	0.01878	0.01926	0.01844	0.01467	0.01637
0.02854	0.03856	0.02379	0.01879	0.01926	0.01844	0.01467	0.0164
0.02861	0.03857	0.0238	0.01879	0.01927	0.01844	0.01468	0.01643
0.02862	0.03868	0.0238	0.01882	0.01927	0.01845	0.01468	0.01645
0.02867	0.03868	0.02381	0.01882	0.01928	0.01845	0.01469	0.01645
0.02868	0.03869	0.02381	0.01885	0.01928	0.01846	0.01469	0.01645
0.02869	0.03869	0.02382	0.01886	0.0193	0.01847	0.0147	0.01645
0.02874	0.03871	0.02383	0.01886	0.0193	0.01847	0.0147	0.01646
0.02875	0.03877	0.02383	0.01886	0.0193	0.01848	0.0147	0.01646
0.02881	0.03878	0.02385	0.01887	0.01931	0.01849	0.0147	0.01646
0.02884	0.03881	0.02389	0.01888	0.01932	0.01849	0.0147	0.01647
0.02884	0.03886	0.02389	0.01888	0.01932	0.0185	0.01472	0.01648
0.02884	0.03887	0.0239	0.01889	0.01933	0.0185	0.01472	0.01648
0.02884	0.0389	0.0239	0.01889	0.01933	0.01851	0.01473	0.01648
0.02887	0.03891	0.0239	0.01893	0.01935	0.01851	0.01473	0.01651
0.02888	0.03894	0.02391	0.01894	0.01935	0.01851	0.01473	0.01651
0.02889	0.03896	0.02391	0.01895	0.01936	0.01852	0.01474	0.01653
0.0289	0.03899	0.02391	0.01896	0.01936	0.01852	0.01476	0.01654
0.02891	0.03907	0.02392	0.01898	0.01936	0.01853	0.01477	0.01655
0.02893	0.03911	0.02394	0.01899	0.01938	0.01853	0.01481	0.01657
0.02899	0.03911	0.02395	0.019	0.01938	0.01853	0.01483	0.01658
0.02899	0.03912	0.02396	0.019	0.01939	0.01854	0.01484	0.01658
0.02899	0.03912	0.02398	0.019	0.01939	0.01854	0.01485	0.01658
0.02899	0.03914	0.02401	0.01901	0.01942	0.01855	0.01485	0.01658
0.029	0.03915	0.02401	0.01904	0.01943	0.01856	0.01486	0.01659
0.02901	0.03916	0.02402	0.01905	0.01944	0.01856	0.01489	0.01659
0.02901	0.03921	0.02403	0.01907	0.01947	0.01857	0.01489	0.0166
0.02904	0.03922	0.02404	0.01909	0.01949	0.01859	0.0149	0.0166
0.02905	0.03923	0.02408	0.01909	0.01951	0.01859	0.01492	0.0166
0.02907	0.03923	0.02408	0.0191	0.01952	0.0186	0.01492	0.01661
0.02907	0.03925	0.02408	0.0191	0.01953	0.0186	0.01493	0.01661
0.02909	0.0394	0.0241	0.01911	0.01955	0.01861	0.01496	0.01662
0.02911	0.03944	0.02412	0.01912	0.01955	0.01861	0.01497	0.01662
0.02912	0.03946	0.02413	0.01913	0.01956	0.01867	0.01498	0.01663
0.02912	0.0395	0.02414	0.01915	0.01956	0.01869	0.01499	0.01663
0.02916	0.03952	0.02417	0.01915	0.01956	0.01871	0.015	0.01663
0.02917	0.03962	0.02418	0.01916	0.01957	0.01872	0.01501	0.01663
0.02918	0.03963	0.0242	0.01916	0.01958	0.01874	0.01501	0.01664
0.02919	0.03963	0.02421	0.01916	0.0196	0.01874	0.01501	0.01664
0.02921	0.03966	0.02422	0.01917	0.0196	0.01876	0.01502	0.01664
0.02923	0.03974	0.02422	0.01917	0.01961	0.01877	0.01502	0.01664
0.02925	0.03975	0.02424	0.01918	0.01962	0.01878	0.01503	0.01664
0.02926	0.03975	0.02425	0.01918	0.01964	0.01879	0.01504	0.01665
0.02931	0.03976	0.02427	0.01918	0.01964	0.01879	0.01506	0.01665
0.02934	0.03976	0.02429	0.01919	0.01965	0.01884	0.01507	0.01666
0.02942	0.03977	0.02429	0.0192	0.01965	0.01884	0.01507	0.01666
0.02943	0.03983	0.02431	0.01922	0.01966	0.01887	0.01507	0.01666
0.02945	0.03986	0.02434	0.01923	0.01967	0.01888	0.01507	0.01667
0.02945	0.03994	0.02436	0.01925	0.01967	0.01888	0.01508	0.01668
0.02948	0.03994	0.02437	0.01925	0.01968	0.01888	0.01508	0.0167
0.02949	0.03995	0.02441	0.01927	0.01969	0.01891	0.01508	0.01671
0.02951	0.04001	0.02442	0.01927	0.01969	0.01892	0.01509	0.01671
0.02952	0.04004	0.02447	0.01927	0.0197	0.01893	0.01509	0.01671
0.02952	0.04005	0.02447	0.0193	0.0197	0.01895	0.0151	0.01671
0.02952	0.04007	0.02449	0.0193	0.01971	0.01895	0.01511	0.01672
0.02953	0.04008	0.02452	0.01931	0.01976	0.01896	0.01512	0.01673
0.02955	0.04009	0.02453	0.01932	0.01977	0.01897	0.01512	0.01673
0.02956	0.04011	0.02454	0.01933	0.01978	0.01899	0.01514	0.01674
0.02958	0.04011	0.02454	0.01933	0.01981	0.019	0.01514	0.01675
0.02959	0.04012	0.02455	0.01933	0.01981	0.01901	0.01515	0.01677
0.02959	0.04013	0.02457	0.01934	0.01983	0.01902	0.01515	0.01677
0.0296	0.04023	0.02457	0.01934	0.01983	0.01904	0.01515	0.01678
0.02963	0.04029	0.02458	0.01935	0.01983	0.01904	0.01516	0.01678
0.02964	0.04035	0.02459	0.01935	0.01984	0.01905	0.01516	0.01678
0.02965	0.04037	0.0246	0.01936	0.01984	0.01907	0.01517	0.0168
0.02968	0.0404	0.02463	0.01936	0.01985	0.01909	0.01517	0.01682
0.02969	0.04041	0.02463	0.01936	0.01986	0.01909	0.01517	0.01682
0.02969	0.04042	0.02467	0.01937	0.01986	0.0191	0.01518	0.01682
0.02969	0.04042	0.02467	0.01938	0.01988	0.01911	0.01519	0.01683
0.0297	0.04043	0.02467	0.01938	0.0199	0.01911	0.0152	0.01685
0.0297	0.04044	0.02469	0.01939	0.01991	0.01911	0.01522	0.01686
0.02975	0.04046	0.02474	0.01942	0.01992	0.01911	0.01523	0.01686
0.02976	0.04051	0.02478	0.01942	0.01993	0.01912	0.01524	0.01686
0.02976	0.04052	0.0248	0.01943	0.01993	0.01913	0.01525	0.01686
0.02977	0.04052	0.02481	0.01944	0.01993	0.01913	0.01525	0.01686
0.02977	0.04053	0.02482	0.01945	0.01997	0.01915	0.01527	0.01686
0.02978	0.04053	0.02484	0.01945	0.02001	0.01915	0.01528	0.01687
0.0298	0.04054	0.02484	0.01946	0.02001	0.01916	0.01529	0.01688
0.0298	0.04056	0.02485	0.01947	0.02002	0.01916	0.01531	0.01691
0.02981	0.04068	0.02486	0.01948	0.02004	0.01918	0.01531	0.01691
0.02981	0.04069	0.02488	0.0195	0.02005	0.01919	0.01531	0.01692
0.02983	0.04071	0.02489	0.0195	0.02008	0.01919	0.01532	0.01692
0.02986	0.04071	0.02489	0.01951	0.02009	0.01922	0.01532	0.01692
0.02988	0.04074	0.02489	0.01952	0.0201	0.01922	0.01533	0.01692
0.02989	0.04076	0.02489	0.01954	0.02011	0.01923	0.01534	0.01692
0.02989	0.04077	0.02491	0.01954	0.02011	0.01925	0.01534	0.01694
0.02993	0.04078	0.02491	0.01955	0.02011	0.01926	0.01534	0.01695
0.02994	0.04083	0.02491	0.01957	0.02011	0.01927	0.01535	0.01695
0.02994	0.04086	0.02492	0.01957	0.02011	0.01927	0.01536	0.01696
0.02996	0.04087	0.02493	0.01958	0.02012	0.01928	0.01536	0.01697
0.02997	0.04089	0.02494	0.01959	0.02015	0.01928	0.01537	0.01698
0.03	0.04089	0.02497	0.01959	0.02016	0.01931	0.01539	0.01698
0.03	0.04094	0.02498	0.0196	0.02016	0.01932	0.01539	0.017
0.03001	0.04096	0.02498	0.0196	0.02017	0.01932	0.0154	0.017
0.03001	0.04099	0.02499	0.0196	0.02019	0.01934	0.0154	0.01702
0.03001	0.04101	0.025	0.0196	0.02019	0.01935	0.01542	0.01702
0.03001	0.04107	0.02502	0.01961	0.02021	0.01935	0.01543	0.01703
0.03002	0.04108	0.02503	0.01962	0.02023	0.01936	0.01546	0.01704
0.03002	0.0411	0.02504	0.01962	0.02024	0.01937	0.01546	0.01705
0.03005	0.04113	0.02505	0.01963	0.02025	0.01937	0.01546	0.01706
0.03007	0.04113	0.02505	0.01965	0.02025	0.01939	0.01548	0.01706
0.03009	0.04114	0.02505	0.01965	0.02026	0.0194	0.01549	0.01708
0.0301	0.04115	0.02506	0.0197	0.02026	0.0194	0.0155	0.01708
0.03014	0.04116	0.0251	0.01972	0.02027	0.01941	0.0155	0.01709
0.03015	0.04117	0.0251	0.01972	0.02028	0.01941	0.01551	0.0171
0.03018	0.04117	0.0251	0.01973	0.02028	0.01942	0.01551	0.01711
0.03019	0.04118	0.02514	0.01973	0.02028	0.01943	0.01551	0.01712
0.03019	0.04119	0.02515	0.01974	0.02029	0.01944	0.01551	0.01713
0.0302	0.04119	0.02516	0.01975	0.02031	0.01946	0.01552	0.01713
0.03024	0.04121	0.0252	0.01976	0.02032	0.01946	0.01552	0.01714
0.03027	0.04122	0.02523	0.01976	0.02032	0.01947	0.01552	0.01716
0.03028	0.04123	0.02523	0.01976	0.02033	0.01947	0.01553	0.01716
0.03028	0.04124	0.02526	0.01978	0.02033	0.01948	0.01555	0.01717
0.03029	0.04129	0.02528	0.0198	0.02034	0.01948	0.01556	0.01718
0.0303	0.04132	0.0253	0.01983	0.02035	0.01949	0.01557	0.01718
0.0303	0.04134	0.02535	0.01984	0.02035	0.01951	0.01559	0.01719
0.03037	0.04134	0.02536	0.01985	0.02037	0.01951	0.01563	0.01721
0.03041	0.04137	0.02537	0.01986	0.02039	0.01951	0.01564	0.01722
0.03044	0.04141	0.02543	0.01988	0.0204	0.01952	0.01564	0.01723
0.03047	0.04142	0.02546	0.01989	0.0204	0.01952	0.01565	0.01723
0.03049	0.04145	0.02547	0.01989	0.0204	0.01953	0.01565	0.01724
0.03049	0.04146	0.02548	0.0199	0.02042	0.01956	0.01566	0.01725
0.0305	0.04147	0.02551	0.0199	0.02042	0.01957	0.01566	0.01726
0.0305	0.04147	0.02554	0.01991	0.02043	0.01957	0.01566	0.01726
0.03054	0.04152	0.02554	0.01991	0.02044	0.01958	0.01567	0.01727
0.03055	0.04153	0.02556	0.01991	0.02044	0.01961	0.01568	0.01727
0.03055	0.0416	0.02558	0.01991	0.02047	0.01961	0.01568	0.01727
0.03055	0.04162	0.02558	0.01992	0.02047	0.01963	0.01569	0.01728
0.03056	0.04169	0.0256	0.01992	0.02047	0.01965	0.01569	0.01731
0.03059	0.0417	0.02564	0.01993	0.02047	0.01965	0.01569	0.01732
0.03065	0.04171	0.02565	0.01994	0.02049	0.01966	0.0157	0.01732
0.03067	0.04173	0.02568	0.01996	0.0205	0.01966	0.01571	0.01732
0.03068	0.04174	0.02572	0.01997	0.02051	0.01967	0.01572	0.01732
0.03069	0.04175	0.02573	0.01997	0.02051	0.01968	0.01573	0.01734
0.03069	0.04176	0.02573	0.01998	0.02051	0.01968	0.01574	0.01735
0.0307	0.04179	0.02573	0.01999	0.02052	0.01969	0.01574	0.01735
0.03074	0.04184	0.02574	0.02	0.02052	0.01971	0.01575	0.01738
0.03074	0.04185	0.02577	0.02001	0.02056	0.01973	0.01575	0.01739
0.03076	0.04196	0.02577	0.02003	0.02058	0.01974	0.01575	0.01743
0.03077	0.04196	0.02577	0.02005	0.02058	0.01974	0.01578	0.01744
0.03077	0.04201	0.02579	0.02006	0.02059	0.01974	0.01578	0.01744
0.03078	0.04203	0.0258	0.02006	0.02059	0.01975	0.01579	0.01744
0.03078	0.04203	0.02581	0.02006	0.0206	0.01976	0.01579	0.01745
0.03078	0.04204	0.02584	0.02007	0.02061	0.01978	0.0158	0.01747
0.03079	0.04207	0.02584	0.02007	0.02062	0.01979	0.0158	0.01747
0.0308	0.04208	0.02584	0.02007	0.02063	0.0198	0.01583	0.0175
0.03082	0.04211	0.02585	0.02008	0.02063	0.01981	0.01583	0.0175
0.03082	0.04213	0.02585	0.02008	0.02064	0.01982	0.01586	0.01752
0.03083	0.04216	0.02586	0.02009	0.02065	0.01983	0.01586	0.01753
0.03083	0.04221	0.02586	0.02012	0.02065	0.01984	0.01586	0.01753
0.03084	0.04222	0.02587	0.02013	0.02067	0.01985	0.01586	0.01754
0.03084	0.04223	0.02588	0.02013	0.02069	0.01985	0.01588	0.01755
0.03084	0.04223	0.02593	0.02013	0.02069	0.01986	0.01588	0.01757
0.03087	0.04227	0.02595	0.02014	0.02069	0.01986	0.01589	0.01758
0.03089	0.04231	0.02595	0.02014	0.02069	0.01986	0.01589	0.01758
0.03091	0.04232	0.02596	0.02015	0.0207	0.0199	0.0159	0.0176
0.03091	0.04239	0.02597	0.02015	0.0207	0.01991	0.01591	0.01761
0.03094	0.04241	0.02598	0.02018	0.02072	0.01991	0.01591	0.01761
0.03094	0.04245	0.026	0.02018	0.02072	0.01992	0.01592	0.01762
0.03095	0.04246	0.02601	0.02019	0.02072	0.01993	0.01592	0.01762
0.03097	0.04248	0.02603	0.02021	0.02073	0.01993	0.01593	0.01763
0.03097	0.0425	0.02604	0.02022	0.02074	0.01993	0.01593	0.01764
0.031	0.0425	0.02606	0.02022	0.02076	0.01995	0.01596	0.01764
0.03106	0.04251	0.02607	0.02023	0.02076	0.01995	0.01596	0.01765
0.03109	0.04253	0.02608	0.02023	0.02076	0.01998	0.01596	0.01766
0.03109	0.04255	0.02611	0.02024	0.02079	0.01998	0.01597	0.01766
0.03116	0.04256	0.02613	0.02024	0.02084	0.02001	0.01598	0.01767
0.03119	0.04258	0.02615	0.02025	0.02084	0.02001	0.01599	0.01767
0.0312	0.04258	0.02617	0.02026	0.02084	0.02002	0.016	0.01768
0.0312	0.04259	0.02618	0.02028	0.02085	0.02002	0.01601	0.01768
0.03121	0.04259	0.02618	0.02029	0.02086	0.02002	0.01601	0.01769
0.03123	0.04265	0.02619	0.02029	0.02086	0.02006	0.01603	0.0177
0.03123	0.04272	0.0262	0.02029	0.02086	0.02007	0.01603	0.0177
0.03125	0.04274	0.0262	0.0203	0.02088	0.02008	0.01603	0.0177
0.03125	0.04276	0.02622	0.02031	0.02088	0.02009	0.01603	0.01771
0.03126	0.04278	0.02623	0.02031	0.02089	0.0201	0.01606	0.01773
0.03127	0.04279	0.02623	0.02031	0.0209	0.0201	0.01608	0.01773
0.03129	0.04279	0.02623	0.02032	0.02092	0.0201	0.01609	0.01774
0.03129	0.0428	0.02625	0.02032	0.02094	0.02011	0.01611	0.01774
0.03134	0.0428	0.02627	0.02033	0.02094	0.02011	0.01614	0.01775
0.03135	0.04282	0.0263	0.02035	0.02095	0.02011	0.01615	0.01775
0.03138	0.04285	0.0263	0.02035	0.02097	0.02013	0.01615	0.01775
0.03138	0.04291	0.02631	0.02037	0.02098	0.02014	0.01616	0.01775
0.03138	0.04292	0.02634	0.02037	0.02098	0.02014	0.01617	0.01776
0.0314	0.04299	0.02637	0.02038	0.02099	0.02014	0.01619	0.01776
0.03141	0.043	0.02637	0.02041	0.021	0.02015	0.01619	0.01777
0.03141	0.04305	0.02638	0.02043	0.021	0.02015	0.01619	0.01777
0.03142	0.0431	0.02639	0.02045	0.021	0.02016	0.01619	0.01777
0.03142	0.04317	0.02641	0.02049	0.02101	0.02018	0.0162	0.01777
0.03143	0.04318	0.02641	0.02049	0.02102	0.0202	0.01622	0.01777
0.03143	0.04318	0.02642	0.0205	0.02104	0.0202	0.01623	0.01779
0.03145	0.04321	0.02643	0.0205	0.02104	0.02022	0.01624	0.01779
0.03147	0.04321	0.02644	0.0205	0.02105	0.02022	0.01624	0.0178
0.03151	0.04321	0.02645	0.02052	0.02105	0.02023	0.01625	0.0178
0.03155	0.04321	0.02646	0.02052	0.02105	0.02024	0.01626	0.01781
0.03156	0.04322	0.02648	0.02053	0.02106	0.02025	0.01626	0.01782
0.0316	0.04323	0.02648	0.02053	0.02106	0.02025	0.01628	0.01782
0.0316	0.04324	0.02649	0.02054	0.02107	0.02027	0.01628	0.01782
0.03161	0.04328	0.02652	0.02055	0.02108	0.02028	0.01629	0.01783
0.03164	0.0433	0.02654	0.02056	0.0211	0.02028	0.0163	0.01784
0.03166	0.04332	0.02658	0.02058	0.0211	0.02028	0.0163	0.01785
0.03172	0.04333	0.02659	0.02059	0.0211	0.02029	0.0163	0.01786
0.03173	0.04335	0.0266	0.0206	0.0211	0.02032	0.0163	0.01787
0.03173	0.04337	0.02662	0.02061	0.02111	0.02034	0.01631	0.01789
0.03176	0.04337	0.02664	0.02062	0.02111	0.02035	0.01632	0.01791
0.03177	0.04339	0.02664	0.02062	0.02112	0.02036	0.01632	0.01791
0.03178	0.0434	0.02664	0.02062	0.02112	0.02037	0.01632	0.01792
0.03183	0.04342	0.02666	0.02063	0.02112	0.02038	0.01632	0.01792
0.03183	0.04343	0.02667	0.02065	0.02114	0.02038	0.01632	0.01792
0.03184	0.04344	0.0267	0.02068	0.02116	0.02039	0.01633	0.01793
0.03186	0.04351	0.02672	0.0207	0.02116	0.0204	0.01633	0.01796
0.03186	0.04353	0.02673	0.02071	0.02121	0.0204	0.01634	0.01796
0.03188	0.04355	0.02673	0.02072	0.02121	0.02045	0.01634	0.01796
0.0319	0.04355	0.02674	0.02072	0.02121	0.02047	0.01637	0.01797
0.03191	0.04357	0.02676	0.02073	0.02122	0.02047	0.01639	0.01798
0.03195	0.0436	0.02677	0.02075	0.02122	0.02048	0.0164	0.01798
0.03197	0.04362	0.02678	0.02076	0.02125	0.0205	0.01641	0.01799
0.03198	0.0437	0.02679	0.02076	0.02126	0.0205	0.01642	0.01799
0.03198	0.0437	0.02679	0.02077	0.02127	0.02051	0.01644	0.018
0.03198	0.04373	0.0268	0.02081	0.02128	0.02052	0.01645	0.018
0.03202	0.04382	0.0268	0.02081	0.02129	0.02053	0.01645	0.01802
0.03205	0.04383	0.02684	0.02081	0.02129	0.02054	0.01646	0.01803
0.03206	0.04385	0.02684	0.02081	0.02132	0.02054	0.01648	0.01804
0.03207	0.04386	0.02684	0.02085	0.02132	0.02056	0.01648	0.01805
0.03208	0.04386	0.02685	0.02086	0.02133	0.02057	0.01648	0.01805
0.0321	0.04386	0.02687	0.02086	0.02134	0.02058	0.01649	0.01806
0.0321	0.04387	0.02691	0.02087	0.02135	0.0206	0.01651	0.01806
0.0321	0.04388	0.02692	0.02087	0.02135	0.02062	0.01651	0.01806
0.03211	0.04389	0.02694	0.02092	0.02135	0.02063	0.01651	0.01807
0.03213	0.04391	0.02694	0.02092	0.02137	0.02063	0.01652	0.01809
0.03213	0.04401	0.02695	0.02093	0.02139	0.02064	0.01652	0.0181
0.03214	0.04403	0.02696	0.02096	0.02139	0.02064	0.01654	0.01812
0.03216	0.04406	0.02697	0.02096	0.02141	0.02066	0.01654	0.01812
0.03217	0.04411	0.02697	0.02096	0.02142	0.02067	0.01654	0.01814
0.03222	0.04412	0.02698	0.02098	0.02143	0.02067	0.01654	0.01814
0.03224	0.04415	0.02698	0.02099	0.02146	0.02069	0.01654	0.01815
0.03225	0.04418	0.027	0.02101	0.02146	0.02069	0.01655	0.01815
0.03226	0.0442	0.02701	0.02102	0.02147	0.0207	0.01655	0.01815
0.03231	0.04424	0.02701	0.02102	0.02147	0.02071	0.01655	0.01816
0.03232	0.04426	0.02702	0.02104	0.02148	0.02072	0.01655	0.01816
0.03232	0.04427	0.02702	0.02105	0.02149	0.02074	0.01656	0.01816
0.03232	0.04428	0.02702	0.02108	0.02149	0.02074	0.01657	0.01816
0.03232	0.04428	0.02703	0.02111	0.0215	0.02076	0.01657	0.01817
0.03233	0.04441	0.02703	0.02111	0.0215	0.02076	0.01658	0.01817
0.03235	0.04449	0.02706	0.02115	0.02151	0.02077	0.01658	0.01817
0.03236	0.04452	0.02707	0.02115	0.02152	0.02077	0.01659	0.01817
0.03237	0.04461	0.02709	0.02118	0.02152	0.02081	0.01659	0.01819
0.03239	0.04465	0.02709	0.02118	0.02153	0.02084	0.0166	0.01819
0.0324	0.04468	0.02709	0.02119	0.02153	0.02084	0.0166	0.01819
0.03241	0.04478	0.02709	0.02119	0.02153	0.02086	0.01661	0.01819
0.03241	0.04479	0.02711	0.02121	0.02155	0.02086	0.01662	0.01821
0.03242	0.04484	0.02714	0.02123	0.02157	0.02088	0.01664	0.01822
0.03242	0.04485	0.02715	0.02123	0.02158	0.02089	0.01664	0.01823
0.03244	0.0449	0.02716	0.02125	0.02158	0.0209	0.01664	0.01824
0.03244	0.0449	0.02716	0.02127	0.0216	0.02091	0.01664	0.01824
0.03244	0.04492	0.02717	0.02127	0.02161	0.02091	0.01665	0.01824
0.03244	0.04495	0.02717	0.02128	0.02161	0.02093	0.01665	0.01825
0.03247	0.04506	0.02717	0.02129	0.02161	0.02093	0.01665	0.01828
0.03248	0.04508	0.02718	0.02134	0.02162	0.02094	0.01665	0.01829
0.03251	0.0451	0.0272	0.02135	0.02162	0.02094	0.01666	0.01832
0.03252	0.04513	0.02721	0.02135	0.02162	0.02096	0.01667	0.01832
0.03253	0.04514	0.02722	0.02136	0.02163	0.02097	0.01667	0.01833
0.03259	0.04514	0.02722	0.02136	0.02166	0.02098	0.01667	0.01836
0.03261	0.04517	0.02722	0.02139	0.02166	0.02098	0.01668	0.01837
0.03262	0.04517	0.02726	0.02139	0.02168	0.02099	0.01668	0.01841
0.03262	0.04518	0.02728	0.02139	0.02168	0.021	0.01669	0.01841
0.03263	0.0452	0.0273	0.0214	0.02171	0.021	0.01671	0.01842
0.03266	0.04525	0.02731	0.02142	0.02171	0.02101	0.01673	0.01844
0.03266	0.04527	0.02736	0.02142	0.02171	0.02101	0.01674	0.01846
0.03267	0.04528	0.02737	0.02144	0.02172	0.02102	0.01674	0.01848
0.03267	0.04528	0.02737	0.02146	0.02172	0.02103	0.01675	0.01848
0.0327	0.0453	0.02739	0.02147	0.02172	0.02104	0.01675	0.01848
0.03272	0.04534	0.02741	0.02147	0.02173	0.02105	0.01675	0.01849
0.03272	0.04539	0.02742	0.02149	0.02173	0.02105	0.01676	0.0185
0.03273	0.0454	0.02742	0.0215	0.02175	0.02105	0.01677	0.0185
0.03274	0.0454	0.02743	0.0215	0.02176	0.02106	0.01677	0.01851
0.03276	0.04542	0.02744	0.02151	0.02177	0.02106	0.01678	0.01851
0.03276	0.04543	0.02744	0.02151	0.02177	0.02106	0.01679	0.01852
0.03277	0.04558	0.02746	0.02151	0.02178	0.02106	0.01679	0.01853
0.03279	0.0456	0.02747	0.02153	0.02178	0.02107	0.01679	0.01853
0.03279	0.04561	0.02747	0.02153	0.02179	0.02108	0.01681	0.01855
0.0328	0.04561	0.02748	0.02153	0.02183	0.0211	0.01681	0.01855
0.03284	0.04562	0.02748	0.02153	0.02183	0.02111	0.01682	0.01856
0.03285	0.04564	0.02748	0.02155	0.02184	0.02111	0.01683	0.01856
0.03285	0.04571	0.02749	0.02155	0.02184	0.02112	0.01684	0.01856
0.03287	0.04572	0.02754	0.02156	0.02184	0.02113	0.01685	0.01857
0.03287	0.04574	0.02754	0.02156	0.02186	0.02114	0.01685	0.01857
0.03288	0.04575	0.02756	0.02157	0.0219	0.02114	0.01686	0.01859
0.03289	0.04582	0.02758	0.02159	0.02191	0.02114	0.01686	0.01859
0.03291	0.04583	0.02759	0.02159	0.02191	0.02115	0.01687	0.0186
0.03294	0.04586	0.02759	0.0216	0.02196	0.02115	0.01687	0.0186
0.03297	0.04588	0.0276	0.02163	0.02196	0.02115	0.01688	0.0186
0.03298	0.04595	0.0276	0.02164	0.02196	0.02116	0.01688	0.01862
0.033	0.04596	0.02762	0.02164	0.02197	0.02117	0.01689	0.01862
0.03303	0.046	0.02762	0.02164	0.02197	0.02117	0.01689	0.01863
0.03308	0.04602	0.02762	0.02165	0.02198	0.02117	0.0169	0.01863
0.03312	0.04603	0.02763	0.02165	0.02198	0.02118	0.0169	0.01865
0.03313	0.04603	0.02764	0.02165	0.02199	0.02118	0.01691	0.01867
0.03314	0.04607	0.02764	0.02166	0.02199	0.02118	0.01691	0.01867
0.03315	0.04607	0.02768	0.02167	0.02202	0.0212	0.01691	0.01868
0.03321	0.04608	0.02769	0.0217	0.02202	0.0212	0.01692	0.01869
0.03323	0.04612	0.02772	0.02173	0.02202	0.0212	0.01692	0.01871
0.03323	0.04616	0.02773	0.02174	0.02203	0.0212	0.01694	0.01872
0.03324	0.04621	0.02773	0.02174	0.02204	0.02121	0.01695	0.01873
0.03326	0.04622	0.02776	0.02176	0.02205	0.02123	0.01696	0.01874
0.03326	0.04623	0.02776	0.02177	0.02206	0.02123	0.01696	0.01874
0.03326	0.04624	0.02777	0.02179	0.02206	0.02124	0.01697	0.01875
0.03327	0.04628	0.02778	0.0218	0.02207	0.02124	0.01697	0.01876
0.03328	0.04628	0.02778	0.0218	0.02207	0.02125	0.01698	0.01876
0.03329	0.04634	0.02779	0.0218	0.02207	0.02127	0.01701	0.01876
0.03331	0.04645	0.02779	0.0218	0.02208	0.02127	0.01701	0.01879
0.03333	0.04647	0.02781	0.02181	0.02208	0.02128	0.01701	0.0188
0.03334	0.0465	0.02787	0.02182	0.02209	0.02129	0.01701	0.0188
0.03335	0.04653	0.02787	0.02182	0.0221	0.02129	0.01704	0.01881
0.03337	0.04657	0.02788	0.02183	0.02213	0.02132	0.01704	0.01881
0.03337	0.04662	0.02788	0.02183	0.02213	0.02132	0.01704	0.01882
0.03337	0.04662	0.02789	0.02183	0.02215	0.02133	0.01705	0.01882
0.03342	0.04662	0.0279	0.02184	0.02215	0.02133	0.01705	0.01883
0.03344	0.04667	0.02791	0.02184	0.02216	0.02133	0.01707	0.01884
0.03346	0.04668	0.02791	0.02185	0.02216	0.02133	0.01707	0.01884
0.03346	0.04672	0.02792	0.02185	0.02217	0.02134	0.01709	0.01885
0.03348	0.04679	0.02792	0.02186	0.02218	0.02134	0.01709	0.01886
0.03352	0.0468	0.02794	0.02186	0.02218	0.02135	0.0171	0.01886
0.03358	0.04683	0.02794	0.02187	0.02219	0.02136	0.0171	0.01887
0.03359	0.04685	0.02795	0.02187	0.02219	0.02137	0.01711	0.01888
0.0336	0.0469	0.02795	0.02188	0.02222	0.02137	0.01711	0.01889
0.03361	0.04691	0.02795	0.02189	0.02223	0.02138	0.01711	0.01894
0.03362	0.04691	0.02795	0.02191	0.02223	0.0214	0.01711	0.01895
0.03363	0.04692	0.02796	0.02193	0.02223	0.02142	0.01712	0.01895
0.03365	0.04694	0.02796	0.02193	0.02226	0.02143	0.01712	0.01895
0.03366	0.04696	0.02797	0.02194	0.02227	0.02143	0.01712	0.01896
0.03368	0.04697	0.02797	0.02195	0.02227	0.02145	0.01713	0.01897
0.03368	0.047	0.02797	0.02196	0.02228	0.02146	0.01716	0.01897
0.0337	0.04705	0.028	0.02196	0.02228	0.02146	0.01716	0.01897
0.03371	0.04708	0.02801	0.02197	0.02228	0.02147	0.01717	0.01897
0.03371	0.0471	0.02802	0.02198	0.02229	0.02148	0.01717	0.01898
0.03372	0.04714	0.02803	0.02199	0.02229	0.02149	0.01717	0.01898
0.03373	0.04715	0.02804	0.022	0.02231	0.0215	0.01718	0.01899
0.03377	0.0472	0.02804	0.02201	0.02231	0.02152	0.01718	0.019
0.03379	0.04723	0.02804	0.02201	0.02232	0.02152	0.01718	0.019
0.03381	0.04735	0.02807	0.02202	0.02233	0.02153	0.01718	0.01902
0.03389	0.04736	0.02807	0.02204	0.02233	0.02154	0.01719	0.01902
0.03391	0.04736	0.02809	0.02204	0.02233	0.02156	0.0172	0.01902
0.03391	0.04736	0.02809	0.02204	0.02234	0.02157	0.0172	0.01903
0.03394	0.04736	0.0281	0.02205	0.02234	0.02157	0.0172	0.01904
0.03395	0.04742	0.02811	0.02205	0.02235	0.02157	0.0172	0.01904
0.03396	0.04743	0.02812	0.02205	0.02235	0.02159	0.01721	0.01905
0.03399	0.0475	0.02814	0.02207	0.02236	0.02159	0.01721	0.01905
0.034	0.0475	0.02814	0.02208	0.02238	0.0216	0.01721	0.01905
0.034	0.04756	0.02816	0.02208	0.02239	0.02162	0.01722	0.01905
0.03402	0.04759	0.02817	0.0221	0.02241	0.02162	0.01724	0.01906
0.03405	0.04761	0.02817	0.02211	0.02241	0.02163	0.01724	0.01906
0.03405	0.04762	0.02819	0.02211	0.02242	0.02163	0.01724	0.01906
0.03406	0.04762	0.0282	0.02213	0.02242	0.02166	0.01724	0.01908
0.0341	0.04765	0.02821	0.02213	0.02243	0.02167	0.01724	0.01909
0.03411	0.04771	0.02823	0.02215	0.02243	0.02167	0.01725	0.0191
0.03412	0.04774	0.02823	0.02216	0.02245	0.02167	0.01727	0.01912
0.03416	0.04775	0.02824	0.02217	0.02245	0.02168	0.01728	0.01915
0.03417	0.04777	0.02824	0.02219	0.02246	0.02169	0.01728	0.01916
0.0342	0.04777	0.02824	0.02219	0.02246	0.02169	0.01729	0.01916
0.0342	0.04778	0.02825	0.02222	0.0225	0.02169	0.01729	0.01916
0.0342	0.04779	0.02825	0.02223	0.0225	0.0217	0.01731	0.01916
0.03422	0.04781	0.02825	0.02223	0.0225	0.0217	0.01731	0.01917
0.03426	0.04781	0.02827	0.02224	0.0225	0.02171	0.01731	0.01917
0.03427	0.04785	0.0283	0.02224	0.0225	0.02173	0.01732	0.01919
0.0343	0.04785	0.02831	0.02225	0.02252	0.02173	0.01732	0.0192
0.03431	0.04793	0.02831	0.02226	0.02252	0.02174	0.01732	0.01921
0.03431	0.04793	0.02831	0.02226	0.02253	0.02174	0.01732	0.01921
0.03431	0.04794	0.02833	0.02226	0.02256	0.02174	0.01733	0.01922
0.03432	0.04795	0.02833	0.02226	0.02257	0.02175	0.01733	0.01923
0.03432	0.04801	0.02833	0.02226	0.02257	0.02175	0.01733	0.01923
0.03432	0.04802	0.02833	0.02226	0.02258	0.02176	0.01734	0.01925
0.03433	0.04803	0.02834	0.02227	0.0226	0.02178	0.01735	0.01927
0.03434	0.04804	0.02834	0.02228	0.0226	0.02179	0.01735	0.01927
0.03438	0.04806	0.02836	0.02229	0.02261	0.02179	0.01735	0.01929
0.0344	0.04807	0.02837	0.02229	0.02262	0.0218	0.01737	0.01929
0.03442	0.04808	0.02838	0.02229	0.02262	0.0218	0.01738	0.0193
0.03443	0.04811	0.02839	0.02229	0.02262	0.0218	0.01739	0.01933
0.03443	0.04813	0.02839	0.02229	0.02262	0.02182	0.01739	0.01933
0.03445	0.04818	0.02839	0.0223	0.02263	0.02182	0.01739	0.01934
0.03448	0.04823	0.02839	0.0223	0.02263	0.02182	0.01739	0.01934
0.03448	0.04824	0.02842	0.02231	0.02264	0.02182	0.01739	0.01935
0.03449	0.04827	0.02843	0.02233	0.02266	0.02183	0.01739	0.01935
0.03449	0.0483	0.02846	0.02234	0.02268	0.02184	0.01739	0.01935
0.03449	0.04836	0.02847	0.02235	0.0227	0.02184	0.0174	0.01935
0.0345	0.04839	0.02849	0.02235	0.0227	0.02184	0.01741	0.01935
0.0345	0.04839	0.02852	0.02235	0.02271	0.02186	0.01742	0.01938
0.03452	0.04841	0.02853	0.02237	0.02271	0.02186	0.01742	0.01939
0.03455	0.04848	0.02857	0.02238	0.02271	0.02186	0.01743	0.01939
0.03459	0.04848	0.02857	0.02238	0.02272	0.02187	0.01743	0.01939
0.03459	0.0485	0.02864	0.02238	0.02273	0.02187	0.01744	0.01939
0.0346	0.04855	0.02865	0.02239	0.02273	0.02188	0.01744	0.0194
0.03461	0.04864	0.02865	0.02239	0.02274	0.02188	0.01745	0.0194
0.03468	0.04868	0.02865	0.02239	0.02274	0.02189	0.01746	0.0194
0.0347	0.0488	0.02867	0.0224	0.02277	0.02189	0.01747	0.0194
0.0347	0.04882	0.02871	0.02241	0.02277	0.02189	0.01749	0.01941
0.03472	0.04893	0.02872	0.02244	0.02277	0.02189	0.01751	0.01942
0.03472	0.04893	0.02872	0.02245	0.02278	0.02189	0.01752	0.01942
0.03473	0.04896	0.02872	0.02245	0.02281	0.0219	0.01752	0.01942
0.03475	0.04896	0.02873	0.02246	0.02281	0.0219	0.01753	0.01943
0.03477	0.04897	0.02874	0.02246	0.02281	0.0219	0.01754	0.01944
0.03481	0.04905	0.02874	0.02246	0.02281	0.02196	0.01754	0.01945
0.03481	0.04907	0.02875	0.02247	0.02283	0.02196	0.01755	0.01945
0.03481	0.04907	0.02875	0.0225	0.02283	0.02196	0.01759	0.01947
0.03482	0.04907	0.02876	0.02251	0.02284	0.02199	0.0176	0.01948
0.03483	0.0491	0.02877	0.02251	0.02284	0.02199	0.0176	0.01948
0.03484	0.04913	0.02877	0.02251	0.02287	0.022	0.01761	0.01949
0.03486	0.04915	0.02881	0.02252	0.02288	0.022	0.01761	0.0195
0.03487	0.04918	0.02887	0.02252	0.02288	0.02201	0.01762	0.0195
0.03487	0.04922	0.02887	0.02253	0.02288	0.02201	0.01763	0.01951
0.03488	0.04926	0.02888	0.02254	0.02288	0.02202	0.01766	0.01953
0.03489	0.04927	0.02888	0.02254	0.0229	0.02202	0.01767	0.01953
0.03491	0.04933	0.02888	0.02254	0.02291	0.02203	0.01768	0.01954
0.03491	0.04934	0.02889	0.02255	0.02292	0.02204	0.01772	0.01954
0.03492	0.04935	0.02891	0.02257	0.02293	0.02204	0.01772	0.01955
0.03493	0.04938	0.02894	0.02258	0.02294	0.02205	0.01772	0.01955
0.03495	0.04944	0.02898	0.0226	0.02297	0.02205	0.01772	0.01956
0.035	0.04945	0.02899	0.02261	0.02298	0.02209	0.01772	0.01956
0.03503	0.04945	0.02903	0.02262	0.02299	0.0221	0.01773	0.01957
0.03504	0.04948	0.02904	0.02263	0.02299	0.02211	0.01773	0.01957
0.03507	0.04949	0.02904	0.02268	0.02299	0.02212	0.01775	0.01957
0.0351	0.04951	0.02905	0.02268	0.023	0.02212	0.01775	0.01959
0.03512	0.04973	0.02905	0.02269	0.02301	0.02213	0.01776	0.01959
0.03513	0.04978	0.02907	0.02269	0.02302	0.02213	0.01777	0.0196
0.03514	0.0498	0.02907	0.02269	0.02302	0.02214	0.01777	0.0196
0.03515	0.04981	0.02909	0.02271	0.02302	0.02215	0.01777	0.0196
0.03516	0.04982	0.02909	0.02273	0.02303	0.02217	0.01777	0.01961
0.03519	0.04985	0.0291	0.02277	0.02303	0.02219	0.01778	0.01962
0.0352	0.04987	0.02911	0.02277	0.02305	0.0222	0.01778	0.01963
0.0352	0.04988	0.02911	0.02278	0.02306	0.0222	0.01778	0.01964
0.03521	0.04991	0.02911	0.02278	0.02306	0.0222	0.01779	0.01964
0.03522	0.04992	0.02913	0.02278	0.02309	0.0222	0.01779	0.01965
0.03525	0.05011	0.02914	0.02278	0.0231	0.02222	0.01779	0.01965
0.03526	0.05017	0.02914	0.02279	0.0231	0.02224	0.01779	0.01966
0.03526	0.05026	0.02915	0.02279	0.02312	0.02226	0.0178	0.01967
0.03526	0.05027	0.02915	0.0228	0.02313	0.02227	0.01781	0.01967
0.03527	0.05027	0.02918	0.02281	0.02314	0.02228	0.01781	0.01967
0.0353	0.05029	0.02919	0.02281	0.02315	0.02228	0.01781	0.01968
0.03531	0.05031	0.0292	0.02282	0.02315	0.0223	0.01781	0.0197
0.03531	0.05034	0.02921	0.02282	0.02316	0.02231	0.01781	0.01971
0.03533	0.05038	0.02922	0.02283	0.02316	0.02231	0.01782	0.01971
0.03537	0.05039	0.02923	0.02284	0.02316	0.02232	0.01785	0.01971
0.03538	0.05042	0.02924	0.02286	0.02316	0.02232	0.01785	0.01971
0.03538	0.05042	0.02927	0.02286	0.02316	0.02233	0.01785	0.01971
0.0354	0.05043	0.02927	0.02287	0.02317	0.02233	0.01786	0.01972
0.0354	0.05043	0.0293	0.02288	0.02317	0.02233	0.01787	0.01973
0.0354	0.05049	0.02931	0.0229	0.02318	0.02234	0.01787	0.01979
0.03541	0.05055	0.02932	0.02291	0.02318	0.02236	0.01788	0.01979
0.03543	0.05059	0.02935	0.02291	0.0232	0.02237	0.01788	0.0198
0.03543	0.05059	0.02935	0.02293	0.02321	0.02238	0.01788	0.01981
0.03545	0.05059	0.02939	0.02293	0.02322	0.02239	0.01788	0.01981
0.03546	0.05061	0.0294	0.02294	0.02327	0.02239	0.01789	0.01981
0.03547	0.05067	0.02941	0.02297	0.02327	0.0224	0.01789	0.01982
0.03548	0.05069	0.02942	0.02297	0.02328	0.0224	0.0179	0.01983
0.03549	0.05077	0.02942	0.02298	0.02328	0.0224	0.0179	0.01983
0.0355	0.05078	0.02947	0.02299	0.02328	0.0224	0.01791	0.01984
0.03554	0.05086	0.02948	0.02299	0.02329	0.02241	0.01792	0.01984
0.03555	0.05095	0.02949	0.02301	0.0233	0.02242	0.01793	0.01984
0.03556	0.05095	0.0295	0.02301	0.0233	0.02244	0.01793	0.01984
0.03556	0.05096	0.02951	0.02302	0.02332	0.02244	0.01794	0.01984
0.03557	0.051	0.02955	0.02303	0.02335	0.02245	0.01794	0.01984
0.03561	0.05102	0.02955	0.02303	0.02335	0.02246	0.01794	0.01985
0.03561	0.05113	0.02956	0.02304	0.02335	0.02247	0.01795	0.01985
0.03561	0.05124	0.02957	0.02305	0.02338	0.02249	0.01795	0.01986
0.03563	0.05132	0.02958	0.02305	0.02339	0.02249	0.01795	0.01986
0.03565	0.05134	0.02966	0.02305	0.02339	0.0225	0.01796	0.01986
0.03567	0.05135	0.02967	0.02307	0.0234	0.02252	0.01797	0.01986
0.03571	0.05137	0.02967	0.02308	0.0234	0.02252	0.01801	0.01987
0.03574	0.05137	0.02967	0.02308	0.0234	0.02253	0.01802	0.01987
0.03576	0.05138	0.0297	0.02308	0.0234	0.02254	0.01802	0.01988
0.03577	0.0514	0.0297	0.02309	0.02342	0.02254	0.01803	0.01988
0.03579	0.05141	0.0297	0.0231	0.02342	0.02255	0.01804	0.01988
0.0358	0.05146	0.02971	0.0231	0.02343	0.02255	0.01805	0.01989
0.03582	0.05151	0.02973	0.02311	0.02344	0.02256	0.01805	0.0199
0.03584	0.05153	0.02974	0.02312	0.02345	0.02257	0.01805	0.01991
0.0359	0.05162	0.02975	0.02312	0.02346	0.02258	0.01807	0.01991
0.03591	0.0517	0.02976	0.02313	0.02347	0.02258	0.01807	0.01992
0.03592	0.05177	0.02976	0.02313	0.02348	0.02258	0.01808	0.01994
0.03592	0.05187	0.02978	0.02314	0.02349	0.02259	0.01808	0.01994
0.03595	0.0519	0.02978	0.02318	0.02349	0.0226	0.01808	0.01995
0.03599	0.05196	0.02982	0.02319	0.0235	0.0226	0.01809	0.01995
0.03601	0.05196	0.02982	0.0232	0.0235	0.0226	0.01809	0.01995
0.03602	0.05201	0.02984	0.02321	0.02351	0.0226	0.0181	0.01996
0.03604	0.05203	0.02987	0.02321	0.02353	0.02261	0.0181	0.01996
0.03604	0.05211	0.02988	0.02321	0.02354	0.02262	0.01811	0.01996
0.03607	0.05213	0.02989	0.02322	0.02356	0.02262	0.01812	0.01997
0.03607	0.05225	0.02989	0.02322	0.02359	0.02263	0.01813	0.01998
0.03608	0.05228	0.0299	0.02322	0.02359	0.02264	0.01814	0.01998
0.03608	0.05231	0.02991	0.02324	0.0236	0.02265	0.01815	0.01998
0.03609	0.05232	0.02992	0.02327	0.0236	0.02267	0.01816	0.01999
0.0361	0.05234	0.02994	0.02327	0.02361	0.02267	0.01817	0.01999
0.03611	0.05241	0.02996	0.02328	0.02361	0.02267	0.01817	0.01999
0.03613	0.05244	0.02997	0.02329	0.02361	0.02268	0.01817	0.02
0.03613	0.05246	0.02998	0.02331	0.02362	0.02268	0.01818	0.02001
0.03614	0.05249	0.03001	0.02331	0.02363	0.02269	0.01818	0.02004
0.03614	0.05249	0.03001	0.02332	0.02365	0.0227	0.01819	0.02005
0.03614	0.05254	0.03001	0.02333	0.02365	0.0227	0.0182	0.02007
0.03615	0.05255	0.03002	0.02334	0.02367	0.02271	0.0182	0.02007
0.03615	0.05259	0.03003	0.02335	0.02367	0.02272	0.0182	0.02008
0.03616	0.0526	0.03006	0.02335	0.02368	0.02273	0.0182	0.0201
0.0362	0.0526	0.03007	0.02337	0.02369	0.02273	0.01821	0.02011
0.0362	0.05262	0.03008	0.0234	0.02369	0.02274	0.01823	0.02012
0.03622	0.05262	0.0301	0.02342	0.0237	0.02276	0.01823	0.02012
0.03622	0.05266	0.03014	0.02343	0.0237	0.02277	0.01824	0.02012
0.03622	0.05274	0.03016	0.02344	0.0237	0.02277	0.01824	0.02013
0.03626	0.05275	0.03017	0.02344	0.0237	0.02277	0.01825	0.02014
0.03628	0.05277	0.03018	0.02346	0.0237	0.02278	0.01826	0.02014
0.03628	0.05279	0.03018	0.02346	0.02371	0.02278	0.01827	0.02015
0.03631	0.05286	0.03022	0.02348	0.02373	0.02279	0.01827	0.02015
0.03634	0.05289	0.03023	0.02348	0.02374	0.0228	0.01827	0.02016
0.03637	0.05289	0.03023	0.02352	0.02375	0.02282	0.01828	0.02017
0.03639	0.05289	0.03025	0.02353	0.02376	0.02284	0.01829	0.02018
0.0364	0.0529	0.03027	0.02354	0.02376	0.02288	0.01829	0.02019
0.03642	0.05292	0.0303	0.02355	0.02378	0.02288	0.01829	0.02019
0.03644	0.05296	0.03031	0.02355	0.0238	0.0229	0.0183	0.0202
0.03644	0.05298	0.03032	0.02356	0.0238	0.0229	0.0183	0.0202
0.03646	0.05299	0.03033	0.02357	0.02381	0.02291	0.01831	0.0202
0.03647	0.05301	0.03033	0.02357	0.02382	0.02291	0.01831	0.0202
0.0365	0.05305	0.03035	0.02357	0.02383	0.02294	0.01831	0.02021
0.0365	0.05311	0.03035	0.02359	0.02384	0.02295	0.01832	0.02022
0.03655	0.05311	0.03036	0.02361	0.02386	0.02297	0.01833	0.02022
0.03655	0.05316	0.0304	0.02361	0.02388	0.02298	0.01833	0.02023
0.03656	0.05319	0.03042	0.02361	0.0239	0.02299	0.01834	0.02023
0.03657	0.05325	0.03042	0.02361	0.0239	0.02299	0.01836	0.02023
0.03658	0.05329	0.03043	0.02363	0.0239	0.02299	0.01837	0.02024
0.03659	0.0533	0.03043	0.02363	0.0239	0.02299	0.01838	0.02026
0.03662	0.05333	0.03044	0.02363	0.0239	0.023	0.01838	0.02028
0.03662	0.05341	0.03044	0.02364	0.0239	0.02301	0.0184	0.02028
0.03662	0.05342	0.03045	0.02364	0.02392	0.02301	0.0184	0.02029
0.03667	0.05343	0.03045	0.02364	0.02392	0.02301	0.0184	0.0203
0.03669	0.05344	0.03046	0.02366	0.02393	0.02302	0.01841	0.02031
0.03669	0.05344	0.03047	0.02367	0.02394	0.02303	0.01842	0.02031
0.03672	0.05349	0.03047	0.0237	0.02395	0.02304	0.01843	0.02031
0.03672	0.0535	0.03049	0.02371	0.02396	0.02304	0.01843	0.02032
0.03679	0.05351	0.0305	0.02371	0.02397	0.02305	0.01843	0.02032
0.0368	0.05351	0.03051	0.02372	0.02398	0.02306	0.01844	0.02033
0.0368	0.05352	0.03052	0.02373	0.02398	0.02307	0.01845	0.02034
0.03683	0.05356	0.03054	0.02374	0.02401	0.02307	0.01845	0.02035
0.03685	0.05358	0.03054	0.02376	0.02401	0.02309	0.01845	0.02035
0.03689	0.0536	0.03055	0.02376	0.02401	0.02309	0.01845	0.02035
0.03693	0.05366	0.03055	0.02377	0.02401	0.02309	0.01845	0.02036
0.03694	0.05373	0.03056	0.02377	0.02402	0.0231	0.01846	0.02036
0.03695	0.05381	0.0306	0.02378	0.02403	0.02311	0.01846	0.02037
0.03697	0.05382	0.0306	0.02379	0.02404	0.02312	0.01846	0.02037
0.03697	0.05384	0.03061	0.0238	0.02404	0.02313	0.01846	0.02037
0.03698	0.05384	0.03061	0.02384	0.02404	0.02313	0.01847	0.02038
0.03698	0.05388	0.03062	0.02384	0.02407	0.02313	0.01847	0.02038
0.03698	0.05389	0.03065	0.02385	0.02407	0.02317	0.01847	0.02038
0.037	0.054	0.03067	0.02386	0.02408	0.02317	0.01848	0.02038
0.03701	0.05402	0.03067	0.02387	0.02409	0.02317	0.01848	0.02038
0.03704	0.05405	0.03068	0.02389	0.0241	0.02319	0.0185	0.02039
0.03704	0.05409	0.0307	0.02389	0.02411	0.02319	0.0185	0.02039
0.03714	0.05411	0.03071	0.0239	0.02411	0.0232	0.01851	0.0204
0.03716	0.05416	0.03073	0.02392	0.02411	0.02323	0.01851	0.0204
0.03717	0.05419	0.03074	0.02392	0.02413	0.02323	0.01852	0.02041
0.03719	0.05421	0.03074	0.02394	0.02413	0.02323	0.01852	0.02041
0.03722	0.05421	0.03074	0.02395	0.02415	0.02323	0.01852	0.02043
0.03723	0.05438	0.03075	0.02395	0.02415	0.02326	0.01853	0.02044
0.03724	0.0544	0.03075	0.02396	0.02416	0.02326	0.01855	0.02044
0.03725	0.05443	0.03076	0.02396	0.02416	0.02327	0.01856	0.02045
0.03726	0.05444	0.03077	0.02397	0.02417	0.02327	0.01857	0.02046
0.03731	0.05446	0.03077	0.02397	0.02417	0.02327	0.01858	0.02046
0.03732	0.05447	0.03077	0.02398	0.02419	0.02328	0.01858	0.02047
0.03732	0.05452	0.03077	0.02399	0.02423	0.02328	0.01858	0.02049
0.03733	0.05452	0.03078	0.02399	0.02425	0.02328	0.01859	0.02051
0.03733	0.05452	0.03078	0.02399	0.02425	0.02328	0.01859	0.02051
0.03734	0.05453	0.03082	0.02401	0.02425	0.02329	0.01859	0.02052
0.03738	0.05458	0.03085	0.02401	0.02425	0.0233	0.01861	0.02055
0.03739	0.05461	0.03086	0.02401	0.02427	0.0233	0.01861	0.02055
0.03739	0.05461	0.03087	0.02402	0.02428	0.02332	0.01862	0.02055
0.03739	0.05463	0.03087	0.02402	0.02428	0.02332	0.01862	0.02056
0.0374	0.05464	0.03087	0.02403	0.02428	0.02334	0.01862	0.02057
0.0374	0.05468	0.0309	0.02403	0.0243	0.02334	0.01863	0.02057
0.03746	0.05469	0.03091	0.02404	0.0243	0.02334	0.01863	0.02058
0.03749	0.05472	0.03092	0.02404	0.02432	0.02336	0.01864	0.02058
0.03751	0.05484	0.03093	0.02405	0.02432	0.02337	0.01864	0.02059
0.03753	0.05486	0.03094	0.02405	0.02432	0.02337	0.01864	0.0206
0.03753	0.05487	0.03095	0.02406	0.02432	0.02338	0.01864	0.0206
0.03754	0.0549	0.03096	0.02407	0.02434	0.02338	0.01866	0.02061
0.03755	0.05501	0.03098	0.02408	0.02435	0.02339	0.01867	0.02062
0.03756	0.05504	0.03098	0.02408	0.02435	0.02339	0.01867	0.02062
0.03757	0.05504	0.03098	0.02409	0.02435	0.02339	0.01867	0.02062
0.03757	0.05504	0.03101	0.02409	0.02436	0.02339	0.01867	0.02062
0.03758	0.05517	0.03101	0.02411	0.02438	0.0234	0.01869	0.02063
0.0376	0.05518	0.03101	0.02411	0.02439	0.02341	0.01869	0.02063
0.0376	0.05523	0.03103	0.02411	0.02441	0.02341	0.01869	0.02064
0.03761	0.05525	0.03104	0.02413	0.02442	0.02343	0.01869	0.02065
0.03762	0.0553	0.03105	0.02413	0.02444	0.02344	0.0187	0.02065
0.03764	0.05534	0.03105	0.02414	0.02446	0.02344	0.0187	0.02066
0.03765	0.05545	0.03106	0.02414	0.02447	0.02347	0.01871	0.02066
0.03766	0.05551	0.03106	0.02415	0.02447	0.02347	0.01871	0.02068
0.03766	0.05551	0.03108	0.02415	0.02447	0.02347	0.01872	0.02069
0.0377	0.05556	0.03108	0.02415	0.02448	0.02347	0.01873	0.0207
0.03773	0.05563	0.03109	0.02417	0.02449	0.02347	0.01873	0.02071
0.03774	0.05576	0.03109	0.02417	0.0245	0.02348	0.01873	0.02073
0.03775	0.05577	0.0311	0.02417	0.02451	0.02348	0.01873	0.02074
0.03776	0.05587	0.03111	0.02419	0.02451	0.0235	0.01874	0.02075
0.03776	0.05588	0.03112	0.0242	0.02451	0.0235	0.01875	0.02076
0.03777	0.0559	0.03113	0.02421	0.02453	0.0235	0.01877	0.02076
0.03777	0.05593	0.03113	0.02421	0.02454	0.02351	0.0188	0.02078
0.0378	0.05595	0.03113	0.02422	0.02455	0.02351	0.0188	0.02078
0.0378	0.05595	0.03115	0.02423	0.02456	0.02353	0.0188	0.02079
0.03781	0.05602	0.03116	0.02425	0.02456	0.02355	0.01881	0.02079
0.03786	0.05605	0.03116	0.02427	0.02457	0.02357	0.01881	0.02081
0.03786	0.05606	0.03119	0.02429	0.02457	0.02358	0.01882	0.02081
0.03788	0.05606	0.03119	0.02429	0.02457	0.0236	0.01882	0.02081
0.03788	0.05608	0.03121	0.02433	0.02457	0.0236	0.01883	0.02081
0.03789	0.0561	0.03121	0.02433	0.02459	0.0236	0.01883	0.02083
0.0379	0.05613	0.03122	0.02434	0.0246	0.02361	0.01884	0.02083
0.0379	0.05616	0.03123	0.02434	0.02461	0.02362	0.01885	0.02088
0.03791	0.05622	0.03125	0.02435	0.02462	0.02363	0.01885	0.0209
0.03794	0.05626	0.03125	0.02435	0.02462	0.02363	0.01885	0.0209
0.03795	0.05627	0.03125	0.02435	0.02463	0.02364	0.01885	0.02091
0.03801	0.05632	0.03126	0.02436	0.02464	0.02366	0.01886	0.02091
0.03802	0.05633	0.03126	0.02436	0.02466	0.02367	0.01886	0.02093
0.03805	0.05638	0.03128	0.02437	0.02467	0.02367	0.01886	0.02095
0.03806	0.05643	0.03128	0.02438	0.02467	0.02368	0.01886	0.02096
0.03806	0.05645	0.03129	0.02438	0.0247	0.02369	0.01887	0.02096
0.03806	0.05649	0.0313	0.02439	0.02471	0.02369	0.01887	0.02096
0.03807	0.05651	0.03132	0.02439	0.02472	0.0237	0.01889	0.02097
0.03808	0.05654	0.03133	0.0244	0.02472	0.02371	0.01889	0.02097
0.0381	0.05654	0.03134	0.02441	0.02472	0.02371	0.0189	0.02097
0.03811	0.0566	0.03135	0.02441	0.02473	0.02372	0.01891	0.02098
0.03819	0.05663	0.03136	0.02442	0.02474	0.02373	0.01891	0.02098
0.03822	0.05665	0.03137	0.02442	0.02476	0.02374	0.01893	0.021
0.03823	0.0567	0.03137	0.02442	0.02479	0.02374	0.01894	0.021
0.03823	0.05672	0.03137	0.02443	0.0248	0.02374	0.01895	0.02102
0.03825	0.05676	0.03137	0.02444	0.0248	0.02375	0.01896	0.02104
0.03827	0.05679	0.03137	0.02444	0.0248	0.02376	0.01897	0.02104
0.03828	0.05679	0.03138	0.02445	0.0248	0.02377	0.01898	0.02106
0.03829	0.05684	0.03138	0.02446	0.02481	0.0238	0.01898	0.02107
0.03831	0.05685	0.03141	0.02447	0.02481	0.02381	0.01899	0.02108
0.03831	0.05685	0.03141	0.02448	0.02482	0.02385	0.01899	0.02109
0.03832	0.05692	0.03142	0.02448	0.02483	0.02387	0.019	0.0211
0.03832	0.05694	0.03142	0.02448	0.02484	0.02388	0.019	0.02111
0.03834	0.05694	0.03142	0.02449	0.02484	0.02389	0.019	0.02111
0.03834	0.05696	0.03143	0.02449	0.02487	0.02391	0.01901	0.02112
0.03835	0.05697	0.03144	0.02449	0.02487	0.02391	0.01901	0.02113
0.03835	0.05711	0.03145	0.02449	0.02488	0.02392	0.01902	0.02113
0.03836	0.05712	0.03146	0.0245	0.02489	0.02392	0.01902	0.02113
0.03837	0.05717	0.03149	0.0245	0.02489	0.02395	0.01902	0.02113
0.03837	0.05722	0.0315	0.0245	0.02491	0.02398	0.01903	0.02114
0.03841	0.05728	0.0315	0.02451	0.02492	0.02399	0.01903	0.02115
0.03845	0.05729	0.0315	0.02452	0.02493	0.024	0.01903	0.02115
0.03845	0.05729	0.0315	0.02453	0.02495	0.02401	0.01906	0.02116
0.03846	0.05732	0.03151	0.02454	0.02496	0.02402	0.01906	0.02117
0.03846	0.05733	0.03153	0.02455	0.02497	0.02402	0.01907	0.02117
0.03847	0.05734	0.03154	0.02455	0.02498	0.02403	0.01908	0.02117
0.03849	0.05744	0.03156	0.02459	0.02498	0.02403	0.01908	0.02117
0.03852	0.05745	0.03158	0.0246	0.02501	0.02406	0.01909	0.02119
0.03852	0.05745	0.0316	0.0246	0.02501	0.02408	0.01909	0.02119
0.03853	0.05749	0.03161	0.0246	0.02502	0.02411	0.0191	0.0212
0.03856	0.0575	0.03162	0.0246	0.02503	0.02411	0.0191	0.0212
0.03857	0.05761	0.03163	0.02463	0.02503	0.02411	0.01914	0.0212
0.03858	0.05765	0.03164	0.02465	0.02504	0.02412	0.01914	0.02123
0.03859	0.05769	0.03166	0.02466	0.02504	0.02414	0.01914	0.02123
0.0386	0.05773	0.03166	0.02466	0.02505	0.02416	0.01914	0.02125
0.0386	0.05778	0.03168	0.02467	0.02505	0.02417	0.01915	0.02125
0.0386	0.05779	0.03169	0.02467	0.02505	0.02417	0.01915	0.02126
0.03863	0.0578	0.03169	0.02468	0.02507	0.02417	0.01917	0.02126
0.03864	0.0578	0.03173	0.02468	0.02508	0.02418	0.01918	0.02126
0.03866	0.05782	0.03175	0.02469	0.02508	0.02419	0.01918	0.02127
0.03867	0.05782	0.03175	0.02471	0.02508	0.02419	0.0192	0.02127
0.03868	0.0579	0.03176	0.02471	0.02509	0.0242	0.0192	0.02127
0.03869	0.05793	0.03179	0.02471	0.02509	0.0242	0.0192	0.02128
0.0387	0.05793	0.0318	0.02472	0.0251	0.02422	0.0192	0.02129
0.03871	0.05797	0.0318	0.02475	0.02511	0.02422	0.01921	0.0213
0.03871	0.05799	0.03181	0.02477	0.02511	0.02423	0.01922	0.02132
0.03872	0.058	0.03182	0.02477	0.02512	0.02423	0.01922	0.02132
0.03872	0.05803	0.03183	0.02477	0.02512	0.02424	0.01922	0.02133
0.03876	0.05807	0.03184	0.02477	0.02513	0.02425	0.01923	0.02134
0.03878	0.05808	0.03184	0.02479	0.02515	0.02426	0.01924	0.02135
0.03879	0.05815	0.03185	0.02479	0.02517	0.02427	0.01925	0.02135
0.03879	0.0582	0.03185	0.02479	0.02518	0.02428	0.01925	0.02135
0.03884	0.0584	0.03186	0.0248	0.02519	0.02428	0.01926	0.02135
0.03887	0.05841	0.03188	0.0248	0.02519	0.02428	0.01927	0.02137
0.03888	0.05845	0.03189	0.02481	0.0252	0.02429	0.01927	0.02137
0.03888	0.05853	0.03189	0.02482	0.02521	0.02429	0.01927	0.02138
0.03889	0.05854	0.03191	0.02484	0.02522	0.0243	0.01927	0.02138
0.03889	0.05855	0.03194	0.02485	0.02523	0.0243	0.01928	0.02138
0.0389	0.05859	0.03195	0.02485	0.02524	0.02431	0.01928	0.02139
0.0389	0.05862	0.03196	0.02486	0.02524	0.02431	0.01928	0.0214
0.03891	0.05863	0.03197	0.0249	0.02524	0.02431	0.01929	0.0214
0.03893	0.05868	0.03199	0.0249	0.02527	0.02432	0.01929	0.02141
0.03895	0.05873	0.03199	0.02491	0.02528	0.02434	0.0193	0.02142
0.03897	0.05875	0.032	0.02491	0.0253	0.02435	0.01931	0.02142
0.03899	0.05876	0.032	0.02492	0.02531	0.02436	0.01932	0.02143
0.039	0.05877	0.03202	0.02493	0.02531	0.02437	0.01933	0.02145
0.03903	0.05879	0.03203	0.02493	0.02531	0.02437	0.01933	0.02145
0.03903	0.05885	0.03204	0.02493	0.02532	0.02437	0.01933	0.02145
0.03906	0.05887	0.03206	0.02494	0.02533	0.02438	0.01933	0.02146
0.03907	0.05887	0.03209	0.02496	0.02533	0.02438	0.01938	0.02146
0.03909	0.05888	0.03211	0.02496	0.02534	0.02439	0.01938	0.02146
0.03913	0.05891	0.03213	0.02496	0.02534	0.02441	0.01939	0.02146
0.03916	0.05905	0.03214	0.02496	0.02534	0.02442	0.01939	0.02148
0.03918	0.05908	0.03216	0.02497	0.02534	0.02442	0.0194	0.02149
0.03918	0.05908	0.03218	0.02497	0.02535	0.02443	0.0194	0.02149
0.03918	0.05909	0.03219	0.02498	0.02535	0.02444	0.0194	0.02149
0.03919	0.05909	0.03221	0.02499	0.02535	0.02444	0.01941	0.0215
0.0392	0.05911	0.03221	0.02503	0.02537	0.02445	0.01942	0.0215
0.03924	0.05912	0.03222	0.02503	0.02538	0.02446	0.01943	0.0215
0.03924	0.0592	0.03222	0.02505	0.02539	0.02447	0.01945	0.02151
0.03926	0.05922	0.03223	0.02505	0.02541	0.02447	0.01945	0.02151
0.03927	0.05933	0.03223	0.02506	0.02543	0.02448	0.01947	0.02152
0.0393	0.05937	0.03225	0.02506	0.02543	0.02455	0.01947	0.02152
0.03932	0.05937	0.03226	0.02507	0.02543	0.02458	0.01947	0.02152
0.03935	0.05939	0.03227	0.02509	0.02544	0.02459	0.01949	0.02153
0.03936	0.05956	0.03228	0.02509	0.02546	0.0246	0.0195	0.02153
0.03937	0.05969	0.03228	0.0251	0.02546	0.02461	0.0195	0.02154
0.03938	0.05974	0.03231	0.0251	0.02546	0.02461	0.01952	0.02154
0.03942	0.05978	0.03235	0.02512	0.02547	0.02461	0.01953	0.02155
0.03945	0.05979	0.03236	0.02513	0.02549	0.02462	0.01955	0.02155
0.03945	0.0598	0.03237	0.02514	0.02549	0.02462	0.01955	0.02156
0.03946	0.05981	0.03239	0.02517	0.02549	0.02463	0.01955	0.02157
0.03947	0.05982	0.03239	0.02517	0.0255	0.02464	0.01956	0.0216
0.03948	0.05987	0.0324	0.02519	0.0255	0.02465	0.01957	0.0216
0.0395	0.05988	0.0324	0.0252	0.02551	0.02467	0.01958	0.02161
0.0395	0.05989	0.03241	0.02522	0.02551	0.02467	0.01958	0.02161
0.03951	0.06001	0.03241	0.02522	0.02551	0.02467	0.01958	0.02162
0.03952	0.06009	0.03244	0.02524	0.02552	0.02467	0.0196	0.02163
0.03953	0.0601	0.03248	0.02526	0.02553	0.02467	0.01962	0.02165
0.03956	0.06011	0.03251	0.02526	0.02554	0.02468	0.01962	0.02165
0.03957	0.06026	0.03254	0.02527	0.02554	0.02468	0.01963	0.02166
0.03959	0.06031	0.03259	0.02527	0.02555	0.0247	0.01964	0.02166
0.0396	0.06032	0.0326	0.02528	0.02557	0.0247	0.01965	0.02167
0.03962	0.06037	0.0326	0.02528	0.02557	0.02473	0.01966	0.02167
0.03962	0.06038	0.03261	0.02529	0.02559	0.02473	0.01966	0.02167
0.03962	0.06042	0.03266	0.0253	0.02561	0.02474	0.01968	0.02167
0.03962	0.06043	0.03266	0.02531	0.02561	0.02474	0.01968	0.02168
0.03963	0.06045	0.03268	0.02532	0.02561	0.02474	0.01968	0.02169
0.03963	0.06045	0.0327	0.02533	0.02564	0.02474	0.01968	0.02169
0.03964	0.06048	0.0327	0.02534	0.02567	0.02474	0.01969	0.0217
0.03965	0.06052	0.03271	0.02534	0.02568	0.02476	0.0197	0.0217
0.03967	0.06053	0.03273	0.02534	0.02568	0.02476	0.0197	0.02171
0.03967	0.06053	0.03275	0.02536	0.02569	0.02476	0.01971	0.02171
0.03968	0.06059	0.03277	0.02537	0.0257	0.02477	0.01971	0.02171
0.0397	0.06065	0.03277	0.02537	0.0257	0.02477	0.01973	0.02172
0.03971	0.06067	0.03277	0.02539	0.02571	0.02479	0.01973	0.02172
0.03975	0.06068	0.03278	0.02539	0.02573	0.02479	0.01974	0.02172
0.03977	0.06085	0.03279	0.02539	0.02573	0.02481	0.01975	0.02173
0.03977	0.06089	0.03279	0.0254	0.02573	0.02481	0.01977	0.02173
0.03979	0.06092	0.03279	0.0254	0.02573	0.02481	0.01977	0.02174
0.03981	0.06099	0.03281	0.02541	0.02575	0.02483	0.01977	0.02175
0.03981	0.06108	0.03281	0.02541	0.02575	0.02484	0.01978	0.02175
0.03982	0.06109	0.03281	0.02541	0.02576	0.02484	0.01978	0.02177
0.03982	0.0611	0.03283	0.02541	0.02577	0.02485	0.01978	0.02178
0.03983	0.06111	0.03283	0.02542	0.02578	0.02486	0.0198	0.02179
0.03984	0.06115	0.03284	0.02543	0.02578	0.02486	0.0198	0.02179
0.03985	0.06131	0.03284	0.02543	0.02579	0.02486	0.01981	0.02179
0.03986	0.0614	0.03286	0.02543	0.0258	0.02487	0.01981	0.0218
0.03987	0.06144	0.03287	0.02543	0.0258	0.02487	0.01982	0.0218
0.03991	0.06146	0.03287	0.02544	0.02581	0.02487	0.01983	0.02182
0.03991	0.06146	0.03288	0.02545	0.02582	0.02488	0.01984	0.02182
0.03994	0.06147	0.03289	0.02545	0.02582	0.0249	0.01985	0.02182
0.03995	0.06158	0.0329	0.02546	0.02582	0.02491	0.01985	0.02183
0.03996	0.06158	0.03291	0.02546	0.02583	0.02493	0.01987	0.02183
0.03997	0.06158	0.03292	0.02548	0.02583	0.02494	0.01987	0.02184
0.04001	0.06168	0.03294	0.02548	0.02584	0.02494	0.01987	0.02187
0.04004	0.06169	0.03296	0.0255	0.02585	0.02494	0.01989	0.0219
0.04005	0.06174	0.03296	0.02551	0.02585	0.02497	0.01989	0.02191
0.04006	0.06175	0.03297	0.02551	0.02586	0.02498	0.01989	0.02191
0.04007	0.06182	0.03297	0.02552	0.02586	0.02498	0.0199	0.02191
0.04011	0.06188	0.03302	0.02553	0.02587	0.02498	0.0199	0.02191
0.04013	0.06192	0.03303	0.02554	0.02588	0.02498	0.01991	0.02192
0.04013	0.06199	0.03304	0.02554	0.02588	0.02502	0.01991	0.02193
0.04015	0.062	0.03308	0.02554	0.0259	0.02504	0.01992	0.02195
0.04016	0.06205	0.03308	0.02555	0.0259	0.02505	0.01992	0.02196
0.04017	0.06207	0.03309	0.02556	0.02591	0.02506	0.01992	0.02197
0.04018	0.06219	0.03311	0.02556	0.02592	0.02507	0.01993	0.02197
0.04019	0.0622	0.03313	0.02556	0.02592	0.02507	0.01993	0.02197
0.04019	0.06229	0.03313	0.0256	0.02593	0.0251	0.01993	0.02198
0.0402	0.06231	0.03317	0.02561	0.02595	0.0251	0.01993	0.02198
0.04021	0.06233	0.03318	0.02562	0.02596	0.0251	0.01994	0.02201
0.04022	0.06238	0.03318	0.02562	0.02597	0.0251	0.01995	0.02201
0.04024	0.06248	0.03319	0.02562	0.02597	0.02513	0.01995	0.02201
0.04025	0.06253	0.03319	0.02562	0.02598	0.02513	0.01996	0.02202
0.04026	0.06253	0.03325	0.02563	0.02599	0.02514	0.01996	0.02203
0.04027	0.06253	0.03327	0.02563	0.026	0.02514	0.01997	0.02204
0.04028	0.06255	0.03327	0.02563	0.02602	0.02515	0.01998	0.02204
0.04029	0.06256	0.03329	0.02564	0.02604	0.02516	0.01998	0.02204
0.0403	0.06256	0.03329	0.02565	0.02604	0.02516	0.01999	0.02204
0.04031	0.06261	0.03333	0.02566	0.02606	0.02517	0.02001	0.02205
0.04032	0.06263	0.03333	0.02567	0.02606	0.02517	0.02001	0.02206
0.04033	0.06265	0.03334	0.02569	0.02607	0.02519	0.02002	0.02206
0.04034	0.06267	0.03335	0.02569	0.02607	0.02519	0.02002	0.02207
0.04035	0.06267	0.03336	0.02571	0.02607	0.0252	0.02002	0.02207
0.04035	0.06271	0.03337	0.02571	0.02607	0.02521	0.02003	0.02209
0.04036	0.06278	0.03337	0.02572	0.02608	0.02522	0.02003	0.02209
0.04036	0.06285	0.03338	0.02572	0.02608	0.02522	0.02003	0.02209
0.04037	0.06291	0.03339	0.02572	0.02609	0.02523	0.02003	0.02209
0.04038	0.06291	0.0334	0.02572	0.02609	0.02525	0.02004	0.0221
0.0404	0.06292	0.0334	0.02573	0.02611	0.02525	0.02005	0.0221
0.0404	0.06296	0.03343	0.02576	0.02611	0.02525	0.02006	0.0221
0.04041	0.06297	0.03345	0.02577	0.02611	0.02527	0.02007	0.0221
0.04042	0.06298	0.03353	0.0258	0.02612	0.02527	0.02008	0.02211
0.04042	0.06304	0.03354	0.02581	0.02612	0.02528	0.02008	0.02211
0.04044	0.06305	0.03355	0.02582	0.02613	0.02528	0.02008	0.02213
0.04046	0.0631	0.03355	0.02582	0.02614	0.02528	0.02008	0.02213
0.04047	0.06314	0.03357	0.02582	0.02616	0.0253	0.02009	0.02214
0.04047	0.06315	0.03357	0.02583	0.02618	0.02531	0.0201	0.02215
0.04047	0.06316	0.03357	0.02583	0.02619	0.02532	0.02011	0.02215
0.04048	0.0632	0.03358	0.02585	0.0262	0.02532	0.02011	0.02216
0.04049	0.06322	0.03358	0.02587	0.0262	0.02532	0.02011	0.02216
0.04052	0.06323	0.0336	0.02588	0.0262	0.02533	0.02011	0.02216
0.04052	0.06324	0.0336	0.02588	0.02621	0.02533	0.02012	0.02216
0.04059	0.06331	0.0336	0.02589	0.02621	0.02534	0.02014	0.02217
0.0406	0.06332	0.03361	0.02589	0.02622	0.02536	0.02014	0.02217
0.0406	0.06333	0.03362	0.0259	0.02624	0.02536	0.02014	0.02218
0.04061	0.06333	0.03363	0.02591	0.02625	0.02538	0.02015	0.0222
0.04064	0.06335	0.03363	0.02591	0.02625	0.02538	0.02016	0.0222
0.04065	0.06344	0.03364	0.02591	0.02626	0.02538	0.02016	0.02222
0.04071	0.06346	0.03365	0.02592	0.02628	0.02538	0.02016	0.02222
0.04076	0.06347	0.03371	0.02592	0.02628	0.0254	0.02016	0.02223
0.04076	0.06349	0.03373	0.02593	0.0263	0.02541	0.02017	0.02223
0.04079	0.0635	0.03374	0.02593	0.02632	0.02541	0.02017	0.02224
0.04083	0.06351	0.03375	0.02593	0.02633	0.02543	0.02017	0.02225
0.04085	0.06362	0.03375	0.02594	0.02634	0.02543	0.02018	0.02226
0.04087	0.0637	0.03378	0.02594	0.02634	0.02544	0.02019	0.02226
0.04087	0.06371	0.03379	0.02594	0.02634	0.02545	0.0202	0.02228
0.04088	0.06372	0.03381	0.02596	0.02634	0.02545	0.0202	0.02228
0.04089	0.0638	0.03383	0.02597	0.02634	0.02546	0.0202	0.02229
0.04091	0.06381	0.03384	0.02599	0.02635	0.02546	0.0202	0.0223
0.04091	0.06385	0.03386	0.02599	0.02636	0.02548	0.02022	0.0223
0.04095	0.06392	0.03386	0.02601	0.02636	0.02549	0.02023	0.0223
0.04096	0.06393	0.03386	0.02601	0.02638	0.02549	0.02024	0.02231
0.04098	0.06397	0.03387	0.02602	0.02639	0.02551	0.02024	0.02232
0.04098	0.06398	0.03387	0.02603	0.02639	0.02551	0.02025	0.02232
0.04098	0.064	0.03387	0.02603	0.02639	0.02552	0.02027	0.02232
0.04099	0.06405	0.03389	0.02604	0.02641	0.02552	0.02027	0.02232
0.04099	0.0641	0.03392	0.02604	0.02642	0.02552	0.02028	0.02234
0.04099	0.06411	0.03393	0.02604	0.02643	0.02552	0.02029	0.02235
0.04104	0.06436	0.03394	0.02605	0.02643	0.02553	0.02029	0.02237
0.04104	0.06437	0.03395	0.02606	0.02645	0.02554	0.0203	0.02237
0.04106	0.06441	0.03398	0.02606	0.02645	0.02554	0.02031	0.02238
0.04107	0.06446	0.03399	0.02606	0.02647	0.02555	0.02032	0.02239
0.04109	0.06449	0.03399	0.02608	0.02648	0.02556	0.02033	0.02241
0.04111	0.06455	0.03401	0.02608	0.02649	0.02556	0.02033	0.02241
0.04111	0.06456	0.03408	0.02608	0.0265	0.02558	0.02034	0.02242
0.04111	0.06456	0.0341	0.02608	0.0265	0.02558	0.02034	0.02242
0.04112	0.0646	0.03412	0.02609	0.02651	0.02558	0.02034	0.02242
0.04112	0.06464	0.03414	0.0261	0.02651	0.02558	0.02036	0.02243
0.04115	0.06471	0.03414	0.0261	0.02651	0.02558	0.02036	0.02244
0.04115	0.06474	0.03417	0.02611	0.02651	0.02559	0.02037	0.02244
0.04115	0.06482	0.03417	0.02612	0.02651	0.02559	0.02037	0.02245
0.04117	0.06485	0.03418	0.02612	0.02652	0.02561	0.02038	0.02245
0.04117	0.06487	0.03418	0.02612	0.02652	0.02562	0.02038	0.02246
0.04119	0.06488	0.03419	0.02613	0.02653	0.02563	0.02039	0.02247
0.0412	0.06491	0.03421	0.02617	0.02653	0.02563	0.0204	0.02248
0.04121	0.06502	0.03421	0.02617	0.02653	0.02563	0.02042	0.02249
0.04122	0.06503	0.03422	0.02618	0.02654	0.02564	0.02042	0.0225
0.04122	0.06508	0.03422	0.02618	0.02654	0.02565	0.02043	0.0225
0.04123	0.06511	0.03422	0.02619	0.02657	0.02565	0.02045	0.02251
0.04123	0.06512	0.03425	0.0262	0.02658	0.02565	0.02045	0.02252
0.04124	0.06513	0.03428	0.02621	0.02659	0.02565	0.02046	0.02252
0.04126	0.06521	0.03429	0.02621	0.02659	0.02566	0.02046	0.02252
0.04128	0.06526	0.03429	0.02621	0.0266	0.02566	0.02046	0.02252
0.04131	0.06532	0.03433	0.02621	0.0266	0.02569	0.02046	0.02253
0.04131	0.06532	0.03433	0.02624	0.0266	0.02569	0.02047	0.02255
0.04131	0.06536	0.03435	0.02624	0.0266	0.0257	0.02048	0.02255
0.04132	0.06537	0.03436	0.02626	0.0266	0.0257	0.02049	0.02256
0.04134	0.0654	0.03436	0.02627	0.02661	0.02572	0.02051	0.02256
0.04135	0.06547	0.03437	0.02628	0.02661	0.02572	0.02051	0.02257
0.04136	0.06556	0.03438	0.02628	0.02664	0.02574	0.02052	0.02257
0.04137	0.0656	0.03438	0.02628	0.02664	0.02574	0.02055	0.02258
0.04137	0.06562	0.0344	0.0263	0.02666	0.02574	0.02055	0.02258
0.04138	0.06565	0.03441	0.02631	0.02666	0.02575	0.02055	0.02259
0.04139	0.06568	0.03442	0.02632	0.02667	0.02576	0.02055	0.0226
0.04144	0.06572	0.03446	0.02633	0.02667	0.02576	0.02057	0.0226
0.04151	0.06573	0.03447	0.02633	0.02667	0.02576	0.02058	0.0226
0.04156	0.06581	0.03447	0.02633	0.02667	0.02577	0.02058	0.02261
0.04159	0.06581	0.03448	0.02634	0.02669	0.02578	0.02058	0.02261
0.0416	0.06582	0.03449	0.02634	0.0267	0.0258	0.02058	0.02261
0.04161	0.06582	0.03451	0.02634	0.02672	0.0258	0.02058	0.02262
0.04161	0.06593	0.03452	0.02634	0.02675	0.0258	0.02059	0.02262
0.04162	0.06594	0.03452	0.02634	0.02675	0.02582	0.02059	0.02262
0.04164	0.06599	0.03452	0.02635	0.02676	0.02582	0.0206	0.02263
0.04164	0.06601	0.03455	0.02636	0.02677	0.02583	0.0206	0.02263
0.04165	0.06601	0.03456	0.02638	0.02678	0.02583	0.0206	0.02264
0.04165	0.06607	0.03458	0.02639	0.02678	0.02584	0.02061	0.02265
0.04169	0.0661	0.03458	0.02639	0.02679	0.02584	0.02062	0.02266
0.0417	0.06611	0.03459	0.0264	0.0268	0.02585	0.02063	0.02268
0.04172	0.06613	0.03459	0.02641	0.0268	0.02586	0.02064	0.02269
0.04173	0.06615	0.03461	0.02641	0.0268	0.02588	0.02064	0.02271
0.04173	0.06616	0.03461	0.02643	0.02682	0.02588	0.02065	0.02272
0.04175	0.06617	0.03463	0.02643	0.02684	0.02588	0.02065	0.02272
0.04176	0.0662	0.03464	0.02644	0.02684	0.02588	0.02065	0.02272
0.04176	0.06621	0.03466	0.02645	0.02686	0.02589	0.02066	0.02272
0.04179	0.06642	0.03466	0.02646	0.02686	0.02589	0.02066	0.02272
0.04179	0.06643	0.03467	0.02649	0.02686	0.02589	0.02066	0.02273
0.04181	0.06647	0.03467	0.02649	0.02688	0.02589	0.02066	0.02275
0.04183	0.06648	0.03468	0.0265	0.02689	0.02589	0.02067	0.02278
0.04183	0.0666	0.03469	0.02651	0.0269	0.02591	0.02067	0.02278
0.04184	0.06662	0.0347	0.02651	0.0269	0.02591	0.02067	0.02278
0.04187	0.06668	0.03471	0.02652	0.02691	0.02591	0.02069	0.02279
0.04187	0.06672	0.03472	0.02653	0.02692	0.02592	0.0207	0.02279
0.04187	0.06682	0.03474	0.02655	0.02693	0.02592	0.02071	0.02281
0.04187	0.06685	0.03474	0.02656	0.02693	0.02592	0.02071	0.02281
0.0419	0.06686	0.03476	0.02656	0.02694	0.02593	0.02071	0.02283
0.04191	0.06686	0.03478	0.02657	0.02695	0.02597	0.02072	0.02283
0.04193	0.06691	0.03478	0.02657	0.02695	0.02598	0.02073	0.02283
0.04194	0.06692	0.0348	0.02658	0.02696	0.02598	0.02073	0.02283
0.04194	0.06693	0.03483	0.02658	0.02696	0.02598	0.02075	0.02284
0.04195	0.06694	0.03484	0.02658	0.02696	0.02598	0.02075	0.02284
0.04196	0.06697	0.03484	0.02658	0.02697	0.02599	0.02076	0.02285
0.04197	0.06701	0.03484	0.02658	0.02698	0.026	0.02077	0.02286
0.04199	0.0671	0.03485	0.02659	0.027	0.026	0.02078	0.02287
0.04205	0.06716	0.03485	0.02659	0.02701	0.02601	0.02078	0.02288
0.0421	0.06728	0.03485	0.0266	0.02702	0.02601	0.02078	0.02289
0.04214	0.0673	0.03486	0.02661	0.02704	0.02602	0.0208	0.02289
0.04215	0.06734	0.03487	0.02661	0.02706	0.02603	0.0208	0.02289
0.04217	0.06744	0.03487	0.02663	0.02707	0.02604	0.02081	0.0229
0.04217	0.06755	0.03488	0.02665	0.02708	0.02604	0.02081	0.0229
0.0422	0.06771	0.03489	0.02665	0.02708	0.02604	0.02081	0.02291
0.04221	0.06776	0.0349	0.02665	0.02709	0.02605	0.02081	0.02291
0.04221	0.06781	0.0349	0.02665	0.02709	0.02606	0.02081	0.02291
0.04222	0.06783	0.0349	0.02667	0.02712	0.02608	0.02081	0.02292
0.04222	0.06787	0.03492	0.02668	0.02712	0.02609	0.02081	0.02294
0.04222	0.0679	0.03492	0.02669	0.02712	0.0261	0.02081	0.02295
0.04224	0.06795	0.03492	0.0267	0.02714	0.0261	0.02082	0.02295
0.04227	0.06796	0.03493	0.0267	0.02714	0.02611	0.02082	0.02296
0.04228	0.068	0.03493	0.02673	0.02714	0.02611	0.02083	0.02297
0.04231	0.06801	0.03497	0.02674	0.02715	0.02611	0.02083	0.02297
0.04232	0.06813	0.03498	0.02675	0.02716	0.02612	0.02083	0.02298
0.04233	0.06815	0.03499	0.02676	0.02716	0.02613	0.02083	0.02298
0.04234	0.0682	0.03499	0.02676	0.02717	0.02614	0.02083	0.02298
0.04234	0.06821	0.03499	0.02676	0.02717	0.02614	0.02083	0.02298
0.04236	0.06837	0.03501	0.02677	0.02717	0.02614	0.02083	0.02299
0.04237	0.0684	0.03501	0.02678	0.02717	0.02615	0.02084	0.02299
0.04237	0.06842	0.03502	0.02679	0.02718	0.02615	0.02084	0.023
0.04241	0.06846	0.03503	0.0268	0.02719	0.02616	0.02085	0.023
0.04241	0.06848	0.03504	0.0268	0.02719	0.02617	0.02085	0.02302
0.04248	0.06848	0.03506	0.0268	0.02719	0.02617	0.02085	0.02302
0.0425	0.06851	0.03506	0.0268	0.0272	0.02618	0.02085	0.02303
0.04252	0.06852	0.03507	0.02681	0.02723	0.02618	0.02086	0.02304
0.04252	0.06855	0.03508	0.02682	0.02723	0.02619	0.02086	0.02306
0.04253	0.06856	0.03509	0.02683	0.02724	0.0262	0.02087	0.02306
0.04253	0.06865	0.0351	0.02683	0.02724	0.02621	0.02089	0.02306
0.04253	0.06865	0.03511	0.02684	0.02725	0.02622	0.0209	0.02306
0.04253	0.06866	0.03514	0.02684	0.02727	0.02622	0.0209	0.02308
0.04255	0.06869	0.03515	0.02685	0.02727	0.02623	0.0209	0.02309
0.04256	0.06869	0.03516	0.02685	0.02727	0.02623	0.0209	0.0231
0.04258	0.06872	0.03518	0.02688	0.02728	0.02623	0.0209	0.02311
0.04258	0.06876	0.03518	0.02688	0.02728	0.02624	0.02091	0.02311
0.04259	0.06879	0.03518	0.02689	0.0273	0.02626	0.02091	0.02312
0.04261	0.0688	0.0352	0.02689	0.02731	0.02626	0.02092	0.02312
0.04261	0.06884	0.0352	0.0269	0.02731	0.02627	0.02092	0.02312
0.04261	0.06885	0.0352	0.0269	0.02731	0.02627	0.02093	0.02313
0.04264	0.06885	0.03521	0.0269	0.02731	0.02627	0.02093	0.02314
0.04265	0.06885	0.03522	0.02691	0.02732	0.02628	0.02095	0.02314
0.04267	0.06889	0.03523	0.02691	0.02733	0.02628	0.02095	0.02314
0.04268	0.06908	0.03524	0.02691	0.02733	0.02629	0.02096	0.02315
0.04268	0.06914	0.03525	0.02692	0.02735	0.02629	0.02097	0.02315
0.04271	0.06922	0.03525	0.02692	0.02735	0.0263	0.02097	0.02315
0.04272	0.06926	0.03526	0.02694	0.02735	0.02632	0.02097	0.02316
0.04274	0.06927	0.03526	0.02695	0.02736	0.02633	0.02097	0.02316
0.04274	0.06928	0.03528	0.02696	0.02736	0.02633	0.02098	0.02316
0.04276	0.0693	0.0353	0.02696	0.02737	0.02635	0.02098	0.02316
0.04277	0.06937	0.0353	0.02697	0.02738	0.02635	0.02098	0.02317
0.04278	0.06939	0.03531	0.02697	0.02738	0.02636	0.02099	0.02317
0.04278	0.06944	0.03531	0.02698	0.02738	0.02638	0.021	0.02317
0.04279	0.06945	0.03532	0.02698	0.02738	0.02638	0.021	0.02317
0.04283	0.0695	0.03532	0.02698	0.02739	0.02639	0.02101	0.02318
0.04283	0.06959	0.03533	0.02698	0.02739	0.02639	0.02102	0.02318
0.04284	0.06959	0.03535	0.02698	0.02739	0.0264	0.02103	0.02318
0.04286	0.06962	0.03538	0.02698	0.0274	0.0264	0.02103	0.02319
0.04288	0.06964	0.03539	0.02699	0.02744	0.0264	0.02103	0.0232
0.04291	0.06967	0.03541	0.02699	0.02744	0.0264	0.02104	0.0232
0.04293	0.06973	0.03541	0.02701	0.02745	0.02641	0.02104	0.02322
0.04293	0.06977	0.03542	0.02701	0.02745	0.02641	0.02105	0.02323
0.04296	0.06978	0.03542	0.02703	0.02745	0.02642	0.02105	0.02323
[truncated: 17,629 more rows]

## Sheet: Figure 4
																											repeat #1
																											repeat #2
																											repeat #3
							replicate #3
		replicate #1		replicate #2							replicate #1			replicate #2			replicate #3
																							Fig. 4a DNA slot blot
					Fig. 4a TOP1-DPC									Fig. 4a Ub-TOP1-DPC
		replicate #1
				Fig. 4b
								replicate #2
																		repeat #11
																		repeat #2
																																Fig. 4d DNA slot blot
															Fig. 4c DNA slot blot							Fig. 4d TOP1-DPC					Fig. 4d Ub-TOP1-DPC
	replicate #1			replicate #2				replicate #1			replicate #2
		Fig. 4c TOP1-DPC							Fig. 4c Ub-TOP1-DPC
										repeat for Fig. 4e
																					Repeat for fig. 4d
														CUL4A-Myc IP
														CUL4A-Myc input									Ub-TOP1-DPC
	Fig. 4e CUL4A-Myc IP			Fig. 4e CUL4A-Myc input		Fig. 4e ACTB input
														ACTB input
																							TOP1-DPC
																																										`
		replicate #1		replicate #2			replicate #1			replicate #2		replicate #1			replicate #2
			Fig. 4f CUL4B-Myc and Nedd8-CUL4B IP				Fig. 4g CUL4A-Myc input					Fig. 4g ACTB input											DNA slot blot
															replicate #1			replicate #2
	replicate #1			replicate #2				replicate #1		replicate #2						Fig. 4g DNA slot-blot
		Fig. 4g TOP1-DPC							Fig. 4g Ub-TOP1-DPC

## Sheet: Figure 5
																														5d
																															+ CRL4A	+ BTZ	+ CRL4A + BTZ	+ APH	+ CRL4A + APH
																														1	0.68	2.56	2.27	0.95	0.89
																														1	0.43	2.06	1.92	1.06	1.12
																														1	0.67	2.41	2	0.85	0.97
														Ub-TOP1-DPC
		Fig. 5a TOP1-DPC			Fig. 5a Ub-TOP1-DPC
																	repeat #1	repeat #2	repeat #3	repeat #4		repeat #1	repeat #2		repeat #3	repeat #4
																			Fig. 5c TOP1						Fig. 5c DNA
														TOP1-DPC
											Replicate for Fig5a																			5f
				Fig. 5a DNA slot blot																											+ CRL4B	+ BTZ	+ CRL4B + BTZ	+ APH	+ CRL4B + APH
																														1	0.39	2.03	1.77	1	1.33
																														1	0.42	2.45	2.19	0.98	0.78
																														1	0.66	1.97	2.02	1.34	1
																	repeat #1	repeat #2	repeat #3	repeat #4		repeat #1	repeat #2		repeat #3	repeat #4
																			Fig. 5e TOP1					Fig. 5e DNA
	repeat #1				repeat #2				repeat #1				repeat #2
		Fig. 5b TOP1-DPC									Fig. 5b Ub-TOP1-DPC
			Fig. 5b DNA slot blot

## Sheet: Figure 6
																																	Fig.6g repeat
	Fig. 6c Ub-TOP1-DPC
																																	DCAF13-FLAG iPOND
																					Fig. 6g DCAF13-FLAG iPOND		Fig. 6g TOP1 iPOND				Fig. 6g PCNA iPOND			Fig. 6g histone H3 iPOND
				replicate #1					replicate #2	no empty vector control in replicate #2
	Fig. 6c TOP1-DPC
																																	TOP1 iPOND
				replicate #1					replicate #2	no empty vector control in replicate #2
																					Fig. 6g TOP1 input			Fig. 6g DCAF13-FLAG and PCNA input			Fig. 6g histone H3 input
	Fig. 6c DNA slot-blot
				replicate #1					replicate #2
				Fig. 6e DCAF13-FLAG His pulldown			Fig. 6e His-TOP1 His pulldown			Fig. 6e His-TOP1 and Tubulin input																							PCNA iPOND
																																	histone H3 iPOND
				replicate #1			replicate #1			replicate #1
																																	DCAF13-FLAG input
			replicate #2				replicate #2		replicate #2		replicate #2
	6f
	Ctrl	NT	CPT	CPT + APH
	0	82	159	40
	0	90	101	20
	0	77	107	45
	1	134	111	53
	7	101	167	46																													TOP1 input
	0	112	88	54
	3	111	91	83
	0	74	82	52
	1	82	113	51
	2	7	164	105
	3	74	95	43
	2	50	87	56
	0	44	130	71
	0	65	120	112
	0	61	147	40
	0	66	109	63
	0	62	74	19
	0	61	72	53
	0	76	89	45
	0	100	87	26
	0	69	65	46
	0	70	216	52																													PCNA input
	0	70	166	50
	0	76	123	45
	0	66	132	52
	0	99	153	32
	0	79	120	46
	0	86	155	42
	0	54	116	52
	0	78	149	85
	0	63	134	70
	0	133	166	42
	0	62	125	51
	0	72	79	43																													histone H3 input
	0	62	105	26
	0	86	80	58
	0	108	131	51
	0	106	51	54
	0	109	132	84
	0	55	132	60
	0	61	110	53
	0	55	104	102
	0	95	221	49
	0	104	238	78
	0	111	134	61
	0	83	146	57
	2	71	197	55
	0	98	143	64
	2	82	163	43
	0	75	280	57

## Sheet: Figure 7
	replicate #1				replicate #1			replicate #1			replicate #1								replicate #1			replicate #1				replicate #1			replicate #1
	replicate #2				replicate #2			replicate #2			replicate #2	no empty vector control in replicate #2							replicate #2			replicate #2			replicate #2				replicate #2
	Fig. 7b DCAF13-FLAG His pulldown				Fig. 7b His-TOP1 His pulldown			Fig. 7b His-TOP1 His input			Fig. 7b Tubulin input								Fig. 7d TOP1 IP			Fig. 7d DCAF13-FLAG IP			Fig. 7d DCAF13-FLAG input			Fig. 7d Tubulin input
												Fig. 7e DNA-slot blot
		Fig. 7e TOP1-DPC					Fig. 7e Ub-TOP1-DPC

## Sheet: Supplementary Figure 1
1a
HT29
SN38 Conc. (μM)	SN38			SN38 + PEV
0	101.343	100.703	97.9538	71.3	88.5	58.9
0.1	86.3584	104.514	100.295	44.1	78.6	80.2953
0.3	74.1232	84.8466	80.269	52.3	33.3	41.2
1	32.6079	38.6833	37.2277	15.7	21.9	4.6
3	11.2024	10.886	10.3445	3.3	1.67	5.5
SW620
SN38 Conc. (μM)	SN38			SN38 + PEV
0	96.7	100.1	103.2	51.3	78.5	85.5
0.1	94	115.2	83.4	64.1	68.6	80.2953
0.3	74.1232	84.8466	80.269	52.9	23.4	11.8
1	45.2	38.6833	37.2277	11.5	12.9	22.1
3	9.7	10.886	10.3445	1.15	0.61	0.32
1c
	caspase-3	cleaved caspase-3
NT	2.31	1.88
PEV	2.12	2.25
SN38	2.09	3.89
SN38 + PEV	2.07	5.31
1e
CPT
CPT (nM)	CPT			CPT+ 50nm PEV
0	100.47	103.47	96.06	107.33	104.69	105.15
25	93.36	86.08	73.27	70.05	59.59	57.58
50	69.06	74.42	77.06	51.96	54.04	51.54
100	55.03	62.11	56.48	47.1	36.29	34.69
200	55.2	59.03	47.45	14.62	14.33	5.84
TPT
TPT (nM)		TPT			TPT + PEV
0	100	100	100	91.3	90.9957	95.4
25	67.3	51.4596	69.8	33.2126	33.2126	52
50	45.2	51.1799	60.2	38.3535	47.5	34.4
100	44.7	41.4531	43	31.257	39.3	23.1
200	38.6	41.416	45.9	25.4264	27.7	17
LM400
LMP400 (nM)	LMP400			LMP400 + PEV
0	100.35	99.61	100.03	97.62	98.58	98.61
25	70.79	49.94	68.84	43.56	54.12	63.6
50	52.1	44.24	60.08	23.29	33.64	32.85
100	53.5	44.09	36.24	12.38	22.58	12.41
200	18.95	12.71	12.23	2.41	2.72	2.08
LMP744
LMP744 (nM)	LMP744			LMP744 + pevonedistat (25 nM)
0	118.63	96.48	84.89	106.28	98.47	87.82
12.5	88.59	75.07	73.49	58.32	39.5	45.16
25	71.42	65.16	58.84	55	42.97	31.39
50	72.96	57.1	49.67	22.03	19.83	21.04
100	60.46	49.19	49.89	14.41	14.6	13.37
etoposide
etoposide (μM)	etoposide			etoposide + pevonedistat (50 nM)
0	91.64	107.39	100.96	80.92	73.89	68.7
0.5	82.5	90.51	77.93	58.04	69.13	55.44
1	83.88	90.99	84.96	57.65	69.6	47.92
2	78.3	82.66	79.57	57.45	65.38	39.48
4	54.18	59.63	54.72	35.87	29	24.78
Cisplatin
Cisplatin (μM)	Cisplatin			Cisplatin + pevonedistat (50 nM)
0	97.23	112.98	89.79	66.88	74.14	69.54
0.5	85.01	80.04	67.4	59	69.82	50.71
1	92.09	86.15	62.51	55.95	58.85	43.12
2	88.11	65.06	54.64	54.38	51.51	39.18
4	60.89	48.87	43.96	38.85	27.12	25.48
olaparib
Olaparib (μM)	Olaparib			Olaparib + pevonedistat (50 nM)
0	104.26	97.31	98.43	92.43	74.58	80.46
5	95.62	89.23	88.41	66.48	68.83	71.79
10	87.52	81.67	83.83	63.69	56.99	59.5
25	81.61	76.56	79.58	62.87	54.76	53.46
50	67.13	59.24	61.14	62.22	52.75	56.18
bleomycin
Bleomycin (μM)	Bleomycin			Bleomycin + pevonedistat
0	81.79	116.97	101.24	67.64	83.64	76.34
0.125	80.01	99.33	75	57.2	74.94	65.54
0.25	72.83	88.09	71.26	57.48	75.78	65.32
0.5	71.2	74.34	60.24	56.01	74.39	60.5
1	71.98	67.03	60.24	43.56	54.57	42.35

## Sheet: Supplementary Figure 2
2c
Days	Vehicle										PEV 2.5 mg/kg										PEV 2.5 mg/kg + Irinotecan 20 mg/kg										Irinotecan 20 mg/kg
0	138.24	68.9843	127.008	87.4326	288.83	116.88	132.84	113.16	40	52.6078	57.2317	106.74	98.4685	157.216	71.2458	68.5981	124.416	49.8318			96.7685	74.2213	94.1392	135.176	162.084	63.1654	89.5795	18	57.8612	59.9116	137.984	120.902	188.837	79.6674	88.2792	89.5437	118.588	63.253	95.3067	60.1559
4	176.82	47.07	319.87	184.23	401.45	389.99	226.01	235.83	76.9	98.33	230.72	156.64	18	221.74	46.46*	123.17	161.47	82.35			150	77.69	178.23	75.4	98.4	67.11	293.46	59.97	58.37	64.8	156.52	153.6	64.17	186.66	173.93	146.11	108.93	242.75	186.75	201.86
7*	250.81*	111.14*	360.05*	438.17*	569.95*	264.02*	854.32*	570.56*	127.65*		226.12*	170.27*	595.9*								157.13*	185.11*	246.26*	138.94*	162.25*	48.18*	367.16*	32*	59.97*	82.08*	396.06*	238.7*	196.83*	419.27*	270.96*	363.15*	313.91*	266.27*	238.49*	318.82*
10	225.57	80.94	309.38	304.05	968.19	376.19	1021.49	609.09	102.92	518.77	187.2	262.46	424.97	374.51	48.73*	339.94	310.34	363.07			285.53	106.94	173.28	108.09	85.11	37.4	236.07	27.45	70.21	44.49	331.46	419.24	154.41	311.43	363.08	315.03	164.8	158.4	218.21	392.22
14	458.58	133.18	549.6	656.4	1658.06	642.08	1139.82	897.54	283.54		304.28	545.66	800.25								271.92	100.45	224.25	105.89	156.33	48.86	471.9	42.55	76.9	34.8	477.85	246.4	226.41	637.48	399.27	464.56	248.62	320.76	225.33	664.12
18	688.7	222.43	846.08	969.31	1592.29	601.32	1337.63	1282.86	358.92	887.93	681.41	594.35	1614.33	304.34	91.5*	317.69	423.82	468.81			277.55	110.54	372.18	154.49	155.58	58.65	680.6	43.87	58.9	139.86	490.84	372.81	436.93	801.5	337.68	510.82	439.72	401.24	275.51	692.71
21	921.71	264.86	1496.1	1208.16	1965.5	704.15	1805.4	2036.35	486.05	1767.09	771.81	809.49	2599.85	672.33	1385.31	637.93	788.84	234.75			391.64	120.63	422.55	208.64	193.71	89.21	1091.72	24.59	69.15	138.6	479.74	781.48	476.54	1589.9	1539.43	886.02	439.94	438.29	187.43	642.31
2d
Vehicle	PEV 2.5 mg/kg	PEV 2.5 mg/kg + Irinotecan 20 mg/kg	Irinotecan 20 mg/kg
1.8	1.7
1.96	1.4	0.5
1.8	0.2
1.2	1.55
			1.3
			1.8
			1.71
		0.2
		0.3
2e
Group Mean +/- Standard Error of the Mean, Body Weight (g)
Group	1	2	3	4	5	8	9	10	11	12	15	16	17	18	19	22
Group 1- Vehicle Control	23.84	23.32	22.86	23.48	24.38	24.52	24.54	24.9	24.9	24.8333	25.4667	24.8667	25.5667	24.6667	25.7	25.0667
StdErr	0.278568	0.36524	0.310805	0.345543	0.376032	0.445421	0.504579	0.397492	0.404145	0.409607	0.0333333	0.0666667	0.145297	0.338296	0.057735	0.611919
Group 2- Irinotecan	23.86	22.84	22.78	23.42	24.02	24	23.44	24.1	22.4333	22.8	23.3333	22.8	22.8333	23.1667	24.3	23.9333
StdErr	0.913017	0.823772	0.733076	0.82547	0.85872	0.766159	0.742024	0.810555	0.338296	0.321455	0.669162	0.360555	0.433333	0.463081	0.550757	0.352767
Group 3- Pevonedistat	23.3	23.56	23.74	24.66	24.74	24.64	24.78	24.66	23.5	23.6667	23.8333	23.8667	23.8	24.4667	25.5667	25.5667
StdErr	0.535724	0.366879	0.537215	0.643117	0.878977	1.06471	1.2245	1.0245	0.251661	0.425572	0.523874	0.635959	0.723418	0.648931	0.819214	0.54569
Group 4- Irinotecan/ Pevonedistat	23.42	22.94	22.82	23.5	23.7	23.2	22.58	23.6	23.1333	23.3667	23.8	23.3333	23.2667	23.6333	24.5	24.6333
StdErr	0.665883	0.753392	0.727599	0.807465	0.85557	0.742294	0.717217	0.825227	0.968389	0.883805	1.20554	1.16809	1.08372	1.12002	1.45258	1.47121
2f
Mean Relative
	Dates/Study Days
Group	8/8/2022	8/9/2022	8/10/2022	8/11/2022	8/12/2022	8/15/2022	8/16/2022	8/17/2022	8/18/2022	8/19/2022	8/22/2022	8/23/2022	8/24/2022	8/25/2022	8/26/2022	8/29/2022
	1	2	3	4	5	8	9	10	11	12	15	16	17	18	19	22
Group 1- Vehicle Control	1.01529	0.992798	0.972882	0.99919	1.03756	1.04328	1.04404	1.0596	1.05512	1.05241	1.07968	1.05424	1.08377	1.04532	1.08962	1.06265
Group 2- Irinotecan	1.01431	0.970928	0.968977	0.995968	1.02586	1.02147	0.998369	1.02571	1.01368	1.03073	1.05452	1.03084	1.03191	1.0469	1.09749	1.08161
Group 3- Pevonedistat	0.995938	1.00772	1.01522	1.05404	1.0572	1.05176	1.05713	1.05256	1.01631	1.02298	1.02984	1.03093	1.02778	1.05688	1.10395	1.10491
Group 4- Irinotecan/ Pevonedistat	0.995436	0.97433	0.969475	0.998127	1.00658	0.985607	0.959737	1.00258	0.990231	1.00061	1.01789	0.997905	0.995308	1.01084	1.04679	1.05249
Mean Relative = mean(T/T0) * 100%
T - current value
T0 - initial value
2g
Vehicle	PEV 2.5 mg/kg	Irinotecan 20 mg/kg	PEV 2.5 mg/kg + Irinotecan 20 mg/kg
23.2	34.1	28	48.5
37.5	35.1	34.5	34.4
46.1	43.6	38.7	26.6
49.3
2h
Days	Vehicle															PEV 15 mg/kg															PEV 15 mg/kg + TPT 5 mg/kg															TPT 5 mg/kg
0	288.83	116.88	132.84	113.16	40	52.6078	60.6437	81.586	45.3198	91.5141	87.808	89.8128	102.01	55.9901	139.733	184.57	82.42	121.53	102.53	85.18	140.114	118.588	18	18	45.056	92.9115	32	155.253	127.539		112.3	131.29	99.81	124.45	130.58	124.486	67.3946	74.7439	71.5278	106.924	18	136.354	107.217	92.75	144.877	121.16	100.47	426.8	152.24
5	401.45	389.99	226.01	235.83	76.9	98.33	132.09	81.83	56.95	130.62	192.86	123.92	95.12	158.58	68.97	213.02	75.08	149.55	153.74	82.34	104.24	286.51	32.83	32	128.22	221.53	147.72	120.85	45.25		194.77	160.55	118.16	176.45	130.32	53.78	122.47	86.56	27.86	64.83	28.46	174.77	141.77	108.66	408.48	144.52	464.9	237.43	128.94
7	569.95*	264.02*	854.32*	570.56*	127.65*											352.37*	116.85*	247.57*	201.24*	97.52*											236.65*	214.92*	140.84*	346.29*	168.19*											178.13*	452.55*	266.41*	264.34*
12	968.19	376.19	1021.49	609.09	102.92	518.77	299.18	274.12	218.45	411.29	395.11	403.52	366.12	573.84	241.98	362.45	128.02	199.42	251.27	106.38	291.44	46.16	583.36	137.74	61.82	243.45	263.76	186.44	110.43		183.62	192.9	114.84	295.23	145.13	83.29	176.87	145.81	48.16	85.4	228.4	35.89	146.38	200.98	485.18	246.53	655.92	440.21	583.87
14	1658.06*	642.08*	1139.82*	897.54*	283.54*											628.86*	255.87*	627.13*	358.91*	141.42*											275.23*	355.6*	163.32*	347.35*	128.27*											425.47*	857.08*	232.16*	609.89*
19	1592.29	601.32	1337.63	1282.86	358.92	887.93	687.32	656.32	557.56	751.6	1091.02	592.55	877.99	1664.27	684.03	1280.26	584.46	1009.96	382.67	274.55	1175.69	123.2	216.15	757.07	324.13	1784.96	663.5	440.41	166.25		444.07	444.47	190.25	564.42	357.37	71.64	189.7	374.79	82.28	75.87	34.16	243.98	240.46	237.15	606.84	321.87	1164.39	564.72	895.17
22	1965.5	704.15	1805.4	2036.35	486.05	1767.09	966.12	796.42	810.14	930.1	2017.9	840.58	1476.94	1866.74	1126.64	1511.97*	842.31	474.94	596.14	218.15	2237.9	112.35	105.37	974.68	394.86	2560.66	1004.86	456.2	188.6		443.96	664.22	235.84	509.56	383.62	104.53	226.23	484.95	65.61	112.65	72.86	218.81	415.07	228.74	1078.99	525.05	1023.3	562.83	819.41
26*							1016.483*	1141.144*	614.271*	872.6616*			858.3606*									311.8473*	254.0769*	999.774*	1181.183*		518.5873*	593.1707*	413.3004*							156.8303*	289.1955*	259.3154*	150.7722*	160.7888*	84.4155*	336.2588*	591.0776*	448.9822*
29*							1747.64*	1711.94*	1351.81*	1771.55*			878.9401*									716.3148*	510.3294*	1663.398*	556.9648*		1704.479*	809.77*	265.2188*							198.7305*	386.4162*	711.3617*	107.9942*	205.252*	237.5598*	541.3434*	517.6531*	345.9658*
33*													1608.62*									1034.073*	1216.569*		894.7581*			958.7525*	564.4519*							277.1084*	452.7958*		166.4996*	465.5238*	349.9785*	800.3241*	659.4134*	601.0032*
2J
Days	Vehicle															PEV 15 mg/kg															PEV 15 mg/kg + TPT 5 mg/kg															TPT 5 mg/kg
0	100	100	100	100	100	100	100	100	100	100	100	100	100	100	100	100	100	100	100	100	100	100	100	100	100	100	100	100	100	100	100	100	100	100	100	100	100	100	100	100	100	100	100	100	100	100	100	100	100
5	91.42	106.05	89.27	98.48	98.87	101.271	102.871	100.446	106.114	100.49	105.856	96.5957	100	99.2218	108.879	96	100	96.23	93.75	96.56	98.3607	101.471	97.1154	100	94.9791	98.5366	104.569	101.316	100.885	100	83.15	83.21	94.76	95.73	91.63	93.9815	94.902	97.7876	97.7778	99.5968	97.5904	95	99.6	104.11	98.5915	114.76	98.58	99.6	101.53
7*
12	100.86	99.53	106.01	101.52	103.76	101.695	105.263	107.143	104.803	102.941	108.108	106.383	102.222	105.058	107.477		105.18	101.13	99.04	103.05	94.2623	106.618	110.577	104.072	96.2343	102.439	116.751	100.877	101.77	100	88.76	100	101.9	99.15	92.05	92.5926	94.1176	88.4956	100	108.871	96.3855	95.8333	96	100.457	93.8967	107.14	91	91.5	100.76
14*
19						92.3729	104.306	104.018	102.183	98.0392	94.1441	80.4255	104.889	103.113	100.467	100					89.3443	98.8971	99.5192	107.24	99.1632	101.463	105.584	104.825	102.655	100						89.3519	96.0784	84.0708	99.2593	99.5968	95.1807	88.75	102	105.936	90.6103
22						101.271	107.177	107.589	106.114	98.0392	106.757	105.106	102.667	108.949	106.075						91.8033	99.6324	100.962	107.24	97.4895	101.463	106.599	104.825	102.212	100						92.5926	94.5098	83.6283	98.1482	101.21	92.7711	92.9167	99.2	104.11	92.9578
26*
29*
33*
2K
Vehicle	PEV	TPT	PEV + TPT
24600000	23900000	19000000	9900000
13900000	18100000	17800000	8110000
12200000	7050000	11800000	4160000
11900000	6550000	6070000	3790000
8210000	5550000		2680000
7060000	4550000		1250000
6200000	3810000		1240000
6250000	2700000		1220000
4500000	1200000		1210000
2I
IRI (µM)	FOLFIRI + PEV (0 µM)			FOLFIRI + PEV (0.625 µM)			FOLFIRI + PEV (2.5 µM)
0	103.05	108.376	88.5734	94.648	92.5118	108.023	58.9588	66.6426	65.6773
2.5	79.2973	112.445	113.845	118.072	88.5029	117.435	52.8623	55.3553	58.8027
5	101.47	92.0627	70.179	82.6657	103.421	85.2955	44.3601	46.415	51.1584
10	89.7855	89.6528	93.2656	64.9344	63.6561	74.867	24.851	17.0145	25.9901
[truncated: 6 more columns]

[truncated: 4 more sheets: Supplementary Figure 3, Supplementary Figure 4, Supplementary Figure 5, Supplementary Figure 7]
